# Supplementary material for: A mammalian methylation array for profiling methylation levels at conserved sequences
Source: Nat Commun. 2022 Feb 10;13:783. doi: 10.1038/s41467-022-28355-z (PMC8831611; doi:10.1038/s41467-022-28355-z)
Supplement: Supplementary file 3 — Supplementary Dataset 1 [file 41467_2022_28355_MOESM3_ESM.xlsx]

## Sheet: Data 1. Human Biomarker
CpGs from human biomarker studies. Relevant publications: Horvath 2013 PMID: 24138928. Hannum 2013 PMID: 23177740. Levine PMID: 29676998. Horvath 2018. PMID: 30048243. Horvath Levine 2015 PMID: 25969563.
Row	Human Array ID	List	OnMammalArray	mapsToRat	mapsToMouse
1	cg00075967	Horvath2013.353CpGs	yes	0	0
2	cg00374717	Horvath2013.353CpGs	yes	0	0
3	cg00864867	Horvath2013.353CpGs	yes	0	0
4	cg00945507	Horvath2013.353CpGs	yes	0	0
5	cg01027739	Horvath2013.353CpGs	yes	0	0
6	cg01353448	Horvath2013.353CpGs	yes	0	0
7	cg01584473	Horvath2013.353CpGs	yes	0	0
8	cg01644850	Horvath2013.353CpGs	yes	0	0
9	cg01656216	Horvath2013.353CpGs	yes	0	0
10	cg01873645	Horvath2013.353CpGs	yes	0	0
11	cg01968178	Horvath2013.353CpGs	yes	0	0
12	cg02085507	Horvath2013.353CpGs	yes	0	0
13	cg02154074	Horvath2013.353CpGs	yes	0	0
14	cg02217159	Horvath2013.353CpGs	yes	0	0
15	cg02331561	Horvath2013.353CpGs	yes	0	0
16	cg02332492	Horvath2013.353CpGs	yes	0	0
17	cg02364642	Horvath2013.353CpGs	yes	0	0
18	cg02388150	Horvath2013.353CpGs	yes	0	0
19	cg02479575	Horvath2013.353CpGs	yes	0	0
20	cg02489552	Horvath2013.353CpGs	yes	0	0
21	cg02580606	Horvath2013.353CpGs	yes	0	0
22	cg02654291	Horvath2013.353CpGs	no	0	0
23	cg02827112	Horvath2013.353CpGs	yes	0	0
24	cg02972551	Horvath2013.353CpGs	yes	0	0
25	cg03103192	Horvath2013.353CpGs	yes	0	0
26	cg03167275	Horvath2013.353CpGs	yes	0	0
27	cg03270204	Horvath2013.353CpGs	yes	0	0
28	cg03565323	Horvath2013.353CpGs	yes	0	0
29	cg03588357	Horvath2013.353CpGs	yes	0	0
30	cg03760483	Horvath2013.353CpGs	yes	0	0
31	cg04084157	Horvath2013.353CpGs	yes	0	1
32	cg04126866	Horvath2013.353CpGs	yes	0	0
33	cg04528819	Horvath2013.353CpGs	yes	0	0
34	cg04836038	Horvath2013.353CpGs	yes	0	0
35	cg05250458	Horvath2013.353CpGs	yes	0	0
36	cg05294243	Horvath2013.353CpGs	yes	0	0
37	cg05365729	Horvath2013.353CpGs	yes	0	0
38	cg05675373	Horvath2013.353CpGs	yes	1	1
39	cg05755779	Horvath2013.353CpGs	yes	0	0
40	cg05921699	Horvath2013.353CpGs	yes	0	0
41	cg05960024	Horvath2013.353CpGs	yes	0	0
42	cg06121469	Horvath2013.353CpGs	yes	0	0
43	cg06144905	Horvath2013.353CpGs	yes	0	0
44	cg06361108	Horvath2013.353CpGs	yes	0	0
45	cg06462291	Horvath2013.353CpGs	yes	0	0
46	cg06493994	Horvath2013.353CpGs	yes	0	0
47	cg06557358	Horvath2013.353CpGs	yes	1	0
48	cg06738602	Horvath2013.353CpGs	yes	0	0
49	cg06810647	Horvath2013.353CpGs	yes	0	0
50	cg06952310	Horvath2013.353CpGs	yes	0	0
51	cg06993413	Horvath2013.353CpGs	yes	0	0
52	cg07285276	Horvath2013.353CpGs	yes	0	0
53	cg07291563	Horvath2013.353CpGs	yes	0	0
54	cg07337598	Horvath2013.353CpGs	yes	0	0
55	cg07455279	Horvath2013.353CpGs	yes	0	0
56	cg07595943	Horvath2013.353CpGs	yes	0	0
57	cg08030082	Horvath2013.353CpGs	yes	0	0
58	cg08090772	Horvath2013.353CpGs	yes	0	0
59	cg08124722	Horvath2013.353CpGs	yes	0	0
60	cg08251036	Horvath2013.353CpGs	yes	0	0
61	cg08370996	Horvath2013.353CpGs	yes	1	1
62	cg08413469	Horvath2013.353CpGs	yes	0	0
63	cg08434234	Horvath2013.353CpGs	yes	0	0
64	cg08771731	Horvath2013.353CpGs	yes	0	0
65	cg08965235	Horvath2013.353CpGs	yes	1	1
66	cg09019938	Horvath2013.353CpGs	yes	2	2
67	cg09118625	Horvath2013.353CpGs	yes	0	0
68	cg09191327	Horvath2013.353CpGs	yes	1	1
69	cg09418283	Horvath2013.353CpGs	yes	0	0
70	cg09509673	Horvath2013.353CpGs	yes	0	0
71	cg09785172	Horvath2013.353CpGs	yes	0	0
72	cg09869858	Horvath2013.353CpGs	no	0	0
73	cg09885951	Horvath2013.353CpGs	yes	0	0
74	cg10281002	Horvath2013.353CpGs	yes	0	0
75	cg10376763	Horvath2013.353CpGs	yes	0	0
76	cg10377274	Horvath2013.353CpGs	yes	0	0
77	cg10486998	Horvath2013.353CpGs	yes	0	0
78	cg10523019	Horvath2013.353CpGs	yes	0	0
79	cg10920957	Horvath2013.353CpGs	yes	0	0
80	cg11932564	Horvath2013.353CpGs	yes	0	0
81	cg12351433	Horvath2013.353CpGs	yes	0	0
82	cg12373771	Horvath2013.353CpGs	yes	1	1
83	cg12768605	Horvath2013.353CpGs	yes	0	0
84	cg12830694	Horvath2013.353CpGs	yes	0	0
85	cg12946225	Horvath2013.353CpGs	yes	1	1
86	cg13038560	Horvath2013.353CpGs	yes	0	0
87	cg13216057	Horvath2013.353CpGs	yes	0	0
88	cg13319175	Horvath2013.353CpGs	yes	0	0
89	cg13460409	Horvath2013.353CpGs	yes	0	0
90	cg13682722	Horvath2013.353CpGs	yes	0	0
91	cg13836627	Horvath2013.353CpGs	yes	0	0
92	cg13854874	Horvath2013.353CpGs	yes	0	0
93	cg13899108	Horvath2013.353CpGs	yes	0	0
94	cg13975369	Horvath2013.353CpGs	yes	0	0
95	cg14258236	Horvath2013.353CpGs	yes	0	0
96	cg14308452	Horvath2013.353CpGs	yes	0	0
97	cg14329157	Horvath2013.353CpGs	yes	0	0
98	cg14424579	Horvath2013.353CpGs	yes	0	0
99	cg14501253	Horvath2013.353CpGs	yes	0	0
100	cg14658362	Horvath2013.353CpGs	yes	0	0
101	cg14723032	Horvath2013.353CpGs	yes	0	0
102	cg14894144	Horvath2013.353CpGs	yes	0	0
103	cg14992253	Horvath2013.353CpGs	yes	0	1
104	cg15341340	Horvath2013.353CpGs	yes	0	0
105	cg15381769	Horvath2013.353CpGs	yes	0	0
106	cg15547534	Horvath2013.353CpGs	yes	0	0
107	cg15661409	Horvath2013.353CpGs	yes	0	0
108	cg15974053	Horvath2013.353CpGs	yes	0	0
109	cg15988232	Horvath2013.353CpGs	yes	0	0
110	cg16150435	Horvath2013.353CpGs	yes	0	0
111	cg16241714	Horvath2013.353CpGs	yes	1	1
112	cg16494477	Horvath2013.353CpGs	yes	0	0
113	cg16547529	Horvath2013.353CpGs	yes	0	0
114	cg16579101	Horvath2013.353CpGs	yes	0	0
115	cg17063929	Horvath2013.353CpGs	yes	0	0
116	cg17099569	Horvath2013.353CpGs	yes	0	0
117	cg17285325	Horvath2013.353CpGs	yes	0	0
118	cg17408647	Horvath2013.353CpGs	yes	0	0
119	cg17655614	Horvath2013.353CpGs	yes	0	0
120	cg17729667	Horvath2013.353CpGs	yes	0	0
121	cg17853587	Horvath2013.353CpGs	yes	0	0
122	cg17960516	Horvath2013.353CpGs	yes	0	0
123	cg18055007	Horvath2013.353CpGs	yes	0	0
124	cg18180783	Horvath2013.353CpGs	yes	0	0
125	cg18440048	Horvath2013.353CpGs	yes	0	0
126	cg18573383	Horvath2013.353CpGs	yes	0	0
127	cg18983672	Horvath2013.353CpGs	yes	0	0
128	cg18984151	Horvath2013.353CpGs	yes	0	0
129	cg19008809	Horvath2013.353CpGs	yes	0	0
130	cg19167673	Horvath2013.353CpGs	yes	0	0
131	cg19273182	Horvath2013.353CpGs	yes	0	1
132	cg19305227	Horvath2013.353CpGs	yes	0	0
133	cg19346193	Horvath2013.353CpGs	yes	0	0
134	cg19478743	Horvath2013.353CpGs	yes	0	0
135	cg19514928	Horvath2013.353CpGs	yes	0	0
136	cg19692710	Horvath2013.353CpGs	yes	0	0
137	cg19945840	Horvath2013.353CpGs	yes	1	1
138	cg20295671	Horvath2013.353CpGs	yes	0	0
139	cg20305610	Horvath2013.353CpGs	yes	0	0
140	cg20524216	Horvath2013.353CpGs	yes	0	0
141	cg20692569	Horvath2013.353CpGs	yes	0	0
142	cg20761322	Horvath2013.353CpGs	yes	1	1
143	cg20795863	Horvath2013.353CpGs	no	0	0
144	cg20828084	Horvath2013.353CpGs	yes	0	0
145	cg20914508	Horvath2013.353CpGs	yes	0	0
146	cg20947775	Horvath2013.353CpGs	yes	0	0
147	cg20999813	Horvath2013.353CpGs	yes	0	0
148	cg21096399	Horvath2013.353CpGs	yes	0	0
149	cg21378206	Horvath2013.353CpGs	yes	0	0
150	cg21460081	Horvath2013.353CpGs	yes	0	0
151	cg21801378	Horvath2013.353CpGs	yes	1	1
152	cg21870884	Horvath2013.353CpGs	yes	1	1
153	cg22006386	Horvath2013.353CpGs	yes	0	0
154	cg22289837	Horvath2013.353CpGs	yes	0	0
155	cg22432269	Horvath2013.353CpGs	yes	0	0
156	cg22449114	Horvath2013.353CpGs	yes	0	0
157	cg22679120	Horvath2013.353CpGs	yes	0	0
158	cg22736354	Horvath2013.353CpGs	yes	1	1
159	cg22809047	Horvath2013.353CpGs	yes	0	0
160	cg22901840	Horvath2013.353CpGs	yes	0	0
161	cg22920873	Horvath2013.353CpGs	yes	0	0
162	cg23517605	Horvath2013.353CpGs	yes	0	0
163	cg23662675	Horvath2013.353CpGs	yes	1	1
164	cg23941599	Horvath2013.353CpGs	yes	0	0
165	cg24116886	Horvath2013.353CpGs	yes	0	0
166	cg24126851	Horvath2013.353CpGs	yes	0	0
167	cg24254120	Horvath2013.353CpGs	yes	0	0
168	cg24262469	Horvath2013.353CpGs	yes	0	0
169	cg24450312	Horvath2013.353CpGs	yes	0	0
170	cg24580001	Horvath2013.353CpGs	yes	0	0
171	cg24834740	Horvath2013.353CpGs	yes	0	0
172	cg25070637	Horvath2013.353CpGs	yes	0	0
173	cg25148589	Horvath2013.353CpGs	yes	1	0
174	cg25505610	Horvath2013.353CpGs	yes	0	0
175	cg25552492	Horvath2013.353CpGs	yes	1	1
176	cg25683012	Horvath2013.353CpGs	yes	1	1
177	cg25771195	Horvath2013.353CpGs	yes	0	0
178	cg25781123	Horvath2013.353CpGs	yes	0	0
179	cg26003813	Horvath2013.353CpGs	yes	0	0
180	cg26005082	Horvath2013.353CpGs	yes	0	0
181	cg26045434	Horvath2013.353CpGs	yes	0	0
182	cg26297688	Horvath2013.353CpGs	yes	0	0
183	cg26372517	Horvath2013.353CpGs	yes	0	0
184	cg26453588	Horvath2013.353CpGs	yes	0	0
185	cg26620959	Horvath2013.353CpGs	yes	0	0
186	cg26842024	Horvath2013.353CpGs	yes	1	0
187	cg26845300	Horvath2013.353CpGs	no	0	0
188	cg27092035	Horvath2013.353CpGs	yes	0	0
189	cg27169020	Horvath2013.353CpGs	yes	0	0
190	cg27319898	Horvath2013.353CpGs	yes	0	0
191	cg27377450	Horvath2013.353CpGs	yes	0	0
192	cg27413543	Horvath2013.353CpGs	yes	0	0
193	cg27494383	Horvath2013.353CpGs	yes	0	0
194	cg00091693	Horvath2013.353CpGs	yes	0	0
195	cg00168942	Horvath2013.353CpGs	yes	0	0
196	cg00431549	Horvath2013.353CpGs	yes	0	0
197	cg00436603	Horvath2013.353CpGs	yes	0	0
198	cg01027805	Horvath2013.353CpGs	yes	0	0
199	cg01234063	Horvath2013.353CpGs	yes	0	0
200	cg01262913	Horvath2013.353CpGs	yes	0	0
201	cg01407797	Horvath2013.353CpGs	yes	0	0
202	cg01459453	Horvath2013.353CpGs	yes	0	0
203	cg01485645	Horvath2013.353CpGs	yes	0	0
204	cg01511567	Horvath2013.353CpGs	yes	0	0
205	cg01560871	Horvath2013.353CpGs	yes	0	0
206	cg01570885	Horvath2013.353CpGs	yes	0	0
207	cg01820374	Horvath2013.353CpGs	yes	0	0
208	cg02047577	Horvath2013.353CpGs	yes	0	0
209	cg02071305	Horvath2013.353CpGs	yes	0	0
210	cg02275294	Horvath2013.353CpGs	yes	0	0
211	cg02335441	Horvath2013.353CpGs	yes	0	0
212	cg03019000	Horvath2013.353CpGs	yes	0	0
213	cg03286783	Horvath2013.353CpGs	yes	0	0
214	cg03330058	Horvath2013.353CpGs	yes	0	0
215	cg03578041	Horvath2013.353CpGs	yes	0	0
216	cg03682823	Horvath2013.353CpGs	yes	0	0
217	cg03891319	Horvath2013.353CpGs	yes	0	0
218	cg03947362	Horvath2013.353CpGs	yes	0	0
219	cg04005032	Horvath2013.353CpGs	yes	1	1
220	cg04094160	Horvath2013.353CpGs	yes	0	0
221	cg04121983	Horvath2013.353CpGs	yes	0	0
222	cg04268405	Horvath2013.353CpGs	yes	0	0
223	cg04431054	Horvath2013.353CpGs	yes	0	0
224	cg04452713	Horvath2013.353CpGs	yes	0	0
225	cg04474832	Horvath2013.353CpGs	yes	0	0
226	cg04999691	Horvath2013.353CpGs	yes	0	0
227	cg05442902	Horvath2013.353CpGs	yes	0	0
228	cg05590257	Horvath2013.353CpGs	no	0	0
229	cg05847778	Horvath2013.353CpGs	yes	0	0
230	cg05903609	Horvath2013.353CpGs	yes	0	0
231	cg06044899	Horvath2013.353CpGs	yes	0	0
232	cg06117855	Horvath2013.353CpGs	yes	0	0
233	cg06513075	Horvath2013.353CpGs	yes	0	0
234	cg06688848	Horvath2013.353CpGs	yes	0	0
235	cg06836772	Horvath2013.353CpGs	yes	0	0
236	cg06926735	Horvath2013.353CpGs	yes	0	0
237	cg07158339	Horvath2013.353CpGs	yes	0	0
238	cg07388493	Horvath2013.353CpGs	yes	0	0
239	cg07408456	Horvath2013.353CpGs	yes	0	0
240	cg07498421	Horvath2013.353CpGs	yes	0	0
241	cg07663789	Horvath2013.353CpGs	yes	1	1
242	cg07730301	Horvath2013.353CpGs	yes	0	0
243	cg07770222	Horvath2013.353CpGs	yes	0	0
244	cg07849904	Horvath2013.353CpGs	yes	1	1
245	cg08186124	Horvath2013.353CpGs	yes	0	0
246	cg08331960	Horvath2013.353CpGs	yes	0	0
247	cg09133026	Horvath2013.353CpGs	yes	0	0
248	cg09441152	Horvath2013.353CpGs	yes	0	0
249	cg09646392	Horvath2013.353CpGs	yes	0	0
250	cg09722397	Horvath2013.353CpGs	yes	0	0
251	cg09722555	Horvath2013.353CpGs	yes	0	0
252	cg09809672	Horvath2013.353CpGs	yes	0	0
253	cg10045881	Horvath2013.353CpGs	yes	0	0
254	cg10266490	Horvath2013.353CpGs	yes	0	0
255	cg10345936	Horvath2013.353CpGs	yes	0	0
256	cg10865119	Horvath2013.353CpGs	yes	0	0
257	cg10940099	Horvath2013.353CpGs	yes	0	0
258	cg11025793	Horvath2013.353CpGs	yes	0	0
259	cg11299964	Horvath2013.353CpGs	yes	0	0
260	cg11314684	Horvath2013.353CpGs	yes	0	0
261	cg11388238	Horvath2013.353CpGs	yes	0	0
262	cg11653266	Horvath2013.353CpGs	yes	0	0
263	cg12413566	Horvath2013.353CpGs	yes	0	0
264	cg12616277	Horvath2013.353CpGs	yes	0	0
265	cg12941369	Horvath2013.353CpGs	yes	0	0
266	cg12985418	Horvath2013.353CpGs	yes	0	0
267	cg13129046	Horvath2013.353CpGs	yes	0	0
268	cg13269407	Horvath2013.353CpGs	yes	2	2
269	cg13302154	Horvath2013.353CpGs	yes	0	0
270	cg13547237	Horvath2013.353CpGs	yes	0	0
271	cg13828047	Horvath2013.353CpGs	yes	0	0
272	cg13931228	Horvath2013.353CpGs	yes	0	0
273	cg14060828	Horvath2013.353CpGs	yes	0	0
274	cg14163776	Horvath2013.353CpGs	yes	0	0
275	cg14175438	Horvath2013.353CpGs	yes	0	0
276	cg14408969	Horvath2013.353CpGs	yes	0	0
277	cg14409958	Horvath2013.353CpGs	yes	0	0
278	cg14423778	Horvath2013.353CpGs	yes	0	0
279	cg14597908	Horvath2013.353CpGs	yes	0	0
280	cg14654875	Horvath2013.353CpGs	yes	0	0
281	cg14727952	Horvath2013.353CpGs	yes	0	0
282	cg15185286	Horvath2013.353CpGs	yes	0	0
283	cg15262928	Horvath2013.353CpGs	yes	0	0
284	cg15703512	Horvath2013.353CpGs	yes	0	0
285	cg15804973	Horvath2013.353CpGs	yes	0	0
286	cg16034652	Horvath2013.353CpGs	yes	0	0
287	cg16168311	Horvath2013.353CpGs	yes	1	1
288	cg16358826	Horvath2013.353CpGs	yes	0	0
289	cg16408394	Horvath2013.353CpGs	yes	0	0
290	cg16419345	Horvath2013.353CpGs	yes	0	0
291	cg16744741	Horvath2013.353CpGs	yes	0	0
292	cg16899442	Horvath2013.353CpGs	yes	0	0
293	cg16984944	Horvath2013.353CpGs	yes	0	0
294	cg17274064	Horvath2013.353CpGs	yes	0	2
295	cg17324128	Horvath2013.353CpGs	yes	0	0
296	cg17338403	Horvath2013.353CpGs	yes	0	0
297	cg17589341	Horvath2013.353CpGs	yes	0	0
298	cg17686885	Horvath2013.353CpGs	yes	0	0
299	cg18031008	Horvath2013.353CpGs	yes	0	0
300	cg18139769	Horvath2013.353CpGs	yes	0	0
301	cg18328933	Horvath2013.353CpGs	yes	0	0
302	cg18956095	Horvath2013.353CpGs	yes	0	0
303	cg19044674	Horvath2013.353CpGs	yes	0	0
304	cg19046959	Horvath2013.353CpGs	no	0	0
305	cg19420968	Horvath2013.353CpGs	yes	0	0
306	cg19569684	Horvath2013.353CpGs	yes	0	0
307	cg19706682	Horvath2013.353CpGs	yes	0	0
308	cg19722847	Horvath2013.353CpGs	yes	0	0
309	cg19724470	Horvath2013.353CpGs	yes	0	0
310	cg19761273	Horvath2013.353CpGs	yes	0	0
311	cg19853760	Horvath2013.353CpGs	yes	0	0
312	cg20100381	Horvath2013.353CpGs	yes	0	0
313	cg20240860	Horvath2013.353CpGs	yes	0	0
314	cg21211748	Horvath2013.353CpGs	yes	0	0
315	cg21305265	Horvath2013.353CpGs	yes	0	0
316	cg21370143	Horvath2013.353CpGs	yes	0	0
317	cg21395782	Horvath2013.353CpGs	yes	0	0
318	cg21950518	Horvath2013.353CpGs	yes	0	0
319	cg22171829	Horvath2013.353CpGs	yes	2	2
320	cg22190114	Horvath2013.353CpGs	yes	0	0
321	cg22197830	Horvath2013.353CpGs	yes	0	0
322	cg22568540	Horvath2013.353CpGs	yes	0	0
323	cg22613010	Horvath2013.353CpGs	yes	0	0
324	cg22637507	Horvath2013.353CpGs	yes	0	0
325	cg22947000	Horvath2013.353CpGs	yes	0	0
326	cg23092072	Horvath2013.353CpGs	yes	0	0
327	cg23124451	Horvath2013.353CpGs	yes	0	0
328	cg23180365	Horvath2013.353CpGs	yes	0	0
329	cg23786576	Horvath2013.353CpGs	yes	0	0
330	cg24058132	Horvath2013.353CpGs	yes	0	0
331	cg24081819	Horvath2013.353CpGs	yes	0	0
332	cg24471894	Horvath2013.353CpGs	yes	0	0
333	cg24888049	Horvath2013.353CpGs	yes	0	0
334	cg24899750	Horvath2013.353CpGs	yes	0	0
335	cg25101936	Horvath2013.353CpGs	yes	0	0
336	cg25159610	Horvath2013.353CpGs	yes	0	0
337	cg25166896	Horvath2013.353CpGs	yes	0	0
338	cg25411725	Horvath2013.353CpGs	yes	0	0
339	cg25564800	Horvath2013.353CpGs	yes	0	0
340	cg25657834	Horvath2013.353CpGs	yes	0	0
341	cg25809905	Horvath2013.353CpGs	yes	0	0
342	cg25928579	Horvath2013.353CpGs	yes	2	2
343	cg26043391	Horvath2013.353CpGs	yes	0	0
344	cg26162695	Horvath2013.353CpGs	yes	0	0
345	cg26394940	Horvath2013.353CpGs	yes	0	0
346	cg26456957	Horvath2013.353CpGs	yes	0	0
347	cg26614073	Horvath2013.353CpGs	yes	0	0
348	cg26723847	Horvath2013.353CpGs	yes	0	0
349	cg26824091	Horvath2013.353CpGs	yes	0	0
350	cg27015931	Horvath2013.353CpGs	yes	0	0
351	cg27016307	Horvath2013.353CpGs	yes	0	0
352	cg27202708	Horvath2013.353CpGs	yes	0	0
353	cg27544190	Horvath2013.353CpGs	yes	0	0
354	cg00073460	HorvathBloodCellCounts	yes	0	0
355	cg00147638	HorvathBloodCellCounts	yes	0	0
356	cg00495443	HorvathBloodCellCounts	yes	0	0
357	cg00871371	HorvathBloodCellCounts	yes	0	0
358	cg01124420	HorvathBloodCellCounts	yes	0	0
359	cg01345395	HorvathBloodCellCounts	yes	0	0
360	cg01372366	HorvathBloodCellCounts	yes	0	0
361	cg02033323	HorvathBloodCellCounts	yes	0	0
362	cg02988775	HorvathBloodCellCounts	yes	0	0
363	cg02989940	HorvathBloodCellCounts	yes	0	0
364	cg03132824	HorvathBloodCellCounts	yes	0	0
365	cg03370106	HorvathBloodCellCounts	yes	1	1
366	cg03467087	HorvathBloodCellCounts	yes	0	0
367	cg04683740	HorvathBloodCellCounts	yes	0	0
368	cg05217983	HorvathBloodCellCounts	yes	0	0
369	cg05392293	HorvathBloodCellCounts	yes	0	0
370	cg05913271	HorvathBloodCellCounts	yes	0	0
371	cg06245711	HorvathBloodCellCounts	yes	0	0
372	cg06445016	HorvathBloodCellCounts	yes	0	0
373	cg06952412	HorvathBloodCellCounts	yes	0	0
374	cg07094298	HorvathBloodCellCounts	yes	0	0
375	cg07107916	HorvathBloodCellCounts	yes	0	0
376	cg07899551	HorvathBloodCellCounts	no	0	0
377	cg07955474	HorvathBloodCellCounts	yes	0	0
378	cg08454507	HorvathBloodCellCounts	yes	0	0
379	cg08482359	HorvathBloodCellCounts	yes	0	0
380	cg08688907	HorvathBloodCellCounts	yes	0	0
381	cg08945443	HorvathBloodCellCounts	yes	0	0
382	cg09025210	HorvathBloodCellCounts	yes	0	0
383	cg09197075	HorvathBloodCellCounts	yes	0	0
384	cg10274029	HorvathBloodCellCounts	no	0	0
385	cg10493055	HorvathBloodCellCounts	yes	0	0
386	cg10688297	HorvathBloodCellCounts	yes	0	0
387	cg10909506	HorvathBloodCellCounts	yes	0	0
388	cg11685391	HorvathBloodCellCounts	yes	0	0
389	cg12966876	HorvathBloodCellCounts	yes	0	0
390	cg13553498	HorvathBloodCellCounts	yes	0	0
391	cg13608166	HorvathBloodCellCounts	yes	0	0
392	cg14518178	HorvathBloodCellCounts	yes	0	0
393	cg14969094	HorvathBloodCellCounts	yes	0	0
394	cg15535471	HorvathBloodCellCounts	yes	0	0
395	cg15867698	HorvathBloodCellCounts	yes	0	0
396	cg15989436	HorvathBloodCellCounts	yes	0	0
397	cg16549957	HorvathBloodCellCounts	yes	0	0
398	cg16662477	HorvathBloodCellCounts	yes	0	0
399	cg17478979	HorvathBloodCellCounts	yes	0	0
400	cg17820878	HorvathBloodCellCounts	yes	0	0
401	cg17850367	HorvathBloodCellCounts	yes	0	0
402	cg18346531	HorvathBloodCellCounts	yes	0	0
403	cg18442362	HorvathBloodCellCounts	yes	0	0
404	cg20244489	HorvathBloodCellCounts	yes	0	0
405	cg20386303	HorvathBloodCellCounts	yes	0	0
406	cg20723792	HorvathBloodCellCounts	no	0	0
407	cg21097090	HorvathBloodCellCounts	yes	0	0
408	cg21593149	HorvathBloodCellCounts	yes	0	0
409	cg21912203	HorvathBloodCellCounts	yes	0	0
410	cg22513455	HorvathBloodCellCounts	yes	0	0
411	cg23001918	HorvathBloodCellCounts	yes	0	0
412	cg23731272	HorvathBloodCellCounts	yes	0	0
413	cg23876292	HorvathBloodCellCounts	yes	0	0
414	cg24376214	HorvathBloodCellCounts	yes	0	0
415	cg24735235	HorvathBloodCellCounts	yes	0	0
416	cg25020550	HorvathBloodCellCounts	yes	0	0
417	cg25130381	HorvathBloodCellCounts	yes	1	1
418	cg25289028	HorvathBloodCellCounts	yes	0	0
419	cg25521400	HorvathBloodCellCounts	yes	0	0
420	cg25639084	HorvathBloodCellCounts	yes	0	0
421	cg26091609	HorvathBloodCellCounts	yes	0	0
422	cg26164712	HorvathBloodCellCounts	yes	0	0
423	cg26485825	HorvathBloodCellCounts	yes	1	1
424	cg26655856	HorvathBloodCellCounts	yes	0	0
425	cg26720010	HorvathBloodCellCounts	yes	0	0
427	cg22285878	Hannum71	yes	0	0
428	ch.13.39564907R	Hannum71	no	0	0
429	cg09651136	Hannum71	yes	0	0
430	cg20822990	Hannum71	yes	0	0
431	cg06685111	Hannum71	yes	0	0
432	cg20052760	Hannum71	yes	0	0
433	cg02867102	Hannum71	yes	0	0
434	cg16054275	Hannum71	yes	0	0
435	cg00486113	Hannum71	yes	0	0
436	cg22796704	Hannum71	yes	0	0
437	cg02046143	Hannum71	yes	0	0
439	cg08415592	Hannum71	yes	0	0
440	cg10501210	Hannum71	yes	0	0
441	cg13001142	Hannum71	yes	0	0
443	cg04875128	Hannum71	yes	1	1
444	cg06874016	Hannum71	yes	0	0
445	cg19283806	Hannum71	yes	0	0
446	cg14556683	Hannum71	yes	0	0
447	cg03473532	Hannum71	yes	0	0
448	cg08234504	Hannum71	yes	0	0
449	cg01528542	Hannum71	yes	0	0
450	cg00481951	Hannum71	yes	0	0
451	cg22158769	Hannum71	yes	0	1
452	cg25428494	Hannum71	yes	0	0
453	cg16419235	Hannum71	yes	0	0
454	cg07927379	Hannum71	no	0	0
456	cg23091758	Hannum71	yes	0	0
457	cg23744638	Hannum71	yes	0	0
458	cg02085953	Hannum71	yes	0	0
459	cg22512670	Hannum71	yes	0	0
460	cg22016779	Hannum71	yes	0	0
461	cg24079702	Hannum71	yes	0	0
462	cg07082267	Hannum71	yes	0	0
463	cg07583137	Hannum71	yes	0	0
464	cg07547549	Hannum71	yes	0	0
465	cg07553761	Hannum71	yes	0	0
466	cg25410668	Hannum71	yes	0	0
467	cg25478614	Hannum71	yes	0	0
469	cg22454769	Hannum71	yes	0	0
470	cg23500537	Hannum71	yes	0	0
471	ch.2.30415474F	Hannum71	no	0	0
472	cg00748589	Hannum71	yes	0	0
473	cg23606718	Hannum71	yes	0	0
474	cg21296230	Hannum71	yes	0	0
475	cg03032497	Hannum71	yes	0	0
476	cg18473521	Hannum71	yes	2	2
477	cg06639320	Hannum71	yes	0	0
478	cg08540945	Hannum71	yes	0	0
480	cg04400972	Hannum71	yes	0	0
481	cg02650266	Hannum71	yes	0	0
482	cg03607117	Hannum71	yes	0	0
483	cg14361627	Hannum71	yes	0	0
484	cg16867657	Hannum71	yes	0	0
485	cg04940570	Hannum71	yes	0	0
486	cg04416734	Hannum71	yes	0	0
487	cg06419846	Hannum71	yes	0	0
488	cg19935065	Hannum71	yes	0	0
489	cg07955995	Hannum71	yes	0	0
490	cg11067179	Hannum71	yes	0	0
491	cg21139312	Hannum71	no	0	0
492	cg14692377	Hannum71	yes	0	0
493	cg20426994	Hannum71	yes	0	0
494	cg22213242	Hannum71	yes	0	1
495	cg08097417	Hannum71	yes	0	0
496	cg03399905	Hannum71	yes	0	0
497	cg25939861	HousemanBloodCount	yes	0	0
498	cg00219921	HousemanBloodCount	yes	0	0
499	cg08777095	HousemanBloodCount	yes	0	0
500	cg04329870	HousemanBloodCount	yes	0	0
501	cg07661835	HousemanBloodCount	yes	0	0
502	cg18857618	HousemanBloodCount	yes	0	0
503	cg25350872	HousemanBloodCount	yes	0	0
504	cg18174654	HousemanBloodCount	yes	0	0
505	cg03318654	HousemanBloodCount	yes	0	0
507	cg05723552	HousemanBloodCount	yes	0	0
508	cg07016730	HousemanBloodCount	yes	0	0
509	cg09654116	HousemanBloodCount	yes	0	0
511	cg14555759	HousemanBloodCount	yes	0	0
512	cg25535316	HousemanBloodCount	yes	0	0
513	cg05496363	HousemanBloodCount	yes	0	0
514	cg16681873	HousemanBloodCount	yes	0	0
515	cg02598071	HousemanBloodCount	yes	0	0
516	cg08506127	HousemanBloodCount	yes	0	0
517	cg23325335	HousemanBloodCount	yes	0	0
518	cg01002223	HousemanBloodCount	yes	0	0
519	cg25235205	HousemanBloodCount	yes	0	0
520	cg24345747	HousemanBloodCount	yes	0	0
521	cg13068915	HousemanBloodCount	yes	0	0
522	cg04658357	HousemanBloodCount	yes	0	0
523	cg08769189	HousemanBloodCount	yes	0	0
524	cg02021288	HousemanBloodCount	yes	0	0
525	cg07702659	HousemanBloodCount	yes	0	0
526	cg18546384	HousemanBloodCount	yes	0	0
527	cg15014975	HousemanBloodCount	yes	0	0
528	cg12344862	HousemanBloodCount	yes	0	0
529	cg00702872	HousemanBloodCount	yes	0	0
530	cg12032027	HousemanBloodCount	yes	0	0
531	cg21091766	HousemanBloodCount	yes	0	0
532	cg13543915	HousemanBloodCount	yes	0	0
533	cg19410791	HousemanBloodCount	yes	0	0
534	cg17851021	HousemanBloodCount	yes	0	0
535	cg03984502	HousemanBloodCount	yes	0	0
536	cg09318840	HousemanBloodCount	yes	0	0
537	cg21220520	HousemanBloodCount	yes	0	0
538	cg14381350	HousemanBloodCount	yes	0	0
539	cg01949403	HousemanBloodCount	yes	0	0
540	cg18224038	HousemanBloodCount	yes	0	0
541	cg18830527	HousemanBloodCount	yes	0	0
543	cg13571479	HousemanBloodCount	no	0	0
544	cg20367218	HousemanBloodCount	yes	0	0
545	cg21648425	HousemanBloodCount	yes	0	0
546	cg05039671	HousemanBloodCount	yes	0	1
547	cg16810279	HousemanBloodCount	yes	0	0
548	cg13247398	HousemanBloodCount	yes	0	0
549	cg18670770	HousemanBloodCount	yes	0	0
550	cg07998213	HousemanBloodCount	no	0	0
551	cg12477370	HousemanBloodCount	yes	0	0
552	cg20945853	HousemanBloodCount	yes	0	0
553	cg12480903	HousemanBloodCount	yes	0	0
554	cg20029347	HousemanBloodCount	yes	0	0
555	cg11958495	HousemanBloodCount	yes	0	0
556	cg00851088	HousemanBloodCount	yes	0	0
557	cg21543859	HousemanBloodCount	yes	0	0
558	cg09543427	HousemanBloodCount	yes	0	0
559	cg20105848	HousemanBloodCount	yes	0	0
560	cg07743231	HousemanBloodCount	yes	0	0
561	cg11429292	HousemanBloodCount	yes	0	0
562	cg22620363	HousemanBloodCount	no	0	0
563	cg26268145	HousemanBloodCount	yes	0	0
564	cg23068939	HousemanBloodCount	yes	0	0
565	cg21467614	HousemanBloodCount	yes	0	0
566	cg13354934	HousemanBloodCount	yes	0	0
567	cg15492552	HousemanBloodCount	yes	0	0
568	cg01740766	HousemanBloodCount	yes	0	0
569	cg01896761	HousemanBloodCount	yes	0	0
570	cg19392656	HousemanBloodCount	yes	0	0
571	cg22753630	HousemanBloodCount	yes	0	0
572	cg03767970	HousemanBloodCount	no	0	0
573	cg19163067	HousemanBloodCount	yes	0	0
574	cg25607121	HousemanBloodCount	yes	0	0
575	cg22827210	HousemanBloodCount	yes	0	0
576	cg16941568	HousemanBloodCount	yes	0	0
577	cg15607358	HousemanBloodCount	yes	0	0
578	cg10536999	HousemanBloodCount	yes	0	0
579	cg18603228	HousemanBloodCount	yes	0	0
580	cg02834765	HousemanBloodCount	yes	0	0
581	cg05211768	HousemanBloodCount	yes	0	0
582	cg26133266	HousemanBloodCount	yes	0	0
583	cg02321062	HousemanBloodCount	yes	0	0
584	cg12403778	HousemanBloodCount	yes	0	0
585	cg16606638	HousemanBloodCount	yes	0	0
586	cg05041073	HousemanBloodCount	yes	0	0
587	cg00363312	HousemanBloodCount	yes	0	0
588	cg25496930	HousemanBloodCount	yes	0	0
589	cg18270113	HousemanBloodCount	yes	0	0
590	cg05280206	HousemanBloodCount	yes	0	0
591	cg08307469	HousemanBloodCount	yes	0	0
592	cg03347559	HousemanBloodCount	yes	0	0
593	cg25554283	HousemanBloodCount	yes	0	0
594	cg00031896	HousemanBloodCount	yes	0	0
595	cg27402043	HousemanBloodCount	yes	0	0
596	cg12105450	HousemanBloodCount	yes	0	0
597	cg07679948	HousemanBloodCount	yes	0	0
598	cg00366435	HousemanBloodCount	yes	0	0
599	cg25893560	HousemanBloodCount	yes	0	0
600	cg12297231	HousemanBloodCount	yes	0	0
601	cg06329392	HousemanBloodCount	yes	0	0
602	cg01154505	HousemanBloodCount	yes	1	1
603	cg07970799	HousemanBloodCount	yes	0	0
604	cg10837404	HousemanBloodCount	yes	0	0
605	cg16871561	HousemanBloodCount	yes	0	0
606	cg21565496	HousemanBloodCount	yes	0	0
607	cg24662823	HousemanBloodCount	yes	0	0
608	cg14477767	HousemanBloodCount	yes	0	0
609	cg10782923	HousemanBloodCount	yes	0	0
610	cg05617307	HousemanBloodCount	yes	0	0
611	cg05070273	HousemanBloodCount	yes	0	0
612	cg02661764	HousemanBloodCount	yes	0	0
613	cg25486399	HousemanBloodCount	yes	0	0
614	cg08884752	HousemanBloodCount	yes	0	0
615	cg07728865	HousemanBloodCount	yes	0	0
616	cg23357533	HousemanBloodCount	yes	0	0
617	cg15114607	HousemanBloodCount	yes	0	0
618	cg25416125	HousemanBloodCount	yes	0	0
619	cg26707718	HousemanBloodCount	yes	0	0
620	cg00440980	HousemanBloodCount	yes	0	0
621	cg00103299	HousemanBloodCount	yes	0	0
622	cg01525879	HousemanBloodCount	yes	0	0
623	cg25599673	HousemanBloodCount	yes	0	0
624	cg17346246	HousemanBloodCount	yes	0	0
625	cg11465943	HousemanBloodCount	yes	0	0
626	cg01040649	HousemanBloodCount	yes	0	0
627	cg20737812	HousemanBloodCount	yes	0	0
628	cg07930752	HousemanBloodCount	yes	0	0
629	cg19679865	HousemanBloodCount	yes	0	0
630	cg16519762	HousemanBloodCount	yes	0	0
631	cg27423838	HousemanBloodCount	yes	0	0
632	cg07019638	HousemanBloodCount	yes	0	0
633	cg04162316	HousemanBloodCount	yes	0	0
634	cg00445959	HousemanBloodCount	yes	0	0
635	cg07110949	HousemanBloodCount	yes	0	0
636	cg11710595	HousemanBloodCount	yes	0	0
637	cg03419136	HousemanBloodCount	yes	0	0
638	cg05859076	HousemanBloodCount	yes	0	0
639	cg13400249	HousemanBloodCount	yes	0	0
640	cg09722826	HousemanBloodCount	yes	0	0
641	cg19408207	HousemanBloodCount	yes	0	0
642	cg21005240	HousemanBloodCount	yes	0	0
643	cg17824906	HousemanBloodCount	yes	0	0
644	cg21747310	HousemanBloodCount	yes	0	0
645	cg16836311	HousemanBloodCount	yes	0	0
646	cg18303397	HousemanBloodCount	yes	0	0
647	cg13468685	HousemanBloodCount	yes	0	0
648	cg01987702	HousemanBloodCount	yes	0	0
649	cg04244970	HousemanBloodCount	yes	0	0
650	cg24706505	HousemanBloodCount	yes	0	0
651	cg07837085	HousemanBloodCount	yes	0	0
652	cg09662852	HousemanBloodCount	yes	0	0
653	cg11230435	HousemanBloodCount	yes	0	0
654	cg04642300	HousemanBloodCount	yes	0	0
655	cg14564351	HousemanBloodCount	no	0	0
656	cg24049629	HousemanBloodCount	yes	0	0
657	cg14729344	HousemanBloodCount	yes	0	0
658	cg25729350	HousemanBloodCount	yes	0	0
659	cg26986871	HousemanBloodCount	yes	0	0
660	cg24904788	HousemanBloodCount	yes	0	0
661	cg08645860	HousemanBloodCount	yes	0	0
662	cg27653384	HousemanBloodCount	yes	0	0
663	cg02402946	HousemanBloodCount	yes	0	0
664	cg06449334	HousemanBloodCount	yes	0	0
665	cg13695076	HousemanBloodCount	yes	0	0
667	cg11467506	HousemanBloodCount	yes	0	0
668	cg04307083	HousemanBloodCount	yes	0	0
669	cg03077671	HousemanBloodCount	yes	0	0
670	cg07881210	HousemanBloodCount	yes	0	0
671	cg19933595	HousemanBloodCount	yes	0	0
672	cg03992638	HousemanBloodCount	yes	0	0
673	cg15153141	HousemanBloodCount	yes	0	0
674	cg27027151	HousemanBloodCount	yes	0	0
675	cg08306076	HousemanBloodCount	yes	0	0
676	cg13133835	HousemanBloodCount	yes	0	0
677	cg11176694	HousemanBloodCount	yes	0	0
678	cg09257735	HousemanBloodCount	yes	0	0
679	cg10812236	HousemanBloodCount	yes	0	0
680	cg19730972	HousemanBloodCount	yes	0	0
681	cg15657641	HousemanBloodCount	yes	0	0
682	cg25598890	HousemanBloodCount	yes	0	0
683	cg23624705	HousemanBloodCount	yes	0	0
684	cg11525052	HousemanBloodCount	yes	0	0
685	cg22065498	HousemanBloodCount	yes	0	0
686	cg14475875	HousemanBloodCount	yes	0	0
687	cg00287915	HousemanBloodCount	yes	0	0
688	cg03278514	HousemanBloodCount	yes	0	0
689	cg00984060	HousemanBloodCount	yes	0	0
690	cg19455189	HousemanBloodCount	yes	1	1
691	cg21268578	HousemanBloodCount	yes	0	0
692	cg09490277	HousemanBloodCount	yes	0	0
693	cg07363543	HousemanBloodCount	yes	0	0
694	cg17343167	HousemanBloodCount	yes	0	0
695	cg05298628	HousemanBloodCount	yes	0	0
696	cg27110054	HousemanBloodCount	yes	0	0
697	cg05875239	HousemanBloodCount	yes	0	0
698	cg13617280	HousemanBloodCount	yes	0	0
699	cg15956469	HousemanBloodCount	yes	0	0
700	cg21333217	HousemanBloodCount	yes	1	1
701	cg27582527	HousemanBloodCount	yes	0	0
702	cg18800235	HousemanBloodCount	yes	1	1
703	cg06202778	HousemanBloodCount	yes	0	0
704	cg05653887	HousemanBloodCount	yes	0	0
705	cg03538296	HousemanBloodCount	yes	0	0
706	cg06040872	HousemanBloodCount	yes	0	0
707	cg20657709	HousemanBloodCount	yes	0	0
708	cg02384859	HousemanBloodCount	yes	0	0
709	cg25383568	HousemanBloodCount	yes	0	0
710	cg27309871	HousemanBloodCount	yes	0	0
711	cg21634628	HousemanBloodCount	yes	0	0
712	cg14301562	HousemanBloodCount	yes	0	0
713	cg19696012	HousemanBloodCount	yes	0	0
714	cg12531611	HousemanBloodCount	yes	0	0
715	cg11637084	HousemanBloodCount	yes	0	0
716	cg18672716	HousemanBloodCount	yes	0	0
717	cg02150910	HousemanBloodCount	yes	0	0
718	cg20460771	HousemanBloodCount	yes	0	0
719	cg21474838	HousemanBloodCount	yes	0	0
720	cg24430034	HousemanBloodCount	yes	0	0
721	cg03708221	HousemanBloodCount	yes	0	0
722	cg12294633	HousemanBloodCount	yes	0	0
723	cg13449535	HousemanBloodCount	yes	0	0
724	cg01940139	HousemanBloodCount	yes	0	0
725	cg09261289	HousemanBloodCount	yes	0	0
726	cg14384416	HousemanBloodCount	yes	0	0
727	cg18310515	HousemanBloodCount	yes	0	0
728	cg03605454	HousemanBloodCount	yes	0	0
729	cg13917614	HousemanBloodCount	yes	0	0
730	cg15241779	HousemanBloodCount	yes	0	0
731	cg13209388	HousemanBloodCount	yes	0	0
732	cg00719568	HousemanBloodCount	yes	0	0
733	cg26012482	HousemanBloodCount	yes	0	0
734	cg10628126	HousemanBloodCount	yes	0	0
735	cg14496375	HousemanBloodCount	yes	0	0
736	cg11978441	HousemanBloodCount	yes	0	0
737	cg23015664	HousemanBloodCount	yes	0	0
738	cg16212145	HousemanBloodCount	yes	0	0
739	cg11335172	HousemanBloodCount	yes	0	0
740	cg08326410	HousemanBloodCount	yes	0	0
741	cg11095122	HousemanBloodCount	yes	0	0
742	cg10142452	HousemanBloodCount	yes	0	0
743	cg14907310	HousemanBloodCount	yes	0	0
744	cg03886681	HousemanBloodCount	yes	0	0
745	cg22488278	HousemanBloodCount	yes	1	0
746	cg13828440	HousemanBloodCount	yes	0	0
747	cg06117093	HousemanBloodCount	yes	0	0
748	cg10096215	HousemanBloodCount	yes	0	0
749	cg18881723	HousemanBloodCount	yes	0	0
750	cg16893868	HousemanBloodCount	yes	0	0
751	cg26971042	HousemanBloodCount	yes	0	0
752	cg07675477	HousemanBloodCount	yes	0	0
753	cg25887844	HousemanBloodCount	yes	0	0
754	cg03268893	HousemanBloodCount	yes	0	0
755	cg06398474	HousemanBloodCount	yes	0	0
756	cg01447281	HousemanBloodCount	yes	0	0
757	cg25719851	HousemanBloodCount	yes	0	0
758	cg07616394	HousemanBloodCount	yes	0	0
759	cg00629585	HousemanBloodCount	yes	0	0
760	cg15258980	HousemanBloodCount	yes	0	0
761	cg21254939	HousemanBloodCount	yes	0	0
762	cg18168101	HousemanBloodCount	yes	0	0
763	cg24088496	HousemanBloodCount	yes	0	0
764	cg01710351	HousemanBloodCount	yes	0	0
765	cg10879992	HousemanBloodCount	yes	0	0
766	cg16013543	HousemanBloodCount	yes	0	0
767	cg03989617	HousemanBloodCount	yes	0	0
768	cg03234777	HousemanBloodCount	yes	0	0
769	cg13279811	HousemanBloodCount	yes	0	0
770	cg14011327	HousemanBloodCount	yes	0	0
771	cg27122888	HousemanBloodCount	yes	0	0
772	cg22014398	HousemanBloodCount	yes	0	0
773	cg16256390	HousemanBloodCount	yes	0	0
774	cg14084689	HousemanBloodCount	yes	0	0
775	cg07978738	HousemanBloodCount	yes	0	0
776	cg27043010	HousemanBloodCount	yes	0	0
777	cg17638468	HousemanBloodCount	yes	0	0
778	cg15691199	HousemanBloodCount	yes	0	0
779	cg14059835	HousemanBloodCount	yes	0	0
780	cg04050463	HousemanBloodCount	yes	0	0
781	cg11837293	HousemanBloodCount	yes	0	0
782	cg04910877	HousemanBloodCount	yes	0	0
783	cg23045908	HousemanBloodCount	yes	0	0
784	cg00186529	HousemanBloodCount	yes	0	0
785	cg23398076	HousemanBloodCount	yes	1	1
786	cg02256631	HousemanBloodCount	yes	0	0
787	cg08635931	HousemanBloodCount	yes	0	0
788	cg00149213	HousemanBloodCount	yes	0	0
789	cg20786131	HousemanBloodCount	yes	0	0
790	cg18437209	HousemanBloodCount	yes	0	0
791	cg25103161	HousemanBloodCount	yes	0	0
792	cg13315450	HousemanBloodCount	yes	0	0
793	cg23643435	HousemanBloodCount	yes	0	0
794	cg02607544	HousemanBloodCount	yes	0	0
795	cg07809589	HousemanBloodCount	yes	0	0
796	cg16126665	HousemanBloodCount	yes	0	0
797	cg19276014	HousemanBloodCount	yes	0	0
798	cg25131632	HousemanBloodCount	yes	0	0
799	cg04828493	HousemanBloodCount	yes	0	0
800	cg13738327	HousemanBloodCount	yes	0	0
801	cg07721872	HousemanBloodCount	yes	0	0
802	cg04153882	HousemanBloodCount	yes	0	0
803	cg02212339	HousemanBloodCount	yes	0	0
804	cg04838847	HousemanBloodCount	yes	0	0
805	cg11774624	HousemanBloodCount	yes	0	0
806	cg27106643	HousemanBloodCount	yes	0	0
807	cg01024458	HousemanBloodCount	yes	0	0
808	cg21596498	HousemanBloodCount	yes	0	0
809	cg05205074	HousemanBloodCount	yes	0	0
810	cg26121053	HousemanBloodCount	no	0	0
811	cg14936008	HousemanBloodCount	yes	0	0
812	cg11661493	HousemanBloodCount	yes	0	0
813	cg17232476	HousemanBloodCount	yes	0	1
814	cg15035590	HousemanBloodCount	yes	0	0
815	cg15348679	HousemanBloodCount	yes	0	0
816	cg21248060	HousemanBloodCount	yes	0	0
817	cg20602300	HousemanBloodCount	yes	0	0
818	cg17768768	HousemanBloodCount	yes	0	0
819	cg14482811	HousemanBloodCount	yes	0	0
820	cg11699517	HousemanBloodCount	yes	0	0
821	cg17995557	HousemanBloodCount	yes	0	0
822	cg22212560	HousemanBloodCount	yes	0	0
823	cg14331899	HousemanBloodCount	yes	0	0
824	cg00760938	HousemanBloodCount	yes	0	0
825	cg16148346	HousemanBloodCount	yes	0	0
826	cg05579731	HousemanBloodCount	yes	0	0
827	cg26692003	HousemanBloodCount	yes	0	0
828	cg16654610	HousemanBloodCount	yes	0	0
829	cg26552743	HousemanBloodCount	yes	0	0
830	cg12177944	HousemanBloodCount	yes	0	0
831	cg25683989	HousemanBloodCount	yes	0	0
832	cg13356455	HousemanBloodCount	yes	0	0
833	cg18250453	HousemanBloodCount	yes	0	0
834	cg00867406	HousemanBloodCount	yes	0	0
835	cg06889975	HousemanBloodCount	yes	0	0
836	cg21743182	HousemanBloodCount	yes	2	2
837	cg18067520	HousemanBloodCount	yes	0	0
838	cg15532942	HousemanBloodCount	yes	0	0
839	cg23683962	HousemanBloodCount	yes	0	0
840	cg07597976	HousemanBloodCount	yes	0	0
841	cg07558704	HousemanBloodCount	yes	0	0
842	cg18184053	HousemanBloodCount	yes	0	0
843	cg18050634	HousemanBloodCount	yes	0	0
844	cg03248292	HousemanBloodCount	yes	0	0
845	cg12604490	HousemanBloodCount	yes	0	0
846	cg18406852	HousemanBloodCount	yes	0	0
847	cg17266282	HousemanBloodCount	yes	0	0
848	cg14317609	HousemanBloodCount	yes	0	0
849	cg01156249	HousemanBloodCount	yes	0	0
850	cg07635227	HousemanBloodCount	yes	0	0
851	cg08864105	HousemanBloodCount	yes	0	0
852	cg00058449	HousemanBloodCount	yes	1	1
853	cg02606840	HousemanBloodCount	yes	0	0
854	cg19269039	HousemanBloodCount	yes	0	0
855	cg23357708	HousemanBloodCount	yes	0	0
856	cg03429643	HousemanBloodCount	yes	0	0
857	cg09300089	HousemanBloodCount	yes	0	0
858	cg25616055	HousemanBloodCount	yes	0	0
859	cg24641737	HousemanBloodCount	yes	0	0
860	cg14574996	HousemanBloodCount	yes	0	0
861	cg20380468	HousemanBloodCount	yes	0	0
862	cg08560387	HousemanBloodCount	yes	0	0
863	cg15906007	HousemanBloodCount	yes	2	0
864	cg00619207	HousemanBloodCount	yes	0	0
865	cg08682625	HousemanBloodCount	yes	0	0
866	cg23792308	HousemanBloodCount	yes	0	0
867	cg03798942	HousemanBloodCount	yes	0	0
868	cg07725527	HousemanBloodCount	yes	0	0
869	cg13924996	HousemanBloodCount	yes	0	0
870	cg00159243	HousemanBloodCount	yes	0	0
871	cg02779913	HousemanBloodCount	yes	0	0
872	cg15595502	HousemanBloodCount	yes	0	0
873	cg02734358	HousemanBloodCount	yes	0	0
874	cg08698943	HousemanBloodCount	yes	0	0
875	cg27507284	HousemanBloodCount	yes	0	0
876	cg15087459	HousemanBloodCount	yes	0	0
877	cg20450123	HousemanBloodCount	yes	0	0
878	cg15821562	HousemanBloodCount	yes	0	0
879	cg09849688	HousemanBloodCount	yes	0	0
880	cg21291385	HousemanBloodCount	yes	0	0
881	cg18701685	HousemanBloodCount	yes	0	0
882	cg14284211	HousemanBloodCount	yes	0	0
883	cg01054402	HousemanBloodCount	yes	0	0
884	cg10054641	HousemanBloodCount	yes	0	0
885	cg24838825	HousemanBloodCount	yes	0	0
886	cg00458681	HousemanBloodCount	yes	0	0
887	cg05870586	HousemanBloodCount	yes	0	0
888	cg10825530	HousemanBloodCount	yes	0	0
889	cg22632840	HousemanBloodCount	no	0	0
890	cg01243072	HousemanBloodCount	yes	0	0
891	cg08444004	HousemanBloodCount	yes	0	0
892	cg27166718	HousemanBloodCount	yes	0	0
893	cg08130572	HousemanBloodCount	yes	0	0
894	cg14595786	HousemanBloodCount	yes	0	0
895	cg21671607	HousemanBloodCount	yes	0	0
896	cg10057264	HousemanBloodCount	yes	0	0
897	cg23244761	HousemanBloodCount	yes	0	0
898	cg26872907	HousemanBloodCount	yes	0	0
899	cg12655112	HousemanBloodCount	yes	0	0
900	cg18990407	HousemanBloodCount	yes	0	0
901	cg20610950	HousemanBloodCount	yes	0	0
902	cg10480329	HousemanBloodCount	yes	0	0
903	cg26538782	HousemanBloodCount	yes	0	0
904	cg13093111	HousemanBloodCount	yes	0	0
905	cg00701951	HousemanBloodCount	yes	0	0
906	cg19835973	HousemanBloodCount	yes	0	0
907	cg25898577	HousemanBloodCount	yes	0	0
908	cg18066690	HousemanBloodCount	yes	0	0
909	cg09220326	HousemanBloodCount	yes	0	0
910	cg05923857	HousemanBloodCount	yes	0	0
911	cg19301114	HousemanBloodCount	yes	0	0
912	cg17594003	HousemanBloodCount	yes	2	0
913	cg13430807	HousemanBloodCount	yes	0	0
914	cg10499974	HousemanBloodCount	yes	0	0
915	cg04468741	HousemanBloodCount	yes	0	0
916	cg02861504	HousemanBloodCount	yes	0	0
917	cg06297318	HousemanBloodCount	yes	0	0
918	cg27059140	HousemanBloodCount	yes	0	0
919	cg10278149	HousemanBloodCount	yes	0	0
920	cg16636767	HousemanBloodCount	yes	0	0
921	cg24788483	HousemanBloodCount	yes	0	0
922	cg09322573	HousemanBloodCount	yes	0	0
923	cg03313271	HousemanBloodCount	yes	0	0
924	cg10624395	HousemanBloodCount	yes	0	0
925	cg20918393	HousemanBloodCount	yes	0	0
926	cg07002540	HousemanBloodCount	yes	0	0
927	cg14109551	HousemanBloodCount	yes	0	0
928	cg20641531	HousemanBloodCount	yes	0	0
929	cg06489037	HousemanBloodCount	yes	0	0
930	cg08538581	HousemanBloodCount	yes	0	0
931	cg08694574	HousemanBloodCount	yes	0	0
932	cg18835472	HousemanBloodCount	yes	0	0
933	cg00091349	HousemanBloodCount	yes	0	0
934	cg05986288	HousemanBloodCount	yes	0	0
935	cg25856090	HousemanBloodCount	yes	1	1
936	cg24238409	HousemanBloodCount	yes	0	0
937	cg01110616	HousemanBloodCount	yes	0	0
938	cg16429499	HousemanBloodCount	no	0	0
939	cg19358608	HousemanBloodCount	yes	0	0
940	cg02244028	HousemanBloodCount	yes	0	0
941	cg23391288	HousemanBloodCount	yes	0	0
942	cg03339817	HousemanBloodCount	yes	0	0
943	cg07918933	HousemanBloodCount	yes	0	0
944	cg11953913	HousemanBloodCount	yes	0	0
945	cg12207930	HousemanBloodCount	yes	0	0
946	cg23146741	HousemanBloodCount	yes	0	0
947	cg03795574	HousemanBloodCount	yes	0	0
948	cg10639435	HousemanBloodCount	yes	0	0
949	cg24957609	HousemanBloodCount	yes	0	0
950	cg11977716	HousemanBloodCount	yes	0	0
951	cg23213217	HousemanBloodCount	yes	0	0
952	cg08224785	HousemanBloodCount	yes	0	0
953	cg02291020	HousemanBloodCount	yes	0	0
954	cg19215266	HousemanBloodCount	yes	0	0
955	cg08425678	HousemanBloodCount	yes	0	0
956	cg17830204	HousemanBloodCount	yes	0	0
957	cg10578938	HousemanBloodCount	yes	0	0
958	cg10768932	HousemanBloodCount	yes	0	0
959	cg14655843	HousemanBloodCount	yes	1	0
960	cg18923906	HousemanBloodCount	yes	0	0
961	cg09391405	HousemanBloodCount	yes	0	0
962	cg22843803	HousemanBloodCount	yes	0	0
963	cg23053742	HousemanBloodCount	yes	0	0
964	cg23358740	HousemanBloodCount	yes	0	0
965	cg04453471	HousemanBloodCount	yes	0	0
966	cg05975710	HousemanBloodCount	yes	0	0
967	cg03887528	HousemanBloodCount	yes	0	0
968	cg11706849	HousemanBloodCount	yes	0	0
969	cg07283441	HousemanBloodCount	yes	0	0
970	cg06015525	HousemanBloodCount	yes	0	0
971	cg18257485	HousemanBloodCount	yes	0	0
972	cg00782811	HousemanBloodCount	yes	0	0
973	cg19574915	HousemanBloodCount	yes	0	0
974	cg18582260	HousemanBloodCount	yes	0	0
975	cg27506442	HousemanBloodCount	yes	0	0
976	cg25653947	HousemanBloodCount	yes	0	0
977	cg22708902	HousemanBloodCount	yes	0	0
978	cg26270899	HousemanBloodCount	yes	0	0
979	cg10944833	HousemanBloodCount	yes	0	0
980	cg12182124	HousemanBloodCount	yes	0	0
981	cg01881899	HousemanBloodCount	yes	0	0
982	cg13027206	HousemanBloodCount	yes	0	0
983	cg06975311	HousemanBloodCount	yes	0	0
984	cg10671066	HousemanBloodCount	yes	0	0
985	cg20660269	HousemanBloodCount	yes	0	0
986	cg22563987	HousemanBloodCount	yes	0	0
987	cg07361056	HousemanBloodCount	yes	0	0
988	cg13039199	HousemanBloodCount	yes	0	0
989	cg04062576	HousemanBloodCount	yes	0	0
990	cg08280936	HousemanBloodCount	yes	0	0
991	cg14145194	HousemanBloodCount	yes	0	0
992	cg15384400	HousemanBloodCount	yes	0	0
993	cg20525486	HousemanBloodCount	yes	0	0
994	cg02821342	HousemanBloodCount	yes	0	0
995	cg26572165	HousemanBloodCount	yes	0	0
996	cg02499214	HousemanBloodCount	yes	0	0
997	cg05398700	HousemanBloodCount	yes	0	0
998	cg00660167	HousemanBloodCount	no	0	0
999	cg22381196	HousemanBloodCount	yes	0	0
1000	cg03637218	HousemanBloodCount	yes	0	0
1001	cg16802439	HousemanBloodCount	yes	0	0
1002	cg25739938	HousemanBloodCount	yes	0	0
1003	cg23169883	HousemanBloodCount	yes	0	0
1004	cg05936004	HousemanBloodCount	yes	0	0
1005	cg06526020	HousemanBloodCount	yes	0	0
1006	cg08253808	HousemanBloodCount	yes	0	0
1007	cg25605731	HousemanBloodCount	yes	0	0
1008	cg12483340	HousemanBloodCount	yes	0	0
1009	cg00439981	HousemanBloodCount	yes	0	0
1010	cg26056277	HousemanBloodCount	yes	0	0
1011	cg10611016	HousemanBloodCount	yes	0	0
1012	cg00705730	HousemanBloodCount	yes	0	0
1013	cg11070172	HousemanBloodCount	yes	0	0
1014	cg06270401	HousemanBloodCount	yes	0	0
1015	cg21685770	HousemanBloodCount	yes	0	0
1016	cg03340036	HousemanBloodCount	yes	0	0
1017	cg09342997	HousemanBloodCount	yes	0	0
1018	cg04855678	HousemanBloodCount	yes	0	0
1019	cg21792134	HousemanBloodCount	yes	0	0
1020	cg19037107	HousemanBloodCount	yes	0	0
1021	cg13785123	HousemanBloodCount	yes	0	0
1022	cg07212327	HousemanBloodCount	yes	0	0
1023	cg19055828	HousemanBloodCount	yes	0	0
1024	cg13468144	HousemanBloodCount	yes	0	0
1025	cg04609694	HousemanBloodCount	yes	0	0
1026	cg01692842	HousemanBloodCount	yes	0	0
1027	cg04858164	HousemanBloodCount	yes	0	0
1028	cg25074794	HousemanBloodCount	yes	0	0
1029	cg11014468	HousemanBloodCount	yes	0	0
1030	cg21285555	HousemanBloodCount	yes	0	0
1031	cg19460836	HousemanBloodCount	yes	0	0
1032	cg15878616	HousemanBloodCount	yes	0	0
1033	cg25600606	HousemanBloodCount	yes	0	1
1034	cg05627557	HousemanBloodCount	yes	0	0
1035	cg17852482	HousemanBloodCount	yes	0	0
1036	cg15029631	HousemanBloodCount	yes	0	0
1037	cg25006077	HousemanBloodCount	yes	0	0
1038	cg11557901	HousemanBloodCount	yes	0	0
1039	cg13652008	HousemanBloodCount	yes	2	2
1040	cg23661721	HousemanBloodCount	yes	0	0
1041	cg11671363	HousemanBloodCount	yes	0	0
1042	cg22481695	HousemanBloodCount	yes	0	0
1043	cg15086439	HousemanBloodCount	yes	0	0
1044	cg09535475	HousemanBloodCount	yes	0	0
1045	cg08154963	HousemanBloodCount	yes	0	0
1046	cg06465076	HousemanBloodCount	yes	0	0
1047	cg09993145	HousemanBloodCount	yes	0	0
1048	cg26341831	HousemanBloodCount	yes	0	0
1049	cg11354682	HousemanBloodCount	yes	0	0
1050	cg10699171	HousemanBloodCount	yes	0	0
1051	cg00661777	HousemanBloodCount	yes	0	0
1052	cg07427475	HousemanBloodCount	yes	0	0
1053	cg23954655	HousemanBloodCount	yes	0	0
1054	cg03722295	HousemanBloodCount	yes	0	0
1055	cg09221159	HousemanBloodCount	yes	0	0
1056	cg12991306	HousemanBloodCount	yes	0	0
1057	cg17694130	HousemanBloodCount	yes	0	0
1058	cg24314564	HousemanBloodCount	yes	0	0
1059	cg08817540	HousemanBloodCount	yes	0	0
1060	cg27058497	HousemanBloodCount	yes	0	0
1061	cg00795812	HousemanBloodCount	yes	0	0
1062	cg16047279	HousemanBloodCount	no	0	0
1063	cg10502324	HousemanBloodCount	yes	0	0
1064	cg02212836	HousemanBloodCount	yes	0	0
1065	cg02331830	HousemanBloodCount	yes	0	0
1066	cg02007288	HousemanBloodCount	yes	0	0
1067	cg05492387	HousemanBloodCount	yes	0	0
1068	cg18128887	HousemanBloodCount	yes	0	0
1069	cg02578087	HousemanBloodCount	yes	0	0
1070	cg03889044	HousemanBloodCount	yes	0	0
1071	cg07248223	HousemanBloodCount	yes	0	0
1072	cg10825315	HousemanBloodCount	yes	0	0
1073	cg07754940	HousemanBloodCount	yes	0	0
1074	cg21221767	HousemanBloodCount	yes	0	0
1075	cg26562691	HousemanBloodCount	yes	0	0
1076	cg26169783	HousemanBloodCount	yes	0	0
1077	cg08428292	HousemanBloodCount	yes	0	0
1078	cg21057323	HousemanBloodCount	yes	0	0
1079	cg11906021	HousemanBloodCount	yes	0	0
1081	cg05021589	HousemanBloodCount	yes	0	0
1082	cg20146241	HousemanBloodCount	yes	0	0
1083	cg21761853	HousemanBloodCount	yes	0	0
1084	cg13203135	HousemanBloodCount	yes	0	0
1085	cg23651889	HousemanBloodCount	yes	0	0
1086	cg26283496	HousemanBloodCount	yes	0	0
1087	cg17717866	HousemanBloodCount	yes	0	0
1089	cg03055671	HousemanBloodCount	yes	0	0
1090	cg08608952	HousemanBloodCount	yes	0	0
1091	cg01582066	HousemanBloodCount	yes	0	0
1092	cg08549335	HousemanBloodCount	yes	0	0
1093	cg16582517	HousemanBloodCount	yes	0	0
1094	cg00324097	HousemanBloodCount	yes	0	0
1095	cg10516886	HousemanBloodCount	yes	0	0
1096	cg14082886	HousemanBloodCount	yes	0	0
1097	cg02689072	CETS.subset.EstimateNeurons	yes	0	0
1098	cg12093060	CETS.subset.EstimateNeurons	yes	0	0
1099	cg05940691	CETS.subset.EstimateNeurons	yes	0	0
1100	cg05403655	CETS.subset.EstimateNeurons	yes	0	0
1101	cg00968638	CETS.subset.EstimateNeurons	yes	0	0
1102	cg21370924	CETS.subset.EstimateNeurons	yes	0	0
1103	cg26662324	CETS.subset.EstimateNeurons	yes	0	0
1104	cg17227257	CETS.subset.EstimateNeurons	yes	0	0
1105	cg13437525	CETS.subset.EstimateNeurons	yes	0	0
1106	cg24364668	CETS.subset.EstimateNeurons	yes	0	0
1107	cg24843443	CETS.subset.EstimateNeurons	yes	0	0
1108	cg19658522	CETS.subset.EstimateNeurons	no	0	0
1109	cg21396630	CETS.subset.EstimateNeurons	yes	0	0
1110	cg00478851	CETS.subset.EstimateNeurons	yes	0	0
1111	cg02760280	CETS.subset.EstimateNeurons	yes	0	0
1112	cg02331303	CETS.subset.EstimateNeurons	yes	0	0
1113	cg03556243	CETS.subset.EstimateNeurons	yes	2	2
1114	cg01523712	CETS.subset.EstimateNeurons	yes	0	0
1115	cg24867247	CETS.subset.EstimateNeurons	yes	0	0
1116	cg26618903	CETS.subset.EstimateNeurons	yes	0	0
1117	cg17974684	CETS.subset.EstimateNeurons	yes	0	0
1118	cg16198723	CETS.subset.EstimateNeurons	yes	0	0
1119	cg23501051	CETS.subset.EstimateNeurons	yes	0	0
1120	cg04408104	CETS.subset.EstimateNeurons	yes	0	0
1121	cg12113356	CETS.subset.EstimateNeurons	yes	0	0
1122	cg03364683	CETS.subset.EstimateNeurons	no	0	0
1123	cg13470557	CETS.subset.EstimateNeurons	yes	0	0
1124	cg23575320	CETS.subset.EstimateNeurons	yes	0	0
1125	cg03655701	CETS.subset.EstimateNeurons	yes	0	0
1126	cg15405572	CETS.subset.EstimateNeurons	yes	0	0
1127	cg01454752	CETS.subset.EstimateNeurons	yes	0	0
1128	cg04115680	CETS.subset.EstimateNeurons	yes	0	0
1129	cg16286735	CETS.subset.EstimateNeurons	yes	0	0
1130	cg23039189	CETS.subset.EstimateNeurons	yes	0	0
1131	cg03516335	CETS.subset.EstimateNeurons	yes	1	1
1132	cg10938486	CETS.subset.EstimateNeurons	yes	0	0
1133	cg27598956	CETS.subset.EstimateNeurons	yes	0	0
1134	cg09837656	CETS.subset.EstimateNeurons	yes	0	0
1135	cg18831134	CETS.subset.EstimateNeurons	yes	0	0
1136	cg27649971	CETS.subset.EstimateNeurons	yes	0	0
1137	cg10652650	CETS.subset.EstimateNeurons	yes	0	0
1138	cg02985540	CETS.subset.EstimateNeurons	yes	0	0
1139	cg08203192	CETS.subset.EstimateNeurons	yes	0	0
1140	cg04131468	CETS.subset.EstimateNeurons	yes	0	0
1141	cg06137072	CETS.subset.EstimateNeurons	yes	0	0
1142	cg26597727	CETS.subset.EstimateNeurons	yes	0	0
1143	cg03202732	CETS.subset.EstimateNeurons	yes	0	0
1144	cg15624160	CETS.subset.EstimateNeurons	yes	0	0
1145	cg14669524	CETS.subset.EstimateNeurons	yes	0	0
1146	cg04057956	CETS.subset.EstimateNeurons	yes	0	0
1147	cg04465078	CETS.subset.EstimateNeurons	yes	0	0
1148	cg05766064	CETS.subset.EstimateNeurons	yes	0	0
1149	cg21529164	CETS.subset.EstimateNeurons	yes	0	0
1150	cg05902130	CETS.subset.EstimateNeurons	yes	0	0
1151	cg23705155	CETS.subset.EstimateNeurons	no	0	0
1152	cg19552640	CETS.subset.EstimateNeurons	yes	0	0
1153	cg00808305	CETS.subset.EstimateNeurons	yes	0	0
1154	cg18874294	CETS.subset.EstimateNeurons	yes	0	0
1155	cg24217948	CETS.subset.EstimateNeurons	yes	0	0
1156	cg07153588	CETS.subset.EstimateNeurons	yes	0	0
1157	cg16281600	CETS.subset.EstimateNeurons	yes	0	0
1158	cg05402634	CETS.subset.EstimateNeurons	yes	0	0
1159	cg17084937	CETS.subset.EstimateNeurons	yes	0	0
1160	cg20445094	CETS.subset.EstimateNeurons	yes	0	0
1161	cg03264729	CETS.subset.EstimateNeurons	yes	0	0
1162	cg00347775	CETS.subset.EstimateNeurons	yes	0	0
1163	cg01553231	CETS.subset.EstimateNeurons	yes	0	0
1164	cg09457766	CETS.subset.EstimateNeurons	yes	0	0
1165	cg05315321	CETS.subset.EstimateNeurons	yes	0	0
1166	cg26190686	CETS.subset.EstimateNeurons	yes	0	0
1167	cg03611487	CETS.subset.EstimateNeurons	yes	0	0
1168	cg03770703	CETS.subset.EstimateNeurons	yes	0	0
1169	cg09671951	CETS.subset.EstimateNeurons	yes	0	0
1170	cg07753525	CETS.subset.EstimateNeurons	yes	0	0
1171	cg05755354	CETS.subset.EstimateNeurons	yes	0	0
1172	cg07103201	CETS.subset.EstimateNeurons	yes	0	0
1173	cg04564000	CETS.subset.EstimateNeurons	yes	0	1
1174	cg09998451	CETS.subset.EstimateNeurons	yes	0	1
1175	cg17002851	CETS.subset.EstimateNeurons	yes	0	0
1176	cg20388732	CETS.subset.EstimateNeurons	yes	0	0
1177	cg00795927	CETS.subset.EstimateNeurons	yes	0	0
1178	cg24587185	CETS.subset.EstimateNeurons	yes	0	0
1179	cg21205978	CETS.subset.EstimateNeurons	yes	0	0
1180	cg23820816	CETS.subset.EstimateNeurons	yes	0	0
1181	cg24396429	CETS.subset.EstimateNeurons	yes	0	0
1182	cg11423206	CETS.subset.EstimateNeurons	yes	0	0
1183	cg04347414	CETS.subset.EstimateNeurons	yes	0	0
1184	cg13475995	CETS.subset.EstimateNeurons	yes	0	0
1185	cg20584157	CETS.subset.EstimateNeurons	yes	0	0
1186	cg14345676	CETS.subset.EstimateNeurons	yes	0	0
1187	cg13114028	CETS.subset.EstimateNeurons	yes	0	0
1188	cg27205902	CETS.subset.EstimateNeurons	yes	0	0
1189	cg13496662	CETS.subset.EstimateNeurons	yes	0	0
1190	cg11205552	CETS.subset.EstimateNeurons	yes	0	0
1191	cg06357561	CETS.subset.EstimateNeurons	yes	0	0
1192	cg24445388	CETS.subset.EstimateNeurons	yes	0	0
1193	cg27570256	CETS.subset.EstimateNeurons	yes	0	0
1194	cg08647349	CETS.subset.EstimateNeurons	yes	0	0
1195	cg23477967	CETS.subset.EstimateNeurons	yes	0	0
1196	cg01025800	CETS.subset.EstimateNeurons	yes	0	0
1197	cg00480381	CETS.subset.EstimateNeurons	yes	0	0
1198	cg23320499	CETS.subset.EstimateNeurons	yes	0	0
1199	cg13300939	CETS.subset.EstimateNeurons	yes	0	0
1200	cg18957751	CETS.subset.EstimateNeurons	yes	0	0
1201	cg17966560	CETS.subset.EstimateNeurons	yes	0	0
1202	cg19763108	CETS.subset.EstimateNeurons	yes	0	0
1203	cg26101086	CETS.subset.EstimateNeurons	yes	0	0
1204	cg11468635	CETS.subset.EstimateNeurons	yes	0	0
1205	cg18233538	CETS.subset.EstimateNeurons	yes	0	0
1206	cg07023459	CETS.subset.EstimateNeurons	yes	0	0
1207	cg27308218	CETS.subset.EstimateNeurons	yes	0	0
1208	cg17284609	CETS.subset.EstimateNeurons	yes	2	2
1209	cg18567041	CETS.subset.EstimateNeurons	yes	0	0
1210	cg00729699	CETS.subset.EstimateNeurons	yes	0	0
1211	cg11093142	CETS.subset.EstimateNeurons	yes	0	0
1212	cg25408314	CETS.subset.EstimateNeurons	yes	0	0
1213	cg01562813	CETS.subset.EstimateNeurons	yes	0	0
1214	cg26284390	CETS.subset.EstimateNeurons	yes	0	0
1215	cg02204442	CETS.subset.EstimateNeurons	yes	0	0
1216	cg17445840	CETS.subset.EstimateNeurons	yes	0	0
1217	cg22437153	CETS.subset.EstimateNeurons	yes	0	0
1218	cg13056990	CETS.subset.EstimateNeurons	yes	0	0
1219	cg24107728	CETS.subset.EstimateNeurons	yes	0	0
1220	cg10760299	CETS.subset.EstimateNeurons	yes	0	0
1221	cg02077216	CETS.subset.EstimateNeurons	yes	0	0
1222	cg04860674	CETS.subset.EstimateNeurons	yes	0	1
1223	cg23749046	CETS.subset.EstimateNeurons	yes	0	0
1224	cg14180029	CETS.subset.EstimateNeurons	yes	0	0
1225	cg13287247	CETS.subset.EstimateNeurons	yes	0	0
1226	cg20040765	CETS.subset.EstimateNeurons	yes	0	0
1227	cg06413196	CETS.subset.EstimateNeurons	yes	0	0
1228	cg02179341	CETS.subset.EstimateNeurons	yes	0	0
1229	cg15322932	CETS.subset.EstimateNeurons	yes	0	0
1230	cg15656257	CETS.subset.EstimateNeurons	yes	0	0
1231	cg02226645	CETS.subset.EstimateNeurons	yes	0	0
1232	cg23028740	CETS.subset.EstimateNeurons	yes	0	0
1233	cg18913890	CETS.subset.EstimateNeurons	yes	0	0
1234	cg12852139	CETS.subset.EstimateNeurons	yes	1	0
1235	cg10354730	CETS.subset.EstimateNeurons	yes	0	0
1236	cg09750084	CETS.subset.EstimateNeurons	yes	0	0
1237	cg22471112	CETS.subset.EstimateNeurons	yes	0	0
1238	cg04113348	CETS.subset.EstimateNeurons	yes	0	0
1239	cg03302448	CETS.subset.EstimateNeurons	yes	0	0
1240	cg20483374	CETS.subset.EstimateNeurons	yes	1	1
1241	ch.12.1107853R	CETS.subset.EstimateNeurons	no	0	0
1242	cg25670583	CETS.subset.EstimateNeurons	yes	0	0
1243	cg04228083	CETS.subset.EstimateNeurons	yes	0	0
1244	cg18334392	CETS.subset.EstimateNeurons	yes	0	0
1245	cg06581978	CETS.subset.EstimateNeurons	yes	0	0
1246	cg05753693	CETS.subset.EstimateNeurons	yes	0	0
1247	cg02955343	CETS.subset.EstimateNeurons	yes	0	0
1248	cg18617860	CETS.subset.EstimateNeurons	yes	0	0
1249	cg16464373	CETS.subset.EstimateNeurons	yes	0	0
1250	cg19860734	CETS.subset.EstimateNeurons	yes	0	0
1251	cg18852618	CETS.subset.EstimateNeurons	yes	0	0
1252	cg26227005	CETS.subset.EstimateNeurons	yes	1	1
1253	cg06795960	CETS.subset.EstimateNeurons	yes	0	0
1254	cg17110586	CETS.subset.EstimateNeurons	yes	0	0
1255	cg02848961	CETS.subset.EstimateNeurons	yes	0	0
1256	cg02239453	CETS.subset.EstimateNeurons	yes	0	0
1257	cg08144586	CETS.subset.EstimateNeurons	yes	0	0
1258	cg04843461	CETS.subset.EstimateNeurons	yes	0	0
1259	cg08230695	CETS.subset.EstimateNeurons	yes	0	0
1260	cg02490942	CETS.subset.EstimateNeurons	yes	0	0
1261	cg07152925	CETS.subset.EstimateNeurons	yes	0	0
1262	cg07301044	CETS.subset.EstimateNeurons	yes	0	0
1263	cg25308354	CETS.subset.EstimateNeurons	yes	0	0
1264	cg05474726	CETS.subset.EstimateNeurons	yes	0	0
1265	cg18454133	CETS.subset.EstimateNeurons	yes	0	0
1266	cg18041123	CETS.subset.EstimateNeurons	yes	0	0
1267	cg12439977	CETS.subset.EstimateNeurons	yes	0	0
1268	cg04104463	CETS.subset.EstimateNeurons	yes	0	0
1269	cg01990593	CETS.subset.EstimateNeurons	yes	0	0
1270	cg06968674	CETS.subset.EstimateNeurons	yes	0	0
1271	cg25135555	CETS.subset.EstimateNeurons	yes	0	0
1272	cg08781257	CETS.subset.EstimateNeurons	yes	0	0
1273	cg24093182	CETS.subset.EstimateNeurons	yes	0	0
1274	cg22686523	CETS.subset.EstimateNeurons	yes	0	0
1275	cg15096829	CETS.subset.EstimateNeurons	yes	0	0
1276	cg12608692	CETS.subset.EstimateNeurons	yes	0	0
1277	cg20438687	CETS.subset.EstimateNeurons	yes	0	0
1278	cg19118904	CETS.subset.EstimateNeurons	yes	0	0
1279	cg06930722	CETS.subset.EstimateNeurons	yes	0	0
1280	cg17526103	CETS.subset.EstimateNeurons	yes	0	0
1281	cg27605358	CETS.subset.EstimateNeurons	yes	0	0
1282	ch.3.741789F	CETS.subset.EstimateNeurons	no	0	0
1283	cg25821783	CETS.subset.EstimateNeurons	yes	0	1
1284	cg20478148	CETS.subset.EstimateNeurons	yes	0	0
1285	cg17943672	CETS.subset.EstimateNeurons	yes	0	0
1286	cg20659057	CETS.subset.EstimateNeurons	yes	0	0
1287	cg08220149	CETS.subset.EstimateNeurons	yes	0	0
1288	cg20047489	CETS.subset.EstimateNeurons	yes	0	0
1289	cg12564012	CETS.subset.EstimateNeurons	yes	0	0
1290	cg14627089	CETS.subset.EstimateNeurons	yes	0	0
1291	cg09327586	CETS.subset.EstimateNeurons	yes	0	0
1292	cg16614527	CETS.subset.EstimateNeurons	yes	0	0
1293	cg02554051	CETS.subset.EstimateNeurons	yes	0	0
1294	cg18880897	CETS.subset.EstimateNeurons	yes	0	0
1295	cg00522231	CETS.subset.EstimateNeurons	yes	0	0
1296	cg08454546	CETS.subset.EstimateNeurons	yes	0	0
1297	cg09850478	CETS.subset.EstimateNeurons	yes	0	0
1298	cg16862319	CETS.subset.EstimateNeurons	yes	0	0
1299	cg02029841	CETS.subset.EstimateNeurons	yes	0	0
1300	cg04784316	CETS.subset.EstimateNeurons	yes	0	0
1301	cg05928581	CETS.subset.EstimateNeurons	yes	0	0
1302	cg26154047	CETS.subset.EstimateNeurons	yes	0	0
1303	cg26915994	CETS.subset.EstimateNeurons	yes	0	0
1304	cg03894990	CETS.subset.EstimateNeurons	yes	0	0
1305	cg17469276	CETS.subset.EstimateNeurons	yes	0	0
1306	cg04404310	CETS.subset.EstimateNeurons	yes	0	0
1307	cg24312105	CETS.subset.EstimateNeurons	yes	0	0
1308	cg02591564	CETS.subset.EstimateNeurons	yes	0	0
1309	cg05003723	CETS.subset.EstimateNeurons	yes	0	0
1310	cg13824815	CETS.subset.EstimateNeurons	yes	0	0
1311	cg00741695	CETS.subset.EstimateNeurons	yes	0	0
1312	cg26814635	CETS.subset.EstimateNeurons	no	0	0
1314	cg10787000	CETS.subset.EstimateNeurons	yes	0	0
1315	cg06098215	CETS.subset.EstimateNeurons	yes	0	0
1316	cg19432362	CETS.subset.EstimateNeurons	yes	0	0
1317	cg25614364	CETS.subset.EstimateNeurons	yes	0	0
1318	cg11599505	CETS.subset.EstimateNeurons	yes	0	0
1319	cg11555420	CETS.subset.EstimateNeurons	yes	0	0
1320	cg11104416	CETS.subset.EstimateNeurons	yes	0	0
1321	cg03781098	CETS.subset.EstimateNeurons	yes	0	0
1322	cg04658601	CETS.subset.EstimateNeurons	yes	0	0
1323	cg21297493	CETS.subset.EstimateNeurons	yes	0	0
1324	cg18890556	CETS.subset.EstimateNeurons	yes	0	0
1325	cg07197585	CETS.subset.EstimateNeurons	yes	0	0
1326	cg21598117	CETS.subset.EstimateNeurons	yes	0	0
1327	cg15597480	CETS.subset.EstimateNeurons	yes	0	0
1328	cg20229025	CETS.subset.EstimateNeurons	yes	0	0
1329	cg06418871	CETS.subset.EstimateNeurons	yes	0	0
1330	cg16895672	CETS.subset.EstimateNeurons	yes	0	0
1331	cg26972408	CETS.subset.EstimateNeurons	yes	0	0
1332	cg07356745	CETS.subset.EstimateNeurons	yes	2	2
1333	cg18052274	CETS.subset.EstimateNeurons	yes	0	0
1334	cg14527262	CETS.subset.EstimateNeurons	yes	0	0
1335	cg00113096	CETS.subset.EstimateNeurons	yes	0	0
1336	cg10677372	CETS.subset.EstimateNeurons	yes	0	0
1337	cg01517740	CETS.subset.EstimateNeurons	yes	0	0
1338	cg04179740	CETS.subset.EstimateNeurons	yes	0	0
1339	cg15910502	CETS.subset.EstimateNeurons	yes	0	0
1340	cg06887224	CETS.subset.EstimateNeurons	yes	0	0
1341	cg13909661	CETS.subset.EstimateNeurons	yes	0	0
1342	cg09436502	CETS.subset.EstimateNeurons	yes	0	0
1343	cg01898377	CETS.subset.EstimateNeurons	yes	0	0
1344	cg03099144	CETS.subset.EstimateNeurons	yes	0	0
1345	cg17684207	CETS.subset.EstimateNeurons	yes	0	0
1346	cg16646354	CETS.subset.EstimateNeurons	yes	0	0
1347	cg17219660	CETS.subset.EstimateNeurons	yes	0	0
1348	cg13276570	CETS.subset.EstimateNeurons	yes	0	0
1349	cg11763830	CETS.subset.EstimateNeurons	yes	0	0
1350	cg06984201	CETS.subset.EstimateNeurons	yes	0	0
1351	cg05401447	CETS.subset.EstimateNeurons	yes	0	0
1352	cg01975505	CETS.subset.EstimateNeurons	yes	0	0
1353	cg05491166	CETS.subset.EstimateNeurons	yes	0	0
1354	cg13767001	CETS.subset.EstimateNeurons	yes	0	0
1355	cg10956848	CETS.subset.EstimateNeurons	yes	0	0
1356	cg24375409	CETS.subset.EstimateNeurons	yes	0	0
1357	cg11620135	CETS.subset.EstimateNeurons	yes	0	0
1358	cg26691179	CETS.subset.EstimateNeurons	yes	0	0
1359	cg05330668	CETS.subset.EstimateNeurons	yes	1	1
1360	cg00079056	DNAmPhenoAge513	yes	0	0
1361	cg00083937	DNAmPhenoAge513	yes	0	0
1362	cg00113951	DNAmPhenoAge513	yes	0	0
1364	cg00194146	DNAmPhenoAge513	yes	0	0
1365	cg00230271	DNAmPhenoAge513	yes	0	0
1366	cg00261781	DNAmPhenoAge513	yes	0	0
1367	cg00297600	DNAmPhenoAge513	yes	0	0
1368	cg00335286	DNAmPhenoAge513	yes	0	0
1369	cg00338702	DNAmPhenoAge513	yes	0	0
1370	cg00350702	DNAmPhenoAge513	yes	2	0
1371	cg00410898	DNAmPhenoAge513	yes	2	2
1372	cg00412772	DNAmPhenoAge513	yes	0	0
1373	cg00412805	DNAmPhenoAge513	yes	0	0
1374	cg00462994	DNAmPhenoAge513	yes	0	0
1375	cg00503840	DNAmPhenoAge513	yes	0	0
1376	cg00515905	DNAmPhenoAge513	yes	0	0
1377	cg00582628	DNAmPhenoAge513	yes	0	0
1378	cg00687674	DNAmPhenoAge513	yes	0	0
1379	cg00744433	DNAmPhenoAge513	yes	0	0
1380	cg00845900	DNAmPhenoAge513	yes	0	0
1381	cg00862290	DNAmPhenoAge513	yes	0	0
1382	cg00943950	DNAmPhenoAge513	yes	0	0
1383	cg00955230	DNAmPhenoAge513	yes	0	0
1384	cg01056568	DNAmPhenoAge513	yes	0	0
1385	cg01114088	DNAmPhenoAge513	yes	0	0
1386	cg01128603	DNAmPhenoAge513	yes	0	0
1387	cg01131735	DNAmPhenoAge513	yes	0	0
1388	cg01137065	DNAmPhenoAge513	yes	0	0
1389	cg01211097	DNAmPhenoAge513	yes	0	0
1390	cg01221637	DNAmPhenoAge513	yes	0	0
1391	cg01252496	DNAmPhenoAge513	yes	0	0
1392	cg01254459	DNAmPhenoAge513	yes	0	0
1393	cg01261503	DNAmPhenoAge513	yes	0	0
1394	cg01335367	DNAmPhenoAge513	yes	0	0
1395	cg01400401	DNAmPhenoAge513	yes	0	0
1396	cg01441777	DNAmPhenoAge513	yes	0	0
1397	cg01450842	DNAmPhenoAge513	yes	0	0
1400	cg01519742	DNAmPhenoAge513	yes	0	0
1401	cg01623187	DNAmPhenoAge513	yes	0	0
1402	cg01626227	DNAmPhenoAge513	yes	0	0
1403	cg01651821	DNAmPhenoAge513	yes	0	0
1404	cg01918706	DNAmPhenoAge513	yes	0	0
1405	cg01930621	DNAmPhenoAge513	yes	0	0
1406	cg01946401	DNAmPhenoAge513	yes	2	1
1407	cg02016419	DNAmPhenoAge513	yes	0	0
1409	cg02151301	DNAmPhenoAge513	yes	0	0
1411	cg02197293	DNAmPhenoAge513	yes	0	0
1412	cg02228185	DNAmPhenoAge513	yes	1	0
1413	cg02229946	DNAmPhenoAge513	yes	0	0
1414	cg02309431	DNAmPhenoAge513	yes	0	0
1415	cg02480835	DNAmPhenoAge513	yes	0	0
1416	cg02503970	DNAmPhenoAge513	yes	2	2
1417	cg02631957	DNAmPhenoAge513	yes	0	0
1418	cg02735486	DNAmPhenoAge513	yes	0	0
1419	cg02802055	DNAmPhenoAge513	yes	0	0
1420	cg02976574	DNAmPhenoAge513	yes	0	0
1421	cg03007010	DNAmPhenoAge513	yes	0	0
1422	cg03112869	DNAmPhenoAge513	yes	0	0
1423	cg03172991	DNAmPhenoAge513	yes	0	0
1424	cg03258472	DNAmPhenoAge513	yes	0	0
1425	cg03340261	DNAmPhenoAge513	yes	0	0
1426	cg03387497	DNAmPhenoAge513	yes	0	0
1427	cg03535648	DNAmPhenoAge513	yes	0	0
1428	cg03565081	DNAmPhenoAge513	yes	0	0
1429	cg03623878	DNAmPhenoAge513	yes	0	0
1430	cg03703325	DNAmPhenoAge513	yes	0	0
1431	cg03724882	DNAmPhenoAge513	yes	0	0
1432	cg03819692	DNAmPhenoAge513	yes	0	0
1433	cg03929796	DNAmPhenoAge513	yes	0	0
1434	cg03977782	DNAmPhenoAge513	yes	0	0
1435	cg03991512	DNAmPhenoAge513	yes	0	0
1436	cg04007936	DNAmPhenoAge513	yes	0	0
1437	cg04014889	DNAmPhenoAge513	yes	0	0
1439	cg04087608	DNAmPhenoAge513	yes	0	0
1440	cg04169469	DNAmPhenoAge513	yes	0	0
1441	cg04333463	DNAmPhenoAge513	no	0	0
1442	cg04359302	DNAmPhenoAge513	yes	0	0
1443	cg04416752	DNAmPhenoAge513	yes	0	0
1444	cg04424621	DNAmPhenoAge513	yes	0	0
1445	cg04480914	DNAmPhenoAge513	yes	1	1
1447	cg04601137	DNAmPhenoAge513	yes	0	0
1448	cg04616566	DNAmPhenoAge513	yes	0	0
1449	cg04718414	DNAmPhenoAge513	yes	0	0
1450	cg04736140	DNAmPhenoAge513	yes	0	0
1451	cg04755031	DNAmPhenoAge513	yes	0	0
1452	cg04818845	DNAmPhenoAge513	yes	0	0
1454	cg05087948	DNAmPhenoAge513	yes	0	0
1455	cg05089968	DNAmPhenoAge513	yes	0	0
1456	cg05125838	DNAmPhenoAge513	yes	0	0
1457	cg05228408	DNAmPhenoAge513	yes	0	0
1458	cg05270634	DNAmPhenoAge513	yes	1	1
1460	cg05316065	DNAmPhenoAge513	yes	0	0
1461	cg05422352	DNAmPhenoAge513	yes	0	0
1462	cg05440289	DNAmPhenoAge513	yes	0	0
1463	cg05441133	DNAmPhenoAge513	yes	0	0
1465	cg05473871	DNAmPhenoAge513	yes	0	0
1466	cg05492270	DNAmPhenoAge513	yes	0	0
1467	cg05501584	DNAmPhenoAge513	yes	0	0
1468	cg05532892	DNAmPhenoAge513	yes	0	0
1469	cg05697249	DNAmPhenoAge513	yes	0	0
1470	cg05759269	DNAmPhenoAge513	yes	0	0
1471	cg05851163	DNAmPhenoAge513	yes	0	0
1472	cg05898102	DNAmPhenoAge513	yes	0	0
1473	cg06134964	DNAmPhenoAge513	yes	0	0
1475	cg06171242	DNAmPhenoAge513	yes	0	0
1476	cg06189653	DNAmPhenoAge513	yes	0	0
1477	cg06295856	DNAmPhenoAge513	yes	0	0
1478	cg06327515	DNAmPhenoAge513	yes	0	0
1479	cg06363129	DNAmPhenoAge513	yes	0	0
1481	cg06533629	DNAmPhenoAge513	yes	0	0
1482	cg06637774	DNAmPhenoAge513	yes	0	0
1483	cg06638451	DNAmPhenoAge513	yes	0	0
1484	cg06690548	DNAmPhenoAge513	yes	0	0
1485	cg06908778	DNAmPhenoAge513	yes	0	0
1486	cg06958034	DNAmPhenoAge513	yes	0	0
1487	cg06975499	DNAmPhenoAge513	yes	0	0
1488	cg06994793	DNAmPhenoAge513	yes	0	0
1489	cg07038400	DNAmPhenoAge513	yes	0	0
1490	cg07073964	DNAmPhenoAge513	yes	0	0
1491	cg07180649	DNAmPhenoAge513	yes	0	0
1492	cg07211259	DNAmPhenoAge513	yes	0	0
1493	cg07236943	DNAmPhenoAge513	yes	0	0
1494	cg07265300	DNAmPhenoAge513	yes	0	0
1495	cg07484827	DNAmPhenoAge513	yes	0	0
1496	cg07494518	DNAmPhenoAge513	yes	0	0
1497	cg07654934	DNAmPhenoAge513	yes	0	0
1498	cg07817698	DNAmPhenoAge513	yes	0	0
1499	cg07850604	DNAmPhenoAge513	yes	0	0
1500	cg07929310	DNAmPhenoAge513	yes	0	0
1501	cg08035942	DNAmPhenoAge513	yes	1	0
1502	cg08067365	DNAmPhenoAge513	yes	0	0
1503	cg08074477	DNAmPhenoAge513	yes	0	0
1504	cg08169325	DNAmPhenoAge513	yes	0	0
1505	cg08212685	DNAmPhenoAge513	yes	0	0
1506	cg08251399	DNAmPhenoAge513	yes	1	1
1508	cg08424423	DNAmPhenoAge513	yes	0	0
1509	cg08475827	DNAmPhenoAge513	yes	0	0
1510	cg08487374	DNAmPhenoAge513	yes	0	0
1511	cg08529529	DNAmPhenoAge513	yes	1	0
1512	cg08586737	DNAmPhenoAge513	yes	0	0
1513	cg08587542	DNAmPhenoAge513	yes	0	0
1514	cg08654655	DNAmPhenoAge513	yes	0	0
1515	cg08668790	DNAmPhenoAge513	yes	0	0
1516	cg08694544	DNAmPhenoAge513	yes	0	0
1517	cg08872493	DNAmPhenoAge513	yes	0	0
1518	cg08896629	DNAmPhenoAge513	yes	0	0
1519	cg08899632	DNAmPhenoAge513	yes	0	0
1520	cg08900043	DNAmPhenoAge513	yes	0	2
1521	cg09045681	DNAmPhenoAge513	yes	0	0
1522	cg09096950	DNAmPhenoAge513	yes	0	0
1523	cg09196959	DNAmPhenoAge513	yes	0	0
1524	cg09254939	DNAmPhenoAge513	yes	0	0
1525	cg09294589	DNAmPhenoAge513	yes	0	0
1526	cg09304040	DNAmPhenoAge513	yes	0	0
1527	cg09322949	DNAmPhenoAge513	yes	0	0
1528	cg09404633	DNAmPhenoAge513	yes	0	0
1529	cg09413557	DNAmPhenoAge513	yes	0	0
1530	cg09434995	DNAmPhenoAge513	yes	0	0
1531	cg09480837	DNAmPhenoAge513	yes	0	0
1532	cg09548179	DNAmPhenoAge513	yes	0	0
1533	cg09556292	DNAmPhenoAge513	yes	0	0
1534	cg09630437	DNAmPhenoAge513	yes	0	0
1535	cg09799873	DNAmPhenoAge513	yes	0	0
1537	cg09851465	DNAmPhenoAge513	yes	0	0
1538	cg09892203	DNAmPhenoAge513	yes	1	1
1539	cg10052840	DNAmPhenoAge513	yes	0	0
1540	cg10158181	DNAmPhenoAge513	yes	0	0
1541	cg10202457	DNAmPhenoAge513	yes	0	0
1542	cg10225525	DNAmPhenoAge513	yes	0	0
1544	cg10570177	DNAmPhenoAge513	yes	0	0
1545	cg10591174	DNAmPhenoAge513	yes	0	0
1546	cg10636246	DNAmPhenoAge513	yes	0	0
1547	cg10654016	DNAmPhenoAge513	yes	0	0
1548	cg10667970	DNAmPhenoAge513	yes	0	0
1549	cg10669058	DNAmPhenoAge513	yes	0	0
1550	cg10795646	DNAmPhenoAge513	yes	0	0
1551	cg10878896	DNAmPhenoAge513	yes	0	0
1552	cg10900550	DNAmPhenoAge513	yes	0	0
1553	cg10917602	DNAmPhenoAge513	yes	0	0
1554	cg10922280	DNAmPhenoAge513	yes	0	0
1555	cg11177450	DNAmPhenoAge513	yes	0	0
1556	cg11233384	DNAmPhenoAge513	yes	0	0
1557	cg11237115	DNAmPhenoAge513	yes	0	0
1558	cg11426590	DNAmPhenoAge513	yes	0	0
1559	cg11459714	DNAmPhenoAge513	yes	0	0
1560	cg11487705	DNAmPhenoAge513	yes	0	0
1561	cg11490446	DNAmPhenoAge513	yes	0	0
1562	cg11600161	DNAmPhenoAge513	yes	0	0
1563	cg11618577	DNAmPhenoAge513	yes	0	0
1564	cg11631518	DNAmPhenoAge513	yes	0	0
1565	cg11833861	DNAmPhenoAge513	yes	0	0
1566	cg11896923	DNAmPhenoAge513	yes	0	0
1567	cg11903057	DNAmPhenoAge513	yes	0	0
1568	cg12145907	DNAmPhenoAge513	yes	0	1
1569	cg12177001	DNAmPhenoAge513	yes	0	0
1570	cg12188560	DNAmPhenoAge513	yes	0	0
1571	cg12238343	DNAmPhenoAge513	yes	0	0
1572	cg12247247	DNAmPhenoAge513	yes	0	0
1573	cg12261786	DNAmPhenoAge513	yes	0	0
1574	cg12265604	DNAmPhenoAge513	yes	0	0
1575	cg12269343	DNAmPhenoAge513	yes	0	0
1576	cg12289045	DNAmPhenoAge513	yes	0	0
1577	cg12324144	DNAmPhenoAge513	yes	0	0
1579	cg12402251	DNAmPhenoAge513	yes	1	0
1580	cg12473775	DNAmPhenoAge513	yes	0	0
1581	cg12743894	DNAmPhenoAge513	no	0	0
1582	cg12813792	DNAmPhenoAge513	yes	0	0
1583	cg12864235	DNAmPhenoAge513	yes	0	0
1585	cg12991365	DNAmPhenoAge513	yes	0	0
1586	cg13042288	DNAmPhenoAge513	yes	0	0
1587	cg13119609	DNAmPhenoAge513	yes	0	0
1588	cg13120519	DNAmPhenoAge513	yes	0	0
1589	cg13218906	DNAmPhenoAge513	yes	0	0
1590	cg13258700	DNAmPhenoAge513	yes	0	0
1591	cg13296371	DNAmPhenoAge513	yes	0	0
1592	cg13307384	DNAmPhenoAge513	no	0	0
1593	cg13323474	DNAmPhenoAge513	yes	0	0
1594	cg13351161	DNAmPhenoAge513	yes	0	0
1595	cg13409216	DNAmPhenoAge513	yes	0	0
1596	cg13449372	DNAmPhenoAge513	yes	0	0
1598	cg13509147	DNAmPhenoAge513	yes	0	0
1599	cg13510262	DNAmPhenoAge513	yes	1	1
1600	cg13514050	DNAmPhenoAge513	yes	2	2
1601	cg13550877	DNAmPhenoAge513	yes	0	0
1602	cg13564075	DNAmPhenoAge513	yes	0	0
1603	cg13571802	DNAmPhenoAge513	yes	0	0
1604	cg13587552	DNAmPhenoAge513	yes	0	0
1605	cg13613532	DNAmPhenoAge513	yes	0	0
1606	cg13631913	DNAmPhenoAge513	yes	0	0
1607	cg13654195	DNAmPhenoAge513	yes	0	0
1608	cg13656062	DNAmPhenoAge513	yes	0	0
1609	cg13656360	DNAmPhenoAge513	yes	0	0
1610	cg13700897	DNAmPhenoAge513	yes	0	0
1611	cg13718960	DNAmPhenoAge513	yes	0	0
1612	cg13843773	DNAmPhenoAge513	yes	0	0
1614	cg13861644	DNAmPhenoAge513	yes	0	0
1617	cg13994175	DNAmPhenoAge513	yes	1	1
1618	cg14009688	DNAmPhenoAge513	yes	0	0
1619	cg14105047	DNAmPhenoAge513	yes	0	0
1620	cg14159818	DNAmPhenoAge513	yes	0	0
1622	cg14223995	DNAmPhenoAge513	yes	0	0
1623	cg14281160	DNAmPhenoAge513	yes	0	0
1624	cg14350002	DNAmPhenoAge513	yes	1	1
1626	cg14467840	DNAmPhenoAge513	yes	0	0
1627	cg14473016	DNAmPhenoAge513	yes	0	0
1628	cg14550518	DNAmPhenoAge513	yes	0	0
1629	cg14689355	DNAmPhenoAge513	yes	2	2
1630	cg14747225	DNAmPhenoAge513	yes	0	0
1631	cg14754581	DNAmPhenoAge513	yes	0	0
1632	cg14916213	DNAmPhenoAge513	yes	0	0
1633	cg14918082	DNAmPhenoAge513	yes	0	0
1634	cg14972143	DNAmPhenoAge513	yes	0	0
1635	cg15013019	DNAmPhenoAge513	yes	0	0
1636	cg15171237	DNAmPhenoAge513	yes	0	0
1637	cg15201877	DNAmPhenoAge513	yes	1	1
1638	cg15344028	DNAmPhenoAge513	yes	0	0
1639	cg15381313	DNAmPhenoAge513	yes	0	0
1640	cg15427448	DNAmPhenoAge513	yes	0	0
1641	cg15447479	DNAmPhenoAge513	yes	0	0
1642	cg15489301	DNAmPhenoAge513	yes	0	0
1643	cg15498283	DNAmPhenoAge513	yes	0	0
1644	cg15551881	DNAmPhenoAge513	yes	0	0
1645	cg15569512	DNAmPhenoAge513	yes	0	0
1646	cg15611364	DNAmPhenoAge513	yes	0	0
1647	cg15642326	DNAmPhenoAge513	yes	0	0
1648	cg15811427	DNAmPhenoAge513	yes	0	0
1649	cg15856055	DNAmPhenoAge513	yes	0	0
1650	cg15881088	DNAmPhenoAge513	yes	0	0
1651	cg15887846	DNAmPhenoAge513	yes	0	0
1652	cg15903282	DNAmPhenoAge513	yes	0	0
1653	cg15963417	DNAmPhenoAge513	yes	0	0
1654	cg15966757	DNAmPhenoAge513	yes	0	0
1655	cg16085042	DNAmPhenoAge513	yes	0	0
1656	cg16173067	DNAmPhenoAge513	yes	0	0
1657	cg16295988	DNAmPhenoAge513	yes	0	0
1658	cg16313343	DNAmPhenoAge513	yes	0	0
1659	cg16319578	DNAmPhenoAge513	yes	0	0
1660	cg16340918	DNAmPhenoAge513	yes	0	0
1661	cg16354207	DNAmPhenoAge513	yes	0	0
1662	cg16357381	DNAmPhenoAge513	yes	0	0
1663	cg16372520	DNAmPhenoAge513	yes	0	0
1664	cg16408970	DNAmPhenoAge513	yes	0	0
1665	cg16466334	DNAmPhenoAge513	yes	0	0
1666	cg16543027	DNAmPhenoAge513	no	0	0
1667	cg16612562	DNAmPhenoAge513	yes	0	0
1668	cg16648841	DNAmPhenoAge513	yes	0	0
1669	cg16713727	DNAmPhenoAge513	yes	0	0
1670	cg16718891	DNAmPhenoAge513	yes	0	0
1671	cg16728114	DNAmPhenoAge513	yes	0	0
1672	cg16743289	DNAmPhenoAge513	yes	0	0
1673	cg16816226	DNAmPhenoAge513	yes	0	0
1674	cg16854606	DNAmPhenoAge513	yes	0	0
1675	cg16933388	DNAmPhenoAge513	yes	0	0
1677	cg17009433	DNAmPhenoAge513	yes	0	0
1678	cg17038116	DNAmPhenoAge513	yes	0	0
1679	cg17129388	DNAmPhenoAge513	yes	0	0
1680	cg17133388	DNAmPhenoAge513	yes	0	0
1682	cg17431739	DNAmPhenoAge513	yes	0	0
1683	cg17526300	DNAmPhenoAge513	yes	0	0
1684	cg17536848	DNAmPhenoAge513	yes	0	0
1685	cg17605084	DNAmPhenoAge513	yes	0	0
1686	cg17627559	DNAmPhenoAge513	yes	0	0
1687	cg17641104	DNAmPhenoAge513	yes	0	0
1688	cg17726022	DNAmPhenoAge513	yes	0	0
1689	cg17749443	DNAmPhenoAge513	yes	0	0
1690	cg17770886	DNAmPhenoAge513	yes	0	0
1691	cg17861230	DNAmPhenoAge513	yes	0	0
1692	cg17896249	DNAmPhenoAge513	yes	0	0
1693	cg17903544	DNAmPhenoAge513	yes	0	0
1694	cg17923358	DNAmPhenoAge513	yes	1	1
1695	cg17940013	DNAmPhenoAge513	yes	0	0
1696	cg17966192	DNAmPhenoAge513	yes	0	0
1697	cg18001427	DNAmPhenoAge513	yes	0	0
1698	cg18003795	DNAmPhenoAge513	yes	0	0
1699	cg18117393	DNAmPhenoAge513	no	0	0
1700	cg18241647	DNAmPhenoAge513	yes	0	0
1701	cg18267374	DNAmPhenoAge513	yes	1	1
1702	cg18384097	DNAmPhenoAge513	yes	0	0
1703	cg18392482	DNAmPhenoAge513	yes	0	0
1704	cg18468844	DNAmPhenoAge513	yes	0	0
1705	cg18587364	DNAmPhenoAge513	yes	0	0
1706	cg18691434	DNAmPhenoAge513	yes	0	0
1707	cg18693704	DNAmPhenoAge513	yes	0	0
1708	cg18732541	DNAmPhenoAge513	yes	0	0
1709	cg18771300	DNAmPhenoAge513	yes	0	0
1710	cg18809289	DNAmPhenoAge513	yes	0	1
1711	cg18881501	DNAmPhenoAge513	yes	0	0
1712	cg18996776	DNAmPhenoAge513	yes	0	0
1714	cg19028160	DNAmPhenoAge513	yes	0	0
1715	cg19104072	DNAmPhenoAge513	yes	0	1
1716	cg19149785	DNAmPhenoAge513	yes	0	0
1717	cg19287114	DNAmPhenoAge513	yes	0	0
1718	cg19297232	DNAmPhenoAge513	yes	0	0
1719	cg19345165	DNAmPhenoAge513	yes	0	0
1720	cg19356189	DNAmPhenoAge513	yes	0	0
1721	cg19371795	DNAmPhenoAge513	yes	0	0
1722	cg19378133	DNAmPhenoAge513	yes	0	0
1723	cg19398783	DNAmPhenoAge513	yes	0	0
1724	cg19439331	DNAmPhenoAge513	yes	0	0
1725	cg19514469	DNAmPhenoAge513	yes	0	0
1726	cg19556572	DNAmPhenoAge513	yes	0	0
1727	cg19560210	DNAmPhenoAge513	yes	0	0
1728	cg19566405	DNAmPhenoAge513	yes	0	0
1729	cg19573166	DNAmPhenoAge513	yes	0	0
1730	cg19586576	DNAmPhenoAge513	yes	0	0
1731	cg19615059	DNAmPhenoAge513	yes	0	0
1732	cg19632206	DNAmPhenoAge513	yes	0	0
1733	cg19663795	DNAmPhenoAge513	yes	0	0
1734	cg19685066	DNAmPhenoAge513	yes	0	0
1735	cg19686152	DNAmPhenoAge513	yes	0	0
1738	cg19731122	DNAmPhenoAge513	yes	0	0
1739	cg19883905	DNAmPhenoAge513	yes	0	0
1740	cg20066677	DNAmPhenoAge513	yes	0	0
1741	cg20090497	DNAmPhenoAge513	yes	0	0
1742	cg20162159	DNAmPhenoAge513	yes	0	0
1743	cg20173259	DNAmPhenoAge513	yes	0	0
1744	cg20234170	DNAmPhenoAge513	yes	0	0
1745	cg20492933	DNAmPhenoAge513	yes	0	0
1746	cg20550118	DNAmPhenoAge513	yes	0	0
1747	cg20570279	DNAmPhenoAge513	yes	0	0
1748	cg20572838	DNAmPhenoAge513	yes	0	0
1749	cg20652640	DNAmPhenoAge513	yes	0	0
1750	cg20674577	DNAmPhenoAge513	yes	0	0
1753	cg20891917	DNAmPhenoAge513	yes	0	0
1754	cg20967028	DNAmPhenoAge513	yes	0	0
1755	cg21006686	DNAmPhenoAge513	yes	0	0
1756	cg21053529	DNAmPhenoAge513	yes	0	0
1757	cg21081971	DNAmPhenoAge513	yes	0	0
1758	cg21099326	DNAmPhenoAge513	yes	0	0
1759	cg21120249	DNAmPhenoAge513	yes	0	0
1760	cg21137706	DNAmPhenoAge513	yes	0	0
1761	cg21184495	DNAmPhenoAge513	yes	0	0
1762	cg21200703	DNAmPhenoAge513	yes	0	0
1763	cg21201109	DNAmPhenoAge513	yes	0	0
1764	cg21207418	DNAmPhenoAge513	yes	0	0
1766	cg21363706	DNAmPhenoAge513	yes	0	0
1767	cg21649520	DNAmPhenoAge513	yes	0	0
1768	cg21712685	DNAmPhenoAge513	yes	0	0
1769	cg21762589	DNAmPhenoAge513	yes	0	0
1771	cg21835643	DNAmPhenoAge513	yes	1	1
1772	cg21907579	DNAmPhenoAge513	yes	1	0
1773	cg21926612	DNAmPhenoAge513	yes	0	0
1774	cg21993406	DNAmPhenoAge513	yes	0	0
1775	cg22090592	DNAmPhenoAge513	yes	0	0
1776	cg22179082	DNAmPhenoAge513	yes	0	0
1777	cg22194129	DNAmPhenoAge513	yes	0	0
1779	cg22282672	DNAmPhenoAge513	yes	0	0
1780	cg22395019	DNAmPhenoAge513	yes	0	0
1781	cg22396353	DNAmPhenoAge513	yes	0	0
1782	cg22407458	DNAmPhenoAge513	yes	0	0
1783	cg22473095	DNAmPhenoAge513	yes	0	0
1784	cg22484793	DNAmPhenoAge513	yes	0	0
1785	cg22495124	DNAmPhenoAge513	yes	1	1
1786	cg22511262	DNAmPhenoAge513	yes	0	0
1787	cg22512531	DNAmPhenoAge513	yes	0	0
1788	cg22580353	DNAmPhenoAge513	yes	0	0
1789	cg22582569	DNAmPhenoAge513	yes	0	0
1790	cg22594309	DNAmPhenoAge513	yes	0	0
1794	cg22971191	DNAmPhenoAge513	yes	0	0
1795	cg22983092	DNAmPhenoAge513	yes	0	0
1796	cg22991148	DNAmPhenoAge513	yes	0	0
1798	cg23127998	DNAmPhenoAge513	yes	0	0
1799	cg23152772	DNAmPhenoAge513	yes	0	0
1800	cg23159337	DNAmPhenoAge513	yes	0	0
1801	cg23173910	DNAmPhenoAge513	yes	0	0
1802	cg23191950	DNAmPhenoAge513	yes	0	0
1804	cg23234999	DNAmPhenoAge513	yes	0	0
1805	cg23239039	DNAmPhenoAge513	yes	0	0
1806	cg23338195	DNAmPhenoAge513	yes	0	0
1807	cg23376526	DNAmPhenoAge513	yes	0	0
1808	cg23568913	DNAmPhenoAge513	yes	0	0
1809	cg23668631	DNAmPhenoAge513	yes	0	0
1810	cg23710218	DNAmPhenoAge513	yes	0	0
1811	cg23818978	DNAmPhenoAge513	yes	0	0
1812	cg23832061	DNAmPhenoAge513	yes	0	0
1813	cg24110063	DNAmPhenoAge513	yes	0	0
1814	cg24125648	DNAmPhenoAge513	yes	0	0
1815	cg24208206	DNAmPhenoAge513	yes	0	0
1816	cg24304712	DNAmPhenoAge513	yes	0	0
1817	cg24332433	DNAmPhenoAge513	yes	0	0
1818	cg24407308	DNAmPhenoAge513	yes	0	0
1819	cg24493940	DNAmPhenoAge513	yes	0	0
1820	cg24505122	DNAmPhenoAge513	yes	0	0
1821	cg24505341	DNAmPhenoAge513	yes	0	0
1822	cg24556026	DNAmPhenoAge513	yes	0	0
1823	cg24651706	DNAmPhenoAge513	yes	0	0
1824	cg24674703	DNAmPhenoAge513	yes	0	0
1825	cg24921089	DNAmPhenoAge513	yes	0	0
1826	cg25022327	DNAmPhenoAge513	yes	0	0
1827	cg25092328	DNAmPhenoAge513	yes	0	0
1828	cg25136687	DNAmPhenoAge513	yes	0	0
1829	cg25229964	DNAmPhenoAge513	yes	0	0
1830	cg25251635	DNAmPhenoAge513	yes	0	0
1831	cg25256723	DNAmPhenoAge513	yes	0	0
1832	cg25428451	DNAmPhenoAge513	yes	0	0
1833	cg25459323	DNAmPhenoAge513	yes	0	0
1834	cg25536676	DNAmPhenoAge513	yes	0	0
1835	cg25713185	DNAmPhenoAge513	yes	0	0
1836	cg25769980	DNAmPhenoAge513	yes	0	0
1837	cg25881193	DNAmPhenoAge513	yes	0	0
1838	cg25898500	DNAmPhenoAge513	yes	0	0
1839	cg26022315	DNAmPhenoAge513	yes	0	0
1840	cg26091688	DNAmPhenoAge513	yes	0	0
1841	cg26096837	DNAmPhenoAge513	yes	0	0
1842	cg26104204	DNAmPhenoAge513	yes	0	0
1843	cg26109803	DNAmPhenoAge513	yes	1	0
1844	cg26201213	DNAmPhenoAge513	yes	0	0
1845	cg26212924	DNAmPhenoAge513	yes	0	0
1846	cg26219051	DNAmPhenoAge513	yes	0	0
1847	cg26312920	DNAmPhenoAge513	yes	1	1
1848	cg26350286	DNAmPhenoAge513	yes	0	0
1849	cg26357744	DNAmPhenoAge513	yes	0	0
1850	cg26382071	DNAmPhenoAge513	yes	0	0
1851	cg26394737	DNAmPhenoAge513	yes	0	0
1853	cg26581729	DNAmPhenoAge513	yes	0	0
1855	cg26665419	DNAmPhenoAge513	yes	0	0
1856	cg26711820	DNAmPhenoAge513	yes	0	0
1857	cg26746469	DNAmPhenoAge513	yes	0	0
1858	cg26815229	DNAmPhenoAge513	yes	0	0
1861	cg26866325	DNAmPhenoAge513	yes	0	0
1862	cg26898166	DNAmPhenoAge513	yes	0	0
1863	cg26932976	DNAmPhenoAge513	yes	0	0
1865	cg27187881	DNAmPhenoAge513	yes	0	0
1866	cg27244482	DNAmPhenoAge513	yes	0	0
1867	cg27367952	DNAmPhenoAge513	yes	0	0
1868	cg27440834	DNAmPhenoAge513	yes	0	0
1869	cg27493997	DNAmPhenoAge513	yes	0	0
1870	cg27514224	DNAmPhenoAge513	yes	1	0
1871	cg27626102	DNAmPhenoAge513	yes	0	0
1872	cg27655905	DNAmPhenoAge513	no	0	0
1873	cg12140144	SkinAndFibroblastClock233Horvath	yes	0	0
1874	cg24352878	SkinAndFibroblastClock233Horvath	yes	0	0
1875	cg26933021	SkinAndFibroblastClock233Horvath	yes	0	0
1876	cg07312601	SkinAndFibroblastClock233Horvath	yes	0	0
1877	cg23605843	SkinAndFibroblastClock233Horvath	yes	0	0
1879	cg17879376	SkinAndFibroblastClock233Horvath	yes	0	0
1880	cg14962509	SkinAndFibroblastClock233Horvath	yes	0	0
1881	cg22851420	SkinAndFibroblastClock233Horvath	yes	0	0
1882	cg14614643	SkinAndFibroblastClock233Horvath	yes	0	0
1883	cg09113483	SkinAndFibroblastClock233Horvath	yes	0	0
1884	cg00257455	SkinAndFibroblastClock233Horvath	yes	0	0
1885	cg18933331	SkinAndFibroblastClock233Horvath	yes	0	0
1886	cg16008966	SkinAndFibroblastClock233Horvath	yes	0	0
1887	cg14565725	SkinAndFibroblastClock233Horvath	yes	0	0
1888	cg05940231	SkinAndFibroblastClock233Horvath	yes	0	0
1890	cg16599143	SkinAndFibroblastClock233Horvath	yes	0	0
1892	cg02901139	SkinAndFibroblastClock233Horvath	yes	0	0
1893	cg21710324	SkinAndFibroblastClock233Horvath	yes	0	0
1894	cg11298786	SkinAndFibroblastClock233Horvath	yes	0	0
1895	cg01557798	SkinAndFibroblastClock233Horvath	yes	0	0
1897	cg12869659	SkinAndFibroblastClock233Horvath	yes	0	0
1898	cg10959651	SkinAndFibroblastClock233Horvath	yes	0	0
1899	cg01752203	SkinAndFibroblastClock233Horvath	yes	0	0
1900	cg07589899	SkinAndFibroblastClock233Horvath	yes	0	0
1901	cg10855531	SkinAndFibroblastClock233Horvath	yes	0	0
1902	cg22943590	SkinAndFibroblastClock233Horvath	yes	0	0
1903	cg12082609	SkinAndFibroblastClock233Horvath	yes	0	0
1904	cg01447660	SkinAndFibroblastClock233Horvath	yes	0	0
1905	cg15149655	SkinAndFibroblastClock233Horvath	yes	0	0
1906	cg00017842	SkinAndFibroblastClock233Horvath	yes	0	0
1908	cg22061831	SkinAndFibroblastClock233Horvath	no	0	0
1909	cg12757011	SkinAndFibroblastClock233Horvath	yes	1	1
1910	cg01620164	SkinAndFibroblastClock233Horvath	yes	0	0
1911	cg23077820	SkinAndFibroblastClock233Horvath	no	0	0
1912	cg08166272	SkinAndFibroblastClock233Horvath	yes	0	0
1913	cg23462687	SkinAndFibroblastClock233Horvath	yes	0	0
1914	cg20669012	SkinAndFibroblastClock233Horvath	yes	0	0
1915	cg03183882	SkinAndFibroblastClock233Horvath	yes	0	0
1916	cg24888989	SkinAndFibroblastClock233Horvath	yes	0	0
1917	cg00702638	SkinAndFibroblastClock233Horvath	yes	0	0
1918	cg07303143	SkinAndFibroblastClock233Horvath	yes	0	0
1920	cg19381811	SkinAndFibroblastClock233Horvath	yes	0	0
1921	cg01844642	SkinAndFibroblastClock233Horvath	yes	0	0
1922	cg22264409	SkinAndFibroblastClock233Horvath	yes	0	0
1923	cg02646433	SkinAndFibroblastClock233Horvath	yes	0	0
1924	cg17321954	SkinAndFibroblastClock233Horvath	yes	0	0
1925	cg06796779	SkinAndFibroblastClock233Horvath	yes	1	1
1926	cg00661523	SkinAndFibroblastClock233Horvath	yes	0	0
1927	cg15277914	SkinAndFibroblastClock233Horvath	yes	0	0
1929	cg06737494	SkinAndFibroblastClock233Horvath	yes	0	0
1930	cg01059398	SkinAndFibroblastClock233Horvath	yes	0	0
1931	cg26824216	SkinAndFibroblastClock233Horvath	yes	0	0
1932	cg15701237	SkinAndFibroblastClock233Horvath	yes	0	0
1934	cg23239150	SkinAndFibroblastClock233Horvath	yes	0	0
1935	cg23995914	SkinAndFibroblastClock233Horvath	yes	0	0
1936	cg19274680	SkinAndFibroblastClock233Horvath	yes	0	0
1937	cg23836737	SkinAndFibroblastClock233Horvath	yes	0	0
1939	cg10699857	SkinAndFibroblastClock233Horvath	yes	0	0
1940	cg05024939	SkinAndFibroblastClock233Horvath	yes	0	0
1941	cg05106770	SkinAndFibroblastClock233Horvath	yes	0	0
1942	cg01511232	SkinAndFibroblastClock233Horvath	yes	0	0
1943	cg21815258	SkinAndFibroblastClock233Horvath	yes	0	0
1944	cg20755989	SkinAndFibroblastClock233Horvath	yes	0	0
1945	cg02328239	SkinAndFibroblastClock233Horvath	yes	0	0
1946	cg21878650	SkinAndFibroblastClock233Horvath	yes	2	2
1947	cg07595776	SkinAndFibroblastClock233Horvath	yes	0	0
1948	cg26921969	SkinAndFibroblastClock233Horvath	yes	0	0
1949	cg01883408	SkinAndFibroblastClock233Horvath	yes	0	0
1950	cg06448705	SkinAndFibroblastClock233Horvath	yes	0	0
1951	cg16983159	SkinAndFibroblastClock233Horvath	yes	0	0
1953	cg11006267	SkinAndFibroblastClock233Horvath	yes	0	0
1954	cg21874213	SkinAndFibroblastClock233Horvath	yes	0	0
1955	cg26843711	SkinAndFibroblastClock233Horvath	yes	0	0
1956	cg03555227	SkinAndFibroblastClock233Horvath	yes	0	0
1957	cg14314729	SkinAndFibroblastClock233Horvath	yes	0	0
1958	cg23375552	SkinAndFibroblastClock233Horvath	yes	0	0
1960	cg21572722	SkinAndFibroblastClock233Horvath	yes	0	0
1961	cg01527307	SkinAndFibroblastClock233Horvath	yes	0	0
1964	cg22040809	SkinAndFibroblastClock233Horvath	yes	0	0
1965	cg02281167	SkinAndFibroblastClock233Horvath	no	0	0
1966	cg03771840	SkinAndFibroblastClock233Horvath	yes	0	0
1967	cg06462220	SkinAndFibroblastClock233Horvath	yes	0	0
1968	cg08420066	SkinAndFibroblastClock233Horvath	yes	0	0
1969	cg04581938	SkinAndFibroblastClock233Horvath	yes	0	0
1970	cg12753631	SkinAndFibroblastClock233Horvath	yes	0	0
1971	cg18501647	SkinAndFibroblastClock233Horvath	yes	1	1
1972	cg04576021	SkinAndFibroblastClock233Horvath	yes	0	0
1973	cg10192196	SkinAndFibroblastClock233Horvath	no	0	0
1974	cg18468088	SkinAndFibroblastClock233Horvath	yes	0	0
1975	cg16255583	SkinAndFibroblastClock233Horvath	yes	0	0
1976	cg07095347	SkinAndFibroblastClock233Horvath	yes	0	0
1977	cg16333846	SkinAndFibroblastClock233Horvath	yes	0	0
1978	cg13221458	SkinAndFibroblastClock233Horvath	yes	0	0
1979	cg05468948	SkinAndFibroblastClock233Horvath	yes	0	0
1980	cg08911208	SkinAndFibroblastClock233Horvath	yes	0	0
1981	cg22372849	SkinAndFibroblastClock233Horvath	yes	0	0
1982	cg16012294	SkinAndFibroblastClock233Horvath	yes	0	0
1983	cg27009703	SkinAndFibroblastClock233Horvath	yes	0	1
1984	cg11671968	SkinAndFibroblastClock233Horvath	yes	0	0
1985	cg19663246	SkinAndFibroblastClock233Horvath	yes	0	0
1986	cg14396995	SkinAndFibroblastClock233Horvath	yes	0	0
1987	cg09748749	SkinAndFibroblastClock233Horvath	yes	0	0
1988	cg26744859	SkinAndFibroblastClock233Horvath	yes	0	0
1989	cg23857078	SkinAndFibroblastClock233Horvath	yes	0	0
1991	cg20665157	SkinAndFibroblastClock233Horvath	yes	2	2
1992	cg21184711	SkinAndFibroblastClock233Horvath	yes	0	0
1993	cg02383785	SkinAndFibroblastClock233Horvath	yes	0	0
1996	cg20397034	SkinAndFibroblastClock233Horvath	yes	0	0
1998	cg18769120	SkinAndFibroblastClock233Horvath	yes	0	0
1999	cg19859445	SkinAndFibroblastClock233Horvath	yes	0	0
2000	cg07502389	SkinAndFibroblastClock233Horvath	yes	1	1
2002	cg19497517	SkinAndFibroblastClock233Horvath	yes	0	0
2003	cg13586038	SkinAndFibroblastClock233Horvath	yes	0	0
2004	cg24046474	SkinAndFibroblastClock233Horvath	yes	0	0
2005	cg13649056	SkinAndFibroblastClock233Horvath	yes	0	0
2006	cg13734401	SkinAndFibroblastClock233Horvath	yes	0	0
2008	cg06231995	SkinAndFibroblastClock233Horvath	yes	0	0
2009	cg14411282	SkinAndFibroblastClock233Horvath	yes	0	0
2010	cg12530994	SkinAndFibroblastClock233Horvath	yes	0	0
2011	cg23754392	SkinAndFibroblastClock233Horvath	yes	0	0
2012	cg18738190	SkinAndFibroblastClock233Horvath	yes	0	0
2013	cg25427880	SkinAndFibroblastClock233Horvath	yes	0	0
2014	cg06888746	SkinAndFibroblastClock233Horvath	yes	0	0
2015	cg13848598	SkinAndFibroblastClock233Horvath	yes	1	1
2016	cg07906193	SkinAndFibroblastClock233Horvath	yes	0	0
2017	cg12776156	SkinAndFibroblastClock233Horvath	yes	0	0
2019	cg20654468	SkinAndFibroblastClock233Horvath	yes	0	0
2020	cg21992250	SkinAndFibroblastClock233Horvath	yes	0	1
2021	cg15015340	SkinAndFibroblastClock233Horvath	yes	0	0
2022	cg02532488	SkinAndFibroblastClock233Horvath	yes	0	0
2023	cg20063906	SkinAndFibroblastClock233Horvath	yes	0	0
2024	cg12328429	SkinAndFibroblastClock233Horvath	yes	0	0
2025	cg25969122	SkinAndFibroblastClock233Horvath	yes	0	0
2026	cg18633600	SkinAndFibroblastClock233Horvath	yes	0	0
2027	cg08622677	SkinAndFibroblastClock233Horvath	yes	0	0
2028	cg26311454	SkinAndFibroblastClock233Horvath	yes	0	0
2029	cg00753885	SkinAndFibroblastClock233Horvath	yes	0	0
2031	cg08993878	SkinAndFibroblastClock233Horvath	yes	0	0
2032	cg03670162	SkinAndFibroblastClock233Horvath	yes	0	0
2033	cg04596060	SkinAndFibroblastClock233Horvath	yes	0	0
2034	cg07172885	SkinAndFibroblastClock233Horvath	yes	0	0
2035	cg20404336	SkinAndFibroblastClock233Horvath	yes	0	0
2036	cg06648759	SkinAndFibroblastClock233Horvath	yes	0	0
2037	cg20102280	SkinAndFibroblastClock233Horvath	yes	0	0
2038	cg23389651	SkinAndFibroblastClock233Horvath	yes	0	0
2039	cg00593462	SkinAndFibroblastClock233Horvath	yes	0	0
2040	cg26229990	SkinAndFibroblastClock233Horvath	yes	0	0
2041	cg07115626	SkinAndFibroblastClock233Horvath	yes	0	0
2042	cg00770998	SkinAndFibroblastClock233Horvath	no	0	0
2043	cg15480367	SkinAndFibroblastClock233Horvath	yes	0	0
2044	cg23709172	SkinAndFibroblastClock233Horvath	yes	0	0
2045	cg14334310	SkinAndFibroblastClock233Horvath	yes	0	0
2046	cg27041463	SkinAndFibroblastClock233Horvath	yes	0	0
2048	cg03361973	SkinAndFibroblastClock233Horvath	yes	0	0
2049	cg16717122	SkinAndFibroblastClock233Horvath	yes	0	0
2050	cg25005357	SkinAndFibroblastClock233Horvath	yes	2	2
2051	cg15188939	SkinAndFibroblastClock233Horvath	yes	0	0
2052	cg20540209	SkinAndFibroblastClock233Horvath	yes	0	0
2053	cg26657240	SkinAndFibroblastClock233Horvath	yes	0	0
2054	cg05542681	SkinAndFibroblastClock233Horvath	yes	1	1
2055	cg08949164	SkinAndFibroblastClock233Horvath	yes	0	0
2056	cg09183146	SkinAndFibroblastClock233Horvath	yes	0	0
2057	cg00454305	SkinAndFibroblastClock233Horvath	yes	0	0
2058	cg02871659	SkinAndFibroblastClock233Horvath	yes	0	0
2059	cg00991848	SkinAndFibroblastClock233Horvath	yes	0	0
2060	cg26974444	SkinAndFibroblastClock233Horvath	yes	0	0
2061	cg06112560	SkinAndFibroblastClock233Horvath	yes	0	0
2062	cg09155044	SkinAndFibroblastClock233Horvath	yes	0	0
2063	cg04031656	SkinAndFibroblastClock233Horvath	yes	0	0
2064	cg03746976	SkinAndFibroblastClock233Horvath	yes	0	0
2065	cg00658652	SkinAndFibroblastClock233Horvath	yes	0	0
2066	cg03486383	SkinAndFibroblastClock233Horvath	yes	0	0
2067	cg02749789	SkinAndFibroblastClock233Horvath	yes	2	2
2068	cg14522800	SkinAndFibroblastClock233Horvath	yes	1	1
2069	cg23798387	SkinAndFibroblastClock233Horvath	yes	0	0
2070	cg13029847	SkinAndFibroblastClock233Horvath	yes	0	0
2071	cg13105945	SkinAndFibroblastClock233Horvath	yes	0	0
2072	cg04267101	SkinAndFibroblastClock233Horvath	yes	0	0
2073	cg11071401	SkinAndFibroblastClock233Horvath	yes	0	0
2074	cg22507023	SkinAndFibroblastClock233Horvath	yes	0	0
2075	cg13683374	SkinAndFibroblastClock233Horvath	yes	0	0
2076	cg10644544	SkinAndFibroblastClock233Horvath	yes	0	0
[truncated: 25 more rows]
