# Supplementary material for: A mammalian methylation array for profiling methylation levels at conserved sequences
Source: Nat Commun. 2022 Feb 10;13:783. doi: 10.1038/s41467-022-28355-z (PMC8831611; doi:10.1038/s41467-022-28355-z)
Supplement: Supplementary file 4 — Supplementary Dataset 2 [file 41467_2022_28355_MOESM4_ESM.xlsx]

## Sheet: Data 1. Human Biomarker
Row	Human Array ID	List	OnMammalArray	mapsToRat	mapsToMouse
1	cg00075967	Horvath2013.353CpGs	yes	0	0
2	cg00374717	Horvath2013.353CpGs	yes	0	0
3	cg00864867	Horvath2013.353CpGs	yes	0	0
4	cg00945507	Horvath2013.353CpGs	yes	0	0
5	cg01027739	Horvath2013.353CpGs	yes	0	0
6	cg01353448	Horvath2013.353CpGs	yes	0	0
7	cg01584473	Horvath2013.353CpGs	yes	0	0
8	cg01644850	Horvath2013.353CpGs	yes	0	0
9	cg01656216	Horvath2013.353CpGs	yes	0	0
10	cg01873645	Horvath2013.353CpGs	yes	0	0
11	cg01968178	Horvath2013.353CpGs	yes	0	0
12	cg02085507	Horvath2013.353CpGs	yes	0	0
13	cg02154074	Horvath2013.353CpGs	yes	0	0
14	cg02217159	Horvath2013.353CpGs	yes	0	0
15	cg02331561	Horvath2013.353CpGs	yes	0	0
16	cg02332492	Horvath2013.353CpGs	yes	0	0
17	cg02364642	Horvath2013.353CpGs	yes	0	0
18	cg02388150	Horvath2013.353CpGs	yes	0	0
19	cg02479575	Horvath2013.353CpGs	yes	0	0
20	cg02489552	Horvath2013.353CpGs	yes	0	0
21	cg02580606	Horvath2013.353CpGs	yes	0	0
22	cg02654291	Horvath2013.353CpGs	no	0	0
23	cg02827112	Horvath2013.353CpGs	yes	0	0
24	cg02972551	Horvath2013.353CpGs	yes	0	0
25	cg03103192	Horvath2013.353CpGs	yes	0	0
26	cg03167275	Horvath2013.353CpGs	yes	0	0
27	cg03270204	Horvath2013.353CpGs	yes	0	0
28	cg03565323	Horvath2013.353CpGs	yes	0	0
29	cg03588357	Horvath2013.353CpGs	yes	0	0
30	cg03760483	Horvath2013.353CpGs	yes	0	0
31	cg04084157	Horvath2013.353CpGs	yes	0	1
32	cg04126866	Horvath2013.353CpGs	yes	0	0
33	cg04528819	Horvath2013.353CpGs	yes	0	0
34	cg04836038	Horvath2013.353CpGs	yes	0	0
35	cg05250458	Horvath2013.353CpGs	yes	0	0
36	cg05294243	Horvath2013.353CpGs	yes	0	0
37	cg05365729	Horvath2013.353CpGs	yes	0	0
38	cg05675373	Horvath2013.353CpGs	yes	1	1
39	cg05755779	Horvath2013.353CpGs	yes	0	0
40	cg05921699	Horvath2013.353CpGs	yes	0	0
41	cg05960024	Horvath2013.353CpGs	yes	0	0
42	cg06121469	Horvath2013.353CpGs	yes	0	0
43	cg06144905	Horvath2013.353CpGs	yes	0	0
44	cg06361108	Horvath2013.353CpGs	yes	0	0
45	cg06462291	Horvath2013.353CpGs	yes	0	0
46	cg06493994	Horvath2013.353CpGs	yes	0	0
47	cg06557358	Horvath2013.353CpGs	yes	1	0
48	cg06738602	Horvath2013.353CpGs	yes	0	0
49	cg06810647	Horvath2013.353CpGs	yes	0	0
50	cg06952310	Horvath2013.353CpGs	yes	0	0
51	cg06993413	Horvath2013.353CpGs	yes	0	0
52	cg07285276	Horvath2013.353CpGs	yes	0	0
53	cg07291563	Horvath2013.353CpGs	yes	0	0
54	cg07337598	Horvath2013.353CpGs	yes	0	0
55	cg07455279	Horvath2013.353CpGs	yes	0	0
56	cg07595943	Horvath2013.353CpGs	yes	0	0
57	cg08030082	Horvath2013.353CpGs	yes	0	0
58	cg08090772	Horvath2013.353CpGs	yes	0	0
59	cg08124722	Horvath2013.353CpGs	yes	0	0
60	cg08251036	Horvath2013.353CpGs	yes	0	0
61	cg08370996	Horvath2013.353CpGs	yes	1	1
62	cg08413469	Horvath2013.353CpGs	yes	0	0
63	cg08434234	Horvath2013.353CpGs	yes	0	0
64	cg08771731	Horvath2013.353CpGs	yes	0	0
65	cg08965235	Horvath2013.353CpGs	yes	1	1
66	cg09019938	Horvath2013.353CpGs	yes	2	2
67	cg09118625	Horvath2013.353CpGs	yes	0	0
68	cg09191327	Horvath2013.353CpGs	yes	1	1
69	cg09418283	Horvath2013.353CpGs	yes	0	0
70	cg09509673	Horvath2013.353CpGs	yes	0	0
71	cg09785172	Horvath2013.353CpGs	yes	0	0
72	cg09869858	Horvath2013.353CpGs	no	0	0
73	cg09885951	Horvath2013.353CpGs	yes	0	0
74	cg10281002	Horvath2013.353CpGs	yes	0	0
75	cg10376763	Horvath2013.353CpGs	yes	0	0
76	cg10377274	Horvath2013.353CpGs	yes	0	0
77	cg10486998	Horvath2013.353CpGs	yes	0	0
78	cg10523019	Horvath2013.353CpGs	yes	0	0
79	cg10920957	Horvath2013.353CpGs	yes	0	0
80	cg11932564	Horvath2013.353CpGs	yes	0	0
81	cg12351433	Horvath2013.353CpGs	yes	0	0
82	cg12373771	Horvath2013.353CpGs	yes	1	1
83	cg12768605	Horvath2013.353CpGs	yes	0	0
84	cg12830694	Horvath2013.353CpGs	yes	0	0
85	cg12946225	Horvath2013.353CpGs	yes	1	1
86	cg13038560	Horvath2013.353CpGs	yes	0	0
87	cg13216057	Horvath2013.353CpGs	yes	0	0
88	cg13319175	Horvath2013.353CpGs	yes	0	0
89	cg13460409	Horvath2013.353CpGs	yes	0	0
90	cg13682722	Horvath2013.353CpGs	yes	0	0
91	cg13836627	Horvath2013.353CpGs	yes	0	0
92	cg13854874	Horvath2013.353CpGs	yes	0	0
93	cg13899108	Horvath2013.353CpGs	yes	0	0
94	cg13975369	Horvath2013.353CpGs	yes	0	0
95	cg14258236	Horvath2013.353CpGs	yes	0	0
96	cg14308452	Horvath2013.353CpGs	yes	0	0
97	cg14329157	Horvath2013.353CpGs	yes	0	0
98	cg14424579	Horvath2013.353CpGs	yes	0	0
99	cg14501253	Horvath2013.353CpGs	yes	0	0
100	cg14658362	Horvath2013.353CpGs	yes	0	0
101	cg14723032	Horvath2013.353CpGs	yes	0	0
102	cg14894144	Horvath2013.353CpGs	yes	0	0
103	cg14992253	Horvath2013.353CpGs	yes	0	1
104	cg15341340	Horvath2013.353CpGs	yes	0	0
105	cg15381769	Horvath2013.353CpGs	yes	0	0
106	cg15547534	Horvath2013.353CpGs	yes	0	0
107	cg15661409	Horvath2013.353CpGs	yes	0	0
108	cg15974053	Horvath2013.353CpGs	yes	0	0
109	cg15988232	Horvath2013.353CpGs	yes	0	0
110	cg16150435	Horvath2013.353CpGs	yes	0	0
111	cg16241714	Horvath2013.353CpGs	yes	1	1
112	cg16494477	Horvath2013.353CpGs	yes	0	0
113	cg16547529	Horvath2013.353CpGs	yes	0	0
114	cg16579101	Horvath2013.353CpGs	yes	0	0
115	cg17063929	Horvath2013.353CpGs	yes	0	0
116	cg17099569	Horvath2013.353CpGs	yes	0	0
117	cg17285325	Horvath2013.353CpGs	yes	0	0
118	cg17408647	Horvath2013.353CpGs	yes	0	0
119	cg17655614	Horvath2013.353CpGs	yes	0	0
120	cg17729667	Horvath2013.353CpGs	yes	0	0
121	cg17853587	Horvath2013.353CpGs	yes	0	0
122	cg17960516	Horvath2013.353CpGs	yes	0	0
123	cg18055007	Horvath2013.353CpGs	yes	0	0
124	cg18180783	Horvath2013.353CpGs	yes	0	0
125	cg18440048	Horvath2013.353CpGs	yes	0	0
126	cg18573383	Horvath2013.353CpGs	yes	0	0
127	cg18983672	Horvath2013.353CpGs	yes	0	0
128	cg18984151	Horvath2013.353CpGs	yes	0	0
129	cg19008809	Horvath2013.353CpGs	yes	0	0
130	cg19167673	Horvath2013.353CpGs	yes	0	0
131	cg19273182	Horvath2013.353CpGs	yes	0	1
132	cg19305227	Horvath2013.353CpGs	yes	0	0
133	cg19346193	Horvath2013.353CpGs	yes	0	0
134	cg19478743	Horvath2013.353CpGs	yes	0	0
135	cg19514928	Horvath2013.353CpGs	yes	0	0
136	cg19692710	Horvath2013.353CpGs	yes	0	0
137	cg19945840	Horvath2013.353CpGs	yes	1	1
138	cg20295671	Horvath2013.353CpGs	yes	0	0
139	cg20305610	Horvath2013.353CpGs	yes	0	0
140	cg20524216	Horvath2013.353CpGs	yes	0	0
141	cg20692569	Horvath2013.353CpGs	yes	0	0
142	cg20761322	Horvath2013.353CpGs	yes	1	1
143	cg20795863	Horvath2013.353CpGs	no	0	0
144	cg20828084	Horvath2013.353CpGs	yes	0	0
145	cg20914508	Horvath2013.353CpGs	yes	0	0
146	cg20947775	Horvath2013.353CpGs	yes	0	0
147	cg20999813	Horvath2013.353CpGs	yes	0	0
148	cg21096399	Horvath2013.353CpGs	yes	0	0
149	cg21378206	Horvath2013.353CpGs	yes	0	0
150	cg21460081	Horvath2013.353CpGs	yes	0	0
151	cg21801378	Horvath2013.353CpGs	yes	1	1
152	cg21870884	Horvath2013.353CpGs	yes	1	1
153	cg22006386	Horvath2013.353CpGs	yes	0	0
154	cg22289837	Horvath2013.353CpGs	yes	0	0
155	cg22432269	Horvath2013.353CpGs	yes	0	0
156	cg22449114	Horvath2013.353CpGs	yes	0	0
157	cg22679120	Horvath2013.353CpGs	yes	0	0
158	cg22736354	Horvath2013.353CpGs	yes	1	1
159	cg22809047	Horvath2013.353CpGs	yes	0	0
160	cg22901840	Horvath2013.353CpGs	yes	0	0
161	cg22920873	Horvath2013.353CpGs	yes	0	0
162	cg23517605	Horvath2013.353CpGs	yes	0	0
163	cg23662675	Horvath2013.353CpGs	yes	1	1
164	cg23941599	Horvath2013.353CpGs	yes	0	0
165	cg24116886	Horvath2013.353CpGs	yes	0	0
166	cg24126851	Horvath2013.353CpGs	yes	0	0
167	cg24254120	Horvath2013.353CpGs	yes	0	0
168	cg24262469	Horvath2013.353CpGs	yes	0	0
169	cg24450312	Horvath2013.353CpGs	yes	0	0
170	cg24580001	Horvath2013.353CpGs	yes	0	0
171	cg24834740	Horvath2013.353CpGs	yes	0	0
172	cg25070637	Horvath2013.353CpGs	yes	0	0
173	cg25148589	Horvath2013.353CpGs	yes	1	0
174	cg25505610	Horvath2013.353CpGs	yes	0	0
175	cg25552492	Horvath2013.353CpGs	yes	1	1
176	cg25683012	Horvath2013.353CpGs	yes	1	1
177	cg25771195	Horvath2013.353CpGs	yes	0	0
178	cg25781123	Horvath2013.353CpGs	yes	0	0
179	cg26003813	Horvath2013.353CpGs	yes	0	0
180	cg26005082	Horvath2013.353CpGs	yes	0	0
181	cg26045434	Horvath2013.353CpGs	yes	0	0
182	cg26297688	Horvath2013.353CpGs	yes	0	0
183	cg26372517	Horvath2013.353CpGs	yes	0	0
184	cg26453588	Horvath2013.353CpGs	yes	0	0
185	cg26620959	Horvath2013.353CpGs	yes	0	0
186	cg26842024	Horvath2013.353CpGs	yes	1	0
187	cg26845300	Horvath2013.353CpGs	no	0	0
188	cg27092035	Horvath2013.353CpGs	yes	0	0
189	cg27169020	Horvath2013.353CpGs	yes	0	0
190	cg27319898	Horvath2013.353CpGs	yes	0	0
191	cg27377450	Horvath2013.353CpGs	yes	0	0
192	cg27413543	Horvath2013.353CpGs	yes	0	0
193	cg27494383	Horvath2013.353CpGs	yes	0	0
194	cg00091693	Horvath2013.353CpGs	yes	0	0
195	cg00168942	Horvath2013.353CpGs	yes	0	0
196	cg00431549	Horvath2013.353CpGs	yes	0	0
197	cg00436603	Horvath2013.353CpGs	yes	0	0
198	cg01027805	Horvath2013.353CpGs	yes	0	0
199	cg01234063	Horvath2013.353CpGs	yes	0	0
200	cg01262913	Horvath2013.353CpGs	yes	0	0
201	cg01407797	Horvath2013.353CpGs	yes	0	0
202	cg01459453	Horvath2013.353CpGs	yes	0	0
203	cg01485645	Horvath2013.353CpGs	yes	0	0
204	cg01511567	Horvath2013.353CpGs	yes	0	0
205	cg01560871	Horvath2013.353CpGs	yes	0	0
206	cg01570885	Horvath2013.353CpGs	yes	0	0
207	cg01820374	Horvath2013.353CpGs	yes	0	0
208	cg02047577	Horvath2013.353CpGs	yes	0	0
209	cg02071305	Horvath2013.353CpGs	yes	0	0
210	cg02275294	Horvath2013.353CpGs	yes	0	0
211	cg02335441	Horvath2013.353CpGs	yes	0	0
212	cg03019000	Horvath2013.353CpGs	yes	0	0
213	cg03286783	Horvath2013.353CpGs	yes	0	0
214	cg03330058	Horvath2013.353CpGs	yes	0	0
215	cg03578041	Horvath2013.353CpGs	yes	0	0
216	cg03682823	Horvath2013.353CpGs	yes	0	0
217	cg03891319	Horvath2013.353CpGs	yes	0	0
218	cg03947362	Horvath2013.353CpGs	yes	0	0
219	cg04005032	Horvath2013.353CpGs	yes	1	1
220	cg04094160	Horvath2013.353CpGs	yes	0	0
221	cg04121983	Horvath2013.353CpGs	yes	0	0
222	cg04268405	Horvath2013.353CpGs	yes	0	0
223	cg04431054	Horvath2013.353CpGs	yes	0	0
224	cg04452713	Horvath2013.353CpGs	yes	0	0
225	cg04474832	Horvath2013.353CpGs	yes	0	0
226	cg04999691	Horvath2013.353CpGs	yes	0	0
227	cg05442902	Horvath2013.353CpGs	yes	0	0
228	cg05590257	Horvath2013.353CpGs	no	0	0
229	cg05847778	Horvath2013.353CpGs	yes	0	0
230	cg05903609	Horvath2013.353CpGs	yes	0	0
231	cg06044899	Horvath2013.353CpGs	yes	0	0
232	cg06117855	Horvath2013.353CpGs	yes	0	0
233	cg06513075	Horvath2013.353CpGs	yes	0	0
234	cg06688848	Horvath2013.353CpGs	yes	0	0
235	cg06836772	Horvath2013.353CpGs	yes	0	0
236	cg06926735	Horvath2013.353CpGs	yes	0	0
237	cg07158339	Horvath2013.353CpGs	yes	0	0
238	cg07388493	Horvath2013.353CpGs	yes	0	0
239	cg07408456	Horvath2013.353CpGs	yes	0	0
240	cg07498421	Horvath2013.353CpGs	yes	0	0
241	cg07663789	Horvath2013.353CpGs	yes	1	1
242	cg07730301	Horvath2013.353CpGs	yes	0	0
243	cg07770222	Horvath2013.353CpGs	yes	0	0
244	cg07849904	Horvath2013.353CpGs	yes	1	1
245	cg08186124	Horvath2013.353CpGs	yes	0	0
246	cg08331960	Horvath2013.353CpGs	yes	0	0
247	cg09133026	Horvath2013.353CpGs	yes	0	0
248	cg09441152	Horvath2013.353CpGs	yes	0	0
249	cg09646392	Horvath2013.353CpGs	yes	0	0
250	cg09722397	Horvath2013.353CpGs	yes	0	0
251	cg09722555	Horvath2013.353CpGs	yes	0	0
252	cg09809672	Horvath2013.353CpGs	yes	0	0
253	cg10045881	Horvath2013.353CpGs	yes	0	0
254	cg10266490	Horvath2013.353CpGs	yes	0	0
255	cg10345936	Horvath2013.353CpGs	yes	0	0
256	cg10865119	Horvath2013.353CpGs	yes	0	0
257	cg10940099	Horvath2013.353CpGs	yes	0	0
258	cg11025793	Horvath2013.353CpGs	yes	0	0
259	cg11299964	Horvath2013.353CpGs	yes	0	0
260	cg11314684	Horvath2013.353CpGs	yes	0	0
261	cg11388238	Horvath2013.353CpGs	yes	0	0
262	cg11653266	Horvath2013.353CpGs	yes	0	0
263	cg12413566	Horvath2013.353CpGs	yes	0	0
264	cg12616277	Horvath2013.353CpGs	yes	0	0
265	cg12941369	Horvath2013.353CpGs	yes	0	0
266	cg12985418	Horvath2013.353CpGs	yes	0	0
267	cg13129046	Horvath2013.353CpGs	yes	0	0
268	cg13269407	Horvath2013.353CpGs	yes	2	2
269	cg13302154	Horvath2013.353CpGs	yes	0	0
270	cg13547237	Horvath2013.353CpGs	yes	0	0
271	cg13828047	Horvath2013.353CpGs	yes	0	0
272	cg13931228	Horvath2013.353CpGs	yes	0	0
273	cg14060828	Horvath2013.353CpGs	yes	0	0
274	cg14163776	Horvath2013.353CpGs	yes	0	0
275	cg14175438	Horvath2013.353CpGs	yes	0	0
276	cg14408969	Horvath2013.353CpGs	yes	0	0
277	cg14409958	Horvath2013.353CpGs	yes	0	0
278	cg14423778	Horvath2013.353CpGs	yes	0	0
279	cg14597908	Horvath2013.353CpGs	yes	0	0
280	cg14654875	Horvath2013.353CpGs	yes	0	0
281	cg14727952	Horvath2013.353CpGs	yes	0	0
282	cg15185286	Horvath2013.353CpGs	yes	0	0
283	cg15262928	Horvath2013.353CpGs	yes	0	0
284	cg15703512	Horvath2013.353CpGs	yes	0	0
285	cg15804973	Horvath2013.353CpGs	yes	0	0
286	cg16034652	Horvath2013.353CpGs	yes	0	0
287	cg16168311	Horvath2013.353CpGs	yes	1	1
288	cg16358826	Horvath2013.353CpGs	yes	0	0
289	cg16408394	Horvath2013.353CpGs	yes	0	0
290	cg16419345	Horvath2013.353CpGs	yes	0	0
291	cg16744741	Horvath2013.353CpGs	yes	0	0
292	cg16899442	Horvath2013.353CpGs	yes	0	0
293	cg16984944	Horvath2013.353CpGs	yes	0	0
294	cg17274064	Horvath2013.353CpGs	yes	0	2
295	cg17324128	Horvath2013.353CpGs	yes	0	0
296	cg17338403	Horvath2013.353CpGs	yes	0	0
297	cg17589341	Horvath2013.353CpGs	yes	0	0
298	cg17686885	Horvath2013.353CpGs	yes	0	0
299	cg18031008	Horvath2013.353CpGs	yes	0	0
300	cg18139769	Horvath2013.353CpGs	yes	0	0
301	cg18328933	Horvath2013.353CpGs	yes	0	0
302	cg18956095	Horvath2013.353CpGs	yes	0	0
303	cg19044674	Horvath2013.353CpGs	yes	0	0
304	cg19046959	Horvath2013.353CpGs	no	0	0
305	cg19420968	Horvath2013.353CpGs	yes	0	0
306	cg19569684	Horvath2013.353CpGs	yes	0	0
307	cg19706682	Horvath2013.353CpGs	yes	0	0
308	cg19722847	Horvath2013.353CpGs	yes	0	0
309	cg19724470	Horvath2013.353CpGs	yes	0	0
310	cg19761273	Horvath2013.353CpGs	yes	0	0
311	cg19853760	Horvath2013.353CpGs	yes	0	0
312	cg20100381	Horvath2013.353CpGs	yes	0	0
313	cg20240860	Horvath2013.353CpGs	yes	0	0
314	cg21211748	Horvath2013.353CpGs	yes	0	0
315	cg21305265	Horvath2013.353CpGs	yes	0	0
316	cg21370143	Horvath2013.353CpGs	yes	0	0
317	cg21395782	Horvath2013.353CpGs	yes	0	0
318	cg21950518	Horvath2013.353CpGs	yes	0	0
319	cg22171829	Horvath2013.353CpGs	yes	2	2
320	cg22190114	Horvath2013.353CpGs	yes	0	0
321	cg22197830	Horvath2013.353CpGs	yes	0	0
322	cg22568540	Horvath2013.353CpGs	yes	0	0
323	cg22613010	Horvath2013.353CpGs	yes	0	0
324	cg22637507	Horvath2013.353CpGs	yes	0	0
325	cg22947000	Horvath2013.353CpGs	yes	0	0
326	cg23092072	Horvath2013.353CpGs	yes	0	0
327	cg23124451	Horvath2013.353CpGs	yes	0	0
328	cg23180365	Horvath2013.353CpGs	yes	0	0
329	cg23786576	Horvath2013.353CpGs	yes	0	0
330	cg24058132	Horvath2013.353CpGs	yes	0	0
331	cg24081819	Horvath2013.353CpGs	yes	0	0
332	cg24471894	Horvath2013.353CpGs	yes	0	0
333	cg24888049	Horvath2013.353CpGs	yes	0	0
334	cg24899750	Horvath2013.353CpGs	yes	0	0
335	cg25101936	Horvath2013.353CpGs	yes	0	0
336	cg25159610	Horvath2013.353CpGs	yes	0	0
337	cg25166896	Horvath2013.353CpGs	yes	0	0
338	cg25411725	Horvath2013.353CpGs	yes	0	0
339	cg25564800	Horvath2013.353CpGs	yes	0	0
340	cg25657834	Horvath2013.353CpGs	yes	0	0
341	cg25809905	Horvath2013.353CpGs	yes	0	0
342	cg25928579	Horvath2013.353CpGs	yes	2	2
343	cg26043391	Horvath2013.353CpGs	yes	0	0
344	cg26162695	Horvath2013.353CpGs	yes	0	0
345	cg26394940	Horvath2013.353CpGs	yes	0	0
346	cg26456957	Horvath2013.353CpGs	yes	0	0
347	cg26614073	Horvath2013.353CpGs	yes	0	0
348	cg26723847	Horvath2013.353CpGs	yes	0	0
349	cg26824091	Horvath2013.353CpGs	yes	0	0
350	cg27015931	Horvath2013.353CpGs	yes	0	0
351	cg27016307	Horvath2013.353CpGs	yes	0	0
352	cg27202708	Horvath2013.353CpGs	yes	0	0
353	cg27544190	Horvath2013.353CpGs	yes	0	0
354	cg00073460	HorvathBloodCellCounts	yes	0	0
355	cg00147638	HorvathBloodCellCounts	yes	0	0
356	cg00495443	HorvathBloodCellCounts	yes	0	0
357	cg00871371	HorvathBloodCellCounts	yes	0	0
358	cg01124420	HorvathBloodCellCounts	yes	0	0
359	cg01345395	HorvathBloodCellCounts	yes	0	0
360	cg01372366	HorvathBloodCellCounts	yes	0	0
361	cg02033323	HorvathBloodCellCounts	yes	0	0
362	cg02988775	HorvathBloodCellCounts	yes	0	0
363	cg02989940	HorvathBloodCellCounts	yes	0	0
364	cg03132824	HorvathBloodCellCounts	yes	0	0
365	cg03370106	HorvathBloodCellCounts	yes	1	1
366	cg03467087	HorvathBloodCellCounts	yes	0	0
367	cg04683740	HorvathBloodCellCounts	yes	0	0
368	cg05217983	HorvathBloodCellCounts	yes	0	0
369	cg05392293	HorvathBloodCellCounts	yes	0	0
370	cg05913271	HorvathBloodCellCounts	yes	0	0
371	cg06245711	HorvathBloodCellCounts	yes	0	0
372	cg06445016	HorvathBloodCellCounts	yes	0	0
373	cg06952412	HorvathBloodCellCounts	yes	0	0
374	cg07094298	HorvathBloodCellCounts	yes	0	0
375	cg07107916	HorvathBloodCellCounts	yes	0	0
376	cg07899551	HorvathBloodCellCounts	no	0	0
377	cg07955474	HorvathBloodCellCounts	yes	0	0
378	cg08454507	HorvathBloodCellCounts	yes	0	0
379	cg08482359	HorvathBloodCellCounts	yes	0	0
380	cg08688907	HorvathBloodCellCounts	yes	0	0
381	cg08945443	HorvathBloodCellCounts	yes	0	0
382	cg09025210	HorvathBloodCellCounts	yes	0	0
383	cg09197075	HorvathBloodCellCounts	yes	0	0
384	cg10274029	HorvathBloodCellCounts	no	0	0
385	cg10493055	HorvathBloodCellCounts	yes	0	0
386	cg10688297	HorvathBloodCellCounts	yes	0	0
387	cg10909506	HorvathBloodCellCounts	yes	0	0
388	cg11685391	HorvathBloodCellCounts	yes	0	0
389	cg12966876	HorvathBloodCellCounts	yes	0	0
390	cg13553498	HorvathBloodCellCounts	yes	0	0
391	cg13608166	HorvathBloodCellCounts	yes	0	0
392	cg14518178	HorvathBloodCellCounts	yes	0	0
393	cg14969094	HorvathBloodCellCounts	yes	0	0
394	cg15535471	HorvathBloodCellCounts	yes	0	0
395	cg15867698	HorvathBloodCellCounts	yes	0	0
396	cg15989436	HorvathBloodCellCounts	yes	0	0
397	cg16549957	HorvathBloodCellCounts	yes	0	0
398	cg16662477	HorvathBloodCellCounts	yes	0	0
399	cg17478979	HorvathBloodCellCounts	yes	0	0
400	cg17820878	HorvathBloodCellCounts	yes	0	0
401	cg17850367	HorvathBloodCellCounts	yes	0	0
402	cg18346531	HorvathBloodCellCounts	yes	0	0
403	cg18442362	HorvathBloodCellCounts	yes	0	0
404	cg20244489	HorvathBloodCellCounts	yes	0	0
405	cg20386303	HorvathBloodCellCounts	yes	0	0
406	cg20723792	HorvathBloodCellCounts	no	0	0
407	cg21097090	HorvathBloodCellCounts	yes	0	0
408	cg21593149	HorvathBloodCellCounts	yes	0	0
409	cg21912203	HorvathBloodCellCounts	yes	0	0
410	cg22513455	HorvathBloodCellCounts	yes	0	0
411	cg23001918	HorvathBloodCellCounts	yes	0	0
412	cg23731272	HorvathBloodCellCounts	yes	0	0
413	cg23876292	HorvathBloodCellCounts	yes	0	0
414	cg24376214	HorvathBloodCellCounts	yes	0	0
415	cg24735235	HorvathBloodCellCounts	yes	0	0
416	cg25020550	HorvathBloodCellCounts	yes	0	0
417	cg25130381	HorvathBloodCellCounts	yes	1	1
418	cg25289028	HorvathBloodCellCounts	yes	0	0
419	cg25521400	HorvathBloodCellCounts	yes	0	0
420	cg25639084	HorvathBloodCellCounts	yes	0	0
421	cg26091609	HorvathBloodCellCounts	yes	0	0
422	cg26164712	HorvathBloodCellCounts	yes	0	0
423	cg26485825	HorvathBloodCellCounts	yes	1	1
424	cg26655856	HorvathBloodCellCounts	yes	0	0
425	cg26720010	HorvathBloodCellCounts	yes	0	0
427	cg22285878	Hannum71	yes	0	0
428	ch.13.39564907R	Hannum71	no	0	0
429	cg09651136	Hannum71	yes	0	0
430	cg20822990	Hannum71	yes	0	0
431	cg06685111	Hannum71	yes	0	0
432	cg20052760	Hannum71	yes	0	0
433	cg02867102	Hannum71	yes	0	0
434	cg16054275	Hannum71	yes	0	0
435	cg00486113	Hannum71	yes	0	0
436	cg22796704	Hannum71	yes	0	0
437	cg02046143	Hannum71	yes	0	0
439	cg08415592	Hannum71	yes	0	0
440	cg10501210	Hannum71	yes	0	0
441	cg13001142	Hannum71	yes	0	0
443	cg04875128	Hannum71	yes	1	1
444	cg06874016	Hannum71	yes	0	0
445	cg19283806	Hannum71	yes	0	0
446	cg14556683	Hannum71	yes	0	0
447	cg03473532	Hannum71	yes	0	0
448	cg08234504	Hannum71	yes	0	0
449	cg01528542	Hannum71	yes	0	0
450	cg00481951	Hannum71	yes	0	0
451	cg22158769	Hannum71	yes	0	1
452	cg25428494	Hannum71	yes	0	0
453	cg16419235	Hannum71	yes	0	0
454	cg07927379	Hannum71	no	0	0
456	cg23091758	Hannum71	yes	0	0
457	cg23744638	Hannum71	yes	0	0
458	cg02085953	Hannum71	yes	0	0
459	cg22512670	Hannum71	yes	0	0
460	cg22016779	Hannum71	yes	0	0
461	cg24079702	Hannum71	yes	0	0
462	cg07082267	Hannum71	yes	0	0
463	cg07583137	Hannum71	yes	0	0
464	cg07547549	Hannum71	yes	0	0
465	cg07553761	Hannum71	yes	0	0
466	cg25410668	Hannum71	yes	0	0
467	cg25478614	Hannum71	yes	0	0
469	cg22454769	Hannum71	yes	0	0
470	cg23500537	Hannum71	yes	0	0
471	ch.2.30415474F	Hannum71	no	0	0
472	cg00748589	Hannum71	yes	0	0
473	cg23606718	Hannum71	yes	0	0
474	cg21296230	Hannum71	yes	0	0
475	cg03032497	Hannum71	yes	0	0
476	cg18473521	Hannum71	yes	2	2
477	cg06639320	Hannum71	yes	0	0
478	cg08540945	Hannum71	yes	0	0
480	cg04400972	Hannum71	yes	0	0
481	cg02650266	Hannum71	yes	0	0
482	cg03607117	Hannum71	yes	0	0
483	cg14361627	Hannum71	yes	0	0
484	cg16867657	Hannum71	yes	0	0
485	cg04940570	Hannum71	yes	0	0
486	cg04416734	Hannum71	yes	0	0
487	cg06419846	Hannum71	yes	0	0
488	cg19935065	Hannum71	yes	0	0
489	cg07955995	Hannum71	yes	0	0
490	cg11067179	Hannum71	yes	0	0
491	cg21139312	Hannum71	no	0	0
492	cg14692377	Hannum71	yes	0	0
493	cg20426994	Hannum71	yes	0	0
494	cg22213242	Hannum71	yes	0	1
495	cg08097417	Hannum71	yes	0	0
496	cg03399905	Hannum71	yes	0	0
497	cg25939861	HousemanBloodCount	yes	0	0
498	cg00219921	HousemanBloodCount	yes	0	0
499	cg08777095	HousemanBloodCount	yes	0	0
500	cg04329870	HousemanBloodCount	yes	0	0
501	cg07661835	HousemanBloodCount	yes	0	0
502	cg18857618	HousemanBloodCount	yes	0	0
503	cg25350872	HousemanBloodCount	yes	0	0
504	cg18174654	HousemanBloodCount	yes	0	0
505	cg03318654	HousemanBloodCount	yes	0	0
507	cg05723552	HousemanBloodCount	yes	0	0
508	cg07016730	HousemanBloodCount	yes	0	0
509	cg09654116	HousemanBloodCount	yes	0	0
511	cg14555759	HousemanBloodCount	yes	0	0
512	cg25535316	HousemanBloodCount	yes	0	0
513	cg05496363	HousemanBloodCount	yes	0	0
514	cg16681873	HousemanBloodCount	yes	0	0
515	cg02598071	HousemanBloodCount	yes	0	0
516	cg08506127	HousemanBloodCount	yes	0	0
517	cg23325335	HousemanBloodCount	yes	0	0
518	cg01002223	HousemanBloodCount	yes	0	0
519	cg25235205	HousemanBloodCount	yes	0	0
520	cg24345747	HousemanBloodCount	yes	0	0
521	cg13068915	HousemanBloodCount	yes	0	0
522	cg04658357	HousemanBloodCount	yes	0	0
523	cg08769189	HousemanBloodCount	yes	0	0
524	cg02021288	HousemanBloodCount	yes	0	0
525	cg07702659	HousemanBloodCount	yes	0	0
526	cg18546384	HousemanBloodCount	yes	0	0
527	cg15014975	HousemanBloodCount	yes	0	0
528	cg12344862	HousemanBloodCount	yes	0	0
529	cg00702872	HousemanBloodCount	yes	0	0
530	cg12032027	HousemanBloodCount	yes	0	0
531	cg21091766	HousemanBloodCount	yes	0	0
532	cg13543915	HousemanBloodCount	yes	0	0
533	cg19410791	HousemanBloodCount	yes	0	0
534	cg17851021	HousemanBloodCount	yes	0	0
535	cg03984502	HousemanBloodCount	yes	0	0
536	cg09318840	HousemanBloodCount	yes	0	0
537	cg21220520	HousemanBloodCount	yes	0	0
538	cg14381350	HousemanBloodCount	yes	0	0
539	cg01949403	HousemanBloodCount	yes	0	0
540	cg18224038	HousemanBloodCount	yes	0	0
541	cg18830527	HousemanBloodCount	yes	0	0
543	cg13571479	HousemanBloodCount	no	0	0
544	cg20367218	HousemanBloodCount	yes	0	0
545	cg21648425	HousemanBloodCount	yes	0	0
546	cg05039671	HousemanBloodCount	yes	0	1
547	cg16810279	HousemanBloodCount	yes	0	0
548	cg13247398	HousemanBloodCount	yes	0	0
549	cg18670770	HousemanBloodCount	yes	0	0
550	cg07998213	HousemanBloodCount	no	0	0
551	cg12477370	HousemanBloodCount	yes	0	0
552	cg20945853	HousemanBloodCount	yes	0	0
553	cg12480903	HousemanBloodCount	yes	0	0
554	cg20029347	HousemanBloodCount	yes	0	0
555	cg11958495	HousemanBloodCount	yes	0	0
556	cg00851088	HousemanBloodCount	yes	0	0
557	cg21543859	HousemanBloodCount	yes	0	0
558	cg09543427	HousemanBloodCount	yes	0	0
559	cg20105848	HousemanBloodCount	yes	0	0
560	cg07743231	HousemanBloodCount	yes	0	0
561	cg11429292	HousemanBloodCount	yes	0	0
562	cg22620363	HousemanBloodCount	no	0	0
563	cg26268145	HousemanBloodCount	yes	0	0
564	cg23068939	HousemanBloodCount	yes	0	0
565	cg21467614	HousemanBloodCount	yes	0	0
566	cg13354934	HousemanBloodCount	yes	0	0
567	cg15492552	HousemanBloodCount	yes	0	0
568	cg01740766	HousemanBloodCount	yes	0	0
569	cg01896761	HousemanBloodCount	yes	0	0
570	cg19392656	HousemanBloodCount	yes	0	0
571	cg22753630	HousemanBloodCount	yes	0	0
572	cg03767970	HousemanBloodCount	no	0	0
573	cg19163067	HousemanBloodCount	yes	0	0
574	cg25607121	HousemanBloodCount	yes	0	0
575	cg22827210	HousemanBloodCount	yes	0	0
576	cg16941568	HousemanBloodCount	yes	0	0
577	cg15607358	HousemanBloodCount	yes	0	0
578	cg10536999	HousemanBloodCount	yes	0	0
579	cg18603228	HousemanBloodCount	yes	0	0
580	cg02834765	HousemanBloodCount	yes	0	0
581	cg05211768	HousemanBloodCount	yes	0	0
582	cg26133266	HousemanBloodCount	yes	0	0
583	cg02321062	HousemanBloodCount	yes	0	0
584	cg12403778	HousemanBloodCount	yes	0	0
585	cg16606638	HousemanBloodCount	yes	0	0
586	cg05041073	HousemanBloodCount	yes	0	0
587	cg00363312	HousemanBloodCount	yes	0	0
588	cg25496930	HousemanBloodCount	yes	0	0
589	cg18270113	HousemanBloodCount	yes	0	0
590	cg05280206	HousemanBloodCount	yes	0	0
591	cg08307469	HousemanBloodCount	yes	0	0
592	cg03347559	HousemanBloodCount	yes	0	0
593	cg25554283	HousemanBloodCount	yes	0	0
594	cg00031896	HousemanBloodCount	yes	0	0
595	cg27402043	HousemanBloodCount	yes	0	0
596	cg12105450	HousemanBloodCount	yes	0	0
597	cg07679948	HousemanBloodCount	yes	0	0
598	cg00366435	HousemanBloodCount	yes	0	0
599	cg25893560	HousemanBloodCount	yes	0	0
600	cg12297231	HousemanBloodCount	yes	0	0
601	cg06329392	HousemanBloodCount	yes	0	0
602	cg01154505	HousemanBloodCount	yes	1	1
603	cg07970799	HousemanBloodCount	yes	0	0
604	cg10837404	HousemanBloodCount	yes	0	0
605	cg16871561	HousemanBloodCount	yes	0	0
606	cg21565496	HousemanBloodCount	yes	0	0
607	cg24662823	HousemanBloodCount	yes	0	0
608	cg14477767	HousemanBloodCount	yes	0	0
609	cg10782923	HousemanBloodCount	yes	0	0
610	cg05617307	HousemanBloodCount	yes	0	0
611	cg05070273	HousemanBloodCount	yes	0	0
612	cg02661764	HousemanBloodCount	yes	0	0
613	cg25486399	HousemanBloodCount	yes	0	0
614	cg08884752	HousemanBloodCount	yes	0	0
615	cg07728865	HousemanBloodCount	yes	0	0
616	cg23357533	HousemanBloodCount	yes	0	0
617	cg15114607	HousemanBloodCount	yes	0	0
618	cg25416125	HousemanBloodCount	yes	0	0
619	cg26707718	HousemanBloodCount	yes	0	0
620	cg00440980	HousemanBloodCount	yes	0	0
621	cg00103299	HousemanBloodCount	yes	0	0
622	cg01525879	HousemanBloodCount	yes	0	0
623	cg25599673	HousemanBloodCount	yes	0	0
624	cg17346246	HousemanBloodCount	yes	0	0
625	cg11465943	HousemanBloodCount	yes	0	0
626	cg01040649	HousemanBloodCount	yes	0	0
627	cg20737812	HousemanBloodCount	yes	0	0
628	cg07930752	HousemanBloodCount	yes	0	0
629	cg19679865	HousemanBloodCount	yes	0	0
630	cg16519762	HousemanBloodCount	yes	0	0
631	cg27423838	HousemanBloodCount	yes	0	0
632	cg07019638	HousemanBloodCount	yes	0	0
633	cg04162316	HousemanBloodCount	yes	0	0
634	cg00445959	HousemanBloodCount	yes	0	0
635	cg07110949	HousemanBloodCount	yes	0	0
636	cg11710595	HousemanBloodCount	yes	0	0
637	cg03419136	HousemanBloodCount	yes	0	0
638	cg05859076	HousemanBloodCount	yes	0	0
639	cg13400249	HousemanBloodCount	yes	0	0
640	cg09722826	HousemanBloodCount	yes	0	0
641	cg19408207	HousemanBloodCount	yes	0	0
642	cg21005240	HousemanBloodCount	yes	0	0
643	cg17824906	HousemanBloodCount	yes	0	0
644	cg21747310	HousemanBloodCount	yes	0	0
645	cg16836311	HousemanBloodCount	yes	0	0
646	cg18303397	HousemanBloodCount	yes	0	0
647	cg13468685	HousemanBloodCount	yes	0	0
648	cg01987702	HousemanBloodCount	yes	0	0
649	cg04244970	HousemanBloodCount	yes	0	0
650	cg24706505	HousemanBloodCount	yes	0	0
651	cg07837085	HousemanBloodCount	yes	0	0
652	cg09662852	HousemanBloodCount	yes	0	0
653	cg11230435	HousemanBloodCount	yes	0	0
654	cg04642300	HousemanBloodCount	yes	0	0
655	cg14564351	HousemanBloodCount	no	0	0
656	cg24049629	HousemanBloodCount	yes	0	0
657	cg14729344	HousemanBloodCount	yes	0	0
658	cg25729350	HousemanBloodCount	yes	0	0
659	cg26986871	HousemanBloodCount	yes	0	0
660	cg24904788	HousemanBloodCount	yes	0	0
661	cg08645860	HousemanBloodCount	yes	0	0
662	cg27653384	HousemanBloodCount	yes	0	0
663	cg02402946	HousemanBloodCount	yes	0	0
664	cg06449334	HousemanBloodCount	yes	0	0
665	cg13695076	HousemanBloodCount	yes	0	0
667	cg11467506	HousemanBloodCount	yes	0	0
668	cg04307083	HousemanBloodCount	yes	0	0
669	cg03077671	HousemanBloodCount	yes	0	0
670	cg07881210	HousemanBloodCount	yes	0	0
671	cg19933595	HousemanBloodCount	yes	0	0
672	cg03992638	HousemanBloodCount	yes	0	0
673	cg15153141	HousemanBloodCount	yes	0	0
674	cg27027151	HousemanBloodCount	yes	0	0
675	cg08306076	HousemanBloodCount	yes	0	0
676	cg13133835	HousemanBloodCount	yes	0	0
677	cg11176694	HousemanBloodCount	yes	0	0
678	cg09257735	HousemanBloodCount	yes	0	0
679	cg10812236	HousemanBloodCount	yes	0	0
680	cg19730972	HousemanBloodCount	yes	0	0
681	cg15657641	HousemanBloodCount	yes	0	0
682	cg25598890	HousemanBloodCount	yes	0	0
683	cg23624705	HousemanBloodCount	yes	0	0
684	cg11525052	HousemanBloodCount	yes	0	0
685	cg22065498	HousemanBloodCount	yes	0	0
686	cg14475875	HousemanBloodCount	yes	0	0
687	cg00287915	HousemanBloodCount	yes	0	0
688	cg03278514	HousemanBloodCount	yes	0	0
689	cg00984060	HousemanBloodCount	yes	0	0
690	cg19455189	HousemanBloodCount	yes	1	1
691	cg21268578	HousemanBloodCount	yes	0	0
692	cg09490277	HousemanBloodCount	yes	0	0
693	cg07363543	HousemanBloodCount	yes	0	0
694	cg17343167	HousemanBloodCount	yes	0	0
695	cg05298628	HousemanBloodCount	yes	0	0
696	cg27110054	HousemanBloodCount	yes	0	0
697	cg05875239	HousemanBloodCount	yes	0	0
698	cg13617280	HousemanBloodCount	yes	0	0
699	cg15956469	HousemanBloodCount	yes	0	0
700	cg21333217	HousemanBloodCount	yes	1	1
701	cg27582527	HousemanBloodCount	yes	0	0
702	cg18800235	HousemanBloodCount	yes	1	1
703	cg06202778	HousemanBloodCount	yes	0	0
704	cg05653887	HousemanBloodCount	yes	0	0
705	cg03538296	HousemanBloodCount	yes	0	0
706	cg06040872	HousemanBloodCount	yes	0	0
707	cg20657709	HousemanBloodCount	yes	0	0
708	cg02384859	HousemanBloodCount	yes	0	0
709	cg25383568	HousemanBloodCount	yes	0	0
710	cg27309871	HousemanBloodCount	yes	0	0
711	cg21634628	HousemanBloodCount	yes	0	0
712	cg14301562	HousemanBloodCount	yes	0	0
713	cg19696012	HousemanBloodCount	yes	0	0
714	cg12531611	HousemanBloodCount	yes	0	0
715	cg11637084	HousemanBloodCount	yes	0	0
716	cg18672716	HousemanBloodCount	yes	0	0
717	cg02150910	HousemanBloodCount	yes	0	0
718	cg20460771	HousemanBloodCount	yes	0	0
719	cg21474838	HousemanBloodCount	yes	0	0
720	cg24430034	HousemanBloodCount	yes	0	0
721	cg03708221	HousemanBloodCount	yes	0	0
722	cg12294633	HousemanBloodCount	yes	0	0
723	cg13449535	HousemanBloodCount	yes	0	0
724	cg01940139	HousemanBloodCount	yes	0	0
725	cg09261289	HousemanBloodCount	yes	0	0
726	cg14384416	HousemanBloodCount	yes	0	0
727	cg18310515	HousemanBloodCount	yes	0	0
728	cg03605454	HousemanBloodCount	yes	0	0
729	cg13917614	HousemanBloodCount	yes	0	0
730	cg15241779	HousemanBloodCount	yes	0	0
731	cg13209388	HousemanBloodCount	yes	0	0
732	cg00719568	HousemanBloodCount	yes	0	0
733	cg26012482	HousemanBloodCount	yes	0	0
734	cg10628126	HousemanBloodCount	yes	0	0
735	cg14496375	HousemanBloodCount	yes	0	0
736	cg11978441	HousemanBloodCount	yes	0	0
737	cg23015664	HousemanBloodCount	yes	0	0
738	cg16212145	HousemanBloodCount	yes	0	0
739	cg11335172	HousemanBloodCount	yes	0	0
740	cg08326410	HousemanBloodCount	yes	0	0
741	cg11095122	HousemanBloodCount	yes	0	0
742	cg10142452	HousemanBloodCount	yes	0	0
743	cg14907310	HousemanBloodCount	yes	0	0
744	cg03886681	HousemanBloodCount	yes	0	0
745	cg22488278	HousemanBloodCount	yes	1	0
746	cg13828440	HousemanBloodCount	yes	0	0
747	cg06117093	HousemanBloodCount	yes	0	0
748	cg10096215	HousemanBloodCount	yes	0	0
749	cg18881723	HousemanBloodCount	yes	0	0
750	cg16893868	HousemanBloodCount	yes	0	0
751	cg26971042	HousemanBloodCount	yes	0	0
752	cg07675477	HousemanBloodCount	yes	0	0
753	cg25887844	HousemanBloodCount	yes	0	0
754	cg03268893	HousemanBloodCount	yes	0	0
755	cg06398474	HousemanBloodCount	yes	0	0
756	cg01447281	HousemanBloodCount	yes	0	0
757	cg25719851	HousemanBloodCount	yes	0	0
758	cg07616394	HousemanBloodCount	yes	0	0
759	cg00629585	HousemanBloodCount	yes	0	0
760	cg15258980	HousemanBloodCount	yes	0	0
761	cg21254939	HousemanBloodCount	yes	0	0
762	cg18168101	HousemanBloodCount	yes	0	0
763	cg24088496	HousemanBloodCount	yes	0	0
764	cg01710351	HousemanBloodCount	yes	0	0
765	cg10879992	HousemanBloodCount	yes	0	0
766	cg16013543	HousemanBloodCount	yes	0	0
767	cg03989617	HousemanBloodCount	yes	0	0
768	cg03234777	HousemanBloodCount	yes	0	0
769	cg13279811	HousemanBloodCount	yes	0	0
770	cg14011327	HousemanBloodCount	yes	0	0
771	cg27122888	HousemanBloodCount	yes	0	0
772	cg22014398	HousemanBloodCount	yes	0	0
773	cg16256390	HousemanBloodCount	yes	0	0
774	cg14084689	HousemanBloodCount	yes	0	0
775	cg07978738	HousemanBloodCount	yes	0	0
776	cg27043010	HousemanBloodCount	yes	0	0
777	cg17638468	HousemanBloodCount	yes	0	0
778	cg15691199	HousemanBloodCount	yes	0	0
779	cg14059835	HousemanBloodCount	yes	0	0
780	cg04050463	HousemanBloodCount	yes	0	0
781	cg11837293	HousemanBloodCount	yes	0	0
782	cg04910877	HousemanBloodCount	yes	0	0
783	cg23045908	HousemanBloodCount	yes	0	0
784	cg00186529	HousemanBloodCount	yes	0	0
785	cg23398076	HousemanBloodCount	yes	1	1
786	cg02256631	HousemanBloodCount	yes	0	0
787	cg08635931	HousemanBloodCount	yes	0	0
788	cg00149213	HousemanBloodCount	yes	0	0
789	cg20786131	HousemanBloodCount	yes	0	0
790	cg18437209	HousemanBloodCount	yes	0	0
791	cg25103161	HousemanBloodCount	yes	0	0
792	cg13315450	HousemanBloodCount	yes	0	0
793	cg23643435	HousemanBloodCount	yes	0	0
794	cg02607544	HousemanBloodCount	yes	0	0
795	cg07809589	HousemanBloodCount	yes	0	0
796	cg16126665	HousemanBloodCount	yes	0	0
797	cg19276014	HousemanBloodCount	yes	0	0
798	cg25131632	HousemanBloodCount	yes	0	0
799	cg04828493	HousemanBloodCount	yes	0	0
800	cg13738327	HousemanBloodCount	yes	0	0
801	cg07721872	HousemanBloodCount	yes	0	0
802	cg04153882	HousemanBloodCount	yes	0	0
803	cg02212339	HousemanBloodCount	yes	0	0
804	cg04838847	HousemanBloodCount	yes	0	0
805	cg11774624	HousemanBloodCount	yes	0	0
806	cg27106643	HousemanBloodCount	yes	0	0
807	cg01024458	HousemanBloodCount	yes	0	0
808	cg21596498	HousemanBloodCount	yes	0	0
809	cg05205074	HousemanBloodCount	yes	0	0
810	cg26121053	HousemanBloodCount	no	0	0
811	cg14936008	HousemanBloodCount	yes	0	0
812	cg11661493	HousemanBloodCount	yes	0	0
813	cg17232476	HousemanBloodCount	yes	0	1
814	cg15035590	HousemanBloodCount	yes	0	0
815	cg15348679	HousemanBloodCount	yes	0	0
816	cg21248060	HousemanBloodCount	yes	0	0
817	cg20602300	HousemanBloodCount	yes	0	0
818	cg17768768	HousemanBloodCount	yes	0	0
819	cg14482811	HousemanBloodCount	yes	0	0
820	cg11699517	HousemanBloodCount	yes	0	0
821	cg17995557	HousemanBloodCount	yes	0	0
822	cg22212560	HousemanBloodCount	yes	0	0
823	cg14331899	HousemanBloodCount	yes	0	0
824	cg00760938	HousemanBloodCount	yes	0	0
825	cg16148346	HousemanBloodCount	yes	0	0
826	cg05579731	HousemanBloodCount	yes	0	0
827	cg26692003	HousemanBloodCount	yes	0	0
828	cg16654610	HousemanBloodCount	yes	0	0
829	cg26552743	HousemanBloodCount	yes	0	0
830	cg12177944	HousemanBloodCount	yes	0	0
831	cg25683989	HousemanBloodCount	yes	0	0
832	cg13356455	HousemanBloodCount	yes	0	0
833	cg18250453	HousemanBloodCount	yes	0	0
834	cg00867406	HousemanBloodCount	yes	0	0
835	cg06889975	HousemanBloodCount	yes	0	0
836	cg21743182	HousemanBloodCount	yes	2	2
837	cg18067520	HousemanBloodCount	yes	0	0
838	cg15532942	HousemanBloodCount	yes	0	0
839	cg23683962	HousemanBloodCount	yes	0	0
840	cg07597976	HousemanBloodCount	yes	0	0
841	cg07558704	HousemanBloodCount	yes	0	0
842	cg18184053	HousemanBloodCount	yes	0	0
843	cg18050634	HousemanBloodCount	yes	0	0
844	cg03248292	HousemanBloodCount	yes	0	0
845	cg12604490	HousemanBloodCount	yes	0	0
846	cg18406852	HousemanBloodCount	yes	0	0
847	cg17266282	HousemanBloodCount	yes	0	0
848	cg14317609	HousemanBloodCount	yes	0	0
849	cg01156249	HousemanBloodCount	yes	0	0
850	cg07635227	HousemanBloodCount	yes	0	0
851	cg08864105	HousemanBloodCount	yes	0	0
852	cg00058449	HousemanBloodCount	yes	1	1
853	cg02606840	HousemanBloodCount	yes	0	0
854	cg19269039	HousemanBloodCount	yes	0	0
855	cg23357708	HousemanBloodCount	yes	0	0
856	cg03429643	HousemanBloodCount	yes	0	0
857	cg09300089	HousemanBloodCount	yes	0	0
858	cg25616055	HousemanBloodCount	yes	0	0
859	cg24641737	HousemanBloodCount	yes	0	0
860	cg14574996	HousemanBloodCount	yes	0	0
861	cg20380468	HousemanBloodCount	yes	0	0
862	cg08560387	HousemanBloodCount	yes	0	0
863	cg15906007	HousemanBloodCount	yes	2	0
864	cg00619207	HousemanBloodCount	yes	0	0
865	cg08682625	HousemanBloodCount	yes	0	0
866	cg23792308	HousemanBloodCount	yes	0	0
867	cg03798942	HousemanBloodCount	yes	0	0
868	cg07725527	HousemanBloodCount	yes	0	0
869	cg13924996	HousemanBloodCount	yes	0	0
870	cg00159243	HousemanBloodCount	yes	0	0
871	cg02779913	HousemanBloodCount	yes	0	0
872	cg15595502	HousemanBloodCount	yes	0	0
873	cg02734358	HousemanBloodCount	yes	0	0
874	cg08698943	HousemanBloodCount	yes	0	0
875	cg27507284	HousemanBloodCount	yes	0	0
876	cg15087459	HousemanBloodCount	yes	0	0
877	cg20450123	HousemanBloodCount	yes	0	0
878	cg15821562	HousemanBloodCount	yes	0	0
879	cg09849688	HousemanBloodCount	yes	0	0
880	cg21291385	HousemanBloodCount	yes	0	0
881	cg18701685	HousemanBloodCount	yes	0	0
882	cg14284211	HousemanBloodCount	yes	0	0
883	cg01054402	HousemanBloodCount	yes	0	0
884	cg10054641	HousemanBloodCount	yes	0	0
885	cg24838825	HousemanBloodCount	yes	0	0
886	cg00458681	HousemanBloodCount	yes	0	0
887	cg05870586	HousemanBloodCount	yes	0	0
888	cg10825530	HousemanBloodCount	yes	0	0
889	cg22632840	HousemanBloodCount	no	0	0
890	cg01243072	HousemanBloodCount	yes	0	0
891	cg08444004	HousemanBloodCount	yes	0	0
892	cg27166718	HousemanBloodCount	yes	0	0
893	cg08130572	HousemanBloodCount	yes	0	0
894	cg14595786	HousemanBloodCount	yes	0	0
895	cg21671607	HousemanBloodCount	yes	0	0
896	cg10057264	HousemanBloodCount	yes	0	0
897	cg23244761	HousemanBloodCount	yes	0	0
898	cg26872907	HousemanBloodCount	yes	0	0
899	cg12655112	HousemanBloodCount	yes	0	0
900	cg18990407	HousemanBloodCount	yes	0	0
901	cg20610950	HousemanBloodCount	yes	0	0
902	cg10480329	HousemanBloodCount	yes	0	0
903	cg26538782	HousemanBloodCount	yes	0	0
904	cg13093111	HousemanBloodCount	yes	0	0
905	cg00701951	HousemanBloodCount	yes	0	0
906	cg19835973	HousemanBloodCount	yes	0	0
907	cg25898577	HousemanBloodCount	yes	0	0
908	cg18066690	HousemanBloodCount	yes	0	0
909	cg09220326	HousemanBloodCount	yes	0	0
910	cg05923857	HousemanBloodCount	yes	0	0
911	cg19301114	HousemanBloodCount	yes	0	0
912	cg17594003	HousemanBloodCount	yes	2	0
913	cg13430807	HousemanBloodCount	yes	0	0
914	cg10499974	HousemanBloodCount	yes	0	0
915	cg04468741	HousemanBloodCount	yes	0	0
916	cg02861504	HousemanBloodCount	yes	0	0
917	cg06297318	HousemanBloodCount	yes	0	0
918	cg27059140	HousemanBloodCount	yes	0	0
919	cg10278149	HousemanBloodCount	yes	0	0
920	cg16636767	HousemanBloodCount	yes	0	0
921	cg24788483	HousemanBloodCount	yes	0	0
922	cg09322573	HousemanBloodCount	yes	0	0
923	cg03313271	HousemanBloodCount	yes	0	0
924	cg10624395	HousemanBloodCount	yes	0	0
925	cg20918393	HousemanBloodCount	yes	0	0
926	cg07002540	HousemanBloodCount	yes	0	0
927	cg14109551	HousemanBloodCount	yes	0	0
928	cg20641531	HousemanBloodCount	yes	0	0
929	cg06489037	HousemanBloodCount	yes	0	0
930	cg08538581	HousemanBloodCount	yes	0	0
931	cg08694574	HousemanBloodCount	yes	0	0
932	cg18835472	HousemanBloodCount	yes	0	0
933	cg00091349	HousemanBloodCount	yes	0	0
934	cg05986288	HousemanBloodCount	yes	0	0
935	cg25856090	HousemanBloodCount	yes	1	1
936	cg24238409	HousemanBloodCount	yes	0	0
937	cg01110616	HousemanBloodCount	yes	0	0
938	cg16429499	HousemanBloodCount	no	0	0
939	cg19358608	HousemanBloodCount	yes	0	0
940	cg02244028	HousemanBloodCount	yes	0	0
941	cg23391288	HousemanBloodCount	yes	0	0
942	cg03339817	HousemanBloodCount	yes	0	0
943	cg07918933	HousemanBloodCount	yes	0	0
944	cg11953913	HousemanBloodCount	yes	0	0
945	cg12207930	HousemanBloodCount	yes	0	0
946	cg23146741	HousemanBloodCount	yes	0	0
947	cg03795574	HousemanBloodCount	yes	0	0
948	cg10639435	HousemanBloodCount	yes	0	0
949	cg24957609	HousemanBloodCount	yes	0	0
950	cg11977716	HousemanBloodCount	yes	0	0
951	cg23213217	HousemanBloodCount	yes	0	0
952	cg08224785	HousemanBloodCount	yes	0	0
953	cg02291020	HousemanBloodCount	yes	0	0
954	cg19215266	HousemanBloodCount	yes	0	0
955	cg08425678	HousemanBloodCount	yes	0	0
956	cg17830204	HousemanBloodCount	yes	0	0
957	cg10578938	HousemanBloodCount	yes	0	0
958	cg10768932	HousemanBloodCount	yes	0	0
959	cg14655843	HousemanBloodCount	yes	1	0
960	cg18923906	HousemanBloodCount	yes	0	0
961	cg09391405	HousemanBloodCount	yes	0	0
962	cg22843803	HousemanBloodCount	yes	0	0
963	cg23053742	HousemanBloodCount	yes	0	0
964	cg23358740	HousemanBloodCount	yes	0	0
965	cg04453471	HousemanBloodCount	yes	0	0
966	cg05975710	HousemanBloodCount	yes	0	0
967	cg03887528	HousemanBloodCount	yes	0	0
968	cg11706849	HousemanBloodCount	yes	0	0
969	cg07283441	HousemanBloodCount	yes	0	0
970	cg06015525	HousemanBloodCount	yes	0	0
971	cg18257485	HousemanBloodCount	yes	0	0
972	cg00782811	HousemanBloodCount	yes	0	0
973	cg19574915	HousemanBloodCount	yes	0	0
974	cg18582260	HousemanBloodCount	yes	0	0
975	cg27506442	HousemanBloodCount	yes	0	0
976	cg25653947	HousemanBloodCount	yes	0	0
977	cg22708902	HousemanBloodCount	yes	0	0
978	cg26270899	HousemanBloodCount	yes	0	0
979	cg10944833	HousemanBloodCount	yes	0	0
980	cg12182124	HousemanBloodCount	yes	0	0
981	cg01881899	HousemanBloodCount	yes	0	0
982	cg13027206	HousemanBloodCount	yes	0	0
983	cg06975311	HousemanBloodCount	yes	0	0
984	cg10671066	HousemanBloodCount	yes	0	0
985	cg20660269	HousemanBloodCount	yes	0	0
986	cg22563987	HousemanBloodCount	yes	0	0
987	cg07361056	HousemanBloodCount	yes	0	0
988	cg13039199	HousemanBloodCount	yes	0	0
989	cg04062576	HousemanBloodCount	yes	0	0
990	cg08280936	HousemanBloodCount	yes	0	0
991	cg14145194	HousemanBloodCount	yes	0	0
992	cg15384400	HousemanBloodCount	yes	0	0
993	cg20525486	HousemanBloodCount	yes	0	0
994	cg02821342	HousemanBloodCount	yes	0	0
995	cg26572165	HousemanBloodCount	yes	0	0
996	cg02499214	HousemanBloodCount	yes	0	0
997	cg05398700	HousemanBloodCount	yes	0	0
998	cg00660167	HousemanBloodCount	no	0	0
999	cg22381196	HousemanBloodCount	yes	0	0
1000	cg03637218	HousemanBloodCount	yes	0	0
1001	cg16802439	HousemanBloodCount	yes	0	0
1002	cg25739938	HousemanBloodCount	yes	0	0
1003	cg23169883	HousemanBloodCount	yes	0	0
1004	cg05936004	HousemanBloodCount	yes	0	0
1005	cg06526020	HousemanBloodCount	yes	0	0
1006	cg08253808	HousemanBloodCount	yes	0	0
1007	cg25605731	HousemanBloodCount	yes	0	0
1008	cg12483340	HousemanBloodCount	yes	0	0
1009	cg00439981	HousemanBloodCount	yes	0	0
1010	cg26056277	HousemanBloodCount	yes	0	0
1011	cg10611016	HousemanBloodCount	yes	0	0
1012	cg00705730	HousemanBloodCount	yes	0	0
1013	cg11070172	HousemanBloodCount	yes	0	0
1014	cg06270401	HousemanBloodCount	yes	0	0
1015	cg21685770	HousemanBloodCount	yes	0	0
1016	cg03340036	HousemanBloodCount	yes	0	0
1017	cg09342997	HousemanBloodCount	yes	0	0
1018	cg04855678	HousemanBloodCount	yes	0	0
1019	cg21792134	HousemanBloodCount	yes	0	0
1020	cg19037107	HousemanBloodCount	yes	0	0
1021	cg13785123	HousemanBloodCount	yes	0	0
1022	cg07212327	HousemanBloodCount	yes	0	0
1023	cg19055828	HousemanBloodCount	yes	0	0
1024	cg13468144	HousemanBloodCount	yes	0	0
1025	cg04609694	HousemanBloodCount	yes	0	0
1026	cg01692842	HousemanBloodCount	yes	0	0
1027	cg04858164	HousemanBloodCount	yes	0	0
1028	cg25074794	HousemanBloodCount	yes	0	0
1029	cg11014468	HousemanBloodCount	yes	0	0
1030	cg21285555	HousemanBloodCount	yes	0	0
1031	cg19460836	HousemanBloodCount	yes	0	0
1032	cg15878616	HousemanBloodCount	yes	0	0
1033	cg25600606	HousemanBloodCount	yes	0	1
1034	cg05627557	HousemanBloodCount	yes	0	0
1035	cg17852482	HousemanBloodCount	yes	0	0
1036	cg15029631	HousemanBloodCount	yes	0	0
1037	cg25006077	HousemanBloodCount	yes	0	0
1038	cg11557901	HousemanBloodCount	yes	0	0
1039	cg13652008	HousemanBloodCount	yes	2	2
1040	cg23661721	HousemanBloodCount	yes	0	0
1041	cg11671363	HousemanBloodCount	yes	0	0
1042	cg22481695	HousemanBloodCount	yes	0	0
1043	cg15086439	HousemanBloodCount	yes	0	0
1044	cg09535475	HousemanBloodCount	yes	0	0
1045	cg08154963	HousemanBloodCount	yes	0	0
1046	cg06465076	HousemanBloodCount	yes	0	0
1047	cg09993145	HousemanBloodCount	yes	0	0
1048	cg26341831	HousemanBloodCount	yes	0	0
1049	cg11354682	HousemanBloodCount	yes	0	0
1050	cg10699171	HousemanBloodCount	yes	0	0
1051	cg00661777	HousemanBloodCount	yes	0	0
1052	cg07427475	HousemanBloodCount	yes	0	0
1053	cg23954655	HousemanBloodCount	yes	0	0
1054	cg03722295	HousemanBloodCount	yes	0	0
1055	cg09221159	HousemanBloodCount	yes	0	0
1056	cg12991306	HousemanBloodCount	yes	0	0
1057	cg17694130	HousemanBloodCount	yes	0	0
1058	cg24314564	HousemanBloodCount	yes	0	0
1059	cg08817540	HousemanBloodCount	yes	0	0
1060	cg27058497	HousemanBloodCount	yes	0	0
1061	cg00795812	HousemanBloodCount	yes	0	0
1062	cg16047279	HousemanBloodCount	no	0	0
1063	cg10502324	HousemanBloodCount	yes	0	0
1064	cg02212836	HousemanBloodCount	yes	0	0
1065	cg02331830	HousemanBloodCount	yes	0	0
1066	cg02007288	HousemanBloodCount	yes	0	0
1067	cg05492387	HousemanBloodCount	yes	0	0
1068	cg18128887	HousemanBloodCount	yes	0	0
1069	cg02578087	HousemanBloodCount	yes	0	0
1070	cg03889044	HousemanBloodCount	yes	0	0
1071	cg07248223	HousemanBloodCount	yes	0	0
1072	cg10825315	HousemanBloodCount	yes	0	0
1073	cg07754940	HousemanBloodCount	yes	0	0
1074	cg21221767	HousemanBloodCount	yes	0	0
1075	cg26562691	HousemanBloodCount	yes	0	0
1076	cg26169783	HousemanBloodCount	yes	0	0
1077	cg08428292	HousemanBloodCount	yes	0	0
1078	cg21057323	HousemanBloodCount	yes	0	0
1079	cg11906021	HousemanBloodCount	yes	0	0
1081	cg05021589	HousemanBloodCount	yes	0	0
1082	cg20146241	HousemanBloodCount	yes	0	0
1083	cg21761853	HousemanBloodCount	yes	0	0
1084	cg13203135	HousemanBloodCount	yes	0	0
1085	cg23651889	HousemanBloodCount	yes	0	0
1086	cg26283496	HousemanBloodCount	yes	0	0
1087	cg17717866	HousemanBloodCount	yes	0	0
1089	cg03055671	HousemanBloodCount	yes	0	0
1090	cg08608952	HousemanBloodCount	yes	0	0
1091	cg01582066	HousemanBloodCount	yes	0	0
1092	cg08549335	HousemanBloodCount	yes	0	0
1093	cg16582517	HousemanBloodCount	yes	0	0
1094	cg00324097	HousemanBloodCount	yes	0	0
1095	cg10516886	HousemanBloodCount	yes	0	0
1096	cg14082886	HousemanBloodCount	yes	0	0
1097	cg02689072	CETS.subset.EstimateNeurons	yes	0	0
1098	cg12093060	CETS.subset.EstimateNeurons	yes	0	0
1099	cg05940691	CETS.subset.EstimateNeurons	yes	0	0
1100	cg05403655	CETS.subset.EstimateNeurons	yes	0	0
1101	cg00968638	CETS.subset.EstimateNeurons	yes	0	0
1102	cg21370924	CETS.subset.EstimateNeurons	yes	0	0
1103	cg26662324	CETS.subset.EstimateNeurons	yes	0	0
1104	cg17227257	CETS.subset.EstimateNeurons	yes	0	0
1105	cg13437525	CETS.subset.EstimateNeurons	yes	0	0
1106	cg24364668	CETS.subset.EstimateNeurons	yes	0	0
1107	cg24843443	CETS.subset.EstimateNeurons	yes	0	0
1108	cg19658522	CETS.subset.EstimateNeurons	no	0	0
1109	cg21396630	CETS.subset.EstimateNeurons	yes	0	0
1110	cg00478851	CETS.subset.EstimateNeurons	yes	0	0
1111	cg02760280	CETS.subset.EstimateNeurons	yes	0	0
1112	cg02331303	CETS.subset.EstimateNeurons	yes	0	0
1113	cg03556243	CETS.subset.EstimateNeurons	yes	2	2
1114	cg01523712	CETS.subset.EstimateNeurons	yes	0	0
1115	cg24867247	CETS.subset.EstimateNeurons	yes	0	0
1116	cg26618903	CETS.subset.EstimateNeurons	yes	0	0
1117	cg17974684	CETS.subset.EstimateNeurons	yes	0	0
1118	cg16198723	CETS.subset.EstimateNeurons	yes	0	0
1119	cg23501051	CETS.subset.EstimateNeurons	yes	0	0
1120	cg04408104	CETS.subset.EstimateNeurons	yes	0	0
1121	cg12113356	CETS.subset.EstimateNeurons	yes	0	0
1122	cg03364683	CETS.subset.EstimateNeurons	no	0	0
1123	cg13470557	CETS.subset.EstimateNeurons	yes	0	0
1124	cg23575320	CETS.subset.EstimateNeurons	yes	0	0
1125	cg03655701	CETS.subset.EstimateNeurons	yes	0	0
1126	cg15405572	CETS.subset.EstimateNeurons	yes	0	0
1127	cg01454752	CETS.subset.EstimateNeurons	yes	0	0
1128	cg04115680	CETS.subset.EstimateNeurons	yes	0	0
1129	cg16286735	CETS.subset.EstimateNeurons	yes	0	0
1130	cg23039189	CETS.subset.EstimateNeurons	yes	0	0
1131	cg03516335	CETS.subset.EstimateNeurons	yes	1	1
1132	cg10938486	CETS.subset.EstimateNeurons	yes	0	0
1133	cg27598956	CETS.subset.EstimateNeurons	yes	0	0
1134	cg09837656	CETS.subset.EstimateNeurons	yes	0	0
1135	cg18831134	CETS.subset.EstimateNeurons	yes	0	0
1136	cg27649971	CETS.subset.EstimateNeurons	yes	0	0
1137	cg10652650	CETS.subset.EstimateNeurons	yes	0	0
1138	cg02985540	CETS.subset.EstimateNeurons	yes	0	0
1139	cg08203192	CETS.subset.EstimateNeurons	yes	0	0
1140	cg04131468	CETS.subset.EstimateNeurons	yes	0	0
1141	cg06137072	CETS.subset.EstimateNeurons	yes	0	0
1142	cg26597727	CETS.subset.EstimateNeurons	yes	0	0
1143	cg03202732	CETS.subset.EstimateNeurons	yes	0	0
1144	cg15624160	CETS.subset.EstimateNeurons	yes	0	0
1145	cg14669524	CETS.subset.EstimateNeurons	yes	0	0
1146	cg04057956	CETS.subset.EstimateNeurons	yes	0	0
1147	cg04465078	CETS.subset.EstimateNeurons	yes	0	0
1148	cg05766064	CETS.subset.EstimateNeurons	yes	0	0
1149	cg21529164	CETS.subset.EstimateNeurons	yes	0	0
1150	cg05902130	CETS.subset.EstimateNeurons	yes	0	0
1151	cg23705155	CETS.subset.EstimateNeurons	no	0	0
1152	cg19552640	CETS.subset.EstimateNeurons	yes	0	0
1153	cg00808305	CETS.subset.EstimateNeurons	yes	0	0
1154	cg18874294	CETS.subset.EstimateNeurons	yes	0	0
1155	cg24217948	CETS.subset.EstimateNeurons	yes	0	0
1156	cg07153588	CETS.subset.EstimateNeurons	yes	0	0
1157	cg16281600	CETS.subset.EstimateNeurons	yes	0	0
1158	cg05402634	CETS.subset.EstimateNeurons	yes	0	0
1159	cg17084937	CETS.subset.EstimateNeurons	yes	0	0
1160	cg20445094	CETS.subset.EstimateNeurons	yes	0	0
1161	cg03264729	CETS.subset.EstimateNeurons	yes	0	0
1162	cg00347775	CETS.subset.EstimateNeurons	yes	0	0
1163	cg01553231	CETS.subset.EstimateNeurons	yes	0	0
1164	cg09457766	CETS.subset.EstimateNeurons	yes	0	0
1165	cg05315321	CETS.subset.EstimateNeurons	yes	0	0
1166	cg26190686	CETS.subset.EstimateNeurons	yes	0	0
1167	cg03611487	CETS.subset.EstimateNeurons	yes	0	0
1168	cg03770703	CETS.subset.EstimateNeurons	yes	0	0
1169	cg09671951	CETS.subset.EstimateNeurons	yes	0	0
1170	cg07753525	CETS.subset.EstimateNeurons	yes	0	0
1171	cg05755354	CETS.subset.EstimateNeurons	yes	0	0
1172	cg07103201	CETS.subset.EstimateNeurons	yes	0	0
1173	cg04564000	CETS.subset.EstimateNeurons	yes	0	1
1174	cg09998451	CETS.subset.EstimateNeurons	yes	0	1
1175	cg17002851	CETS.subset.EstimateNeurons	yes	0	0
1176	cg20388732	CETS.subset.EstimateNeurons	yes	0	0
1177	cg00795927	CETS.subset.EstimateNeurons	yes	0	0
1178	cg24587185	CETS.subset.EstimateNeurons	yes	0	0
1179	cg21205978	CETS.subset.EstimateNeurons	yes	0	0
1180	cg23820816	CETS.subset.EstimateNeurons	yes	0	0
1181	cg24396429	CETS.subset.EstimateNeurons	yes	0	0
1182	cg11423206	CETS.subset.EstimateNeurons	yes	0	0
1183	cg04347414	CETS.subset.EstimateNeurons	yes	0	0
1184	cg13475995	CETS.subset.EstimateNeurons	yes	0	0
1185	cg20584157	CETS.subset.EstimateNeurons	yes	0	0
1186	cg14345676	CETS.subset.EstimateNeurons	yes	0	0
1187	cg13114028	CETS.subset.EstimateNeurons	yes	0	0
1188	cg27205902	CETS.subset.EstimateNeurons	yes	0	0
1189	cg13496662	CETS.subset.EstimateNeurons	yes	0	0
1190	cg11205552	CETS.subset.EstimateNeurons	yes	0	0
1191	cg06357561	CETS.subset.EstimateNeurons	yes	0	0
1192	cg24445388	CETS.subset.EstimateNeurons	yes	0	0
1193	cg27570256	CETS.subset.EstimateNeurons	yes	0	0
1194	cg08647349	CETS.subset.EstimateNeurons	yes	0	0
1195	cg23477967	CETS.subset.EstimateNeurons	yes	0	0
1196	cg01025800	CETS.subset.EstimateNeurons	yes	0	0
1197	cg00480381	CETS.subset.EstimateNeurons	yes	0	0
1198	cg23320499	CETS.subset.EstimateNeurons	yes	0	0
1199	cg13300939	CETS.subset.EstimateNeurons	yes	0	0
1200	cg18957751	CETS.subset.EstimateNeurons	yes	0	0
1201	cg17966560	CETS.subset.EstimateNeurons	yes	0	0
1202	cg19763108	CETS.subset.EstimateNeurons	yes	0	0
1203	cg26101086	CETS.subset.EstimateNeurons	yes	0	0
1204	cg11468635	CETS.subset.EstimateNeurons	yes	0	0
1205	cg18233538	CETS.subset.EstimateNeurons	yes	0	0
1206	cg07023459	CETS.subset.EstimateNeurons	yes	0	0
1207	cg27308218	CETS.subset.EstimateNeurons	yes	0	0
1208	cg17284609	CETS.subset.EstimateNeurons	yes	2	2
1209	cg18567041	CETS.subset.EstimateNeurons	yes	0	0
1210	cg00729699	CETS.subset.EstimateNeurons	yes	0	0
1211	cg11093142	CETS.subset.EstimateNeurons	yes	0	0
1212	cg25408314	CETS.subset.EstimateNeurons	yes	0	0
1213	cg01562813	CETS.subset.EstimateNeurons	yes	0	0
1214	cg26284390	CETS.subset.EstimateNeurons	yes	0	0
1215	cg02204442	CETS.subset.EstimateNeurons	yes	0	0
1216	cg17445840	CETS.subset.EstimateNeurons	yes	0	0
1217	cg22437153	CETS.subset.EstimateNeurons	yes	0	0
1218	cg13056990	CETS.subset.EstimateNeurons	yes	0	0
1219	cg24107728	CETS.subset.EstimateNeurons	yes	0	0
1220	cg10760299	CETS.subset.EstimateNeurons	yes	0	0
1221	cg02077216	CETS.subset.EstimateNeurons	yes	0	0
1222	cg04860674	CETS.subset.EstimateNeurons	yes	0	1
1223	cg23749046	CETS.subset.EstimateNeurons	yes	0	0
1224	cg14180029	CETS.subset.EstimateNeurons	yes	0	0
1225	cg13287247	CETS.subset.EstimateNeurons	yes	0	0
1226	cg20040765	CETS.subset.EstimateNeurons	yes	0	0
1227	cg06413196	CETS.subset.EstimateNeurons	yes	0	0
1228	cg02179341	CETS.subset.EstimateNeurons	yes	0	0
1229	cg15322932	CETS.subset.EstimateNeurons	yes	0	0
1230	cg15656257	CETS.subset.EstimateNeurons	yes	0	0
1231	cg02226645	CETS.subset.EstimateNeurons	yes	0	0
1232	cg23028740	CETS.subset.EstimateNeurons	yes	0	0
1233	cg18913890	CETS.subset.EstimateNeurons	yes	0	0
1234	cg12852139	CETS.subset.EstimateNeurons	yes	1	0
1235	cg10354730	CETS.subset.EstimateNeurons	yes	0	0
1236	cg09750084	CETS.subset.EstimateNeurons	yes	0	0
1237	cg22471112	CETS.subset.EstimateNeurons	yes	0	0
1238	cg04113348	CETS.subset.EstimateNeurons	yes	0	0
1239	cg03302448	CETS.subset.EstimateNeurons	yes	0	0
1240	cg20483374	CETS.subset.EstimateNeurons	yes	1	1
1241	ch.12.1107853R	CETS.subset.EstimateNeurons	no	0	0
1242	cg25670583	CETS.subset.EstimateNeurons	yes	0	0
1243	cg04228083	CETS.subset.EstimateNeurons	yes	0	0
1244	cg18334392	CETS.subset.EstimateNeurons	yes	0	0
1245	cg06581978	CETS.subset.EstimateNeurons	yes	0	0
1246	cg05753693	CETS.subset.EstimateNeurons	yes	0	0
1247	cg02955343	CETS.subset.EstimateNeurons	yes	0	0
1248	cg18617860	CETS.subset.EstimateNeurons	yes	0	0
1249	cg16464373	CETS.subset.EstimateNeurons	yes	0	0
1250	cg19860734	CETS.subset.EstimateNeurons	yes	0	0
1251	cg18852618	CETS.subset.EstimateNeurons	yes	0	0
1252	cg26227005	CETS.subset.EstimateNeurons	yes	1	1
1253	cg06795960	CETS.subset.EstimateNeurons	yes	0	0
1254	cg17110586	CETS.subset.EstimateNeurons	yes	0	0
1255	cg02848961	CETS.subset.EstimateNeurons	yes	0	0
1256	cg02239453	CETS.subset.EstimateNeurons	yes	0	0
1257	cg08144586	CETS.subset.EstimateNeurons	yes	0	0
1258	cg04843461	CETS.subset.EstimateNeurons	yes	0	0
1259	cg08230695	CETS.subset.EstimateNeurons	yes	0	0
1260	cg02490942	CETS.subset.EstimateNeurons	yes	0	0
1261	cg07152925	CETS.subset.EstimateNeurons	yes	0	0
1262	cg07301044	CETS.subset.EstimateNeurons	yes	0	0
1263	cg25308354	CETS.subset.EstimateNeurons	yes	0	0
1264	cg05474726	CETS.subset.EstimateNeurons	yes	0	0
1265	cg18454133	CETS.subset.EstimateNeurons	yes	0	0
1266	cg18041123	CETS.subset.EstimateNeurons	yes	0	0
1267	cg12439977	CETS.subset.EstimateNeurons	yes	0	0
1268	cg04104463	CETS.subset.EstimateNeurons	yes	0	0
1269	cg01990593	CETS.subset.EstimateNeurons	yes	0	0
1270	cg06968674	CETS.subset.EstimateNeurons	yes	0	0
1271	cg25135555	CETS.subset.EstimateNeurons	yes	0	0
1272	cg08781257	CETS.subset.EstimateNeurons	yes	0	0
1273	cg24093182	CETS.subset.EstimateNeurons	yes	0	0
1274	cg22686523	CETS.subset.EstimateNeurons	yes	0	0
1275	cg15096829	CETS.subset.EstimateNeurons	yes	0	0
1276	cg12608692	CETS.subset.EstimateNeurons	yes	0	0
1277	cg20438687	CETS.subset.EstimateNeurons	yes	0	0
1278	cg19118904	CETS.subset.EstimateNeurons	yes	0	0
1279	cg06930722	CETS.subset.EstimateNeurons	yes	0	0
1280	cg17526103	CETS.subset.EstimateNeurons	yes	0	0
1281	cg27605358	CETS.subset.EstimateNeurons	yes	0	0
1282	ch.3.741789F	CETS.subset.EstimateNeurons	no	0	0
1283	cg25821783	CETS.subset.EstimateNeurons	yes	0	1
1284	cg20478148	CETS.subset.EstimateNeurons	yes	0	0
1285	cg17943672	CETS.subset.EstimateNeurons	yes	0	0
1286	cg20659057	CETS.subset.EstimateNeurons	yes	0	0
1287	cg08220149	CETS.subset.EstimateNeurons	yes	0	0
1288	cg20047489	CETS.subset.EstimateNeurons	yes	0	0
1289	cg12564012	CETS.subset.EstimateNeurons	yes	0	0
1290	cg14627089	CETS.subset.EstimateNeurons	yes	0	0
1291	cg09327586	CETS.subset.EstimateNeurons	yes	0	0
1292	cg16614527	CETS.subset.EstimateNeurons	yes	0	0
1293	cg02554051	CETS.subset.EstimateNeurons	yes	0	0
1294	cg18880897	CETS.subset.EstimateNeurons	yes	0	0
1295	cg00522231	CETS.subset.EstimateNeurons	yes	0	0
1296	cg08454546	CETS.subset.EstimateNeurons	yes	0	0
1297	cg09850478	CETS.subset.EstimateNeurons	yes	0	0
1298	cg16862319	CETS.subset.EstimateNeurons	yes	0	0
1299	cg02029841	CETS.subset.EstimateNeurons	yes	0	0
1300	cg04784316	CETS.subset.EstimateNeurons	yes	0	0
1301	cg05928581	CETS.subset.EstimateNeurons	yes	0	0
1302	cg26154047	CETS.subset.EstimateNeurons	yes	0	0
1303	cg26915994	CETS.subset.EstimateNeurons	yes	0	0
1304	cg03894990	CETS.subset.EstimateNeurons	yes	0	0
1305	cg17469276	CETS.subset.EstimateNeurons	yes	0	0
1306	cg04404310	CETS.subset.EstimateNeurons	yes	0	0
1307	cg24312105	CETS.subset.EstimateNeurons	yes	0	0
1308	cg02591564	CETS.subset.EstimateNeurons	yes	0	0
1309	cg05003723	CETS.subset.EstimateNeurons	yes	0	0
1310	cg13824815	CETS.subset.EstimateNeurons	yes	0	0
1311	cg00741695	CETS.subset.EstimateNeurons	yes	0	0
1312	cg26814635	CETS.subset.EstimateNeurons	no	0	0
1314	cg10787000	CETS.subset.EstimateNeurons	yes	0	0
1315	cg06098215	CETS.subset.EstimateNeurons	yes	0	0
1316	cg19432362	CETS.subset.EstimateNeurons	yes	0	0
1317	cg25614364	CETS.subset.EstimateNeurons	yes	0	0
1318	cg11599505	CETS.subset.EstimateNeurons	yes	0	0
1319	cg11555420	CETS.subset.EstimateNeurons	yes	0	0
1320	cg11104416	CETS.subset.EstimateNeurons	yes	0	0
1321	cg03781098	CETS.subset.EstimateNeurons	yes	0	0
1322	cg04658601	CETS.subset.EstimateNeurons	yes	0	0
1323	cg21297493	CETS.subset.EstimateNeurons	yes	0	0
1324	cg18890556	CETS.subset.EstimateNeurons	yes	0	0
1325	cg07197585	CETS.subset.EstimateNeurons	yes	0	0
1326	cg21598117	CETS.subset.EstimateNeurons	yes	0	0
1327	cg15597480	CETS.subset.EstimateNeurons	yes	0	0
1328	cg20229025	CETS.subset.EstimateNeurons	yes	0	0
1329	cg06418871	CETS.subset.EstimateNeurons	yes	0	0
1330	cg16895672	CETS.subset.EstimateNeurons	yes	0	0
1331	cg26972408	CETS.subset.EstimateNeurons	yes	0	0
1332	cg07356745	CETS.subset.EstimateNeurons	yes	2	2
1333	cg18052274	CETS.subset.EstimateNeurons	yes	0	0
1334	cg14527262	CETS.subset.EstimateNeurons	yes	0	0
1335	cg00113096	CETS.subset.EstimateNeurons	yes	0	0
1336	cg10677372	CETS.subset.EstimateNeurons	yes	0	0
1337	cg01517740	CETS.subset.EstimateNeurons	yes	0	0
1338	cg04179740	CETS.subset.EstimateNeurons	yes	0	0
1339	cg15910502	CETS.subset.EstimateNeurons	yes	0	0
1340	cg06887224	CETS.subset.EstimateNeurons	yes	0	0
1341	cg13909661	CETS.subset.EstimateNeurons	yes	0	0
1342	cg09436502	CETS.subset.EstimateNeurons	yes	0	0
1343	cg01898377	CETS.subset.EstimateNeurons	yes	0	0
1344	cg03099144	CETS.subset.EstimateNeurons	yes	0	0
1345	cg17684207	CETS.subset.EstimateNeurons	yes	0	0
1346	cg16646354	CETS.subset.EstimateNeurons	yes	0	0
1347	cg17219660	CETS.subset.EstimateNeurons	yes	0	0
1348	cg13276570	CETS.subset.EstimateNeurons	yes	0	0
1349	cg11763830	CETS.subset.EstimateNeurons	yes	0	0
1350	cg06984201	CETS.subset.EstimateNeurons	yes	0	0
1351	cg05401447	CETS.subset.EstimateNeurons	yes	0	0
1352	cg01975505	CETS.subset.EstimateNeurons	yes	0	0
1353	cg05491166	CETS.subset.EstimateNeurons	yes	0	0
1354	cg13767001	CETS.subset.EstimateNeurons	yes	0	0
1355	cg10956848	CETS.subset.EstimateNeurons	yes	0	0
1356	cg24375409	CETS.subset.EstimateNeurons	yes	0	0
1357	cg11620135	CETS.subset.EstimateNeurons	yes	0	0
1358	cg26691179	CETS.subset.EstimateNeurons	yes	0	0
1359	cg05330668	CETS.subset.EstimateNeurons	yes	1	1
1360	cg00079056	DNAmPhenoAge513	yes	0	0
1361	cg00083937	DNAmPhenoAge513	yes	0	0
1362	cg00113951	DNAmPhenoAge513	yes	0	0
1364	cg00194146	DNAmPhenoAge513	yes	0	0
1365	cg00230271	DNAmPhenoAge513	yes	0	0
1366	cg00261781	DNAmPhenoAge513	yes	0	0
1367	cg00297600	DNAmPhenoAge513	yes	0	0
1368	cg00335286	DNAmPhenoAge513	yes	0	0
1369	cg00338702	DNAmPhenoAge513	yes	0	0
1370	cg00350702	DNAmPhenoAge513	yes	2	0
1371	cg00410898	DNAmPhenoAge513	yes	2	2
1372	cg00412772	DNAmPhenoAge513	yes	0	0
1373	cg00412805	DNAmPhenoAge513	yes	0	0
1374	cg00462994	DNAmPhenoAge513	yes	0	0
1375	cg00503840	DNAmPhenoAge513	yes	0	0
1376	cg00515905	DNAmPhenoAge513	yes	0	0
1377	cg00582628	DNAmPhenoAge513	yes	0	0
1378	cg00687674	DNAmPhenoAge513	yes	0	0
1379	cg00744433	DNAmPhenoAge513	yes	0	0
1380	cg00845900	DNAmPhenoAge513	yes	0	0
1381	cg00862290	DNAmPhenoAge513	yes	0	0
1382	cg00943950	DNAmPhenoAge513	yes	0	0
1383	cg00955230	DNAmPhenoAge513	yes	0	0
1384	cg01056568	DNAmPhenoAge513	yes	0	0
1385	cg01114088	DNAmPhenoAge513	yes	0	0
1386	cg01128603	DNAmPhenoAge513	yes	0	0
1387	cg01131735	DNAmPhenoAge513	yes	0	0
1388	cg01137065	DNAmPhenoAge513	yes	0	0
1389	cg01211097	DNAmPhenoAge513	yes	0	0
1390	cg01221637	DNAmPhenoAge513	yes	0	0
1391	cg01252496	DNAmPhenoAge513	yes	0	0
1392	cg01254459	DNAmPhenoAge513	yes	0	0
1393	cg01261503	DNAmPhenoAge513	yes	0	0
1394	cg01335367	DNAmPhenoAge513	yes	0	0
1395	cg01400401	DNAmPhenoAge513	yes	0	0
1396	cg01441777	DNAmPhenoAge513	yes	0	0
1397	cg01450842	DNAmPhenoAge513	yes	0	0
1400	cg01519742	DNAmPhenoAge513	yes	0	0
1401	cg01623187	DNAmPhenoAge513	yes	0	0
1402	cg01626227	DNAmPhenoAge513	yes	0	0
1403	cg01651821	DNAmPhenoAge513	yes	0	0
1404	cg01918706	DNAmPhenoAge513	yes	0	0
1405	cg01930621	DNAmPhenoAge513	yes	0	0
1406	cg01946401	DNAmPhenoAge513	yes	2	1
1407	cg02016419	DNAmPhenoAge513	yes	0	0
1409	cg02151301	DNAmPhenoAge513	yes	0	0
1411	cg02197293	DNAmPhenoAge513	yes	0	0
1412	cg02228185	DNAmPhenoAge513	yes	1	0
1413	cg02229946	DNAmPhenoAge513	yes	0	0
1414	cg02309431	DNAmPhenoAge513	yes	0	0
1415	cg02480835	DNAmPhenoAge513	yes	0	0
1416	cg02503970	DNAmPhenoAge513	yes	2	2
1417	cg02631957	DNAmPhenoAge513	yes	0	0
1418	cg02735486	DNAmPhenoAge513	yes	0	0
1419	cg02802055	DNAmPhenoAge513	yes	0	0
1420	cg02976574	DNAmPhenoAge513	yes	0	0
1421	cg03007010	DNAmPhenoAge513	yes	0	0
1422	cg03112869	DNAmPhenoAge513	yes	0	0
1423	cg03172991	DNAmPhenoAge513	yes	0	0
1424	cg03258472	DNAmPhenoAge513	yes	0	0
1425	cg03340261	DNAmPhenoAge513	yes	0	0
1426	cg03387497	DNAmPhenoAge513	yes	0	0
1427	cg03535648	DNAmPhenoAge513	yes	0	0
1428	cg03565081	DNAmPhenoAge513	yes	0	0
1429	cg03623878	DNAmPhenoAge513	yes	0	0
1430	cg03703325	DNAmPhenoAge513	yes	0	0
1431	cg03724882	DNAmPhenoAge513	yes	0	0
1432	cg03819692	DNAmPhenoAge513	yes	0	0
1433	cg03929796	DNAmPhenoAge513	yes	0	0
1434	cg03977782	DNAmPhenoAge513	yes	0	0
1435	cg03991512	DNAmPhenoAge513	yes	0	0
1436	cg04007936	DNAmPhenoAge513	yes	0	0
1437	cg04014889	DNAmPhenoAge513	yes	0	0
1439	cg04087608	DNAmPhenoAge513	yes	0	0
1440	cg04169469	DNAmPhenoAge513	yes	0	0
1441	cg04333463	DNAmPhenoAge513	no	0	0
1442	cg04359302	DNAmPhenoAge513	yes	0	0
1443	cg04416752	DNAmPhenoAge513	yes	0	0
1444	cg04424621	DNAmPhenoAge513	yes	0	0
1445	cg04480914	DNAmPhenoAge513	yes	1	1
1447	cg04601137	DNAmPhenoAge513	yes	0	0
1448	cg04616566	DNAmPhenoAge513	yes	0	0
1449	cg04718414	DNAmPhenoAge513	yes	0	0
1450	cg04736140	DNAmPhenoAge513	yes	0	0
1451	cg04755031	DNAmPhenoAge513	yes	0	0
1452	cg04818845	DNAmPhenoAge513	yes	0	0
1454	cg05087948	DNAmPhenoAge513	yes	0	0
1455	cg05089968	DNAmPhenoAge513	yes	0	0
1456	cg05125838	DNAmPhenoAge513	yes	0	0
1457	cg05228408	DNAmPhenoAge513	yes	0	0
1458	cg05270634	DNAmPhenoAge513	yes	1	1
1460	cg05316065	DNAmPhenoAge513	yes	0	0
1461	cg05422352	DNAmPhenoAge513	yes	0	0
1462	cg05440289	DNAmPhenoAge513	yes	0	0
1463	cg05441133	DNAmPhenoAge513	yes	0	0
1465	cg05473871	DNAmPhenoAge513	yes	0	0
1466	cg05492270	DNAmPhenoAge513	yes	0	0
1467	cg05501584	DNAmPhenoAge513	yes	0	0
1468	cg05532892	DNAmPhenoAge513	yes	0	0
1469	cg05697249	DNAmPhenoAge513	yes	0	0
1470	cg05759269	DNAmPhenoAge513	yes	0	0
1471	cg05851163	DNAmPhenoAge513	yes	0	0
1472	cg05898102	DNAmPhenoAge513	yes	0	0
1473	cg06134964	DNAmPhenoAge513	yes	0	0
1475	cg06171242	DNAmPhenoAge513	yes	0	0
1476	cg06189653	DNAmPhenoAge513	yes	0	0
1477	cg06295856	DNAmPhenoAge513	yes	0	0
1478	cg06327515	DNAmPhenoAge513	yes	0	0
1479	cg06363129	DNAmPhenoAge513	yes	0	0
1481	cg06533629	DNAmPhenoAge513	yes	0	0
1482	cg06637774	DNAmPhenoAge513	yes	0	0
1483	cg06638451	DNAmPhenoAge513	yes	0	0
1484	cg06690548	DNAmPhenoAge513	yes	0	0
1485	cg06908778	DNAmPhenoAge513	yes	0	0
1486	cg06958034	DNAmPhenoAge513	yes	0	0
1487	cg06975499	DNAmPhenoAge513	yes	0	0
1488	cg06994793	DNAmPhenoAge513	yes	0	0
1489	cg07038400	DNAmPhenoAge513	yes	0	0
1490	cg07073964	DNAmPhenoAge513	yes	0	0
1491	cg07180649	DNAmPhenoAge513	yes	0	0
1492	cg07211259	DNAmPhenoAge513	yes	0	0
1493	cg07236943	DNAmPhenoAge513	yes	0	0
1494	cg07265300	DNAmPhenoAge513	yes	0	0
1495	cg07484827	DNAmPhenoAge513	yes	0	0
1496	cg07494518	DNAmPhenoAge513	yes	0	0
1497	cg07654934	DNAmPhenoAge513	yes	0	0
1498	cg07817698	DNAmPhenoAge513	yes	0	0
1499	cg07850604	DNAmPhenoAge513	yes	0	0
1500	cg07929310	DNAmPhenoAge513	yes	0	0
1501	cg08035942	DNAmPhenoAge513	yes	1	0
1502	cg08067365	DNAmPhenoAge513	yes	0	0
1503	cg08074477	DNAmPhenoAge513	yes	0	0
1504	cg08169325	DNAmPhenoAge513	yes	0	0
1505	cg08212685	DNAmPhenoAge513	yes	0	0
1506	cg08251399	DNAmPhenoAge513	yes	1	1
1508	cg08424423	DNAmPhenoAge513	yes	0	0
1509	cg08475827	DNAmPhenoAge513	yes	0	0
1510	cg08487374	DNAmPhenoAge513	yes	0	0
1511	cg08529529	DNAmPhenoAge513	yes	1	0
1512	cg08586737	DNAmPhenoAge513	yes	0	0
1513	cg08587542	DNAmPhenoAge513	yes	0	0
1514	cg08654655	DNAmPhenoAge513	yes	0	0
1515	cg08668790	DNAmPhenoAge513	yes	0	0
1516	cg08694544	DNAmPhenoAge513	yes	0	0
1517	cg08872493	DNAmPhenoAge513	yes	0	0
1518	cg08896629	DNAmPhenoAge513	yes	0	0
1519	cg08899632	DNAmPhenoAge513	yes	0	0
1520	cg08900043	DNAmPhenoAge513	yes	0	2
1521	cg09045681	DNAmPhenoAge513	yes	0	0
1522	cg09096950	DNAmPhenoAge513	yes	0	0
1523	cg09196959	DNAmPhenoAge513	yes	0	0
1524	cg09254939	DNAmPhenoAge513	yes	0	0
1525	cg09294589	DNAmPhenoAge513	yes	0	0
1526	cg09304040	DNAmPhenoAge513	yes	0	0
1527	cg09322949	DNAmPhenoAge513	yes	0	0
1528	cg09404633	DNAmPhenoAge513	yes	0	0
1529	cg09413557	DNAmPhenoAge513	yes	0	0
1530	cg09434995	DNAmPhenoAge513	yes	0	0
1531	cg09480837	DNAmPhenoAge513	yes	0	0
1532	cg09548179	DNAmPhenoAge513	yes	0	0
1533	cg09556292	DNAmPhenoAge513	yes	0	0
1534	cg09630437	DNAmPhenoAge513	yes	0	0
1535	cg09799873	DNAmPhenoAge513	yes	0	0
1537	cg09851465	DNAmPhenoAge513	yes	0	0
1538	cg09892203	DNAmPhenoAge513	yes	1	1
1539	cg10052840	DNAmPhenoAge513	yes	0	0
1540	cg10158181	DNAmPhenoAge513	yes	0	0
1541	cg10202457	DNAmPhenoAge513	yes	0	0
1542	cg10225525	DNAmPhenoAge513	yes	0	0
1544	cg10570177	DNAmPhenoAge513	yes	0	0
1545	cg10591174	DNAmPhenoAge513	yes	0	0
1546	cg10636246	DNAmPhenoAge513	yes	0	0
1547	cg10654016	DNAmPhenoAge513	yes	0	0
1548	cg10667970	DNAmPhenoAge513	yes	0	0
1549	cg10669058	DNAmPhenoAge513	yes	0	0
1550	cg10795646	DNAmPhenoAge513	yes	0	0
1551	cg10878896	DNAmPhenoAge513	yes	0	0
1552	cg10900550	DNAmPhenoAge513	yes	0	0
1553	cg10917602	DNAmPhenoAge513	yes	0	0
1554	cg10922280	DNAmPhenoAge513	yes	0	0
1555	cg11177450	DNAmPhenoAge513	yes	0	0
1556	cg11233384	DNAmPhenoAge513	yes	0	0
1557	cg11237115	DNAmPhenoAge513	yes	0	0
1558	cg11426590	DNAmPhenoAge513	yes	0	0
1559	cg11459714	DNAmPhenoAge513	yes	0	0
1560	cg11487705	DNAmPhenoAge513	yes	0	0
1561	cg11490446	DNAmPhenoAge513	yes	0	0
1562	cg11600161	DNAmPhenoAge513	yes	0	0
1563	cg11618577	DNAmPhenoAge513	yes	0	0
1564	cg11631518	DNAmPhenoAge513	yes	0	0
1565	cg11833861	DNAmPhenoAge513	yes	0	0
1566	cg11896923	DNAmPhenoAge513	yes	0	0
1567	cg11903057	DNAmPhenoAge513	yes	0	0
1568	cg12145907	DNAmPhenoAge513	yes	0	1
1569	cg12177001	DNAmPhenoAge513	yes	0	0
1570	cg12188560	DNAmPhenoAge513	yes	0	0
1571	cg12238343	DNAmPhenoAge513	yes	0	0
1572	cg12247247	DNAmPhenoAge513	yes	0	0
1573	cg12261786	DNAmPhenoAge513	yes	0	0
1574	cg12265604	DNAmPhenoAge513	yes	0	0
1575	cg12269343	DNAmPhenoAge513	yes	0	0
1576	cg12289045	DNAmPhenoAge513	yes	0	0
1577	cg12324144	DNAmPhenoAge513	yes	0	0
1579	cg12402251	DNAmPhenoAge513	yes	1	0
1580	cg12473775	DNAmPhenoAge513	yes	0	0
1581	cg12743894	DNAmPhenoAge513	no	0	0
1582	cg12813792	DNAmPhenoAge513	yes	0	0
1583	cg12864235	DNAmPhenoAge513	yes	0	0
1585	cg12991365	DNAmPhenoAge513	yes	0	0
1586	cg13042288	DNAmPhenoAge513	yes	0	0
1587	cg13119609	DNAmPhenoAge513	yes	0	0
1588	cg13120519	DNAmPhenoAge513	yes	0	0
1589	cg13218906	DNAmPhenoAge513	yes	0	0
1590	cg13258700	DNAmPhenoAge513	yes	0	0
1591	cg13296371	DNAmPhenoAge513	yes	0	0
1592	cg13307384	DNAmPhenoAge513	no	0	0
1593	cg13323474	DNAmPhenoAge513	yes	0	0
1594	cg13351161	DNAmPhenoAge513	yes	0	0
1595	cg13409216	DNAmPhenoAge513	yes	0	0
1596	cg13449372	DNAmPhenoAge513	yes	0	0
1598	cg13509147	DNAmPhenoAge513	yes	0	0
1599	cg13510262	DNAmPhenoAge513	yes	1	1
1600	cg13514050	DNAmPhenoAge513	yes	2	2
1601	cg13550877	DNAmPhenoAge513	yes	0	0
1602	cg13564075	DNAmPhenoAge513	yes	0	0
1603	cg13571802	DNAmPhenoAge513	yes	0	0
1604	cg13587552	DNAmPhenoAge513	yes	0	0
1605	cg13613532	DNAmPhenoAge513	yes	0	0
1606	cg13631913	DNAmPhenoAge513	yes	0	0
1607	cg13654195	DNAmPhenoAge513	yes	0	0
1608	cg13656062	DNAmPhenoAge513	yes	0	0
1609	cg13656360	DNAmPhenoAge513	yes	0	0
1610	cg13700897	DNAmPhenoAge513	yes	0	0
1611	cg13718960	DNAmPhenoAge513	yes	0	0
1612	cg13843773	DNAmPhenoAge513	yes	0	0
1614	cg13861644	DNAmPhenoAge513	yes	0	0
1617	cg13994175	DNAmPhenoAge513	yes	1	1
1618	cg14009688	DNAmPhenoAge513	yes	0	0
1619	cg14105047	DNAmPhenoAge513	yes	0	0
1620	cg14159818	DNAmPhenoAge513	yes	0	0
1622	cg14223995	DNAmPhenoAge513	yes	0	0
1623	cg14281160	DNAmPhenoAge513	yes	0	0
1624	cg14350002	DNAmPhenoAge513	yes	1	1
1626	cg14467840	DNAmPhenoAge513	yes	0	0
1627	cg14473016	DNAmPhenoAge513	yes	0	0
1628	cg14550518	DNAmPhenoAge513	yes	0	0
1629	cg14689355	DNAmPhenoAge513	yes	2	2
1630	cg14747225	DNAmPhenoAge513	yes	0	0
1631	cg14754581	DNAmPhenoAge513	yes	0	0
1632	cg14916213	DNAmPhenoAge513	yes	0	0
1633	cg14918082	DNAmPhenoAge513	yes	0	0
1634	cg14972143	DNAmPhenoAge513	yes	0	0
1635	cg15013019	DNAmPhenoAge513	yes	0	0
1636	cg15171237	DNAmPhenoAge513	yes	0	0
1637	cg15201877	DNAmPhenoAge513	yes	1	1
1638	cg15344028	DNAmPhenoAge513	yes	0	0
1639	cg15381313	DNAmPhenoAge513	yes	0	0
1640	cg15427448	DNAmPhenoAge513	yes	0	0
1641	cg15447479	DNAmPhenoAge513	yes	0	0
1642	cg15489301	DNAmPhenoAge513	yes	0	0
1643	cg15498283	DNAmPhenoAge513	yes	0	0
1644	cg15551881	DNAmPhenoAge513	yes	0	0
1645	cg15569512	DNAmPhenoAge513	yes	0	0
1646	cg15611364	DNAmPhenoAge513	yes	0	0
1647	cg15642326	DNAmPhenoAge513	yes	0	0
1648	cg15811427	DNAmPhenoAge513	yes	0	0
1649	cg15856055	DNAmPhenoAge513	yes	0	0
1650	cg15881088	DNAmPhenoAge513	yes	0	0
1651	cg15887846	DNAmPhenoAge513	yes	0	0
1652	cg15903282	DNAmPhenoAge513	yes	0	0
1653	cg15963417	DNAmPhenoAge513	yes	0	0
1654	cg15966757	DNAmPhenoAge513	yes	0	0
1655	cg16085042	DNAmPhenoAge513	yes	0	0
1656	cg16173067	DNAmPhenoAge513	yes	0	0
1657	cg16295988	DNAmPhenoAge513	yes	0	0
1658	cg16313343	DNAmPhenoAge513	yes	0	0
1659	cg16319578	DNAmPhenoAge513	yes	0	0
1660	cg16340918	DNAmPhenoAge513	yes	0	0
1661	cg16354207	DNAmPhenoAge513	yes	0	0
1662	cg16357381	DNAmPhenoAge513	yes	0	0
1663	cg16372520	DNAmPhenoAge513	yes	0	0
1664	cg16408970	DNAmPhenoAge513	yes	0	0
1665	cg16466334	DNAmPhenoAge513	yes	0	0
1666	cg16543027	DNAmPhenoAge513	no	0	0
1667	cg16612562	DNAmPhenoAge513	yes	0	0
1668	cg16648841	DNAmPhenoAge513	yes	0	0
1669	cg16713727	DNAmPhenoAge513	yes	0	0
1670	cg16718891	DNAmPhenoAge513	yes	0	0
1671	cg16728114	DNAmPhenoAge513	yes	0	0
1672	cg16743289	DNAmPhenoAge513	yes	0	0
1673	cg16816226	DNAmPhenoAge513	yes	0	0
1674	cg16854606	DNAmPhenoAge513	yes	0	0
1675	cg16933388	DNAmPhenoAge513	yes	0	0
1677	cg17009433	DNAmPhenoAge513	yes	0	0
1678	cg17038116	DNAmPhenoAge513	yes	0	0
1679	cg17129388	DNAmPhenoAge513	yes	0	0
1680	cg17133388	DNAmPhenoAge513	yes	0	0
1682	cg17431739	DNAmPhenoAge513	yes	0	0
1683	cg17526300	DNAmPhenoAge513	yes	0	0
1684	cg17536848	DNAmPhenoAge513	yes	0	0
1685	cg17605084	DNAmPhenoAge513	yes	0	0
1686	cg17627559	DNAmPhenoAge513	yes	0	0
1687	cg17641104	DNAmPhenoAge513	yes	0	0
1688	cg17726022	DNAmPhenoAge513	yes	0	0
1689	cg17749443	DNAmPhenoAge513	yes	0	0
1690	cg17770886	DNAmPhenoAge513	yes	0	0
1691	cg17861230	DNAmPhenoAge513	yes	0	0
1692	cg17896249	DNAmPhenoAge513	yes	0	0
1693	cg17903544	DNAmPhenoAge513	yes	0	0
1694	cg17923358	DNAmPhenoAge513	yes	1	1
1695	cg17940013	DNAmPhenoAge513	yes	0	0
1696	cg17966192	DNAmPhenoAge513	yes	0	0
1697	cg18001427	DNAmPhenoAge513	yes	0	0
1698	cg18003795	DNAmPhenoAge513	yes	0	0
1699	cg18117393	DNAmPhenoAge513	no	0	0
1700	cg18241647	DNAmPhenoAge513	yes	0	0
1701	cg18267374	DNAmPhenoAge513	yes	1	1
1702	cg18384097	DNAmPhenoAge513	yes	0	0
1703	cg18392482	DNAmPhenoAge513	yes	0	0
1704	cg18468844	DNAmPhenoAge513	yes	0	0
1705	cg18587364	DNAmPhenoAge513	yes	0	0
1706	cg18691434	DNAmPhenoAge513	yes	0	0
1707	cg18693704	DNAmPhenoAge513	yes	0	0
1708	cg18732541	DNAmPhenoAge513	yes	0	0
1709	cg18771300	DNAmPhenoAge513	yes	0	0
1710	cg18809289	DNAmPhenoAge513	yes	0	1
1711	cg18881501	DNAmPhenoAge513	yes	0	0
1712	cg18996776	DNAmPhenoAge513	yes	0	0
1714	cg19028160	DNAmPhenoAge513	yes	0	0
1715	cg19104072	DNAmPhenoAge513	yes	0	1
1716	cg19149785	DNAmPhenoAge513	yes	0	0
1717	cg19287114	DNAmPhenoAge513	yes	0	0
1718	cg19297232	DNAmPhenoAge513	yes	0	0
1719	cg19345165	DNAmPhenoAge513	yes	0	0
1720	cg19356189	DNAmPhenoAge513	yes	0	0
1721	cg19371795	DNAmPhenoAge513	yes	0	0
1722	cg19378133	DNAmPhenoAge513	yes	0	0
1723	cg19398783	DNAmPhenoAge513	yes	0	0
1724	cg19439331	DNAmPhenoAge513	yes	0	0
1725	cg19514469	DNAmPhenoAge513	yes	0	0
1726	cg19556572	DNAmPhenoAge513	yes	0	0
1727	cg19560210	DNAmPhenoAge513	yes	0	0
1728	cg19566405	DNAmPhenoAge513	yes	0	0
1729	cg19573166	DNAmPhenoAge513	yes	0	0
1730	cg19586576	DNAmPhenoAge513	yes	0	0
1731	cg19615059	DNAmPhenoAge513	yes	0	0
1732	cg19632206	DNAmPhenoAge513	yes	0	0
1733	cg19663795	DNAmPhenoAge513	yes	0	0
1734	cg19685066	DNAmPhenoAge513	yes	0	0
1735	cg19686152	DNAmPhenoAge513	yes	0	0
1738	cg19731122	DNAmPhenoAge513	yes	0	0
1739	cg19883905	DNAmPhenoAge513	yes	0	0
1740	cg20066677	DNAmPhenoAge513	yes	0	0
1741	cg20090497	DNAmPhenoAge513	yes	0	0
1742	cg20162159	DNAmPhenoAge513	yes	0	0
1743	cg20173259	DNAmPhenoAge513	yes	0	0
1744	cg20234170	DNAmPhenoAge513	yes	0	0
1745	cg20492933	DNAmPhenoAge513	yes	0	0
1746	cg20550118	DNAmPhenoAge513	yes	0	0
1747	cg20570279	DNAmPhenoAge513	yes	0	0
1748	cg20572838	DNAmPhenoAge513	yes	0	0
1749	cg20652640	DNAmPhenoAge513	yes	0	0
1750	cg20674577	DNAmPhenoAge513	yes	0	0
1753	cg20891917	DNAmPhenoAge513	yes	0	0
1754	cg20967028	DNAmPhenoAge513	yes	0	0
1755	cg21006686	DNAmPhenoAge513	yes	0	0
1756	cg21053529	DNAmPhenoAge513	yes	0	0
1757	cg21081971	DNAmPhenoAge513	yes	0	0
1758	cg21099326	DNAmPhenoAge513	yes	0	0
1759	cg21120249	DNAmPhenoAge513	yes	0	0
1760	cg21137706	DNAmPhenoAge513	yes	0	0
1761	cg21184495	DNAmPhenoAge513	yes	0	0
1762	cg21200703	DNAmPhenoAge513	yes	0	0
1763	cg21201109	DNAmPhenoAge513	yes	0	0
1764	cg21207418	DNAmPhenoAge513	yes	0	0
1766	cg21363706	DNAmPhenoAge513	yes	0	0
1767	cg21649520	DNAmPhenoAge513	yes	0	0
1768	cg21712685	DNAmPhenoAge513	yes	0	0
1769	cg21762589	DNAmPhenoAge513	yes	0	0
1771	cg21835643	DNAmPhenoAge513	yes	1	1
1772	cg21907579	DNAmPhenoAge513	yes	1	0
1773	cg21926612	DNAmPhenoAge513	yes	0	0
1774	cg21993406	DNAmPhenoAge513	yes	0	0
1775	cg22090592	DNAmPhenoAge513	yes	0	0
1776	cg22179082	DNAmPhenoAge513	yes	0	0
1777	cg22194129	DNAmPhenoAge513	yes	0	0
1779	cg22282672	DNAmPhenoAge513	yes	0	0
1780	cg22395019	DNAmPhenoAge513	yes	0	0
1781	cg22396353	DNAmPhenoAge513	yes	0	0
1782	cg22407458	DNAmPhenoAge513	yes	0	0
1783	cg22473095	DNAmPhenoAge513	yes	0	0
1784	cg22484793	DNAmPhenoAge513	yes	0	0
1785	cg22495124	DNAmPhenoAge513	yes	1	1
1786	cg22511262	DNAmPhenoAge513	yes	0	0
1787	cg22512531	DNAmPhenoAge513	yes	0	0
1788	cg22580353	DNAmPhenoAge513	yes	0	0
1789	cg22582569	DNAmPhenoAge513	yes	0	0
1790	cg22594309	DNAmPhenoAge513	yes	0	0
1794	cg22971191	DNAmPhenoAge513	yes	0	0
1795	cg22983092	DNAmPhenoAge513	yes	0	0
1796	cg22991148	DNAmPhenoAge513	yes	0	0
1798	cg23127998	DNAmPhenoAge513	yes	0	0
1799	cg23152772	DNAmPhenoAge513	yes	0	0
1800	cg23159337	DNAmPhenoAge513	yes	0	0
1801	cg23173910	DNAmPhenoAge513	yes	0	0
1802	cg23191950	DNAmPhenoAge513	yes	0	0
1804	cg23234999	DNAmPhenoAge513	yes	0	0
1805	cg23239039	DNAmPhenoAge513	yes	0	0
1806	cg23338195	DNAmPhenoAge513	yes	0	0
1807	cg23376526	DNAmPhenoAge513	yes	0	0
1808	cg23568913	DNAmPhenoAge513	yes	0	0
1809	cg23668631	DNAmPhenoAge513	yes	0	0
1810	cg23710218	DNAmPhenoAge513	yes	0	0
1811	cg23818978	DNAmPhenoAge513	yes	0	0
1812	cg23832061	DNAmPhenoAge513	yes	0	0
1813	cg24110063	DNAmPhenoAge513	yes	0	0
1814	cg24125648	DNAmPhenoAge513	yes	0	0
1815	cg24208206	DNAmPhenoAge513	yes	0	0
1816	cg24304712	DNAmPhenoAge513	yes	0	0
1817	cg24332433	DNAmPhenoAge513	yes	0	0
1818	cg24407308	DNAmPhenoAge513	yes	0	0
1819	cg24493940	DNAmPhenoAge513	yes	0	0
1820	cg24505122	DNAmPhenoAge513	yes	0	0
1821	cg24505341	DNAmPhenoAge513	yes	0	0
1822	cg24556026	DNAmPhenoAge513	yes	0	0
1823	cg24651706	DNAmPhenoAge513	yes	0	0
1824	cg24674703	DNAmPhenoAge513	yes	0	0
1825	cg24921089	DNAmPhenoAge513	yes	0	0
1826	cg25022327	DNAmPhenoAge513	yes	0	0
1827	cg25092328	DNAmPhenoAge513	yes	0	0
1828	cg25136687	DNAmPhenoAge513	yes	0	0
1829	cg25229964	DNAmPhenoAge513	yes	0	0
1830	cg25251635	DNAmPhenoAge513	yes	0	0
1831	cg25256723	DNAmPhenoAge513	yes	0	0
1832	cg25428451	DNAmPhenoAge513	yes	0	0
1833	cg25459323	DNAmPhenoAge513	yes	0	0
1834	cg25536676	DNAmPhenoAge513	yes	0	0
1835	cg25713185	DNAmPhenoAge513	yes	0	0
1836	cg25769980	DNAmPhenoAge513	yes	0	0
1837	cg25881193	DNAmPhenoAge513	yes	0	0
1838	cg25898500	DNAmPhenoAge513	yes	0	0
1839	cg26022315	DNAmPhenoAge513	yes	0	0
1840	cg26091688	DNAmPhenoAge513	yes	0	0
1841	cg26096837	DNAmPhenoAge513	yes	0	0
1842	cg26104204	DNAmPhenoAge513	yes	0	0
1843	cg26109803	DNAmPhenoAge513	yes	1	0
1844	cg26201213	DNAmPhenoAge513	yes	0	0
1845	cg26212924	DNAmPhenoAge513	yes	0	0
1846	cg26219051	DNAmPhenoAge513	yes	0	0
1847	cg26312920	DNAmPhenoAge513	yes	1	1
1848	cg26350286	DNAmPhenoAge513	yes	0	0
1849	cg26357744	DNAmPhenoAge513	yes	0	0
1850	cg26382071	DNAmPhenoAge513	yes	0	0
1851	cg26394737	DNAmPhenoAge513	yes	0	0
1853	cg26581729	DNAmPhenoAge513	yes	0	0
1855	cg26665419	DNAmPhenoAge513	yes	0	0
1856	cg26711820	DNAmPhenoAge513	yes	0	0
1857	cg26746469	DNAmPhenoAge513	yes	0	0
1858	cg26815229	DNAmPhenoAge513	yes	0	0
1861	cg26866325	DNAmPhenoAge513	yes	0	0
1862	cg26898166	DNAmPhenoAge513	yes	0	0
1863	cg26932976	DNAmPhenoAge513	yes	0	0
1865	cg27187881	DNAmPhenoAge513	yes	0	0
1866	cg27244482	DNAmPhenoAge513	yes	0	0
1867	cg27367952	DNAmPhenoAge513	yes	0	0
1868	cg27440834	DNAmPhenoAge513	yes	0	0
1869	cg27493997	DNAmPhenoAge513	yes	0	0
1870	cg27514224	DNAmPhenoAge513	yes	1	0
1871	cg27626102	DNAmPhenoAge513	yes	0	0
1872	cg27655905	DNAmPhenoAge513	no	0	0
1873	cg12140144	SkinAndFibroblastClock233Horvath	yes	0	0
1874	cg24352878	SkinAndFibroblastClock233Horvath	yes	0	0
1875	cg26933021	SkinAndFibroblastClock233Horvath	yes	0	0
1876	cg07312601	SkinAndFibroblastClock233Horvath	yes	0	0
1877	cg23605843	SkinAndFibroblastClock233Horvath	yes	0	0
1879	cg17879376	SkinAndFibroblastClock233Horvath	yes	0	0
1880	cg14962509	SkinAndFibroblastClock233Horvath	yes	0	0
1881	cg22851420	SkinAndFibroblastClock233Horvath	yes	0	0
1882	cg14614643	SkinAndFibroblastClock233Horvath	yes	0	0
1883	cg09113483	SkinAndFibroblastClock233Horvath	yes	0	0
1884	cg00257455	SkinAndFibroblastClock233Horvath	yes	0	0
1885	cg18933331	SkinAndFibroblastClock233Horvath	yes	0	0
1886	cg16008966	SkinAndFibroblastClock233Horvath	yes	0	0
1887	cg14565725	SkinAndFibroblastClock233Horvath	yes	0	0
1888	cg05940231	SkinAndFibroblastClock233Horvath	yes	0	0
1890	cg16599143	SkinAndFibroblastClock233Horvath	yes	0	0
1892	cg02901139	SkinAndFibroblastClock233Horvath	yes	0	0
1893	cg21710324	SkinAndFibroblastClock233Horvath	yes	0	0
1894	cg11298786	SkinAndFibroblastClock233Horvath	yes	0	0
1895	cg01557798	SkinAndFibroblastClock233Horvath	yes	0	0
1897	cg12869659	SkinAndFibroblastClock233Horvath	yes	0	0
1898	cg10959651	SkinAndFibroblastClock233Horvath	yes	0	0
1899	cg01752203	SkinAndFibroblastClock233Horvath	yes	0	0
1900	cg07589899	SkinAndFibroblastClock233Horvath	yes	0	0
1901	cg10855531	SkinAndFibroblastClock233Horvath	yes	0	0
1902	cg22943590	SkinAndFibroblastClock233Horvath	yes	0	0
1903	cg12082609	SkinAndFibroblastClock233Horvath	yes	0	0
1904	cg01447660	SkinAndFibroblastClock233Horvath	yes	0	0
1905	cg15149655	SkinAndFibroblastClock233Horvath	yes	0	0
1906	cg00017842	SkinAndFibroblastClock233Horvath	yes	0	0
1908	cg22061831	SkinAndFibroblastClock233Horvath	no	0	0
1909	cg12757011	SkinAndFibroblastClock233Horvath	yes	1	1
1910	cg01620164	SkinAndFibroblastClock233Horvath	yes	0	0
1911	cg23077820	SkinAndFibroblastClock233Horvath	no	0	0
1912	cg08166272	SkinAndFibroblastClock233Horvath	yes	0	0
1913	cg23462687	SkinAndFibroblastClock233Horvath	yes	0	0
1914	cg20669012	SkinAndFibroblastClock233Horvath	yes	0	0
1915	cg03183882	SkinAndFibroblastClock233Horvath	yes	0	0
1916	cg24888989	SkinAndFibroblastClock233Horvath	yes	0	0
1917	cg00702638	SkinAndFibroblastClock233Horvath	yes	0	0
1918	cg07303143	SkinAndFibroblastClock233Horvath	yes	0	0
1920	cg19381811	SkinAndFibroblastClock233Horvath	yes	0	0
1921	cg01844642	SkinAndFibroblastClock233Horvath	yes	0	0
1922	cg22264409	SkinAndFibroblastClock233Horvath	yes	0	0
1923	cg02646433	SkinAndFibroblastClock233Horvath	yes	0	0
1924	cg17321954	SkinAndFibroblastClock233Horvath	yes	0	0
1925	cg06796779	SkinAndFibroblastClock233Horvath	yes	1	1
1926	cg00661523	SkinAndFibroblastClock233Horvath	yes	0	0
1927	cg15277914	SkinAndFibroblastClock233Horvath	yes	0	0
1929	cg06737494	SkinAndFibroblastClock233Horvath	yes	0	0
1930	cg01059398	SkinAndFibroblastClock233Horvath	yes	0	0
1931	cg26824216	SkinAndFibroblastClock233Horvath	yes	0	0
1932	cg15701237	SkinAndFibroblastClock233Horvath	yes	0	0
1934	cg23239150	SkinAndFibroblastClock233Horvath	yes	0	0
1935	cg23995914	SkinAndFibroblastClock233Horvath	yes	0	0
1936	cg19274680	SkinAndFibroblastClock233Horvath	yes	0	0
1937	cg23836737	SkinAndFibroblastClock233Horvath	yes	0	0
1939	cg10699857	SkinAndFibroblastClock233Horvath	yes	0	0
1940	cg05024939	SkinAndFibroblastClock233Horvath	yes	0	0
1941	cg05106770	SkinAndFibroblastClock233Horvath	yes	0	0
1942	cg01511232	SkinAndFibroblastClock233Horvath	yes	0	0
1943	cg21815258	SkinAndFibroblastClock233Horvath	yes	0	0
1944	cg20755989	SkinAndFibroblastClock233Horvath	yes	0	0
1945	cg02328239	SkinAndFibroblastClock233Horvath	yes	0	0
1946	cg21878650	SkinAndFibroblastClock233Horvath	yes	2	2
1947	cg07595776	SkinAndFibroblastClock233Horvath	yes	0	0
1948	cg26921969	SkinAndFibroblastClock233Horvath	yes	0	0
1949	cg01883408	SkinAndFibroblastClock233Horvath	yes	0	0
1950	cg06448705	SkinAndFibroblastClock233Horvath	yes	0	0
1951	cg16983159	SkinAndFibroblastClock233Horvath	yes	0	0
1953	cg11006267	SkinAndFibroblastClock233Horvath	yes	0	0
1954	cg21874213	SkinAndFibroblastClock233Horvath	yes	0	0
1955	cg26843711	SkinAndFibroblastClock233Horvath	yes	0	0
1956	cg03555227	SkinAndFibroblastClock233Horvath	yes	0	0
1957	cg14314729	SkinAndFibroblastClock233Horvath	yes	0	0
1958	cg23375552	SkinAndFibroblastClock233Horvath	yes	0	0
1960	cg21572722	SkinAndFibroblastClock233Horvath	yes	0	0
1961	cg01527307	SkinAndFibroblastClock233Horvath	yes	0	0
1964	cg22040809	SkinAndFibroblastClock233Horvath	yes	0	0
1965	cg02281167	SkinAndFibroblastClock233Horvath	no	0	0
1966	cg03771840	SkinAndFibroblastClock233Horvath	yes	0	0
1967	cg06462220	SkinAndFibroblastClock233Horvath	yes	0	0
1968	cg08420066	SkinAndFibroblastClock233Horvath	yes	0	0
1969	cg04581938	SkinAndFibroblastClock233Horvath	yes	0	0
1970	cg12753631	SkinAndFibroblastClock233Horvath	yes	0	0
1971	cg18501647	SkinAndFibroblastClock233Horvath	yes	1	1
1972	cg04576021	SkinAndFibroblastClock233Horvath	yes	0	0
1973	cg10192196	SkinAndFibroblastClock233Horvath	no	0	0
1974	cg18468088	SkinAndFibroblastClock233Horvath	yes	0	0
1975	cg16255583	SkinAndFibroblastClock233Horvath	yes	0	0
1976	cg07095347	SkinAndFibroblastClock233Horvath	yes	0	0
1977	cg16333846	SkinAndFibroblastClock233Horvath	yes	0	0
1978	cg13221458	SkinAndFibroblastClock233Horvath	yes	0	0
1979	cg05468948	SkinAndFibroblastClock233Horvath	yes	0	0
1980	cg08911208	SkinAndFibroblastClock233Horvath	yes	0	0
1981	cg22372849	SkinAndFibroblastClock233Horvath	yes	0	0
1982	cg16012294	SkinAndFibroblastClock233Horvath	yes	0	0
1983	cg27009703	SkinAndFibroblastClock233Horvath	yes	0	1
1984	cg11671968	SkinAndFibroblastClock233Horvath	yes	0	0
1985	cg19663246	SkinAndFibroblastClock233Horvath	yes	0	0
1986	cg14396995	SkinAndFibroblastClock233Horvath	yes	0	0
1987	cg09748749	SkinAndFibroblastClock233Horvath	yes	0	0
1988	cg26744859	SkinAndFibroblastClock233Horvath	yes	0	0
1989	cg23857078	SkinAndFibroblastClock233Horvath	yes	0	0
1991	cg20665157	SkinAndFibroblastClock233Horvath	yes	2	2
1992	cg21184711	SkinAndFibroblastClock233Horvath	yes	0	0
1993	cg02383785	SkinAndFibroblastClock233Horvath	yes	0	0
1996	cg20397034	SkinAndFibroblastClock233Horvath	yes	0	0
1998	cg18769120	SkinAndFibroblastClock233Horvath	yes	0	0
1999	cg19859445	SkinAndFibroblastClock233Horvath	yes	0	0
2000	cg07502389	SkinAndFibroblastClock233Horvath	yes	1	1
2002	cg19497517	SkinAndFibroblastClock233Horvath	yes	0	0
2003	cg13586038	SkinAndFibroblastClock233Horvath	yes	0	0
2004	cg24046474	SkinAndFibroblastClock233Horvath	yes	0	0
2005	cg13649056	SkinAndFibroblastClock233Horvath	yes	0	0
2006	cg13734401	SkinAndFibroblastClock233Horvath	yes	0	0
2008	cg06231995	SkinAndFibroblastClock233Horvath	yes	0	0
2009	cg14411282	SkinAndFibroblastClock233Horvath	yes	0	0
2010	cg12530994	SkinAndFibroblastClock233Horvath	yes	0	0
2011	cg23754392	SkinAndFibroblastClock233Horvath	yes	0	0
2012	cg18738190	SkinAndFibroblastClock233Horvath	yes	0	0
2013	cg25427880	SkinAndFibroblastClock233Horvath	yes	0	0
2014	cg06888746	SkinAndFibroblastClock233Horvath	yes	0	0
2015	cg13848598	SkinAndFibroblastClock233Horvath	yes	1	1
2016	cg07906193	SkinAndFibroblastClock233Horvath	yes	0	0
2017	cg12776156	SkinAndFibroblastClock233Horvath	yes	0	0
2019	cg20654468	SkinAndFibroblastClock233Horvath	yes	0	0
2020	cg21992250	SkinAndFibroblastClock233Horvath	yes	0	1
2021	cg15015340	SkinAndFibroblastClock233Horvath	yes	0	0
2022	cg02532488	SkinAndFibroblastClock233Horvath	yes	0	0
2023	cg20063906	SkinAndFibroblastClock233Horvath	yes	0	0
2024	cg12328429	SkinAndFibroblastClock233Horvath	yes	0	0
2025	cg25969122	SkinAndFibroblastClock233Horvath	yes	0	0
2026	cg18633600	SkinAndFibroblastClock233Horvath	yes	0	0
2027	cg08622677	SkinAndFibroblastClock233Horvath	yes	0	0
2028	cg26311454	SkinAndFibroblastClock233Horvath	yes	0	0
2029	cg00753885	SkinAndFibroblastClock233Horvath	yes	0	0
2031	cg08993878	SkinAndFibroblastClock233Horvath	yes	0	0
2032	cg03670162	SkinAndFibroblastClock233Horvath	yes	0	0
2033	cg04596060	SkinAndFibroblastClock233Horvath	yes	0	0
2034	cg07172885	SkinAndFibroblastClock233Horvath	yes	0	0
2035	cg20404336	SkinAndFibroblastClock233Horvath	yes	0	0
2036	cg06648759	SkinAndFibroblastClock233Horvath	yes	0	0
2037	cg20102280	SkinAndFibroblastClock233Horvath	yes	0	0
2038	cg23389651	SkinAndFibroblastClock233Horvath	yes	0	0
2039	cg00593462	SkinAndFibroblastClock233Horvath	yes	0	0
2040	cg26229990	SkinAndFibroblastClock233Horvath	yes	0	0
2041	cg07115626	SkinAndFibroblastClock233Horvath	yes	0	0
2042	cg00770998	SkinAndFibroblastClock233Horvath	no	0	0
2043	cg15480367	SkinAndFibroblastClock233Horvath	yes	0	0
2044	cg23709172	SkinAndFibroblastClock233Horvath	yes	0	0
2045	cg14334310	SkinAndFibroblastClock233Horvath	yes	0	0
2046	cg27041463	SkinAndFibroblastClock233Horvath	yes	0	0
2048	cg03361973	SkinAndFibroblastClock233Horvath	yes	0	0
2049	cg16717122	SkinAndFibroblastClock233Horvath	yes	0	0
2050	cg25005357	SkinAndFibroblastClock233Horvath	yes	2	2
2051	cg15188939	SkinAndFibroblastClock233Horvath	yes	0	0
2052	cg20540209	SkinAndFibroblastClock233Horvath	yes	0	0
2053	cg26657240	SkinAndFibroblastClock233Horvath	yes	0	0
2054	cg05542681	SkinAndFibroblastClock233Horvath	yes	1	1
2055	cg08949164	SkinAndFibroblastClock233Horvath	yes	0	0
2056	cg09183146	SkinAndFibroblastClock233Horvath	yes	0	0
2057	cg00454305	SkinAndFibroblastClock233Horvath	yes	0	0
2058	cg02871659	SkinAndFibroblastClock233Horvath	yes	0	0
2059	cg00991848	SkinAndFibroblastClock233Horvath	yes	0	0
2060	cg26974444	SkinAndFibroblastClock233Horvath	yes	0	0
2061	cg06112560	SkinAndFibroblastClock233Horvath	yes	0	0
2062	cg09155044	SkinAndFibroblastClock233Horvath	yes	0	0
2063	cg04031656	SkinAndFibroblastClock233Horvath	yes	0	0
2064	cg03746976	SkinAndFibroblastClock233Horvath	yes	0	0
2065	cg00658652	SkinAndFibroblastClock233Horvath	yes	0	0
2066	cg03486383	SkinAndFibroblastClock233Horvath	yes	0	0
2067	cg02749789	SkinAndFibroblastClock233Horvath	yes	2	2
2068	cg14522800	SkinAndFibroblastClock233Horvath	yes	1	1
2069	cg23798387	SkinAndFibroblastClock233Horvath	yes	0	0
2070	cg13029847	SkinAndFibroblastClock233Horvath	yes	0	0
2071	cg13105945	SkinAndFibroblastClock233Horvath	yes	0	0
2072	cg04267101	SkinAndFibroblastClock233Horvath	yes	0	0
2073	cg11071401	SkinAndFibroblastClock233Horvath	yes	0	0
2074	cg22507023	SkinAndFibroblastClock233Horvath	yes	0	0
2075	cg13683374	SkinAndFibroblastClock233Horvath	yes	0	0
2076	cg10644544	SkinAndFibroblastClock233Horvath	yes	0	0
2077	cg03643998	SkinAndFibroblastClock233Horvath	yes	0	0
[truncated: 24 more rows]

## Sheet: Data 2. Alignment
Row	Class	SpeciesLatinName	CommonNames	Order	mappedProbes	HumanOrthologousProbes	CpGisland	PercentageHumanOrthologourProbes	PercentageCpGisland	genomeVersion
1	Mammalia	Acinonyx jubatus	Cheetah	Carnivora	32158		4661		14.49	Acinonyx_jubatus.Aci_jub_2_genomic
2	Mammalia	Ailuropoda melanoleuca		Carnivora	30130	19807	4030	65.74	13.38	Ailuropoda_melanoleuca.ailMel1.100
3	Mammalia	Arvicanthis niloticus	African grass rat (Nile Kusu)	Rodentia	28957		7182		24.8	Arvicanthis_niloticus.mArvNil1.pat.X_genomic
4	Mammalia	Elephas maximus	Asian elephant	Proboscidea	29542					Asian_elephant.Elephas_maximus.Kandula3.cat.augustus
5	Mammalia	Balaenoptera acutorostrata		Cetacea	29517		4581		15.52	Balaenoptera_acutorostrata.BalAcu1.0_genomic
6	Mammalia	Desmodus rotundus	Common vampire bat	Chiroptera	28552		4794		16.79	Bat.Desmodus_rotundus.GCF 002940915.1 ASM294091v2
7	Mammalia	Eptesicus fuscus	Big brown bat	Chiroptera	28606		4318		15.09	Bat.Eptesicus_fuscus.GCF 000308155.1 EptFus1.0
8	Mammalia	Molossus molossus	Pallas's mastiff bat / Velvety free-tailed bat	Chiroptera	29596					Bat.Molossus_molossus.HLmolMol2
9	Mammalia	Myotis lucifugus	Little brown bat	Chiroptera	26474	16052		60.63		Bat.Myotis_lucifugus.GCF 000147115.1 Myoluc2.0
10	Mammalia	Myotis myotis	Greater mouse-eared bat	Chiroptera	28945					Bat.Myotis_myotis.HLmyoMyo6
11	Mammalia	Phyllostomus discolor	Pale spear-nosed bat	Chiroptera	29294					Bat.Phyllostomus_discolor. HLphyDis3
12	Mammalia	Pipistrellus kuhlii		Chiroptera	27164					Bat.Pipistrellus_kuhlii.HLpipKuh2
13	Mammalia	Pteropus vampyrus	Large flying fox	Chiroptera	22216	17263	2916	77.71	13.13	Bat.Pteropus_vampyrus.pteVam1.100
14	Mammalia	Rhinolophus ferrumequinum	Greater horseshoe bat	Chiroptera	30724	20801	5127	67.7	16.69	Bat.Rhinolophus_ferrumequinum.HLrhiFer5
15	Mammalia	Rousettus aegyptiacus	Egyptian fruit bat	Chiroptera	30576					Bat.Rousettus_aegyptiacus.HLrouAeg4
16	Mammalia	Delphinapterus leucas	Beluga whale	Cetacea	30187		4317		14.3	Beluga_whale.Delphinapterus_leucas.ASM228892v3.100
17	Mammalia	Bison bison		Artiodactyla	29020		5219		17.98	Bison_bison.Bison_UMD1.0_genomic
18	Mammalia	Bos grunniens		Artiodactyla	26775	18698	5203	69.83	19.43	Bos_grunniens.LU_Bosgru_v3.0.100
19	Mammalia	Bos taurus	Cattle	Artiodactyla	30419	21996		72.31		Bos_taurus_hybrid.UOA_Angus_1.100
20	Mammalia	Callorhinus ursinus		Carnivora	27984		5232		18.7	Callorhinus_ursinus.ASM326570v1_genomic
21	Mammalia	Camelus bactrianus		Artiodactyla	30043		4885		16.26	Camelus_bactrianus.Ca_bactrianus_MBC_1.0_genomic
22	Mammalia	Camelus dromedarius		Artiodactyla	30776	21131	4694	68.66	15.25	Camelus_dromedarius.CamDro2.100
23	Mammalia	Canis lupus familiaris	Dog	Carnivora	31646	20935		66.15		Canis_lupus_dingo.ASM325472v1.100
24	Mammalia	Canis lupus familiaris	Dog	Carnivora	31258	20935		66.97		Canis_lupus_familiarisbasenji.Basenji_breed-1.1.100
25	Mammalia	Capra hircus	Domestic goat	Artiodactyla	31182	21140	5173	67.8	16.59	Capra_hircus.ARS1.100
26	Mammalia	Castor canadensis	American beaver / Beaver / North American beaver	Rodentia	22433	14875	6245	66.31	27.84	Castor_canadensis.C.can_genome_v1.0.100
27	Mammalia	Felis catus	Cat / Domestic cat	Carnivora	32337	23775	3876	73.52	11.99	Cat.Felis_catus_9.0.100
28	Mammalia	Bos taurus	Cattle	Artiodactyla	31252	21996		70.38		Cattle.bos_taurus.ARS-UCD1.2
29	Mammalia	Cavia aperea		Rodentia	20449	10835	2852	52.99	13.95	Cavia_aperea.CavAp1.0.100
30	Mammalia	Cavia porcellus	Guinea pig	Rodentia	27670	19799	6020	71.55	21.76	Cavia_porcellus.Cavpor3.0.100
31	Mammalia	Cebus capucinus		Primates	32966	23673	7186	71.81	21.8	Cebus_capucinus.Cebus_imitator-1.0.100
32	Mammalia	Ceratotherium simum simum	Southern white rhinoceros / White rhino	Perissodactyla	31551		5316		16.85	Ceratotherium_simum.CerSimSim1.0_genomic
33	Mammalia	Chinchilla lanigera	Chichillah / Long-tailed chinchilla	Rodentia	29373	20896	5495	71.14	18.71	Chinchilla_lanigera.ChiLan1.0.100
34	Mammalia	Colobus angolensis			33596	24342	6615	72.46	19.69	Colobus_angolensis_palliatus.Cang.pa_1.0.100
35	Mammalia	Condylura cristata	Star-nosed mole / Starnosed mole vole	Soricomorpha	29718		4725		15.9	Condylura_cristata.ConCri1.0_genomic
36	Mammalia	Cricetulus griseus			29029	20761	6812	71.52	23.47	Cricetulus_griseus_chok1gshd.CHOK1GS_HDv1.100
37	Mammalia	Cricetulus griseus			29133	20761	6812	71.26	23.38	Cricetulus_griseus_picr.CriGri-PICR.100
38	Mammalia	Dasypus novemcinctus		Cingulata	27522	17822	5655	64.76	20.55	Dasypus_novemcinctus.Dasnov3.0.100
39	Mammalia	Dipodomys ordii		Rodentia	26768	17247	4664	64.43	17.42	Dipodomys_ordii.Dord_2.0.100
40	Mammalia	Canis lupus familiaris	Dog	Carnivora	31911	20935		65.6		Dog.CanFam_GreatDane.UMICH_Zoey_3.1.100
41	Mammalia	Canis lupus familiaris	Dog	Carnivora	30930	20935		67.69		Dog.CanFam3.1
42	Mammalia	Echinops telfairi	Lesser hedgehog tenrec	Afrosoricida	26126		4884		18.69	Echinops_telfairi.ASM31398v2_genomic
43	Mammalia	Loxodonta africana	Savanna elephant	Proboscidea	28487	19138	4162	67.18	14.61	Elephant.Loxodonta_africana.loxAfr3.100
44	Mammalia	Elephantulus edwardii		Macroscelidea	27416		6299		22.98	Elephantulus_edwardii.EleEdw1.0_genomic
45	Mammalia	Enhydra lutris	Southern sea otter	Carnivora	31309		5969		19.06	Enhydra_lutris.ASM228890v2_genomic
46	Mammalia	Equus asinus			31084	21623	4944	69.56	15.91	Equus_asinus_asinus.ASM303372v1.100
47	Mammalia	Erinaceus europaeus		Erinaceomorpha	24964		5476		21.94	Erinaceus_europaeus.EriEur2.0_genomic
48	Mammalia	Eumetopias jubatus	Steller sea lion	Carnivora	31129		5730		18.41	Eumetopias_jubatus.ASM402803v1_genomic
49	Mammalia	Cryptomys damarensis	Damaraland mole rat	Rodentia	27222	18528	5561	68.06	20.43	Fukomys_damarensis.DMR_v1.0.100
50	Mammalia	Globicephala melas		Cetacea	30399		4536		14.92	Globicephala_melas.ASM654740v1_genomic
51	Mammalia	Gorilla gorilla	Gorilla	Primates	34089	22326	5524	65.49	16.2	Gorilla_gorilla.gorGor4.100
52	Mammalia	Heterocephalus glaber			27917	14764	6354	52.89	22.76	Heterocephalus_glaber_female.HetGla_female_1.0.100
53	Mammalia	Heterocephalus glaber			25231	14764	6354	58.52	25.18	Heterocephalus_glaber_male.HetGla_1.0.100
54	Mammalia	Equus caballus	Horse	Perissodactyla	31836		5062		15.9	Horse.Equus_caballus.EquCab3.0.100
55	Mammalia	Homo sapiens	Human	Primates	37492		6128		16.34	Human.Homo_sapiens.hg19
56	Mammalia	Homo sapiens	Human	Primates	37540		6128		16.32	Human.Homo_sapiens.hg38
57	Mammalia	Hylobates moloch		Primates	34521		6286		18.21	Hylobates_moloch.HMol_V2_genomic
58	Mammalia	Ictidomys tridecemlineatus		Rodentia	30703	21501	7328	70.03	23.87	Ictidomys_tridecemlineatus.SpeTri2.0.100
59	Mammalia	Jaculus jaculus		Rodentia	27428	17413	6605	63.49	24.08	Jaculus_jaculus.JacJac1.0.100
60	Mammalia	Orcinus orca	Killer whale	Cetacea	30467					Killer whale.Orcinus_orca.GCF_000331955.2_Oorc_1.1_genomic
61	Mammalia	Lagenorhynchus obliquidens	Pacific white-sided dolphin	Cetacea	30481		4516		14.82	Lagenorhynchus_obliquidens.ASM367639v1_genomic
62	Mammalia	Leptonychotes weddellii		Carnivora	29732		5478		18.42	Leptonychotes_weddellii.LepWed1.0_genomic
63	Mammalia	Lipotes vexillifer		Cetacea	29040		4076		14.04	Lipotes_vexillifer.Lipotes_vexillifer_v1_genomic
64	Mammalia	Lontra canadensis		Carnivora	30984		5843		18.86	Lontra_canadensis.GSC_riverotter_1.0_genomic
65	Mammalia	Lynx canadensis		Carnivora	31840	22913	3800	71.96	11.93	Lynx_canadensis.mLynCan4_v1.p.100
66	Mammalia	Macaca fascicularis		Primates	34838	24347	6073	69.89	17.43	Macaca_fascicularis.Macaca_fascicularis_5.0.100
67	Mammalia	Macaca nemestrina		Primates	34768	25743	6097	74.04	17.54	Macaca_nemestrina.Mnem_1.0.100
68	Mammalia	Mandrillus leucophaeus		Primates	33341	23490	6457	70.45	19.37	Mandrillus_leucophaeus.Mleu.le_1.0.100
69	Mammalia	Callithrix jacchus	Common marmoset / Marmoset	Primates	32880	20397	6930	62.03	21.08	Marmoset.Callithrix_jacchus.ASM275486v1.100
70	Mammalia	Marmota marmota			29405	19649	6702	66.82	22.79	Marmot.alpine.Marmota_marmota_marmota.marMar2.1.100
71	Mammalia	Marmota flaviventris	Yellow-bellied marmot	Rodentia	31388	19695	7564	62.75	24.1	Marmot.yellow-bellied.Marmota_flaviventris.GCF_003676075.2_GSC_YBM_2.0
72	Mammalia	Meriones unguiculatus	Gerbil / Mongolian gerbil	Rodentia	23191	16517	5614	71.22	24.21	Meriones_unguiculatus.MunDraft-v1.0.100
73	Mammalia	Mesocricetus auratus	Hamster	Rodentia	27805	18136	6176	65.23	22.21	Mesocricetus_auratus.MesAur1.0.100
74	Mammalia	Microcebus murinus		Primates	31776	22783	5049	71.7	15.89	Microcebus_murinus.Mmur_3.0.100
75	Mammalia	Mirounga leonina		Carnivora	31242		5888		18.85	Mirounga_leonina.KU_Mleo_1.0_genomic
76	Mammalia	Monodon monoceros		Cetacea	30352		4538		14.95	Monodon_monoceros.NGI_Narwhal_1_genomic
77	Mammalia	Mus musculus	Mouse / Wild mouse	Rodentia	29637	21664	6721	73.1	22.68	Mouse.Mus_musculus.GRCm38.100
78	Mammalia	Mus caroli		Rodentia	29537	20965	6753	70.98	22.86	Mus_caroli.CAROLI_EIJ_v1.1.100
79	Mammalia	Mus musculus	Mouse / Wild mouse	Rodentia	29932	21664	6721	72.38	22.45	Mus_musculus_129s1svimj.129S1_SvImJ_v1.100
80	Mammalia	Mus musculus	Mouse / Wild mouse	Rodentia	29987	21664	6721	72.24	22.41	Mus_musculus_aj.A_J_v1.100
81	Mammalia	Mus musculus	Mouse / Wild mouse	Rodentia	29961	21664	6721	72.31	22.43	Mus_musculus_akrj.AKR_J_v1.100
82	Mammalia	Mus musculus	Mouse / Wild mouse	Rodentia	29945	21664	6721	72.35	22.44	Mus_musculus_balbcj.BALB_cJ_v1.100
83	Mammalia	Mus musculus	Mouse / Wild mouse	Rodentia	29912	21664	6721	72.43	22.47	Mus_musculus_c3hhej.C3H_HeJ_v1.100
84	Mammalia	Mus musculus	Mouse / Wild mouse	Rodentia	29958	21664	6721	72.31	22.43	Mus_musculus_c57bl6nj.C57BL_6NJ_v1.100
85	Mammalia	Mus musculus	Mouse / Wild mouse	Rodentia	29907	21664	6721	72.44	22.47	Mus_musculus_casteij.CAST_EiJ_v1.100
86	Mammalia	Mus musculus	Mouse / Wild mouse	Rodentia	29946	21664	6721	72.34	22.44	Mus_musculus_cbaj.CBA_J_v1.100
87	Mammalia	Mus musculus	Mouse / Wild mouse	Rodentia	29953	21664	6721	72.33	22.44	Mus_musculus_dba2j.DBA_2J_v1.100
88	Mammalia	Mus musculus	Mouse / Wild mouse	Rodentia	29888	21664	6721	72.48	22.49	Mus_musculus_fvbnj.FVB_NJ_v1.100
89	Mammalia	Mus musculus	Mouse / Wild mouse	Rodentia	29927	21664	6721	72.39	22.46	Mus_musculus_lpj.LP_J_v1.100
90	Mammalia	Mus musculus	Mouse / Wild mouse	Rodentia	29868	21664	6721	72.53	22.5	Mus_musculus_nodshiltj.NOD_ShiLtJ_v1.100
91	Mammalia	Mus musculus	Mouse / Wild mouse	Rodentia	29926	21664	6721	72.39	22.46	Mus_musculus_nzohlltj.NZO_HlLtJ_v1.100
92	Mammalia	Mus musculus	Mouse / Wild mouse	Rodentia	29886	21664	6721	72.49	22.49	Mus_musculus_pwkphj.PWK_PhJ_v1.100
93	Mammalia	Mus musculus	Mouse / Wild mouse	Rodentia	29894	21664	6721	72.47	22.48	Mus_musculus_wsbeij.WSB_EiJ_v1.100
94	Mammalia	Mus spicilegus		Rodentia	28366	19135	6390	67.46	22.53	Mus_spicilegus.MUSP714.100
95	Mammalia	Mustela erminea		Carnivora	31972		5750		17.98	Mustela_erminea.mMusErm1.Pri_genomic
96	Mammalia	Mustela putorius furo	Ferret	Carnivora	31285	21439		68.53		Mustela_putorius_furo.MusPutFur1.0.100
97	Mammalia	Myotis brandtii	Brandt's bat	Chiroptera	27295		3984		14.6	Myotis_brandtii.ASM41265v1_genomic
98	Mammalia	Neovison vison		Carnivora	31001	20586	5259	66.4	16.96	Neovison_vison.NNQGG.v01.100
99	Mammalia	Nomascus leucogenys		Primates	33390	22198	5332	66.48	15.97	Nomascus_leucogenys.Nleu_3.0.100
100	Mammalia	Ochotona princeps		Lagomorpha	28080	13386	4947	47.67	17.62	Ochotona_princeps.OchPri3.0_genomic
101	Mammalia	Octodon degus		Rodentia	28154	18107	5896	64.31	20.94	Octodon_degus.OctDeg1.0.100
102	Mammalia	Odobenus rosmarus divergens			31540		5594		17.74	Odobenus_rosmarus.Oros_1.0_genomic
103	Mammalia	Papio anubis	Olive baboon	Primates	34865	25042	7216	71.83	20.7	Olive baboon.Papio_anubis.Panu_3.0.100
104	Mammalia	Monodelphis domestica	Opossum / Opossum	Didelphimorphia	15098		3860		25.57	Opossum.Monodelphis_domestica.ASM229v1.100
105	Mammalia	Ornithorhynchus anatinus		Monotremata	14283		1190		8.33	Ornithorhynchus_anatinus.mOrnAna1.p.v1.100
106	Mammalia	Orycteropus afer	Aardvark	Tubulidentata	28876		7450		25.8	Orycteropus_afer.OryAfe1.0_genomic
107	Mammalia	Oryctolagus cuniculus	European rabbit	Lagomorpha	28619	19300	4026	67.44	14.07	Oryctolagus_cuniculus.OryCun2.0.100
108	Mammalia	Otolemur garnettii		Primates	30900	20833	7054	67.42	22.83	Otolemur_garnettii.OtoGar3.100
109	Mammalia	Pan paniscus		Primates	35383	23932	7148	67.64	20.2	Pan_paniscus.panpan1.1.100
110	Mammalia	Pan troglodytes	Chimpanzee	Primates	35012		6145		17.55	Pan_troglodytes.Pan_tro_3.0.100
111	Mammalia	Panthera leo nubica			32308		4216		13.05	Panthera_leo.PanLeo1.0.100
112	Mammalia	Panthera pardus		Carnivora	30597	21339	3641	69.74	11.9	Panthera_pardus.PanPar1.0.100
113	Mammalia	Panthera tigris			29429	18757	3104	63.74	10.55	Panthera_tigris_altaica.PanTig1.0.100
114	Mammalia	Peromyscus leucopus	White-footed mouse	Rodentia	28554		6537		22.89	Peromyscus_leucopus.Pero_0.1_genomic
115	Mammalia	Peromyscus¬†maniculatus			29125	20515	6610	70.44	22.7	Peromyscus_maniculatus_bairdii.HU_Pman_2.1.100
116	Mammalia	Phascolarctos cinereus		Diprotodontia	17856	11762	4457	65.87	24.96	Phascolarctos_cinereus.phaCin_unsw_v4.1.100
117	Mammalia	Phoca vitulina	Harbor seal	Carnivora	32075		5698		17.76	Phoca_vitulina.GSC_HSeal_1.0_genomic
118	Mammalia	Sus scrofa	Domestic pig	Artiodactyla	31647	21637	5906	68.37	18.66	Pig.Sus_scrofa.Sscrofa11.1.100
119	Mammalia	Microtus ochrogaster	Prairie vole	Rodentia	28812	19936	5395	69.19	18.72	Prairie_vole.Microtus_ochrogaster.MicOch1.0.100
120	Mammalia	Prolemur simus		Primates	31219	22262	5190	71.31	16.62	Prolemur_simus.Prosim_1.0.100
121	Mammalia	Pteropus alecto		Chiroptera	30042		3944		13.13	Pteropus_alecto.ASM32557v1_genomic
122	Mammalia	Puma concolor		Carnivora	28325		2470		8.72	Puma_concolor.PumCon1.0_genomic
123	Mammalia	Rattus norvegicus	Brown rat / Brown rat / Rat / Wild rat	Rodentia	27658	18751	5025	67.8	18.17	Rat.Rattus_norvegicus.Rnor_6.0.101
124	Mammalia	Rattus rattus	Black rat / Roof rat	Rodentia	28568		6339		22.19	Rattus_rattus.Rrattus_CSIRO_v1_genomic
125	Mammalia	Macaca mulatta			35053	24892	7395	71.01	21.1	Rhesus_Macaque.Macaca_mulatta.Mmul_10.100
126	Mammalia	Rhinopithecus bieti		Primates	31923	22391	5385	70.14	16.87	Rhinopithecus_bieti.ASM169854v1.100
127	Mammalia	Rhinopithecus roxellana		Primates	32193	23110	5452	71.79	16.94	Rhinopithecus_roxellana.Rrox_v1.100
128	Mammalia	Saimiri boliviensis			32690	23603	7029	72.2	21.5	Saimiri_boliviensis_boliviensis.SaiBol1.0.100
129	Mammalia	Sapajus apella		Primates	33284		7309		21.96	Sapajus_apella.GSC_monkey_1.0_genomic
130	Mammalia	Ovis aries	Sheep	Artiodactyla	30855	18870	6160	61.16	19.96	Sheep.oar_rambouillet_v1.0
131	Mammalia	Ovis aries	Sheep	Artiodactyla	30099	18870	6160	62.69	20.47	Sheep.ovis_aries_V4
132	Mammalia	Sorex araneus		Soricomorpha	26477	11096	3929	41.91	14.84	Sorex_araneus.SorAra2.0_genomic
133	Mammalia	Suricata suricatta	Meerkat	Carnivora	30884		4782		15.48	Suricata_suricatta.meerkat_22Aug2017_6uvM2_HiC.100
134	Mammalia	Sus scrofa	Domestic pig	Artiodactyla	29757	21637	5906	72.71	19.85	Sus_scrofa_berkshire.Berkshire_pig_v1.100
135	Mammalia	Sus scrofa	Domestic pig	Artiodactyla	30063	21637	5906	71.97	19.65	Sus_scrofa_hampshire.Hampshire_pig_v1.100
136	Mammalia	Sus scrofa	Domestic pig	Artiodactyla	29636	21637	5906	73.01	19.93	Sus_scrofa_jinhua.Jinhua_pig_v1.100
137	Mammalia	Sus scrofa	Domestic pig	Artiodactyla	29508	21637	5906	73.33	20.01	Sus_scrofa_landrace.Landrace_pig_v1.100
138	Mammalia	Sus scrofa	Domestic pig	Artiodactyla	30200	21637	5906	71.65	19.56	Sus_scrofa_largewhite.Large_White_v1.100
139	Mammalia	Sus scrofa	Domestic pig	Artiodactyla	29467	21637	5906	73.43	20.04	Sus_scrofa_meishan.Meishan_pig_v1.100
140	Mammalia	Sus scrofa	Domestic pig	Artiodactyla	29739	21637	5906	72.76	19.86	Sus_scrofa_pietrain.Pietrain_pig_v1.100
141	Mammalia	Sus scrofa	Domestic pig	Artiodactyla	30471	21637	5906	71.01	19.38	Sus_scrofa_rongchang.Rongchang_pig_v1.100
142	Mammalia	Sus scrofa	Domestic pig	Artiodactyla	27173	21637	5906	79.63	21.73	Sus_scrofa_tibetan.Tibetan_Pig_v2.100
143	Mammalia	Sus scrofa	Domestic pig	Artiodactyla	31073	21637	5906	69.63	19.01	Sus_scrofa_usmarc.USMARCv1.0.100
144	Mammalia	Sus scrofa	Domestic pig	Artiodactyla	28487	21637	5906	75.95	20.73	Sus_scrofa_wuzhishan.minipig_v1.0.100
145	Mammalia	Sarcophilus harrisii	Tasmanian devil	Dasyuromorphia	15878		4183		26.34	Tasmanian_devil.Sarcophilus_harrisii.DEVIL7.0.100
146	Mammalia	Theropithecus gelada		Primates	34790	25710	6188	73.9	17.79	Theropithecus_gelada.Tgel_1.0.100
147	Mammalia	Trachypithecus francoisi	Francois leaf monkey	Primates	34295		6232		18.17	Trachypithecus_francoisi.Tfra_2.0_genomic
148	Mammalia	Trichechus manatus	West Indian manatee	Sirenia	29078		5777		19.87	Trichechus_manatus.TriManLat1.0_genomic
149	Mammalia	Tursiops truncatus	Bottlenose dolphin	Cetacea	23005	15897	3133	69.1	13.62	Tursiops_truncatus.turTru1.100
150	Mammalia	Ursus americanus	Black bear	Carnivora	21227	14602	3547	68.79	16.71	Ursus_americanus.ASM334442v1.100
151	Mammalia	Ursus arctos		Carnivora	32378		5014		15.49	Ursus_arctos.ASM358476v1_genomic
152	Mammalia	Ursus maritimus		Carnivora	29665	17804	2809	60.02	9.47	Ursus_maritimus.UrsMar_1.0.100
153	Mammalia	Ursus thibetanus			32094		4654		14.5	Ursus_thibetanus_thibetanus.ASM966005v1.100
154	Mammalia	Chlorocebus sabaeus	Vervet	Primates	34939	24040	6337	68.81	18.14	Vervet_monkey.Chlorocebus_sabaeus.ChlSab1.1.100
155	Mammalia	Vicugna pacos	Alpaca	Artiodactyla	30758		5237		17.03	Vicugna_pacos.VicPac3.1_genomic
156	Mammalia	Vombatus ursinus		Diprotodontia	15784	10699	4045	67.78	25.63	Vombatus_ursinus.bare-nosed_wombat_genome_assembly.100
157	Mammalia	Vulpes vulpes		Carnivora	31201		5131		16.44	Vulpes_vulpes.VulVul2.2.100
158	Mammalia	Odocoileus virginianus	White-tailed deer	Artiodactyla	29846					White tailed deer.Odocoileus_virginianus..GCF_002102435.1_Ovir.te_1.0_genomic
159	Mammalia	Zalophus californianus	California sea lion	Carnivora	31666		5887		18.59	Zalophus_californianus.zalCal2.2_genomic
160	Amphibia	Ambystoma mexicanum	Axolotl	Urodela	5386					AmexG_v6.0-DD
161	Amphibia	Leptobrachium leishanense	Leishan spiny toad	Anura	4004					ASM966780v1
162	Amphibia	Xenopus tropicalis	Tropical clawed frog	Anura	4239		88		2.08	Xenopus_tropicalis_v9.1
163	Aves	Accipiter nisus	Eurasian sparrowhawk	Accipitriformes	7077		475		6.71	Accipiter_nisus_ver1.0
164	Aves	Amazona collaria	Yellow-billed parrot	Psittaciformes	9946		787		7.91	ASM394721v1
165	Aves	Anas zonorhyncha	Eastern spot-billed duck	Anseriformes	10637		870		8.18	ASM222487v1
166	Aves	Anser brachyrhynchus	Pink-footed goose	Anseriformes	11130		649		5.83	ASM259213v1
167	Aves	Anser cygnoides	Swan goose	Anseriformes	11067		693		6.26	GooseV1.0
168	Aves	Apteryx haastii	Great spotted kiwi	Apterygiformes	10654		474		4.45	aptHaa1
169	Aves	Apteryx owenii	Little spotted kiwi	Apterygiformes	10892		487		4.47	aptOwe1
170	Aves	Apteryx rowi	Okarito kiwi	Apterygiformes	10971		486		4.43	aptRow1
171	Aves	Aquila chrysaetos chrysaetos	Golden eagle	Accipitriformes	11617	8011	687	68.96	5.91	bAquChr1.2
172	Aves	Athene cunicularia	Burrowing owl	Strigiformes	9625		528		5.49	athCun1
173	Aves	Bubo bubo	Eurasian eagle-owl	Strigiformes	10790		711		6.59	BubBub1.0
174	Aves	Buteo japonicus	Eastern buzzard	Accipitriformes	10801		700		6.48	ButJap1.0
175	Aves	Cairina moschata domestica	Domestic muscovy duck	Anseriformes	11181		813		7.27	CaiMos1.0
176	Aves	Calidris pugnax	Ruff	Charadriiformes	10779		505		4.69	ASM143184v1
177	Aves	Calidris pygmaea	Spoon-billed sandpiper	Charadriiformes	10888		532		4.89	ASM369795v1
178	Aves	Camarhynchus parvulus	Small tree finch	Passeriformes	10489		1193		11.37	STF_HiC
179	Aves	Catharus ustulatus	Swainson's thrush	Passeriformes	10288		796		7.74	bCatUst1.pri
180	Aves	Chrysolophus pictus	Golden pheasant	Galliformes	10677		749		7.02	Chrysolophus_pictus_GenomeV1.0
181	Aves	Corvus moneduloides	New Caledonian crow	Passeriformes	10557		831		7.87	UO_Cmon_1.0
182	Aves	Coturnix japonica	Japanese quail	Galliformes	10658	7124	823	66.84	7.72	Coturnix_japonica_2.0
183	Aves	Cyanistes caeruleus	Blue tit	Passeriformes	9391		980		10.44	cyaCae2
184	Aves	Dromaius novaehollandiae	Emu	Casuariiformes	11124	7239	563	65.08	5.06	droNov1
185	Aves	Erythrura gouldiae	Gouldian finch	Passeriformes	10181		860		8.45	GouldianFinch
186	Aves	Falco tinnunculus	Common kestrel	Falconiformes	10944		582		5.32	FalTin1.0
187	Aves	Ficedula albicollis	Collared flycatcher	Passeriformes	10200	6846	1297	67.12	12.72	FicAlb_1.4
188	Aves	Gallus gallus	Red junglefowl	Galliformes	11118		710		6.39	GRCg6a
189	Aves	Geospiza fortis	Medium ground finch	Passeriformes	9905		1164		11.75	GeoFor_1.0
190	Aves	Junco hyemalis	Dark-eyed junco	Passeriformes	9640	6355	981	65.92	10.18	ASM382977v1
191	Aves	Lepidothrix coronata	Blue-crowned manakin	Passeriformes	10628		832		7.83	Lepidothrix_coronata-1.0
192	Aves	Lonchura striata domestica	Bengalese finch	Passeriformes	10421		996		9.56	LonStrDom1
193	Aves	Malurus cyaneus samueli	Superb fairywren	Passeriformes	9693		704		7.26	mCya_1.0
194	Aves	Manacus vitellinus	Golden-collared manakin	Passeriformes	9950	6370	593	64.02	5.96	ASM171598v2
195	Aves	Meleagris gallopavo	Wild turkey	Galliformes	9252	4830	683	52.2	7.38	Turkey_2.01
196	Aves	Melopsittacus undulatus	Budgerigar	Psittaciformes	10142	6535	975	64.44	9.61	Melopsittacus_undulatus_6.3
197	Aves	Nothoprocta perdicaria	Chilean tinamou	Tinamiformes	10723		762		7.11	notPer1
198	Aves	Numida meleagris	Helmeted guineafowl	Galliformes	10947		646		5.9	NumMel1.0
199	Aves	Otus sunia	Oriental scops owl	Strigiformes	10813		549		5.08	OtuSun1.0
200	Aves	Parus major	Great tit	Passeriformes	10478		1089		10.39	Parus_major1.1
201	Aves	Phasianus colchicus	Common pheasant	Galliformes	11008		748		6.8	ASM414374v1
202	Aves	Strigops habroptila	Kakapo	Psittaciformes	10808	7128	752	65.95	6.96	bStrHab1_v1.p
203	Aves	Strix occidentalis caurina	Northern spotted owl	Strigiformes	11027		666		6.04	Soccid_v01
204	Aves	Struthio camelus australis	African ostrich	Struthioniformes	10656		353		3.31	ASM69896v1
205	Aves	Taeniopygia guttata	Zebra finch	Passeriformes	10328	6875	922	66.57	8.93	bTaeGut1_v1.p
206	Aves	Zonotrichia albicollis	White-throated sparrow	Passeriformes	9777		1162		11.89	Zonotrichia_albicollis-1.0.1
207	Aves	Zosterops lateralis melanops	Silvereye	Passeriformes	9375		1341		14.3	ASM128173v1
208	Reptilia	Anolis carolinensis	Green anole	Squamata	7887	4843	639	61.4	8.1	AnoCar2.0
209	Reptilia	Chelonoidis abingdonii	Abingdon island giant tortoise	Testudines	10784	6684	603	61.98	5.59	ASM359739v1
210	Reptilia	Chelydra serpentina	Common snapping turtle	Testudines	11122		404		3.63	Chelydra_serpentina-1.0
211	Reptilia	Chrysemys picta bellii	Painted turtle	Testudines	11643	7624	531	65.48	4.56	Chrysemys_picta_bellii-3.0.3
212	Reptilia	Crocodylus porosus	Saltwater crocodile	Crocodilia	11563	7464	854	64.55	7.39	CroPor_comp1
213	Reptilia	Gopherus evgoodei	Goodes thornscrub tortoise	Testudines	11460		559		4.88	rGopEvg1_v1.p
214	Reptilia	Laticauda laticaudata	Blue-ringed sea krait	Squamata	3049		379		12.43	latLat_1.0
215	Reptilia	Naja naja	Indian cobra	Squamata	6862		616		8.98	Nana_v5
216	Reptilia	Notechis scutatus	Mainland tigersnake	Squamata	6506		473		7.27	TS10Xv2-PRI
217	Reptilia	Pelodiscus sinensis	Chinese softshell turtle	Testudines	10971	7014	379	63.93	3.45	PelSin_1.0
218	Reptilia	Pelusios castaneus	West African mud turtle	Testudines	11333		684		6.04	Pelusios_castaneus-1.0
219	Reptilia	Podarcis muralis	Common wall lizard	Squamata	9172		381		4.15	PodMur_1.0
220	Reptilia	Pseudonaja textilis	Eastern brown snake	Squamata	6655		593		8.91	EBS10Xv2-PRI
221	Reptilia	Salvator merianae	Argentine black and white tegu	Squamata	8545	5802	719	67.9	8.41	HLtupMer3
222	Reptilia	Sphenodon punctatus	Tuatara	Rhynchocephalia	10841	6031		55.63		ASM311381v1
223	Reptilia	Terrapene carolina triunguis	Three-toed box turtle	Testudines	10643		405		3.81	T_m_triunguis-2.0
224	Reptilia	Varanus komodoensis	Komodo dragon	Squamata	8921		583		6.54	ASM479886v1
225	Teleostei	Cyprinus carpio	Common carp	Cypriniformes	526		58		11.03	common_carp_genome
226	Teleostei	Danio rerio	Zebra danio or zebrafish	Cypriniformes	1188		131		11.03	GRCz11
