# Supplementary material for: A mammalian methylation array for profiling methylation levels at conserved sequences
Source: Nat Commun. 2022 Feb 10;13:783. doi: 10.1038/s41467-022-28355-z (PMC8831611; doi:10.1038/s41467-022-28355-z)
Supplement: Supplementary file 5 — Supplementary Dataset 3 [file 41467_2022_28355_MOESM5_ESM.csv]

Row	CGid	Acinonyx_jubatus.Aci_jub_2_genomic	Ailuropoda_melanoleuca.ailMel1.100	Arvicanthis_niloticus.mArvNil1.pat.X_genomic	Asian_elephant.Elephas_maximus.Kandula3.cat.augustus	Balaenoptera_acutorostrata.BalAcu1.0_genomic	Bat.Desmodus_rotundus.GCF 002940915.1 ASM294091v2	Bat.Eptesicus_fuscus.GCF 000308155.1 EptFus1.0	Bat.Molossus_molossus.HLmolMol2	Bat.Myotis_lucifugus.GCF 000147115.1 Myoluc2.0	Bat.Myotis_myotis.HLmyoMyo6	Bat.Phyllostomus_discolor. HLphyDis3	Bat.Pipistrellus_kuhlii.HLpipKuh2	Bat.Pteropus_vampyrus.pteVam1.100	Bat.Rhinolophus_ferrumequinum.HLrhiFer5	Bat.Rousettus_aegyptiacus.HLrouAeg4	Beluga_whale.Delphinapterus_leucas.ASM228892v3.100	Bison_bison.Bison_UMD1.0_genomic	Bos_grunniens.LU_Bosgru_v3.0.100	Bos_taurus_hybrid.UOA_Angus_1.100	Callorhinus_ursinus.ASM326570v1_genomic	Camelus_bactrianus.Ca_bactrianus_MBC_1.0_genomic	Camelus_dromedarius.CamDro2.100	Canis_lupus_dingo.ASM325472v1.100	Canis_lupus_familiarisbasenji.Basenji_breed-1.1.100	Capra_hircus.ARS1.100	Castor_canadensis.C.can_genome_v1.0.100	Cat.Felis_catus_9.0.100	Cattle.bos_taurus.ARS-UCD1.2	Cavia_aperea.CavAp1.0.100	Cavia_porcellus.Cavpor3.0.100	Cebus_capucinus.Cebus_imitator-1.0.100	Ceratotherium_simum.CerSimSim1.0_genomic	Chinchilla_lanigera.ChiLan1.0.100	Colobus_angolensis_palliatus.Cang.pa_1.0.100	Condylura_cristata.ConCri1.0_genomic	Cricetulus_griseus_chok1gshd.CHOK1GS_HDv1.100	Cricetulus_griseus_picr.CriGri-PICR.100	Dasypus_novemcinctus.Dasnov3.0.100	Dipodomys_ordii.Dord_2.0.100	Dog.CanFam_GreatDane.UMICH_Zoey_3.1.100	Dog.CanFam3.1	Echinops_telfairi.ASM31398v2_genomic	Elephant.Loxodonta_africana.loxAfr3.100	Elephantulus_edwardii.EleEdw1.0_genomic	Enhydra_lutris.ASM228890v2_genomic	Equus_asinus_asinus.ASM303372v1.100	Erinaceus_europaeus.EriEur2.0_genomic	Eumetopias_jubatus.ASM402803v1_genomic
1	cg00000165	BARHL2_Intergenic_upstream	BARHL2_Intergenic_upstream	Barhl2_Intergenic_upstream	407.g88_Intergenic_upstream	BARHL2_Intergenic_upstream	BARHL2_Intergenic_upstream	BARHL2_Intergenic_upstream	BARHL2_Intergenic_upstream		BARHL2_Intergenic_upstream	BARHL2_Intergenic_upstream	BARHL2_Intergenic_upstream	BARHL2_Intergenic_upstream	BARHL2_Intergenic_upstream	BARHL2_Intergenic_upstream	BARHL2_Intergenic_upstream	BARHL2_Intergenic_upstream	BARHL2_Intergenic_upstream	BARHL2_Promoter	BARHL2_Intergenic_upstream	BARHL2_Intergenic_upstream	BARHL2_Intergenic_upstream	BARHL2_Intergenic_upstream	BARHL2_Intergenic_upstream	BARHL2_Intergenic_upstream	Barhl2_Intergenic_upstream	BARHL2_Intergenic_upstream	BARHL2_Intergenic_upstream		BARHL2_Intergenic_upstream	BARHL2_Intergenic_upstream	LOC101390537_Intergenic_upstream	BARHL2_Intergenic_upstream	BARHL2_Intergenic_upstream				BARHL2_Intergenic_upstream	Barhl2_Intergenic_upstream	BARHL2_Intergenic_upstream	BARHL2_Intergenic_upstream	BARHL2_Promoter	BARHL2_Intergenic_upstream	BARHL2_Intergenic_upstream	LOC111143670_Intergenic_upstream	BARHL2_Intergenic_upstream		BARHL2_Intergenic_upstream
2	cg00001209	LOC113603449_Intergenic_downstream	KIF2A_Intergenic_upstream	LOC117723823_Intergenic_upstream	1.g741_Intergenic_upstream	LOC114236941_Intergenic_upstream								ZSWIM6_Intergenic_downstream	LOC02727_Intergenic_downstream	LOC05624_Intergenic_upstream	KIF2A_Intergenic_upstream	TRNAR-GCG_Intergenic_upstream		KIF2A_Intron	LOC112839401_Intergenic_downstream	LOC105077851_Intergenic_downstream	KIF2A_Intergenic_upstream	KIF2A_Intergenic_upstream	KIF2A_Intergenic_upstream	KIF2A_Intergenic_upstream		KIF2A_Intergenic_upstream	KIF2A_Intergenic_upstream	KIF2A_Intergenic_upstream	KIF2A_Intergenic_upstream	ZSWIM6_Intergenic_downstream	LOC106800639_Intergenic_downstream	KIF2A_Intron	KIF2A_Intergenic_upstream	LOC105853354_Intergenic_upstream	Kif2a_Intergenic_upstream	Kif2a_Intergenic_upstream	ZSWIM6_Intergenic_downstream	Kif2a_Intergenic_upstream	KIF2A_Intergenic_upstream	KIF2A_Intergenic_upstream	LOC115873928_Intergenic_upstream	KIF2A_Intergenic_upstream	LOC102844225_Intergenic_upstream	LOC111156880_Intergenic_upstream	KIF2A_Intergenic_upstream	LOC103108058_Intergenic_downstream	LOC114224688_Intergenic_downstream
3	cg00001364	PROX1_Exon	PROX1_Exon	Prox1_Exon	262.g46_Exon	PROX1_Exon	PROX1_Exon	PROX1_Exon	PROX1_Exon	PROX1_Exon	PROX1_Exon	PROX1_Exon	PROX1_Exon	PROX1_Exon	PROX1_Exon	PROX1_fiveUTR	PROX1_Exon	PROX1_Exon		PROX1_Exon	PROX1_Exon	PROX1_Exon	PROX1_Exon		PROX1_Exon	PROX1_Exon	Prox1_Exon	PROX1_Exon	PROX1_Exon			PROX1_Exon			PROX1_Exon	PROX1_Exon	Prox1_Exon	Prox1_Exon	PROX1_Exon	Prox1_Exon	PROX1_Exon	PROX1_Exon	PROX1_Exon	PROX1_Exon	PROX1_Exon				PROX1_Exon
4	cg00001582	ZMIZ1_Promoter		Zmiz1_fiveUTR	286.g338_Intron	MIS12_Intergenic_downstream	ZMIZ1_Intergenic_upstream	ZMIZ1_Intergenic_upstream	ZMIZ1_Intergenic_upstream	ZMIZ1_Intergenic_upstream	LOC01461_Promoter	ZMIZ1_Intergenic_upstream	LOC01032_Intergenic_downstream		ZMIZ1_Intergenic_upstream	LOC04530_Intergenic_downstream	ZMIZ1_Intergenic_upstream		ZMIZ1_Intergenic_upstream	ZMIZ1_Promoter		ZMIZ1_Intergenic_upstream	gene:ENSCDRG00005006602_Intergenic_upstream	ZMIZ1_Intergenic_upstream		ZMIZ1_Intergenic_upstream		ZMIZ1_Intergenic_upstream	ZMIZ1_Intergenic_upstream		ZMIZ1_Intergenic_upstream	ZMIZ1_Intergenic_upstream	LOC101397244_Intergenic_upstream	ZMIZ1_Intergenic_upstream		ZMIZ1_Promoter	Zmiz1_Intergenic_upstream	Zmiz1_Intergenic_upstream			ZMIZ1_Intergenic_upstream	ZMIZ1_Intergenic_upstream	ZMIZ1_Intergenic_upstream		LOC102869854_Intergenic_downstream	LOC111144720_Promoter	ZMIZ1_Intron	ZMIZ1_Intergenic_upstream	ZMIZ1_Promoter
5	cg00002920	MKI67_Intergenic_upstream		LOC117717680_Intergenic_upstream		MKI67_Intergenic_upstream	MKI67_Intergenic_upstream		LOC01823_Exon	MKI67_Intergenic_upstream	LOC01380_Promoter	LOC03666_Intergenic_downstream			LOC00943_Intergenic_upstream	LOC04641_Intergenic_downstream	PTPRE_Intergenic_downstream	LOC105002749_Intergenic_downstream	gene:ENSBGRG00000011759_Intergenic_upstream	PTPRE_Intergenic_downstream		MKI67_Intergenic_upstream	PTPRE_Intergenic_downstream	PTPRE_Intergenic_downstream	gene:ENSCAFG00030026286_Intergenic_upstream	PTPRE_Intergenic_downstream	Ptpre_Intergenic_downstream		MKI67_Intergenic_upstream	PTPRE_Intergenic_downstream	PTPRE_Intergenic_downstream		LOC101389829_Intergenic_upstream	PTPRE_Intergenic_downstream	MKI67_Intergenic_upstream	MKI67_Intergenic_upstream	Mki67_Intergenic_upstream	Mki67_Intergenic_upstream	PTPRE_Intergenic_downstream	Ptpre_Intergenic_downstream	PTPRE_Intergenic_downstream	MKI67_Intergenic_upstream			MKI67_Intergenic_upstream	LOC111145059_Intergenic_downstream	PTPRE_Intergenic_downstream		MKI67_Intergenic_upstream
6	cg00003994	MEOX2_Exon	MEOX2_Exon	Meox2_Exon	46.g420_Exon	MEOX2_Exon	MEOX2_Exon	MEOX2_Exon	MEOX2_Exon	MEOX2_Exon	MEOX2_Exon	MEOX2_Exon	MEOX2_Exon	MEOX2_Exon	MEOX2_Exon	MEOX2_Exon	MEOX2_Exon	MEOX2_Exon	AGMO_Exon	MEOX2_Exon	MEOX2_Exon	MEOX2_Exon	MEOX2_Exon	MEOX2_Exon	MEOX2_Exon	MEOX2_Exon	Meox2_Exon	AGMO_Exon	MEOX2_Exon		MEOX2_Exon	MEOX2_Exon	LOC101392957_Exon	MEOX2_Exon	MEOX2_Exon	MEOX2_Exon	Meox2_Exon	Meox2_Exon	MEOX2_Exon	Meox2_Exon	MEOX2_Exon	AGMO_Exon	MEOX2_Exon	MEOX2_Exon	MEOX2_Exon	LOC111147338_Exon		MEOX2_Exon	MEOX2_Exon
7	cg00004555	SETD5_Intron	SETD5_Intergenic_upstream	Setd5_Intron	107.g249_Intergenic_upstream	SETD5_Intron	SETD5_Intron	SETD5_Intron	THUMPD3_Intergenic_downstream			SETD5_fiveUTR	SETD5_Intron	gene:ENSPVAG00000008719_Promoter	SETD5_Intron	SETD5_Intron	SETD5_Intergenic_upstream	SETD5_Intron	THUMPD3_Intron	SETD5_Intron	SETD5_Intron	LOC105067571_Promoter	SETD5_Intron	SETD5_Intergenic_upstream	SETD5_Intergenic_upstream	SETD5_Intergenic_upstream	Setd5_Intron	SETD5_Intron	SETD5_Intergenic_upstream		SETD5_Intergenic_upstream	SETD5_Intergenic_upstream	LOC101394201_Intron	SETD5_Intron	SETD5_Intergenic_upstream		Setd5_Intergenic_upstream	Setd5_Intergenic_upstream	SETD5_Promoter	Setd5_Intergenic_upstream	SETD5_Intergenic_upstream	SETD5_Intergenic_upstream	SETD5_Intron	SETD5_Intergenic_upstream	LOC102872426_Promoter	LOC111144365_Intron	SETD5_Intron	SETD5_Intron	SETD5_Intron
8	cg00005112	WWP2_Intron	WWP2_Intron	Wwp2_Intron	545.g255_Exon	WWP2_Intron	WWP2_Intron	LOC114230935_Intron	WWP2_Intron	WWP2_Intron	WWP2_Intron	WWP2_Intron	WWP2_Intron	WWP2_Intron	WWP2_Intron	WWP2_Intron	WWP2_Intron	WWP2_Intron	WWP2_Intron	WWP2_Intron	WWP2_Intron	WWP2_Intron	WWP2_Intron	WWP2_Intron	WWP2_Intron	WWP2_Intron	Psmd7_Intergenic_downstream	WWP2_Intron	WWP2_Intron	WWP2_Intron	WWP2_Intron	WWP2_Intron	LOC101405514_Intron	WWP2_Intron	WWP2_Intron	WWP2_Intron	Wwp2_Intron	Wwp2_Intron	WWP2_Intron		WWP2_Intron	WWP2_Intron	WWP2_Intron	WWP2_Intron	WWP2_Intron	LOC111152895_Intron	WWP2_Intron	WWP2_Intron	WWP2_Intron
9	cg00005271	FNBP4_Intron	FNBP4_Intron	Fnbp4_Intron	387.g230_Intron	FNBP4_Intron	FNBP4_Intron	FNBP4_Intron	FNBP4_fiveUTR	FNBP4_Intron	FNBP4_threeUTR	FNBP4_threeUTR	FNBP4_Intron	FNBP4_Intron	FNBP4_Intron	FNBP4_threeUTR	FNBP4_Intron	FNBP4_Intron		NDUFS3_Intron	FNBP4_Intron	FNBP4_Intron	FNBP4_Intron	FNBP4_Intron	FNBP4_Intron	FNBP4_Intron	Fnbp4_Intron	FNBP4_Intron	FNBP4_Intron	FNBP4_Intron	FNBP4_Intron	FNBP4_Intron	LOC101408322_Intron	FNBP4_Intron	FNBP4_Intron	FNBP4_Intron	Fnbp4_Intron	Fnbp4_Intron	FNBP4_Intron	Fnbp4_Intron	FNBP4_Intron	FNBP4_Intron		FNBP4_Intron	FNBP4_Intron	LOC111149561_Intron	FNBP4_Intron	FNBP4_Intron	FNBP4_Intron
10	cg00006213	LOC113599431_threeUTR	SFPQ_Intergenic_downstream	Sfpq_threeUTR	268.g103_Promoter	SFPQ_threeUTR	SFPQ_threeUTR	SFPQ_threeUTR	SFPQ_Intergenic_downstream	SFPQ_threeUTR	SFPQ_Intergenic_downstream	LOC03938_Promoter	SFPQ_Intergenic_downstream	SFPQ_Intergenic_downstream	SFPQ_Intergenic_downstream	SFPQ_Intergenic_downstream	SFPQ_Intron	SFPQ_threeUTR	SFPQ_Intron	SFPQ_Intron	SFPQ_threeUTR	SFPQ_Intergenic_downstream	SFPQ_Intron		ZMYM1_Intergenic_downstream	SFPQ_threeUTR	Sfpq_Intron	SFPQ_Intron	SFPQ_Intron	ZMYM1_Intergenic_downstream	ZMYM4_Intergenic_upstream	SFPQ_threeUTR	LOC101399642_threeUTR	ZMYM1_threeUTR	ZMYM4_Intergenic_upstream	SFPQ_threeUTR	Sfpq_threeUTR	Sfpq_Intergenic_downstream	SFPQ_Intergenic_downstream	Sfpq_threeUTR	ZMYM1_Intron	SFPQ_Intergenic_downstream	LOC115872793_Promoter	SFPQ_Intergenic_downstream	SFPQ_Intergenic_downstream	LOC111143654_threeUTR	SFPQ_Intron	SFPQ_Intron	SFPQ_threeUTR
11	cg00008998	ARHGAP15_Intron	ARHGAP15_Intron			LOC102999826_Intron	ARHGAP15_Intron	ARHGAP15_Intron	ARHGAP15_Intron	ARHGAP15_Intron	ARHGAP15_Intron	ARHGAP15_Intron	ARHGAP15_Intron	ARHGAP15_Intron	ARHGAP15_Intron	ARHGAP15_Intron	ARHGAP15_Intron	ARHGAP15_Intron	ARHGAP15_Intron	ARHGAP15_Intron	ARHGAP15_Intron	ARHGAP15_Intron	ARHGAP15_Intron	ARHGAP15_Intron	ARHGAP15_Intron	GTDC1_Intron		ARHGAP15_Intron	ARHGAP15_Intron	ARHGAP15_Intron	ARHGAP15_Intron	ARHGAP15_Intron	LOC101405147_Intron		ARHGAP15_Intron	ARHGAP15_Intron	Arhgap15_Intron	Arhgap15_Intron	ARHGAP15_Intron	Arhgap15_Intron	ARHGAP15_Intron	ARHGAP15_Intron				LOC111143410_Intron	ARHGAP15_Intron	ARHGAP15_Intron	ARHGAP15_Intron
12	cg00009248	MAPT_Exon	MAPT_Exon	Mapt_Exon	1216.g485_Promoter	MAPT_Exon	MAPT_Exon	MAPT_Exon	MAPT_Exon	MAPT_Exon	MAPT_Exon	MAPT_Exon	MAPT_Exon	MAPT_Exon	MAPT_Exon	MAPT_Exon	MAPT_Exon	MAPT_Exon	MAPT_Exon	MAPT_Exon		MAPT_Exon	MAPT_Exon	MAPT_Exon	MAPT_Exon	MAPT_Exon	Mapt_Exon	MAPT_Exon	MAPT_Exon	gene:ENSCAPG00000011654_Exon	SPPL2C_Exon	MAPT_Exon	LOC101404209_Exon	MAPT_Exon	KANSL1_Exon	MAPT_Exon	Mapt_Exon	Mapt_Exon	MAPT_Exon	Mapt_Exon	MAPT_Exon	MAPT_Exon	MAPT_Exon	MAPT_Exon	MAPT_Exon	LOC111158157_Exon	MAPT_Exon	MAPT_Exon	MAPT_Exon
13	cg00009319	AUTS2_Intron	AUTS2_Intergenic_upstream		411.g124_Intergenic_downstream	AUTS2_Intergenic_upstream	AUTS2_Intron	AUTS2_Intron	AUTS2B_Intron	AUTS2_Intron	AUTS2L_Intron	LOC02610_Intron	AUTS2B_Intron		AUTS2B_Intron			AUTS2_Intron	AUTS2_Intergenic_upstream	AUTS2_Intron	AUTS2_Intron			AUTS2_Intergenic_upstream	AUTS2_Intron	AUTS2_Intergenic_upstream	Auts2_Intron	AUTS2_Intron	AUTS2_Intergenic_upstream	AUTS2_Intergenic_upstream	AUTS2_Intergenic_upstream	AUTS2_Intron	LOC101394860_Intron	AUTS2_Intergenic_upstream	AUTS2_Intron	AUTS2_Intergenic_upstream			AUTS2_Intergenic_upstream		AUTS2_Intron	AUTS2_Intron	AUTS2_Intron	AUTS2_Intergenic_upstream	AUTS2_Intron	LOC111145610_Intron	AUTS2_Intergenic_upstream	AUTS2_Intergenic_upstream	AUTS2_Intron
14	cg00010445	RFX1_Exon		Rfx1_Exon	543.g450_Exon	RFX1_Intron	RFX1_Intron	RFX1_Exon	RFX1_Intron	RFX1_Intron	RFX1_Intron	RFX1_Exon	RFX1_Intron	RFX1_Intron	RFX1_Intron	RFX1_Exon	RFX1_Intron		RFX1_Intron	CC2D1A_Intron	RFX1_Exon		RFX1_Intron	RFX1_Intron	CC2D1A_Intron	RFX1_Intron	Rfx1_Intron	RFX1_Exon	RFX1_Intron	RFX1_Intron	RFX1_Intron	RFX1_Intron	LOC101398478_Intron	RFX1_Intron		RFX1_Intron	Rfx1_Intron	Rfx1_Intron		Rfx1_Intron	CC2D1A_Intron		RFX1_Intron		RFX1_Intron	LOC111162392_Intron	RFX1_Intron		RFX1_Intron
15	cg00010903	FBXL20_Exon	FBXL20_Exon	Fbxl20_Exon	402.g197_Exon	FBXL20_Exon	FBXL20_Exon	FBXL20_Exon	FBXL20_Exon	FBXL20_Exon	FBXL20_Exon	FBXL20_Exon	FBXL20_Exon	FBXL20_Exon	FBXL20_Exon	FBXL20_Exon	FBXL20_Exon	FBXL20_Exon	FBXL20_Exon	FBXL20_Exon	FBXL20_Exon	FBXL20_Exon	FBXL20_Exon	FBXL20_Exon	FBXL20_Exon	FBXL20_Exon	Fbxl20_Exon	FBXL20_Exon	FBXL20_Exon		FBXL20_Exon	FBXL20_Exon	LOC101405693_Exon	STAC2_Exon	FBXL20_Exon	FBXL20_Exon	Fbxl20_Exon	Fbxl20_Exon	FBXL20_Exon	Fbxl20_Exon	FBXL20_Exon	FBXL20_Exon	FBXL20_Exon	FBXL20_Exon	LOC102862427_Exon	LOC111151620_Exon	FBXL20_Exon	FBXL20_Exon	FBXL20_Exon
16	cg00010926	PAK3_Exon	PAK3_Exon	Pak3_Exon	196048.g141_Intron	PAK3_Intron		PAK3_Exon	PAK3_Exon	PAK3_Exon	PAK3_Intron	PAK3_Intron	PAK3_Exon				PAK3_Intron		PAK3_Exon		PAK3_Exon	PAK3_Intron	PAK3_Exon	PAK3_Exon	PAK3_Exon	PAK3_Intron		PAK3_Exon	PAK3_Exon		PAK3_Exon	PAK3_Exon	LOC101396590_Intron	PAK3_Exon	PAK3_Exon	PAK3_Intron	Pak3_Intron	Pak3_Intron	PAK3_Exon	Pak3_Intron	PAK3_Exon	PAK3_Exon	PAK3_Exon	PAK3_Intron	PAK3_Exon		PAK3_Intron	PAK3_Exon	PAK3_Exon
17	cg00010977	LOC106984849_Intergenic_downstream	FIGN_Intergenic_downstream	LOC117703137_Intergenic_upstream	0.g343_Intergenic_downstream	FIGN_Intergenic_downstream	FIGN_Intergenic_downstream	FIGN_Intergenic_downstream	FIGN_Intergenic_downstream	FIGN_Intergenic_downstream	FIGN_Intergenic_downstream	FIGN_Intergenic_downstream	LOC03298_Intergenic_downstream	FIGN_Intergenic_downstream	FIGN_Intergenic_downstream	FIGN_Intergenic_downstream	KCNH7_Intergenic_upstream		FIGN_Intergenic_downstream	FIGN_Intergenic_downstream		FIGN_Intergenic_downstream	FIGN_Intergenic_downstream	FIGN_Intergenic_downstream	FIGN_Intergenic_downstream	FIGN_Intron		FIGN_Intergenic_downstream	FIGN_Intergenic_downstream	FIGN_Intergenic_downstream	FIGN_Intergenic_downstream	gene:ENSCCAG00000020175_Intergenic_upstream	LOC101389880_Intergenic_downstream	FIGN_Intergenic_downstream	FIGN_Intergenic_downstream	FIGN_Intergenic_downstream	Fign_Intergenic_downstream	Fign_Intron	FIGN_Intergenic_downstream	Fign_Intergenic_downstream	FIGN_Intergenic_downstream	FIGN_Intergenic_downstream	LOC101648156_Intergenic_downstream	FIGN_Intergenic_downstream	LOC102850897_Intergenic_downstream	LOC111143714_Intergenic_downstream	FIGN_Intergenic_downstream	FIGN_Intergenic_downstream	LOC114216538_Intergenic_downstream
18	cg00012521	GGCT_Exon	NOD1_Exon	Ggct_Exon		GGCT_Exon	GGCT_Exon	GGCT_Exon	NOD1_Intergenic_upstream	LOC111826045_Exon	LOC00847_Intergenic_downstream	LOC00952_Exon	LOC02025_Intergenic_downstream	gene:ENSPVAG00000013564_Exon		NOD1_Intergenic_upstream	NOD1_Exon	GGCT_Exon	NOD1_Exon	NOD1_Exon	GGCT_Exon					GARS1_Exon	Ggct_Exon	NOD1_Exon	GGCT_Exon			NOD1_Exon	LOC101409025_Exon		NOD1_Exon	GGCT_Exon	Ggct_Exon	Ggct_Exon		Ggct_Exon						LOC111147302_Exon	NOD1_Exon		GGCT_Exon
19	cg00012879	NFIX_Exon	NFIX_Exon		543.g411_Exon	NFIX_Exon	NFIX_Exon	NFIX_Exon		NFIX_Exon	NFIX_Exon	NFIX_Exon	NFIX_Exon	NFIX_Exon	NFIX_fiveUTR	NFIX_Exon	NFIX_Exon	NFIX_Exon	NFIX_Exon	NACC1_Exon	NFIX_Exon	NFIX_Exon	NFIX_Exon	NFIX_Exon	NFIX_Exon	NFIX_Exon		NFIX_Exon	NFIX_Exon	NFIX_Exon	NFIX_Exon	NFIX_Exon	LOC101408001_Exon	NFIX_Exon	NFIX_Exon	NFIX_Exon					NFIX_Exon	NFIX_Exon		TRMT1_Exon	NFIX_Exon	LOC111162388_Exon	NFIX_Exon		LOC114197780_Exon
20	cg00013189	NKX2-3_Intergenic_downstream	NKX2-3_Intron	Nkx2-3_Intergenic_downstream	386.g85_Intergenic_downstream	NKX2-3_Exon	NKX2-3_Intergenic_downstream	NKX2-3_Intron	SLC25A28_Intergenic_downstream	NKX2-3_Intergenic_downstream	SLC25A28_Intergenic_downstream	SLC25A28_Intergenic_downstream	SLC25A28_Intergenic_downstream	NKX2-3_Intergenic_downstream	LOC00918_Intergenic_downstream	SLC25A28_Intergenic_downstream	NKX2-3_Intergenic_downstream	NKX2-3_Intergenic_downstream	NKX2-3_Intergenic_downstream	NKX2-3_Intergenic_downstream	NKX2-3_Intergenic_downstream		NKX2-3_Intergenic_downstream	NKX2-3_Intergenic_downstream	NKX2-3_Intergenic_downstream	NKX2-3_Intergenic_downstream	Nkx2-3_Intergenic_downstream	NKX2-3_Intergenic_downstream	NKX2-3_Intergenic_downstream		NKX2-3_Intergenic_downstream	NKX2-3_Intergenic_downstream	LOC101409156_Intergenic_downstream	NKX2-3_Intergenic_downstream	NKX2-3_Intergenic_downstream		Nkx2-3_Intergenic_downstream	Nkx2-3_Intergenic_downstream	NKX2-3_Intergenic_downstream		NKX2-3_Intergenic_downstream	NKX2-3_Intergenic_downstream	NKX2-3_Exon	NKX2-3_Intergenic_downstream		LOC111145022_Promoter	NKX2-3_Exon	SLC25A28_Intergenic_downstream	NKX2-3_Intergenic_downstream
21	cg00013247	LOC113604323_Intron	CDH5_Intergenic_upstream	Cdh5_Intergenic_upstream		LOC103011345_Intergenic_downstream			CDH5_Intergenic_upstream						CDH5_Intergenic_upstream	CDH5_Intergenic_upstream		TRNAC-ACA_Intergenic_upstream		CDH5_Intergenic_upstream	CDH5_Intergenic_upstream			CDH5_Intergenic_upstream	BEAN1_Intergenic_upstream	CDH5_Intergenic_upstream		CDH5_Intergenic_upstream	CDH5_Intergenic_upstream	CDH5_Intergenic_upstream	CDH5_Intergenic_upstream	CDH5_Intergenic_upstream	LOC106802046_Intergenic_downstream	CDH5_Intergenic_upstream	CDH11_Intergenic_upstream	CDH5_Intergenic_upstream	Cdh5_Intergenic_upstream	gene:ENSCGRG00015003756_Intergenic_upstream	CDH5_Intergenic_upstream		CDH5_Intergenic_upstream	CDH5_Intron			LOC102856216_Intergenic_downstream		CDH5_Intergenic_upstream	CDH5_Intergenic_upstream	CDH5_Intergenic_upstream
22	cg00014011	WNT1_Intergenic_downstream	WNT1_Intergenic_downstream	Wnt1_Intergenic_downstream	487.g673_Intergenic_downstream		WNT1_Intergenic_downstream	WNT1_Intergenic_downstream	WNT1_Intergenic_downstream	WNT1_Intergenic_downstream	WNT1_Intergenic_downstream	WNT10B_Promoter		WNT1_Intergenic_downstream		WNT1_Intergenic_downstream		WNT1_Intergenic_downstream	WNT1_Intergenic_downstream	WNT1_Intergenic_downstream	WNT1_Intergenic_downstream	WNT1_Intergenic_downstream	WNT1_Intergenic_downstream	WNT1_Intergenic_downstream	DDN_Intron	WNT1_Intergenic_downstream	Wnt1_Intergenic_downstream	WNT10B_Intron	WNT1_Intergenic_downstream	WNT10B_Intergenic_upstream	WNT1_Intergenic_downstream	WNT10B_Promoter	LOC101399475_Intergenic_downstream	DDN_Intergenic_downstream	WNT1_Intergenic_downstream	WNT1_Intergenic_downstream	Wnt1_Intergenic_downstream	Wnt1_Intergenic_downstream	WNT1_Intergenic_downstream	Wnt1_Intergenic_downstream	DDN_Intron	WNT1_Intron	WNT1_Intergenic_downstream	DDN_Intergenic_downstream	DDN_Intergenic_downstream	LOC111158015_Intergenic_downstream	WNT1_Intergenic_downstream	WNT1_Intergenic_downstream	WNT1_Intergenic_downstream
23	cg00015001	PAX2_Intergenic_upstream	HIF1AN_Intergenic_downstream	Pax2_Intergenic_upstream		PAX2_Intergenic_upstream	PAX2_Intergenic_upstream	LOC114232479_Intron	PAX2_Intergenic_upstream	PAX2_Intergenic_upstream	PAX2_Intergenic_upstream	PAX2_Intergenic_upstream	PAX2_Intergenic_upstream		PAX2_Intergenic_upstream	PAX2_Intergenic_upstream	PAX2_Intergenic_upstream	PAX2_Intergenic_upstream	PAX2_Intergenic_upstream	PAX2_Intergenic_upstream	PAX2_Intergenic_upstream	PAX2_Intergenic_upstream	PAX2_Intergenic_upstream	HIF1AN_Intergenic_downstream	PAX2_Intergenic_upstream	PAX2_Intergenic_upstream		PAX2_Intergenic_upstream	PAX2_Intergenic_upstream			PAX2_Intergenic_upstream	LOC101402090_Intergenic_upstream	PAX2_Intergenic_upstream	PAX2_Intergenic_upstream	PAX2_Intergenic_upstream			PAX2_Intron	Pax2_Intergenic_upstream	PAX2_Intergenic_upstream	PAX2_Intergenic_upstream	LOC101648024_Intron		PAX2_Intergenic_upstream	LOC111145099_Intergenic_upstream	PAX2_Intergenic_upstream	PAX2_Intergenic_upstream	PAX2_Intergenic_upstream
24	cg00015319	LOC113593086_Promoter		LOC117718396_Intergenic_upstream	487.g433_Intergenic_upstream	LOC102999544_Intergenic_downstream	HOXC4_Intergenic_downstream	LOC114231275_Intergenic_downstream	HOXC4_Intergenic_downstream	LOC111827418_Intergenic_downstream	LOC03348_Intergenic_upstream	HOXC4_Intergenic_downstream	LOC02153_Intergenic_upstream		LOC00398_Intergenic_upstream	LOC03077_Intergenic_upstream	HOXC4_Intergenic_downstream	HOXC4_Intergenic_downstream		HOXC5_Intergenic_downstream	LOC112832721_Intergenic_downstream	LOC105076307_Intergenic_upstream	HOXC4_Intergenic_downstream	HOXC4_Intergenic_downstream	HOXC4_Intergenic_downstream	HOXC4_Intergenic_downstream	Zc3h15_Intergenic_upstream	HOXC4_Intergenic_downstream	HOXC4_Intergenic_downstream		HOXC4_Intergenic_downstream	HOXC4_Intergenic_downstream	LOC106801653_Intergenic_downstream	HOXC4_Intergenic_downstream	HOXC5_Intergenic_downstream	HOXC4_Intergenic_downstream	Hoxc4_Intergenic_downstream	Hoxc4_Intron		Hoxc4_Intergenic_downstream	SMUG1_Intron	HOXC4_Intergenic_downstream	HOXC4_Intergenic_downstream	HOXC4_Intergenic_downstream		LOC111157880_Intergenic_downstream	HOXC4_Intergenic_downstream	LOC107522265_Intergenic_upstream	HOXC4_Intergenic_downstream
25	cg00016215	KCNMA1_Exon	KCNMA1_Exon	Kcnma1_Exon	286.g301_Exon	KCNMA1_Exon	KCNMA1_Exon	KCNMA1_Exon	KCNMA1_Exon	KCNMA1_Exon	KCNMA1_Exon	KCNMA1_Exon	KCNMA1_Exon	KCNMA1_Exon	KCNMA1_Exon	KCNMA1_Exon	KCNMA1_Exon	KCNMA1_Exon	KCNMA1_Exon	KCNMA1_Exon		KCNMA1_Exon	KCNMA1_Exon	KCNMA1_Exon	KCNMA1_Exon	KCNMA1_Exon	Kcnma1_Intergenic_upstream	KCNMA1_Exon	KCNMA1_Exon		KCNMA1_Exon	KCNMA1_Exon	LOC101398941_Exon	KCNMA1_Exon	KCNMA1_Exon	KCNMA1_Exon	Kcnma1_Exon	Kcnma1_Exon		Kcnma1_Exon	KCNMA1_Exon	KCNMA1_Exon	KCNMA1_Exon	KCNMA1_Exon	KCNMA1_Exon	LOC111144685_Exon	KCNMA1_Exon	KCNMA1_Exon	KCNMA1_Exon
26	cg00017571	DMBX1_Promoter	DMBX1_Promoter	Dmbx1_Promoter	228.g381_Promoter		DMBX1_Promoter	DMBX1_Promoter	DMBX1_Promoter	DMBX1_Promoter	DMBX1_Promoter	DMBX1_Intron	DMBX1_Promoter	FAAH_Intergenic_downstream	DMBX1_Promoter	DMBX1_Promoter		DMBX1_Promoter	DMBX1_Promoter	DMBX1_Promoter	DMBX1_Promoter	DMBX1_Intron	DMBX1_Promoter	DMBX1_Promoter	DMBX1_Intron	DMBX1_Promoter	Dmbx1_Promoter	DMBX1_Intron	DMBX1_Promoter	DMBX1_Promoter	DMBX1_Promoter	DMBX1_Promoter	LOC101402242_Promoter		DMBX1_Promoter	DMBX1_Promoter	Dmbx1_Promoter	Dmbx1_Promoter	DMBX1_Intron	Dmbx1_Promoter	DMBX1_Promoter	DMBX1_Intron	DMBX1_Promoter	FAAH_Intergenic_downstream	DMBX1_Promoter		DMBX1_Promoter	LOC103112035_Intergenic_downstream	DMBX1_Promoter
27	cg00017737	CALCOCO1_Intergenic_upstream	CALCOCO1_Intergenic_upstream	Calcoco1_Intergenic_upstream	487.g450_Intergenic_upstream	CALCOCO1_Intergenic_upstream	CALCOCO1_Promoter	LOC103285354_Promoter	CALCOCO1_Intergenic_upstream	LOC102429825_Promoter	CALCOCO1_Intergenic_upstream	CALCOCO1_Promoter	CALCOCO1_Intergenic_upstream	CALCOCO1_Intergenic_upstream	LOC00396_Promoter	CALCOCO1_Intergenic_upstream	CALCOCO1_Intergenic_upstream	CALCOCO1_Intergenic_upstream	CALCOCO1_Intergenic_upstream	CALCOCO1_Exon	CALCOCO1_Intergenic_upstream	LOC105076298_Intron	CALCOCO1_Promoter	CALCOCO1_Intergenic_upstream	CALCOCO1_Intergenic_upstream	CALCOCO1_Intergenic_upstream	Calcoco1_Intergenic_upstream		CALCOCO1_Intergenic_upstream		CALCOCO1_Promoter	CALCOCO1_Intergenic_upstream	LOC101392171_Intergenic_upstream	CALCOCO1_Intergenic_upstream	CALCOCO1_Intergenic_upstream	CALCOCO1_Intergenic_upstream	Calcoco1_Intergenic_upstream	Calcoco1_Intergenic_upstream	CALCOCO1_Intergenic_upstream	Calcoco1_Promoter	CALCOCO1_Intergenic_upstream	CALCOCO1_Intergenic_upstream	CALCOCO1_Intergenic_upstream	CALCOCO1_Intergenic_upstream	CALCOCO1_Intergenic_upstream	LOC111157893_Intergenic_upstream	CALCOCO1_Intergenic_upstream	CALCOCO1_Intergenic_upstream	LOC114225727_Promoter
28	cg00017842
29	cg00019068	ZBTB44_Exon	ZBTB44_Exon	Zbtb44_Exon	302.g149_Exon	ZBTB44_Exon	ZBTB44_Exon	ZBTB44_Exon	ZBTB44_Exon	ZBTB44_Exon	ZBTB44_Exon	ZBTB44_Exon	ZBTB44_Exon	ZBTB44_Exon	ZBTB44_Exon	ZBTB44_Exon		ZBTB44_Exon	ZBTB44_Exon	ZBTB44_Exon	ZBTB44_Exon	ZBTB44_Exon	ST14_Exon	ZBTB44_Intron	ZBTB44_Exon	ZBTB44_Exon	St14_Exon	ZBTB44_Exon	ZBTB44_Exon	ZBTB44_Exon	ZBTB44_Exon	ZBTB44_Exon	LOC101407644_Exon	ZBTB44_Exon	ZBTB44_Exon	ZBTB44_Exon	Zbtb44_Exon	Zbtb44_Exon	ST14_Exon	Zbtb44_Exon	ZBTB44_Exon	ZBTB44_Exon	ZBTB44_Exon	ZBTB44_Intron	ZBTB44_Exon	LOC111153935_Exon	ZBTB44_Exon	ZBTB44_Exon	ZBTB44_Exon
30	cg00020468	ANK3_Exon	ANK3_Exon	Ank3_Exon	286.g78_Exon	ANK3_Exon	ANK3_Exon	ANK3_Exon	ANK3_Exon	ANK3_Exon	ANK3_Exon	ANK3_Exon	ANK3_Exon	ANK3_Exon	ANK3_Exon	ANK3_Exon	ANK3_Exon	ANK3_Exon	ANK3_Exon	ANK3_Exon	ANK3_Exon	ANK3_Exon	ANK3_Exon	CCDC6_Intron	ANK3_Exon	ANK3_Intron	Ank3_Intron	ANK3_Exon	ANK3_Intron	CCDC6_Exon	CCDC6_Exon	ANK3_Exon	LOC101399384_Exon	CCDC6_Intron	ANK3_Exon	ANK3_Exon	Ank3_Intron	Ank3_Intron	CCDC6_Intron	Ank3_Exon	ANK3_Exon	ANK3_Exon	ANK3_Exon	ANK3_Exon	ANK3_Exon	LOC111144687_Exon	CCDC6_Intron	ANK3_Intron	ANK3_Exon
31	cg00021588	AHCYL1_Exon	AHCYL1_Exon	Ahcyl1_Exon	265.g252_Exon	AHCYL1_Exon	AHCYL1_Exon	AHCYL1_Exon	AHCYL1_Exon	AHCYL1_Exon	AHCYL1_Exon	AHCYL1_fiveUTR	AHCYL1_Exon	AHCYL1_Exon	AHCYL1_Exon	AHCYL1_Exon	AHCYL1_Exon	AHCYL1_Exon		AHCYL1_Exon	AHCYL1_Exon	AHCYL1_Exon	AHCYL1_Exon	AHCYL1_Exon	AHCYL1_Exon	AHCYL1_Exon	Ahcyl1_Exon	AHCYL1_Exon	AHCYL1_Exon	AHCYL1_Exon	AHCYL1_Exon	AHCYL1_Exon	LOC101397550_Exon	AHCYL1_Exon	AHCYL1_Exon	AHCYL1_Exon	Ahcyl1_Exon	Ahcyl1_Exon	AHCYL1_Exon	Ahcyl1_Exon	AHCYL1_Exon	AHCYL1_Exon	AHCYL1_Exon	AHCYL1_Exon	AHCYL1_Exon	LOC111143580_Exon	AHCYL1_Exon	AHCYL1_Exon	AHCYL1_Exon
32	cg00022035	OGDH_Exon	OGDH_Exon	Ogdh_Exon	46.g60_Intron	OGDH_Exon	OGDH_Exon	OGDH_Exon	OGDH_Exon	OGDH_Exon	OGDH_fiveUTR	OGDH_Exon	OGDH_Exon	OGDH_Exon	OGDH_Exon	OGDH_fiveUTR	OGDH_Exon	OGDH_Exon	OGDH_Exon	OGDH_Exon	OGDH_Exon	OGDH_Exon	OGDH_Exon	OGDH_Exon	OGDH_Exon	OGDH_Exon	Ogdh_Exon	OGDH_Exon	OGDH_Exon	OGDH_Exon	OGDH_Exon	OGDH_Exon	LOC101390090_Exon	OGDH_Exon	OGDH_Exon	OGDH_Exon	Ogdh_Exon	Ogdh_Exon	OGDH_Exon	Ogdh_Exon	OGDH_Exon	TMED4_Exon	OGDH_fiveUTR	OGDH_Exon	OGDH_Intron	LOC111157029_Exon	OGDH_Exon	OGDH_Exon	OGDH_Exon
33	cg00023292	CNOT4_Exon	CNOT4_Exon	Cnot4_Exon	507.g91_Exon	CNOT4_Exon	CNOT4_Exon	CNOT4_threeUTR	CNOT4_Exon	CNOT4_Exon	CNOT4_Exon	CNOT4_Exon	CNOT4_Exon		CNOT4_Exon	CNOT4_Exon		CNOT4_Exon	CNOT4_Exon	CNOT4_Exon	CNOT4_Exon	CNOT4_Exon	CNOT4_Exon	CNOT4_Exon	CNOT4_Exon	CNOT4_Exon	Cnot4_Exon	CNOT4_Exon	CNOT4_Exon	CNOT4_Exon	CNOT4_Exon	CNOT4_Exon		CNOT4_Exon	CNOT4_Exon	CNOT4_Exon	Cnot4_Exon	Cnot4_Exon	CNOT4_Exon	Cnot4_Exon	CNOT4_Exon	CNOT4_Exon	CNOT4_Exon	CNOT4_Exon	CNOT4_Exon		CNOT4_Exon	CNOT4_Exon	CNOT4_Exon
34	cg00024300	FAM172A_Intron	FAM172A_Intron		1.g531_Promoter	FAM172A_Intron	FAM172A_Intron	FAM172A_Intron	FAM172A_Intron	FAM172A_Intron	FAM172A_Intron	FAM172A_Intron	FAM172A_Intron	FAM172A_Intron	FAM172A_Intron	FAM172A_Intron	FAM172A_Intron	FAM172A_Intron	FAM172A_Intron	FAM172A_Intron	FAM172A_Intron	FAM172A_Intron	FAM172A_Intron	FAM172A_Intron	FAM172A_Intron	FAM172A_Intron		FAM172A_Intron	FAM172A_Intron		FAM172A_Intron	FAM172A_Intron	LOC101393940_Intron	FAM172A_Intron	FAM172A_Intron	FAM172A_Intron	Fam172a_Intron	Fam172a_Intron	FAM172A_Intron	Fam172a_Intron	FAM172A_Intron	FAM172A_Intron	FAM172A_Intron	FAM172A_Intron	FAM172A_Intron	LOC111148361_Intron	FAM172A_Intron	FAM172A_Intron	FAM172A_Intron
35	cg00027030	GRM1_Exon	GRM1_Exon	Grm1_Exon	47.g299_Exon	GRM1_Exon	GRM1_Exon	GRM1_Exon	GRM1_Exon	GRM1_Exon	GRM1_fiveUTR	GRM1_fiveUTR	GRM1_Exon	GRM1_Exon	GRM1_Exon	GRM1_Exon	GRM1_Exon	LOC105004836_Exon	GRM1_Exon	GRM1_Exon	GRM1_Exon	GRM1_Exon	GRM1_Exon	GRM1_Exon	GRM1_Exon	GRM1_Exon		GRM1_Exon	GRM1_Exon	GRM1_Exon	GRM1_Exon	GRM1_Exon	LOC101390450_Exon	GRM1_Exon	GRM1_Exon	GRM1_Exon	Grm1_Exon	Grm1_Exon	GRM1_Exon	Grm1_Exon	GRM1_Exon	GRM1_Exon	GRM1_Exon	GRM1_Exon	GRM1_Exon	LOC111147676_Exon	GRM1_Exon	GRM1_Exon	GRM1_Exon
36	cg00027863	SENP3_threeUTR	EIF4A1_Exon		473.g303_Exon	SENP3_threeUTR	SENP3_threeUTR	LOC114227070_threeUTR	SENP3_Exon		SENP3_threeUTR	LOC05036_threeUTR	SENP3_Exon	EIF4A1_Exon	SENP3_threeUTR	LOC04700_Exon	SENP3_threeUTR	SENP3_threeUTR	EIF4A1_Exon	CD68_threeUTR	SENP3_threeUTR	SENP3_threeUTR	EIF4A1_threeUTR	EIF4A1_threeUTR	EIF4A1_threeUTR	EIF4A1_threeUTR	Senp3_threeUTR	EIF4A1_threeUTR	SENP3_threeUTR	CD68_Exon	EIF4A1_threeUTR	CD68_threeUTR	LOC101401417_threeUTR	CD68_threeUTR	EIF4A1_threeUTR	SENP3_threeUTR	Senp3_Exon	Senp3_threeUTR	CD68_threeUTR	Senp3_Exon	EIF4A1_threeUTR	EIF4A1_threeUTR			SENP3_Exon	LOC111161161_threeUTR	CD68_threeUTR	SENP3_threeUTR	SENP3_threeUTR
37	cg00027948	ESYT1_Exon	ESYT1_Exon	Esyt1_Exon	433.g183_Exon	ESYT1_Exon	ESYT1_Exon	ESYT1_Exon	ESYT1_Exon		ESYT1_Exon	ESYT1_Exon	ESYT1_Exon	ESYT1_Exon	ESYT1_Exon	ESYT1_Exon	ESYT1_Exon	ESYT1_Exon	ESYT1_Exon	ESYT1_Exon	ESYT1_Exon	ESYT1_Exon	ESYT1_Exon	ESYT1_Exon	ESYT1_Exon	ESYT1_Exon	Esyt1_Exon	ESYT1_Exon	ESYT1_Exon	ESYT1_Exon	ESYT1_Exon	ESYT1_Exon	LOC101398952_Exon		ESYT1_Exon	ESYT1_Exon	Esyt1_Exon	Esyt1_Exon	ESYT1_Exon	Esyt1_Exon	ESYT1_Exon	ESYT1_Exon	ESYT1_Exon	ESYT1_Exon	ESYT1_Exon	LOC111160146_Exon	ESYT1_Exon	ESYT1_Exon	ESYT1_Exon
38	cg00029553		FGF14_Intergenic_downstream	Fgf14_threeUTR	339.g91_Intergenic_downstream	FGF14_threeUTR	FGF14_threeUTR	FGF14_threeUTR	FGF14_threeUTR	FGF14_threeUTR	FGF14_threeUTR	FGF14_Intergenic_downstream	FGF14_threeUTR	FGF14_Intergenic_downstream	FGF14_threeUTR	FGF14_threeUTR	FGF14_Intergenic_downstream	FGF14_threeUTR	FGF14_Intergenic_downstream	FGF14_threeUTR	FGF14_threeUTR	FGF14_threeUTR	FGF14_Intergenic_downstream	ITGBL1_Intergenic_downstream	FGF14_threeUTR	FGF14_Intergenic_downstream	Fgf14_Intergenic_downstream		FGF14_threeUTR	ITGBL1_Intergenic_downstream	ITGBL1_Intergenic_downstream		LOC106800700_Exon	FGF14_Intergenic_downstream	ITGBL1_Intergenic_downstream	FGF14_threeUTR	Fgf14_Intergenic_downstream	Fgf14_Intergenic_downstream	gene:ENSDNOG00000033642_Intergenic_downstream	Nalcn_Intergenic_upstream	FGF14_threeUTR	FGF14_threeUTR	FGF14_threeUTR	FGF14_Intergenic_downstream	LOC102858384_threeUTR	LOC111147058_threeUTR	ITGBL1_Intergenic_downstream		FGF14_threeUTR
39	cg00029755	ZEB2_Intron	ZEB2_Intron	Zeb2_Intron	0.g261_Intron	ZEB2_Intron	LOC112313097_Intergenic_upstream	ZEB2_Intron	ZEB2_Intron	ZEB2_Intron	ZEB2_Intron	ZEB2_Intron	ZEB2_Intron	ZEB2_Intron	ZEB2_Intron	ZEB2_Intron	ZEB2_Intron	ZEB2_Intron	ZEB2_Intron	ZEB2_Intron	ZEB2_Intron	ZEB2_Intron	ZEB2_Intron	ZEB2_Intergenic_upstream	ZEB2_Intron	ZEB2_Intron	Zeb2_Intron	ZEB2_Intron	ZEB2_Intron	ZEB2_Intergenic_upstream	ZEB2_Intron	ZEB2_Intron	LOC101404004_Intron	ZEB2_Intergenic_upstream	ZEB2_Intron	ZEB2_Intron	Zeb2_Intron	Zeb2_Intron	ZEB2_Intron	Zeb2_Intron	ZEB2_Intron	ZEB2_Intron	ZEB2_Intergenic_upstream	ZEB2_Intron	LOC102871006_Intergenic_upstream	LOC111144776_Intron	ZEB2_Intergenic_upstream	ZEB2_Intron	ZEB2_Intron
40	cg00031262	WNT1_Intergenic_downstream	WNT1_Intergenic_downstream	Wnt1_Intergenic_downstream	487.g673_Intergenic_downstream	WNT1_Intergenic_downstream	WNT1_Intergenic_downstream	WNT1_Intergenic_downstream	WNT1_Intergenic_downstream	WNT1_Intergenic_downstream	WNT1_Intergenic_downstream	WNT10B_Promoter	WNT1_Intergenic_downstream	WNT1_Intergenic_downstream	WNT1_Intergenic_downstream	WNT1_Intergenic_downstream	WNT1_Intergenic_downstream	WNT1_Intergenic_downstream	WNT1_Intergenic_downstream	WNT1_Intergenic_downstream	WNT1_Intergenic_downstream	WNT1_Intergenic_downstream	WNT1_Intergenic_downstream	WNT1_Intergenic_downstream	DDN_Intron	WNT1_Intergenic_downstream	Wnt1_Intergenic_downstream	WNT10B_Intron	WNT1_Intergenic_downstream	WNT10B_Intergenic_upstream	WNT1_Intergenic_downstream	WNT10B_Promoter	LOC101399475_Intergenic_downstream	DDN_Intergenic_downstream	WNT1_Intergenic_downstream	WNT1_Intergenic_downstream	Wnt1_Intergenic_downstream	Wnt1_Intergenic_downstream	WNT1_Intergenic_downstream	Wnt1_Intergenic_downstream	DDN_Intron	WNT1_Intron	WNT1_Intergenic_downstream	DDN_Intergenic_downstream	DDN_Intergenic_downstream	LOC111158015_Intergenic_downstream	WNT1_Intergenic_downstream	WNT1_Intergenic_downstream	WNT1_Intergenic_downstream
41	cg00031896																																		KDM2B_Promoter
42	cg00032045	AHDC1_threeUTR	AHDC1_Intergenic_downstream	Ahdc1_threeUTR	268.g262_Exon	AHDC1_Intergenic_downstream											AHDC1_Intergenic_downstream	TRNAC-ACA_Intergenic_upstream	AHDC1_Intergenic_downstream	AHDC1_threeUTR	AHDC1_threeUTR	AHDC1_threeUTR	AHDC1_Intergenic_downstream	AHDC1_Intergenic_downstream	FGR_Intergenic_downstream	AHDC1_Intergenic_downstream	gene:ENSCCNG00000026658_Intergenic_downstream	AHDC1_Intergenic_downstream	AHDC1_threeUTR	AHDC1_Intergenic_downstream	AHDC1_threeUTR	AHDC1_Intergenic_downstream	LOC101402691_threeUTR	AHDC1_threeUTR	AHDC1_Intergenic_downstream	AHDC1_threeUTR	Ahdc1_Intergenic_downstream	Ahdc1_Intergenic_downstream	AHDC1_Intergenic_downstream	Ahdc1_threeUTR	FGR_Intergenic_downstream	AHDC1_Intergenic_downstream	AHDC1_Intergenic_downstream	AHDC1_Intergenic_downstream	AHDC1_threeUTR	LOC111142836_Intergenic_upstream	AHDC1_Intergenic_downstream	AHDC1_threeUTR	AHDC1_threeUTR
43	cg00032807	LOC113604079_Promoter	HOXA11_Intergenic_upstream	Evx1_Intergenic_downstream	46.g323_Intergenic_downstream	EVX1_Intergenic_downstream	LOC112306882_Promoter	EVX1_Intergenic_downstream	EVX1_Intergenic_downstream	EVX1_Intergenic_downstream	EVX1_Intergenic_downstream	EVX1_Intergenic_downstream	EVX1_Intergenic_downstream		EVX1_Intergenic_downstream	EVX1_Intergenic_downstream	EVX1_Intergenic_downstream	EVX1_Intron	EVX1_Intergenic_downstream	EVX1_Intergenic_downstream	EVX1_Intergenic_downstream			EVX1_Intergenic_downstream	EVX1_Intergenic_downstream	EVX1_Intergenic_downstream		EVX1_Intergenic_downstream	EVX1_Intergenic_downstream		EVX1_Intergenic_downstream	EVX1_Intergenic_downstream	LOC101391689_Intergenic_downstream	EVX1_Intergenic_downstream	EVX1_Intergenic_downstream	EVX1_Intergenic_downstream				Evx1_Intergenic_downstream	EVX1_Intergenic_downstream	EVX1_Intergenic_downstream	EVX1_Intergenic_downstream	EVX1_Intergenic_downstream	HOXA13_Promoter	LOC111147180_Intergenic_downstream	HOXA13_Intergenic_upstream		EVX1_Intergenic_downstream
44	cg00032872	LOC113600834_Promoter	SOX21_Intergenic_downstream	Sox21_Intergenic_downstream	210.g105_Promoter	SOX21_Intergenic_downstream	GPR180_Intergenic_downstream	SOX21_Intergenic_downstream	SOX21_Intergenic_downstream	GPR180_Intergenic_downstream	SOX21_Intergenic_downstream	SOX21_Intergenic_downstream	SOX21_Intergenic_downstream	gene:ENSPVAG00000006317_Intergenic_downstream	SOX21_Intergenic_downstream	LOC00908_Promoter	SOX21_Intergenic_downstream	SOX21_Intergenic_downstream		SOX21_Intergenic_downstream	SOX21_Intergenic_downstream	SOX21_Intergenic_downstream	SOX21_Intergenic_downstream	SOX21_Intergenic_downstream	SOX21_Intergenic_downstream	SOX21_Intergenic_downstream	Sox21_Intergenic_downstream	SOX21_Intergenic_downstream	SOX21_Intergenic_downstream		GPR180_Intergenic_downstream	SOX21_Intergenic_downstream	LOC106800687_Intergenic_downstream	SOX21_Intergenic_downstream	GPR180_Intergenic_downstream		Sox21_Intergenic_downstream	gene:ENSCGRG00015027485_Intergenic_downstream	GPR180_Intergenic_downstream	Gpr180_Intergenic_downstream	SOX21_Intergenic_downstream	GPR180_Intergenic_downstream	SOX21_Intergenic_downstream	GPR180_Intergenic_downstream	SOX21_Intergenic_downstream	LOC111147027_Intergenic_downstream	SOX21_Intergenic_downstream		SOX21_Intergenic_downstream
45	cg00035308	TSPAN5_Exon	TSPAN5_Exon	Tspan5_Exon	158.g102_Exon	TSPAN5_Exon	TSPAN5_Exon					TSPAN5_Exon		TSPAN5_Exon	TSPAN5_Exon	TSPAN5_Exon	RAP1GDS1_Exon	TSPAN5_Exon		TSPAN5_Exon	TSPAN5_Exon	TSPAN5_Exon	TSPAN5_Exon	TSPAN5_Exon	TSPAN5_Exon	TSPAN5_Exon	Tspan5_Exon	TSPAN5_Exon	TSPAN5_Exon	TSPAN5_Exon	TSPAN5_Exon	TSPAN5_Exon	LOC101392543_Exon	TSPAN5_Exon	TSPAN5_Exon		Tspan5_Exon	Tspan5_Exon	TSPAN5_Exon	Tspan5_Exon	TSPAN5_Exon	TSPAN5_Exon	TSPAN5_Exon	TSPAN5_Exon	TSPAN5_Exon	LOC111154698_Exon	TSPAN5_Exon	TSPAN5_Exon	LOC114220120_Exon
46	cg00036621	NAA30_Exon	NAA30_Exon	Naa30_Exon				NAA30_Exon	NAA30_Exon		NAA30_Exon		NAA30_Exon	NAA30_Exon	NAA30_Exon	NAA30_Exon	NAA30_Exon	NAA30_Exon	NAA30_Exon	NAA30_Exon	NAA30_Exon	NAA30_Exon	NAA30_Exon	NAA30_Exon	NAA30_Exon	NAA30_Exon	Naa30_Exon	NAA30_Exon	NAA30_Exon			NAA30_Exon			NAA30_Exon	NAA30_Exon	Naa30_Exon	Naa30_Exon		Naa30_Exon	NAA30_Exon	NAA30_Exon				LOC111139224_Exon		NAA30_Exon	NAA30_Exon
47	cg00036705	LOC113602433_Intergenic_upstream	MRPS9_Intergenic_upstream	Pou3f3_Intergenic_downstream		LOC103015719_Intergenic_downstream		POU3F3_Intergenic_downstream	POU3F3_Intergenic_downstream	LOC106698776_Intergenic_upstream	LOC02792_Intergenic_downstream		LOC02039_Intergenic_upstream	POU3F3_Intergenic_downstream	POU3F3_Intergenic_downstream	LOC05152_Intergenic_downstream	POU3F3_Intergenic_downstream	POU3F3_Intergenic_downstream	MRPS9_Intergenic_upstream	POU3F3_Intergenic_downstream	POU3F3_Intergenic_downstream	LOC105072229_Intergenic_downstream	gene:ENSCDRG00005004061_Intergenic_downstream	gene:ENSCAFG00020010509_Intergenic_downstream	gene:ENSCAFG00030021791_Intergenic_downstream	POU3F3_Intergenic_downstream	gene:ENSCCNG00000008687_Intergenic_downstream	POU3F3_Intron	POU3F3_Intergenic_downstream	GPR45_Intergenic_upstream	MRPS9_Intergenic_upstream		LOC101405696_Intergenic_downstream	MRPS9_Intron	MRPS9_Intergenic_upstream		Pou3f3_Intergenic_downstream	Pou3f3_Intergenic_downstream	MRPS9_Intergenic_upstream		gene:ENSCAFG00040007756_Intergenic_downstream	MRPS9_Intron	MRPS9_Intergenic_upstream		LOC102844711_Intergenic_upstream	LOC111155937_Intergenic_downstream	POU3F3_Intergenic_downstream		POU3F3_Intergenic_downstream
48	cg00036709	FGF18_Intron	FGF18_Promoter		140.g119_Promoter	FGF18_Promoter	FGF18_Intron	LOC114233746_Promoter	FGF18_Promoter		FGF18_Promoter	FGF18_Promoter	FGF18_Promoter		FGF18_Promoter	FGF18_Promoter	FGF18_Intergenic_upstream	FGF18_Intron	FGF18_Promoter	FGF18_Intron	FGF18_Promoter	FGF18_Intergenic_upstream	FGF18_Intron	FGF18_Intron	FGF18_Intron	FGF18_Intron	Fgf18_Promoter	FGF18_Intron	FGF18_Intron		FGF18_Intron	FGF18_Intron	LOC101393547_Intron	FGF18_Promoter		FGF18_Intron					NPM1_Intron	FGF18_Intron	FGF18_Intron	FGF18_Intergenic_upstream	FGF18_Intron	LOC111141219_Promoter			FGF18_Promoter
49	cg00036788		GSX2_Intergenic_downstream	LOC117712836_Promoter				GSX2_Intergenic_downstream	FIP1L1_Intron									GSX2_Intergenic_downstream	GSX2_Intergenic_downstream	GSX2_Intergenic_downstream	GSX2_Intergenic_downstream	GSX2_Intergenic_downstream	CHIC2_Intergenic_upstream	GSX2_Intergenic_downstream	GSX2_Intergenic_downstream	GSX2_Intergenic_downstream	Gsx2_Intergenic_downstream		GSX2_Intergenic_downstream	CHIC2_Intergenic_upstream	GSX2_Intergenic_downstream	GSX2_Intergenic_downstream	LOC101390946_Intergenic_downstream	CHIC2_Intergenic_upstream	GSX2_Intergenic_downstream		Gsx2_Intergenic_downstream	Gsx2_Intergenic_downstream			GSX2_Intergenic_downstream	GSX2_Intergenic_downstream				LOC111148928_Intergenic_downstream	GSX2_Intergenic_downstream		GSX2_Intergenic_downstream
50	cg00037013	WNT6_Promoter	WNT6_Promoter			WNT6_Promoter									WNT6_Promoter		WNT6_Intergenic_upstream	WNT6_Intergenic_upstream		WNT6_Promoter		WNT6_Promoter	WNT6_Promoter	WNT6_Promoter	CYP27A1_Intron	WNT6_Promoter		WNT6_Promoter	WNT6_Promoter			WNT6_Promoter	LOC101389974_Promoter		WNT6_Promoter						CYP27A1_Intron	WNT6_Intergenic_upstream				LOC111145739_Promoter	WNT6_Promoter
51	cg00037518	LOC113602016_Promoter	ZNF770_Intergenic_upstream		480.g212_Intergenic_upstream	LOC103000372_Intron		LOC103287494_Intergenic_downstream	LOC00360_Intergenic_downstream	LOC102437065_Intergenic_upstream	ZNF770_Intergenic_upstream		DPH6_Intron	gene:ENSPVAG00000010335_Intergenic_upstream		DPH6_Intron		LOC104991633_Intergenic_downstream		ZNF770_Intergenic_upstream	LOC112832853_Intergenic_downstream	LOC105076876_Intergenic_upstream	ZNF770_Intergenic_upstream			ZNF770_Intergenic_upstream		ZNF770_Intergenic_upstream	ZNF770_Intergenic_upstream			ZNF770_Intergenic_upstream	LOC106800516_Intergenic_downstream	ZNF770_Intergenic_upstream	ZNF770_Intergenic_upstream	DPH6_Intergenic_downstream	Dph6_Intergenic_downstream	Dph6_Intergenic_downstream		Zfp770_Intergenic_upstream			LOC105979540_Intergenic_upstream	ZNF770_Intergenic_upstream	LOC102844415_Intergenic_upstream	LOC111160302_Intergenic_upstream	ZNF770_Intergenic_upstream		ZNF770_Intergenic_upstream
52	cg00037619	LOC113600267_Promoter	BTRC_Intergenic_upstream	Btrc_Intergenic_upstream	386.g134_Intergenic_downstream	LOC103004540_Intron	BTRC_Intergenic_upstream	LOC114232543_Promoter	BTRC_Intergenic_upstream	BTRC_Intergenic_upstream	BTRC_Intergenic_upstream	BTRC_Intergenic_upstream	BTRC_Intergenic_upstream		BTRC_Intergenic_upstream	BTRC_Intergenic_upstream	BTRC_Intergenic_upstream	BTRC_Intergenic_upstream	BTRC_Intergenic_upstream	BTRC_Intergenic_upstream	BTRC_Intergenic_upstream	BTRC_Intergenic_upstream	BTRC_Intergenic_upstream	BTRC_Intergenic_upstream	BTRC_Intergenic_upstream	BTRC_Intergenic_upstream	Btrc_Intergenic_upstream	BTRC_Intron	BTRC_Intergenic_upstream			BTRC_Intergenic_upstream	LOC101405670_Intergenic_upstream	BTRC_Intron	BTRC_Intergenic_upstream	BTRC_Intergenic_upstream	Btrc_Intergenic_upstream	Btrc_Intergenic_upstream	LBX1_Intergenic_upstream	Btrc_Intergenic_upstream	BTRC_Intergenic_upstream	BTRC_Exon	LOC115869984_Intergenic_downstream	BTRC_Intergenic_upstream	BTRC_Intergenic_upstream	LOC111145162_Intergenic_upstream	BTRC_Intergenic_upstream	BTRC_Intergenic_upstream	BTRC_Intergenic_upstream
53	cg00037952					WBP1L_Intron		WBP1L_Intron		WBP1L_Intron	WBP1L_Intron	WBP1L_Intron		WBP1L_Promoter		WBP1L_Intron		WBP1L_fiveUTR	WBP1L_Intron	WBP1L_Intron		WBP1L_Intron	WBP1L_Intron			WBP1L_Intergenic_upstream			WBP1L_Intron			WBP1L_fiveUTR	LOC101393889_Intron		WBP1L_Intron	WBP1L_Intron							WBP1L_Intron					LOC103120591_Intergenic_upstream
54	cg00038038	PAPPA2_Intron	PAPPA2_Promoter	Pappa2_Promoter				PAPPA2_Promoter	PAPPA2_Promoter		PAPPA2_Promoter				PAPPA2_Promoter			PAPPA2_Promoter	gene:ENSBGRG00000005753_Intergenic_downstream	PAPPA2_Promoter	PAPPA2_Promoter	LOC105068906_Promoter	PAPPA2_Promoter	PAPPA2_Promoter	PAPPA2_Exon	PAPPA2_Promoter		PAPPA2_Intron	PAPPA2_Promoter	PAPPA2_Promoter	PAPPA2_Promoter	PAPPA2_Promoter		PAPPA2_Promoter	PAPPA2_Promoter	PAPPA2_Promoter	Pappa2_Promoter	Pappa2_Promoter	PAPPA2_Promoter	Cop1_Intergenic_upstream	PAPPA2_Promoter	PAPPA2_Promoter				LOC111150849_Promoter			LOC114223964_Promoter
55	cg00038306	YTHDF3_fiveUTR	YTHDF3_Exon	Ythdf3_fiveUTR	434.g92_Promoter	YTHDF3_fiveUTR								YTHDF3_Exon	YTHDF3_fiveUTR	YTHDF3_Exon	YTHDF3_Exon				YTHDF3_Exon	YTHDF3_Exon	YTHDF3_Exon	YTHDF3_fiveUTR	YTHDF3_Exon	YTHDF3_Exon	Ythdf3_Exon	YTHDF3_Exon		YTHDF3_Exon	YTHDF3_Exon	YTHDF3_Exon	LOC101396828_fiveUTR	YTHDF3_Exon	YTHDF3_Exon	YTHDF3_fiveUTR			YTHDF3_Exon	Ythdf3_Exon	YTHDF3_Exon	YTHDF3_Exon	YTHDF3_Exon	YTHDF3_Exon	YTHDF3_fiveUTR	LOC111155426_Exon	YTHDF3_Exon	YTHDF3_fiveUTR	YTHDF3_fiveUTR
56	cg00038376	TBCA_Intergenic_upstream	OTP_Intergenic_upstream	Tbca_Intergenic_upstream	1.g616_Intergenic_upstream	LOC114236948_Intergenic_upstream	LOC112307442_Intergenic_upstream	LOC103305344_Intergenic_downstream	TBCA_Intergenic_upstream	LOC102420374_Intergenic_downstream	HMGN1_Intergenic_upstream	TBCA_Intergenic_upstream	TBCA_Intergenic_upstream	TBCA_Intergenic_upstream	TBCA_Intergenic_upstream	TBCA_Intergenic_upstream	TBCA_Intergenic_upstream	LOC104994153_Intergenic_downstream		TBCA_Intergenic_upstream		TBCA_Intergenic_upstream	TBCA_Intergenic_upstream	TBCA_Intergenic_upstream	TBCA_Intergenic_upstream	TBCA_Intergenic_upstream	Ap3b1_Intergenic_downstream	TBCA_Intergenic_upstream	TBCA_Intergenic_upstream	TBCA_Intergenic_upstream	TBCA_Intergenic_upstream	TBCA_Intergenic_upstream	LOC101387094_Intergenic_upstream	OTP_Intergenic_upstream	OTP_Intergenic_upstream	TBCA_Intergenic_upstream	Tbca_Intergenic_upstream	Tbca_Intergenic_upstream	AP3B1_Intergenic_downstream	Tbca_Intergenic_upstream	TBCA_Intergenic_upstream	TBCA_Intergenic_upstream	TBCA_Intergenic_upstream	TBCA_Intergenic_upstream	LOC102874998_Intergenic_upstream	LOC111148280_Intergenic_downstream	TBCA_Intergenic_upstream	OTP_Intergenic_upstream	LOC114217616_Intergenic_downstream
57	cg00038849	MECOM_Intron	ACTRT3_Intergenic_downstream	Mecom_Intron	261.g249_Intergenic_upstream	ACTRT3_Intergenic_downstream	ACTRT3_Intergenic_downstream	MECOM_Intron	MECOM_Intron	LOC111826073_Intron	LOC02526_Intron	MECOM_Intron	MECOM_Intron	ACTRT3_Intergenic_downstream	MECOM_Intron	MECOM_Intron	ACTRT3_Intergenic_downstream	MECOM_Intron	MECOM_Intron	MECOM_Intron		ACTRT3_Intergenic_downstream	MECOM_Intron	ACTRT3_Intergenic_downstream	MECOM_Intron	ACTRT3_Intergenic_downstream	Mecom_Intergenic_upstream	MECOM_Intron	ACTRT3_Intergenic_downstream	MYNN_Intergenic_upstream	ACTRT3_Intergenic_downstream	MECOM_Intron	LOC101396886_Intron	MECOM_Intergenic_upstream	MECOM_Intron	MECOM_Intron			ACTRT3_Intergenic_downstream	Actrt3_Intergenic_downstream	MECOM_Intron	MECOM_Intron	MECOM_Intron	ACTRT3_Intergenic_downstream	ACTRT3_Intergenic_downstream	LOC111150724_Intergenic_upstream	ACTRT3_Intergenic_downstream	MECOM_Intron
58	cg00038872	LOC113594933_Intergenic_upstream	ITGA1_Intergenic_upstream	LOC117723813_Intergenic_upstream	1.g803_Intergenic_upstream	LOC103014075_Intergenic_upstream	LOC112315308_Intergenic_upstream	LOC114227536_Intergenic_downstream	LOC03068_Intergenic_upstream	LOC111823314_Intergenic_downstream	ITGA1_Intergenic_upstream	LOC02734_Intergenic_upstream	ITGA1_Intergenic_upstream			PELO_Intergenic_upstream	ITGA1_Intergenic_upstream				LOC112819751_Promoter	ITGA1_Intergenic_upstream	ITGA1_Intergenic_upstream	ITGA1_Intergenic_upstream	ITGA1_Intergenic_upstream			ITGA1_Intergenic_upstream				ITGA1_Intergenic_upstream	LOC101390041_Intergenic_downstream		PELO_Intergenic_upstream	PELO_Intergenic_upstream	Itga1_Intergenic_upstream	Itga1_Intergenic_upstream		Itga1_Intergenic_upstream	ITGA1_Intergenic_upstream	ITGA1_Intergenic_upstream	LOC115873961_Intergenic_downstream	PELO_Intergenic_upstream	LOC102872676_Intergenic_upstream	LOC111141020_Intergenic_downstream	ITGA1_Intergenic_upstream	PELO_Intergenic_upstream	LOC114204767_Intergenic_downstream
59	cg00038955	VPS13B_Exon	VPS13B_Exon		141.g571_Intergenic_downstream	VPS13B_threeUTR	VPS13B_Exon	VPS13B_Exon	LOC01738_Exon	VPS13B_Exon	LOC01517_Intergenic_downstream	LOC04777_Exon	LOC00946_Exon	VPS13B_Exon	LOC00742_Exon	LOC02021_Exon	VPS13B_Exon	VPS13B_Exon		VPS13B_threeUTR	VPS13B_Intron	VPS13B_Intron	VPS13B_Exon	VPS13B_Exon	VPS13B_Exon	RGS22_Intergenic_downstream		VPS13B_Exon	VPS13B_Exon		VPS13B_Exon	VPS13B_Exon	LOC101407164_Intron	VPS13B_Exon	VPS13B_Exon	VPS13B_Exon	Vps13b_Intron	Vps13b_Intron	VPS13B_Exon	Vps13b_Exon	VPS13B_Exon	VPS13B_Exon		VPS13B_Exon	VPS13B_threeUTR	LOC111146810_Exon	VPS13B_Exon	VPS13B_Exon	VPS13B_Intron
60	cg00039469		ICOS_Intergenic_downstream	Icos_Intergenic_downstream				LOC103290524_Intergenic_upstream		LOC102421714_Intergenic_downstream	LOC04886_Intergenic_upstream	ICOS_Intergenic_downstream	LOC03223_Intergenic_upstream								LOC112808220_Intergenic_upstream											ICOS_Intergenic_downstream														LOC111143804_Intergenic_downstream	ICOS_Intergenic_downstream		LOC114216020_Intergenic_upstream
61	cg00039845	IFT43_Intron	IFT43_Intron	Ift43_Intron	108.g450_Intergenic_upstream	IFT43_Intron	IFT43_Intron	IFT43_Intron		IFT43_Intron	IFT43_Intron	IFT43_Intron	IFT43_Intron		IFT43_Intron	IFT43_Intron	IFT43_Intron	IFT43_Intron	IFT43_Intron	TGFB3_Intron	IFT43_Intron	IFT43_Intron	IFT43_Intron	IFT43_Intron	IFT43_Intron	IFT43_Intron	Tgfb3_Intergenic_upstream	TGFB3_Intron	IFT43_Intron	IFT43_Intron	IFT43_Intron	IFT43_Intron	LOC101390481_Intron	IFT43_Intron	IFT43_Intron	IFT43_Intron	Ift43_Intron	Ift43_Intron	IFT43_Intron	Ift43_Intron	IFT43_Intron	IFT43_Intron	IFT43_Intron	TGFB3_Intergenic_upstream	IFT43_Intron	LOC111148626_Intron	IFT43_Intron		IFT43_Intron
62	cg00042664		GTDC1_Intron	Gtdc1_Intron	0.g257_Intron	GTDC1_Intron		GTDC1_Intron	GTDC1_Intron	GTDC1_Intron			GTDC1_Intron	GTDC1_Intron	GTDC1_Intron	GTDC1_Intron	GTDC1_Intron	GTDC1_Intron	GTDC1_Intron	GTDC1_Intron		GTDC1_Intron				GTDC1_Intron	Zeb2_Intron		GTDC1_Intron	GTDC1_Intron	GTDC1_Intron	GTDC1_Intron	LOC101404699_Intron	GTDC1_Intron	GTDC1_Intron	GTDC1_Intron			GTDC1_Intron	Gtdc1_Intron			GTDC1_Intron	GTDC1_Intron	GTDC1_Intron		GTDC1_Intron	GTDC1_Intron
63	cg00044472	LOC113598238_Intron	ZEB2_Intron	Zeb2_Intron		ZEB2_Intron	ZEB2_Intergenic_upstream	ZEB2_Intron	ZEB2_Intron	ZEB2_Intron	ZEB2_Intron	ZEB2_Intron	ZEB2_Intron	ZEB2_Intron	ZEB2_Intron	ZEB2_Intron	ZEB2_Intron	ZEB2_Intron	ZEB2_Intron	ZEB2_Intron	ZEB2_Intron	ZEB2_Intron	ZEB2_Intron	ZEB2_Intergenic_upstream	ZEB2_Intron	ZEB2_Intron	Zeb2_Intron	ZEB2_Intron	ZEB2_Intron	ZEB2_Intergenic_upstream	ZEB2_Intron	ZEB2_Intron	LOC101404004_Intron	ZEB2_Intergenic_upstream	ZEB2_Intron	ZEB2_Intron	Zeb2_Intron	Zeb2_Intron	ZEB2_Intron	Zeb2_Intron	ZEB2_Intron	ZEB2_Intron	ZEB2_Intergenic_upstream		ZEB2_Intergenic_upstream	LOC111144776_Intron	ZEB2_Intergenic_upstream	ZEB2_Intron	ZEB2_Intron
64	cg00045146	TBR1_Intergenic_downstream	TBR1_Intergenic_downstream	Tbr1_threeUTR	0.g331_Intergenic_downstream	TBR1_Intron	TBR1_Intergenic_downstream	TBR1_Intergenic_downstream	TBR1_Intergenic_downstream	TBR1_Intron	TBR1_Intergenic_downstream	TBR1_Intergenic_downstream	TBR1_Intergenic_downstream	TBR1_Intergenic_downstream	TBR1_Intergenic_downstream	TBR1_threeUTR	TBR1_Intergenic_downstream	TBR1_Intergenic_downstream	TBR1_threeUTR	TBR1_threeUTR		TBR1_Intergenic_downstream	gene:ENSCDRG00005003037_Intergenic_downstream	TBR1_Intergenic_downstream	TBR1_Intergenic_downstream	TBR1_threeUTR	Tbr1_Intergenic_downstream	TBR1_Intergenic_downstream	TBR1_threeUTR	TANK_Intergenic_downstream	PSMD14_Intergenic_downstream	TBR1_threeUTR	LOC101393138_Intergenic_downstream		TBR1_threeUTR	TBR1_Intergenic_downstream	Tbr1_Intergenic_downstream	Tbr1_Intergenic_downstream	TBR1_Intergenic_downstream	Tbr1_Intergenic_downstream	TBR1_Intergenic_downstream		TBR1_Intergenic_downstream	TBR1_Intergenic_downstream	TBR1_Intergenic_downstream	LOC111145325_Intergenic_downstream	TBR1_Intergenic_downstream	TBR1_Intergenic_downstream	TBR1_Intergenic_downstream
65	cg00045149	PLCB1_Exon	TMX4_Intergenic_upstream	Plcb1_Exon	267.g188_Intergenic_upstream			PLCB1_Exon	PLCB1_Exon		PLCB1_Exon	PLCB1_Exon	PLCB1_Exon	PLCB1_Exon	PLCB1_Exon		TMX4_Intergenic_upstream		PLCB1_Exon	PLCB1_Exon				TMX4_Intergenic_upstream	PLCB1_Exon	TMX4_Intron	Plcb1_Exon	PLCB1_Exon	PLCB1_Exon		PLCB1_Exon	PLCB1_Exon	LOC101399055_Exon	PLCB1_Exon	PLCB1_Exon	PLCB1_Exon	Plcb1_Exon	Plcb1_Exon	TMX4_Intergenic_upstream	Plcb1_Exon	PLCB1_Exon		PLCB1_Exon	TMX4_Intergenic_upstream	PLCB1_Exon	LOC111141432_Exon	TMX4_Intergenic_upstream	PLCB1_Exon
66	cg00046033	RARA_Intron		Rara_Intron	402.g159_Intron	RARA_Intron	RARA_Intron	RARA_Intron	RARA_Intron	RARA_Intron	RARA_Intron		RARA_Intron	RARA_Intron		RARA_Intron	RARA_Intron	RARA_Intron	RARA_Intron	RARA_Intron						RARA_Intron	Rara_Intron	RARA_Intron	RARA_Intron			RARA_Intron			RARA_Intron	RARA_Intron	Rara_Intron	Rara_Intron	RARA_Intron					RARA_Intron
67	cg00046073	JARID2_Intron	JARID2_Intron	Jarid2_Intron		JARID2_Intron								JARID2_Intron	JARID2_fiveUTR	JARID2_Intron	JARID2_Intron				JARID2_Intron	JARID2_Intron	JARID2_Intron				Dtnbp1_Intergenic_upstream	JARID2_Intron			JARID2_Intron	JARID2_Intron	LOC101403413_Intron	JARID2_Intron	JARID2_Intron	JARID2_Intron	Jarid2_Intron	Jarid2_Intron		Dtnbp1_Intergenic_downstream			JARID2_Intron				JARID2_Intron		JARID2_Intron
68	cg00046146	LOC106979109_Intergenic_upstream		LOC117703130_Intergenic_downstream	0.g301_Intergenic_downstream	LOC114238064_Intergenic_downstream		LOC114230410_Intergenic_upstream	LOC00786_Intergenic_upstream	LOC102440187_Intergenic_downstream	NR4A2_Intergenic_downstream		LOC03302_Intergenic_downstream		LOC02600_Intergenic_downstream		NR4A2_Intergenic_downstream	NR4A2_Intergenic_downstream	NR4A2_Intergenic_downstream	NR4A2_Intergenic_downstream	LOC112810948_Intergenic_upstream	LOC105081918_Intergenic_downstream	NR4A2_Intergenic_downstream	NR4A2_Intergenic_downstream	NR4A2_Intergenic_downstream	NR4A2_Intergenic_downstream		NR4A2_Intergenic_downstream	NR4A2_Intergenic_downstream	NR4A2_Intergenic_downstream	NR4A2_Intergenic_downstream	NR4A2_Intergenic_downstream	LOC101401219_Intergenic_downstream	NR4A2_Intergenic_downstream	gene:ENSCANG00000005061_Intergenic_downstream	NR4A2_Intergenic_downstream	Nr4a2_Intergenic_downstream	Nr4a2_Intergenic_downstream	NR4A2_Intergenic_downstream	Nr4a2_Intergenic_downstream	NR4A2_Intergenic_downstream	NR4A2_Intergenic_downstream	LOC115873040_Intergenic_downstream	NR4A2_Intergenic_downstream	LOC102857461_Intergenic_upstream	LOC111144848_Intergenic_upstream	NR4A2_Intergenic_downstream	NR4A2_Intergenic_downstream	LOC114216481_Intergenic_downstream
69	cg00046614		MGMT_Intron	Mgmt_Intron	428.g162_Intergenic_downstream	MGMT_Intron	MGMT_Intron								MGMT_Intron		MGMT_Intron	MGMT_Intron		EBF3_Intron		MGMT_Intron		MGMT_Intron	MGMT_Intron	MGMT_Intergenic_upstream	Mgmt_Intron		MGMT_Intron	EBF3_Intron	MGMT_Intron	MGMT_Intron	LOC101397870_Intron	MGMT_Intron	MGMT_Intron						MGMT_Intron	MGMT_Intron	MGMT_Intron	MGMT_Intron	MGMT_Intergenic_upstream	LOC111145245_Intron	EBF3_Intron		MGMT_Intron
70	cg00046850	TLX3_Exon	TLX3_Exon	Tlx3_Exon	140.g112_Exon	TLX3_Exon	TLX3_Exon	TLX3_Exon	TLX3_Exon		TLX3_Exon	TLX3_Exon	NPM1_Intergenic_upstream	TLX3_Exon	TLX3_Exon	TLX3_Exon	TLX3_Exon	TLX3_Exon	TLX3_Exon	TLX3_Exon	TLX3_Exon		TLX3_Exon	TLX3_Exon	TLX3_Exon	TLX3_Exon	Tlx3_Exon	TLX3_Exon	TLX3_Exon		TLX3_Exon	TLX3_Exon	LOC101394553_Exon	TLX3_Exon	TLX3_Exon	TLX3_Exon	Tlx3_Exon	Tlx3_Exon	TLX3_threeUTR		TLX3_Exon	TLX3_Exon	TLX3_Exon	TLX3_Exon	TLX3_Exon	LOC111141192_Exon	TLX3_Exon	TLX3_Exon	TLX3_Exon
71	cg00049527	ROBO1_Exon	ROBO1_Exon	Robo1_Exon	415.g34_Exon	ROBO1_Exon	ROBO1_Exon					ROBO1_Exon		ROBO1_Exon	ROBO1B_Exon	ROBO1_Exon	ROBO1_Exon	ROBO1_Exon	ROBO1_Exon	ROBO1_Exon	ROBO1_Exon	ROBO1_Exon	ROBO1_Exon	ROBO2_Intergenic_downstream	ROBO1_Exon	ROBO1_Exon	Robo1_Intron		ROBO1_Exon	ROBO2_Intron	ROBO1_Exon	ROBO1_Exon	LOC101392481_Exon	ROBO1_Exon		ROBO1_Exon	Robo1_Exon	Robo1_Exon	ROBO1_Exon	Robo1_Exon	ROBO1_Exon	ROBO1_Exon	ROBO1_Exon	ROBO1_Exon	ROBO1_Exon	LOC111148375_Exon	ROBO1_Exon	ROBO1_Exon	ROBO1_Intron
72	cg00049667	ADRB2_Exon	ADRB2_Exon	Adrb2_Exon	926.g110_Exon	ADRB2_Exon	ADRB2_Exon	ADRB2_Exon	ADRB2_Exon	ADRB2_Exon	ADRB2_Exon	ADRB2_Exon	ADRB2_Exon	ADRB2_Exon	ADRB2_Exon	ADRB2_Exon	SH3TC2_threeUTR	ADRB2_Exon	ADRB2_Exon	ADRB2_Exon	ADRB2_Exon	ADRB2_Exon	ADRB2_Exon	ADRB2_Exon	ADRB2_Exon	HTR4_Exon	Adrb2_Exon	ADRB2_Exon	ADRB2_Exon	HTR4_Intergenic_upstream	ADRB2_Exon	ADRB2_Exon	LOC101405603_Exon	ADRB2_Exon	ADRB2_Exon	ADRB2_Exon			ADRB2_Exon		ADRB2_Exon	ADRB2_Exon	ADRB2_Exon	ADRB2_Exon	ADRB2_Exon	LOC111140999_Exon	ADRB2_Exon	ADRB2_Exon	ADRB2_Exon
73	cg00049718	CSDE1_fiveUTR	CSDE1_Intergenic_upstream	Csde1_fiveUTR	265.g357_Intergenic_upstream	CSDE1_fiveUTR	CSDE1_fiveUTR	CSDE1_fiveUTR	CSDE1_fiveUTR	CSDE1_fiveUTR		CSDE1_fiveUTR	CSDE1_fiveUTR	SIKE1_Intergenic_downstream	CSDE1_fiveUTR	CSDE1_fiveUTR	CSDE1_Intergenic_upstream	CSDE1_fiveUTR	SIKE1_Intergenic_downstream	CSDE1_fiveUTR	CSDE1_fiveUTR	CSDE1_fiveUTR	SIKE1_fiveUTR	CSDE1_Promoter	CSDE1_fiveUTR	CSDE1_Promoter	Csde1_Intergenic_upstream	CSDE1_Promoter	CSDE1_fiveUTR		CSDE1_Intergenic_upstream	CSDE1_fiveUTR	LOC101402238_fiveUTR	CSDE1_fiveUTR	CSDE1_fiveUTR	CSDE1_fiveUTR	Sike1_Intergenic_downstream	Csde1_Promoter	CSDE1_Promoter	Csde1_fiveUTR	CSDE1_fiveUTR	CSDE1_fiveUTR	CSDE1_fiveUTR	CSDE1_Promoter		LOC111142841_fiveUTR	CSDE1_Promoter	CSDE1_fiveUTR	CSDE1_fiveUTR
74	cg00050268	PTPRD_Intron		Ptprd_Intron			PTPRD_Intron	PTPRD_Intron		LOC102438469_Intron	PTPRD_Intron	PTPRD_Intron	PTPRD_Intron			PTPRD_Intron					PTPRD_Intron			PTPRD_Intron	PTPRD_Intron			PTPRD_Intron		PTPRD_Intron	PTPRD_Intron	PTPRD_Intron	LOC101390848_Intron		PTPRD_Intron	PTPRD_Intron	Ptprd_Intron	Dmac1_Intergenic_upstream	PTPRD_Intron	Ptprd_Intron	PTPRD_Intron	PTPRD_Intron			PTPRD_Intron	LOC111156597_Intron		PTPRD_Intron	PTPRD_Intron
75	cg00051709	BCL11A_Intron	BCL11A_Intron	Bcl11a_Intron	535.g136_Intron		BCL11A_Intron	BCL11A_Intron	BCL11A_Intron	BCL11A_Intron	BCL11A_Intron	BCL11A_Intron	BCL11A_Intron	BCL11A_Intron	BCL11A_Intron	BCL11A_Intron	BCL11A_Intron	BCL11A_Intron	BCL11A_Intron	BCL11A_Intron		BCL11A_Intron	BCL11A_Intron	BCL11A_Intron	BCL11A_Intron	BCL11A_Intron	Bcl11a_Intergenic_downstream	BCL11A_Intron	BCL11A_Intron		BCL11A_Intron	BCL11A_Intron	LOC101397436_Intron	BCL11A_Intron	BCL11A_Intron	BCL11A_Intron	Bcl11a_Intron	Bcl11a_Intron	BCL11A_Intron	Bcl11a_Intron	BCL11A_Intron	BCL11A_Intron	BCL11A_Intron	BCL11A_Intron	BCL11A_Intron	LOC111148006_Intron	PAPOLG_Intron		BCL11A_Intron
76	cg00051782			Hes1_Intergenic_downstream	287.g275_Intergenic_downstream				HES1_Intergenic_downstream		HES1_Intergenic_downstream	HES1_Intergenic_downstream	HES1_Intergenic_downstream	HES1_Intergenic_downstream	HES1_Intergenic_downstream	HES1_Intergenic_downstream	HES1_Intergenic_downstream		HES1_Intergenic_downstream	HES1_Intergenic_downstream				HES1_Intergenic_downstream	HES1_Intergenic_downstream	HES1_Intergenic_downstream	Hes1_Intergenic_downstream		HES1_Intergenic_downstream		HES1_Intergenic_downstream	HES1_Intergenic_downstream					Hes1_Intergenic_downstream	Hes1_Intergenic_downstream			HES1_Intergenic_downstream				LOC102843396_Intergenic_downstream		HES1_Intergenic_downstream	HES1_Intergenic_downstream
77	cg00054169	HOXA5_Exon	EVX1_Intron	Hoxa3_Exon	46.g334_Intron	HOXA5_Exon	HOXA5_Exon	HOXA3_Exon	HOXA5_Promoter	HOXA3_Exon	HOXA5_Exon	HOXA5_Promoter	HOXA5_Promoter	HOXA5_Promoter	HOXA5_Exon	HOXA5_Exon	HOXA5_Exon	HOXA5_fiveUTR		HOXA5_Exon	HOXA5_fiveUTR	HOXA5_fiveUTR	HOXA5_Promoter	HOXA5_Exon	HOXA5_Exon	HOXA5_fiveUTR	Hoxa5_Exon	HOXA5_Exon	HOXA5_Exon		HOXA5_fiveUTR	HOXA3_fiveUTR	LOC101393752_Exon	HOXA5_fiveUTR	HOXA5_fiveUTR	LOC105853238_Exon	Hoxa5_Promoter	Hoxa5_Exon	HOXA5_Exon	Hoxa5_fiveUTR	HOXA5_Exon	HOXA5_Exon	HOXA5_fiveUTR	HOXA5_Promoter	HOXA5_fiveUTR	LOC111147192_Exon	HOXA5_Exon	HOXA5_fiveUTR	HOXA5_Exon
78	cg00054831	USP27X_Exon	USP27X_Exon			USP27X_Exon							PAGE3B_Intergenic_downstream				USP27X_Exon	USP27X_Exon		USP27X_Exon	USP27X_Exon			USP27X_Exon		CLCN5_Exon		USP27X_Exon	USP27X_Exon			USP27X_Exon			USP27X_Exon					Usp27x_Exon	USP27X_Exon	CLCN5_Intron	USP27X_Exon			LOC111150482_Exon			USP27X_Exon
79	cg00055211	LOC106979182_Exon	CELSR3_Intron	Celsr3_Exon	107.g692_Exon	LOC103008968_Exon	CELSR3_Intron	CELSR3_Intron	CELSR3_Exon	LOC102428994_Intron	CELSR3_Exon	CELSR3_Exon	CELSR3_Exon	CELSR3_Intron	CELSR3_Intron	CELSR3_Exon	CELSR3_Intron	CELSR3_Intron	SLC26A6_Intergenic_upstream	CELSR3_Exon	CELSR3_Intron	CELSR3_Intron	CELSR3_Intron	CELSR3_Intron	CELSR3_Intron		Tmem89_Intergenic_downstream	CELSR3_Intron	CELSR3_Intron			CELSR3_Intron	LOC101393418_Intron	CELSR3_Intron	CELSR3_Intron	CELSR3_Exon	Celsr3_Intron	Celsr3_Exon	SLC26A6_Intergenic_upstream	Celsr3_Intron	CELSR3_Intron	CELSR3_Intron	CELSR3_Intron	CELSR3_Intron	CELSR3_Intron	LOC111143830_Intron			CELSR3_Intron
80	cg00055619	ZIC3_Exon	ZIC3_Exon	Zic3_Exon	197206.g291_Exon	ZIC3_Exon	ZIC3_Exon	ZIC3_Exon	ZIC3_Exon	ZIC3_Exon	ZIC3_Exon	ZIC3_Exon	ZIC3_Exon	ZIC3_Exon	ZIC3_Exon	ZIC3_Exon	ZIC3_Exon	ZIC2_Exon	ZIC3_Exon	ZIC2_Exon	ZIC3_Exon	ZIC3_Exon	ZIC3_Exon	ZIC3_Exon		ZIC3_Exon	Zic3_Exon	ZIC3_Exon			ZIC3_Exon	ZIC3_Exon	LOC101403885_Exon	ZIC3_Exon	ZIC3_Exon	ZIC3_Exon			ZIC3_Exon	Zic3_Exon	ZIC3_Exon	ZIC3_Exon	ZIC3_Exon	ZIC3_Exon	ZIC3_Exon	LOC111139352_Exon	ZIC3_Exon	ZIC3_Exon	ZIC3_Exon
81	cg00056413	RSPO3_Exon	RSPO3_Exon	Rspo3_Exon	47.g460_Exon	RSPO3_Exon	RSPO3_Exon	RSPO3_Exon		RSPO3_Exon	RSPO3_Exon	RSPO3_Exon	RSPO3_Exon	RSPO3_Exon	RSPO3_Exon	RSPO3_Exon	RSPO3_Exon	RSPO3_Exon	RSPO3_Exon	RSPO3_Exon	RSPO3_Exon	RSPO3_Exon	RSPO3_Exon	RSPO3_Exon	RNF146_Exon	RSPO3_Exon	Rspo3_Exon	RSPO3_Exon	RSPO3_Exon			RSPO3_Exon	LOC101395130_Exon		RSPO3_Exon	RSPO3_Exon	Rspo3_Exon	Rspo3_Exon	RSPO3_Exon	Rspo3_Exon	RSPO3_Exon		RSPO3_Exon	RSPO3_Exon	RSPO3_Exon	LOC111147829_Exon	RSPO3_Exon	RSPO3_Exon	RSPO3_Exon
82	cg00056578	KSR2_Exon	RFC5_Intergenic_upstream	Ksr2_Exon	410.g555_Exon	KSR2_Exon	KSR2_fiveUTR	KSR2_Exon	KSR2_Exon	KSR2_fiveUTR	KSR2_Exon	KSR2_Exon	KSR2_Exon	RFC5_Intergenic_upstream	KSR2_Exon	KSR2_Exon	KSR2_Exon	KSR2_Exon	KSR2_Exon	KSR2_fiveUTR		KSR2_Exon	KSR2_Exon	KSR2_Exon	KSR2_Exon	KSR2_Exon		KSR2_Exon	KSR2_fiveUTR		KSR2_Exon	KSR2_Exon	LOC106801747_Exon	KSR2_Exon	KSR2_Exon	KSR2_fiveUTR	Ksr2_Exon	Ksr2_Exon	WSB2_Intergenic_downstream	Wsb2_Intergenic_downstream	KSR2_Exon	KSR2_Exon	KSR2_Exon	KSR2_Exon	KSR2_Exon	LOC111156475_Exon	KSR2_Exon	KSR2_Exon	KSR2_Exon
83	cg00056596	LOC106968107_Intron	BARHL2_Intergenic_downstream	Barhl2_Intergenic_downstream	407.g90_Intron	BARHL2_Intergenic_downstream								BARHL2_Intergenic_downstream	BARHL2_Intergenic_downstream	BARHL2_Intergenic_downstream	BARHL2_Intergenic_downstream	BARHL2_Intergenic_downstream	BARHL2_Intergenic_downstream	BARHL2_Intergenic_downstream	LOC112824286_Intergenic_downstream	BARHL2_Intergenic_downstream	BARHL2_Intergenic_downstream	BARHL2_Intergenic_downstream	BARHL2_Intergenic_downstream	BARHL2_Intergenic_downstream	Barhl2_Intergenic_downstream	BARHL2_Intergenic_downstream	BARHL2_Intergenic_downstream	ZNF644_Intergenic_downstream	BARHL2_Intergenic_downstream	BARHL2_Intergenic_downstream	LOC101390537_Intergenic_downstream	BARHL2_Intergenic_downstream	BARHL2_Intergenic_downstream	BARHL2_Intergenic_downstream	Barhl2_Intergenic_downstream	Barhl2_Intergenic_downstream	BARHL2_Intergenic_downstream	Barhl2_Intergenic_downstream		BARHL2_Intergenic_downstream	BARHL2_Intergenic_downstream	gene:ENSLAFG00000028983_Intergenic_downstream	BARHL2_Intergenic_downstream	LOC111142920_Intergenic_downstream	BARHL2_Intergenic_downstream	BARHL2_Intergenic_downstream	LOC114196865_Intergenic_downstream
84	cg00057767	ZNF521_Intron	ZNF521_Intron	Znf521_Intron	408.g4_Intron	ZNF521_Intron	ZNF521_Intron		ZNF521_Intron			ZNF521_Intron		ZNF521_Intron	ZNF521_Intron	ZNF521_Intron	ZNF521_Intron	ZNF521_Intron	ZNF521_Intron	ZNF521_Intron	ZNF521_Intron	ZNF521_Intron	ZNF521_Intron	ZNF521_Intron	ZNF521_Intron	ZNF521_Intron	Zfp521_Intergenic_downstream	ZNF521_Intron	ZNF521_Intron		ZNF521_Intron	ZNF521_Intron	LOC101397813_Intron	ZNF521_Intron	ZNF521_Intron	ZNF521_Intron	Zfp521_Intron	Zfp521_Intron	ZNF521_Intron	Zfp521_Intron	ZNF521_Intron	ZNF521_Intron	ZNF521_Intron	ZNF521_Intron	ZNF521_Intron	LOC111142571_Intron	ZNF521_Intron	ZNF521_Intron	ZNF521_Intron
85	cg00058449	ZBTB12_Exon	ZBTB12_Exon	Zbtb12_Exon	195988.g168_Exon	ZBTB12_Exon		ZBTB12_Exon	ZBTB12_Exon		ZBTB12_Exon	ZBTB12_Exon	ZBTB12_Exon	ZBTB12_Exon	ZBTB12_Exon	ZBTB12_Exon	ZBTB12_Exon	ZBTB12_Exon	ZBTB12_Exon	ZBTB12_Exon	ZBTB12_Exon	ZBTB12_Exon	gene:ENSCDRG00005011618_Exon	ZBTB12_Exon	ZBTB12_Exon	ZBTB12_Exon	Zbtb12_Exon	ZBTB12_Exon	ZBTB12_Exon			ZBTB12_Exon	LOC101390975_Exon	ZBTB12_Exon	ZBTB12_Exon	ZBTB12_Exon	Zbtb12_Exon	gene:ENSCGRG00015028438_Exon	SLC44A4_Intron	Ehmt2_Exon	ZBTB12_Exon	ZBTB12_Exon	ZBTB12_Exon		ZBTB12_Exon	LOC111152313_Exon	ZBTB12_Exon	ZBTB12_Exon	ZBTB12_Exon
86	cg00059117	MED24_Exon	MED24_Intron	Med24_Exon	402.g170_Exon	MED24_Exon	MED24_Exon	MED24_Exon	MED24_fiveUTR	MED24_Exon	MED24_fiveUTR	MED24_fiveUTR	MED24_Exon		MED24_Exon	MED24_threeUTR	MED24_Exon	MED24_Exon	MED24_Exon	MED24_Exon	MED24_Exon	MED24_Intron	MED24_Exon	MED24_Intron	PSMD3_Exon	MED24_Intron	Med24_Exon	MED24_Exon	MED24_Exon			MED24_Exon	LOC101398202_Exon		MED24_Exon	MED24_Exon	Med24_Exon	Med24_Exon	CSF3_Intron	Med24_Exon	MED24_Exon	MED24_Exon	MED24_Exon	MED24_Exon	MED24_Intron	LOC111151403_Exon	MED24_Promoter	MED24_Intron	MED24_Exon
87	cg00059486	PRDM13_Promoter	PRDM13_Promoter	Prdm13_Promoter	47.g653_Promoter	PRDM13_Promoter	PRDM13_Promoter	PRDM13_Promoter	PRDM13_Promoter	PRDM13_Promoter	PRDM13_Promoter	PRDM13_Promoter	PRDM13_Promoter	PRDM13_Promoter	LOC02453_Promoter	PRDM13_Promoter	PRDM13_Promoter	PRDM13_Promoter	PRDM13_Promoter	PRDM13_Promoter	PRDM13_Promoter	PRDM13_Promoter	PRDM13_Promoter	PRDM13_Promoter	PRDM13_Promoter	PRDM13_Promoter		PRDM13_Promoter	PRDM13_Promoter	PNISR_Intergenic_upstream	CCNC_Intergenic_upstream	PRDM13_Promoter	LOC101404937_Promoter	PRDM13_Promoter	PRDM13_Promoter	PRDM13_Promoter	Prdm13_Promoter	Prdm13_Promoter	PRDM13_Promoter	Prdm13_Promoter	PRDM13_Promoter	CCNC_Intergenic_upstream	PRDM13_Promoter	PRDM13_Promoter	PRDM13_Promoter	LOC111158214_Promoter	PRDM13_Promoter	PRDM13_Promoter	PRDM13_Promoter
88	cg00059897	FAF1_Intron	FAF1_Intron	Faf1_Intron		FAF1_Intron	FAF1_Intron	FAF1_Intron	FAF1_Intron	FAF1_Intron	FAF1_Intron	FAF1_Intron	FAF1_Intron	FAF1_Intron	FAF1_Intron		FAF1_Intron	FAF1_Intron	FAF1_Intron	DMRTA2_Intron	FAF1_Intron	FAF1_Intron	FAF1_Intron	DMRTA2_Intron	gene:ENSCAFG00030007666_Intron	FAF1_Intron	Faf1_Intron	FAF1_Intron	FAF1_Intron	FAF1_Intron	FAF1_Intron	FAF1_Intron	LOC101402906_Intron	FAF1_Intron	FAF1_Intron	FAF1_Intron	Faf1_Intron	Faf1_Intron		Faf1_Intron	gene:ENSCAFG00040012197_Intron	FAF1_Intron	FAF1_Intron		FAF1_Intron	LOC111142863_Intron	FAF1_Intron	FAF1_Intron	FAF1_Intron
89	cg00060304	LOC113603354_threeUTR	PAX6_Intergenic_upstream		387.g47_Promoter	PAX6_Intron	PAX6_Intron					PAX6_Promoter		PAX6_Promoter	LOC00526_Intron	PAX6_Intron	PAX6_Promoter	PAX6_Intron		ELP4_Intron	PAX6_Promoter			PAX6_Promoter	PAX6_Promoter		Pax6_Promoter	PAX6_Exon	PAX6_Intron	PAX6_Promoter	PAX6_Promoter	PAX6_Promoter	LOC101402047_Intron		PAX6_Promoter	PAX6_Intron			PAX6_Promoter		PAX6_Promoter		PAX6_Intron	PAX6_Intergenic_upstream	PAX6_Intron	LOC111149573_Promoter	PAX6_Intron		PAX6_Promoter
90	cg00060633	TAOK1_Exon	TAOK1_Exon	Taok1_Exon	1057.g221_Exon	TAOK1_Exon	TAOK1_Exon	TAOK1_Exon	TAOK1_Exon	TAOK1_Exon	TAOK1_Exon	TAOK1_Exon	TAOK1_Exon		TAOK1_Exon	TAOK1_fiveUTR	TAOK1_Exon	TAOK1_Exon	TAOK1_Exon	TAOK1_Exon	TAOK1_Exon	TAOK1_Exon	TAOK1_Exon	TAOK1_Exon	TAOK1_Exon	TAOK1_Exon		TAOK1_Exon	TAOK1_Exon	TAOK1_Exon	TAOK1_Exon	TAOK1_Exon	LOC101389623_Exon	TAOK1_Exon	TAOK1_Exon	TAOK1_Exon		Taok1_Exon	TAOK1_Exon	Taok1_Exon	TAOK1_Exon	TAOK1_Exon	TAOK1_Exon	TAOK1_Exon	TAOK1_Exon	LOC111151808_Exon	TAOK1_Exon	TAOK1_Exon	TAOK1_Exon
91	cg00060978			Fgf16_Exon		FGF16_Exon	FGF16_Exon					FGF16_Exon			FGF16_Exon	FGF16_Exon	FGF16_Exon	LOC104988876_Exon	FGF16_Exon			FGF16_Exon	FGF16_Exon			FGF16_Exon	Fgf16_Exon		FGF16_Exon				LOC101398913_Exon		FGF16_Exon	FGF16_Exon	Fgf16_Exon	Fgf16_Exon
92	cg00061093			Hmx2_Intron		HMX2_Promoter	HMX2_Promoter										HMX2_Promoter	HMX2_Intron		HMX2_Intron		HMX2_Intron	HMX2_Intron			HMX2_Promoter	Hmx2_Promoter		HMX2_Intron		HMX2_Intron	HMX2_Promoter	LOC101404393_Intron	HMX2_Intron	HMX2_Promoter	HMX2_Promoter	Hmx2_Promoter	Hmx2_Promoter		Hmx2_Intron					HMX2_Promoter		HMX2_Promoter
93	cg00061684			Kitlg_Intron	67.g670_Promoter																													KITLG_Intron	KITLG_Intron		Kitl_Intron	Kitl_Intron	KITLG_Intergenic_upstream				LOC101643791_Promoter	KITLG_Intergenic_upstream		LOC111142191_Intron			KITLG_Intron
94	cg00065957	SHISAL2A_Exon	GPX7_Intergenic_downstream				SHISAL2A_Exon		SHISAL2A_Exon			TCEAL7_Intergenic_downstream	SHISAL2A_Exon	SHISAL2A_Exon	SHISAL2A_Exon	SHISAL2A_Exon	GPX7_Intergenic_downstream		SHISAL2A_Exon	SHISAL2A_Exon	SHISAL2A_Exon			SHISAL2A_Exon	GPX7_Exon	SHISAL2A_Exon		SHISAL2A_Exon	SHISAL2A_Exon			SHISAL2A_Exon	LOC101387166_Exon		SHISAL2A_Exon				SHISAL2A_Exon		SHISAL2A_Exon	SHISAL2A_Exon						FAM159A_Exon	SHISAL2A_Exon
95	cg00065997	BRS3_Exon	BRS3_Exon	Brs3_Exon	197206.g281_Exon	BRS3_Exon	BRS3_Exon	BRS3_Exon		BRS3_Exon	BRS3_Exon	BRS3_Exon	BRS3_Exon		BRS3_Exon		BRS3_Exon	BRS3_Exon	BRS3_Exon	BRS3_Exon	BRS3_Exon	BRS3_Exon	BRS3_Exon	BRS3_Exon		BRS3_Exon	Brs3_Exon	BRS3_Exon			BRS3_Exon	BRS3_Exon	LOC101401982_Exon	BRS3_Exon	BRS3_Exon	BRS3_Exon	Brs3_Exon	Brs3_Exon	BRS3_Exon	Brs3_Exon	BRS3_Exon	BRS3_Exon		BRS3_Exon		LOC111139353_Exon	BRS3_Exon	BRS3_Exon	BRS3_Exon
96	cg00066554		VANGL2_Exon	Vangl2_Exon	544.g80_Exon	VANGL2_Exon	VANGL2_Exon	VANGL2_Exon	VANGL2_Exon		VANGL2_Exon		VANGL2_Exon		VANGL2_Exon		VANGL2_Exon	VANGL2_Exon	VANGL2_Exon	VANGL2_Exon	VANGL2_Exon	VANGL2_Exon	VANGL2_Exon	VANGL2_Exon	VANGL2_Exon	VANGL2_Exon			VANGL2_Exon	VANGL2_Exon	VANGL2_Exon	VANGL2_Exon	LOC101393864_Exon	VANGL2_Exon	VANGL2_Exon	VANGL2_Exon	Vangl2_Exon	Vangl2_Exon		Vangl2_Exon	VANGL2_Exon	NCSTN_Intron	VANGL2_Exon	VANGL2_Exon	VANGL2_Exon	LOC111138982_Exon	VANGL2_Exon	VANGL2_Exon	VANGL2_Exon
97	cg00067370	LOC106966955_Intron	ZEB2_Intergenic_upstream	LOC117702916_Intergenic_upstream	0.g263_Intergenic_upstream	LOC103002119_Intergenic_upstream									LOC02619_Intergenic_upstream	ZEB2_Intergenic_upstream	ZEB2_Intergenic_upstream	LOC104998507_Intron	ZEB2_Intergenic_upstream	ZEB2_Intron	LOC112810708_Intergenic_upstream	LOC105083375_Intron	ZEB2_Intergenic_upstream	ZEB2_Intergenic_upstream	ZEB2_Intergenic_upstream	ZEB2_Intergenic_upstream	gene:ENSCCNG00000008136_Intergenic_upstream	ZEB2_Intron	ZEB2_Intergenic_upstream	ZEB2_Intergenic_upstream	ZEB2_Intergenic_upstream	ZEB2_Intergenic_upstream	LOC101408198_Intergenic_upstream	ZEB2_Intergenic_upstream	ZEB2_Intergenic_upstream	ZEB2_Intergenic_upstream	gene:ENSCGRG00001007613_Intergenic_upstream	gene:ENSCGRG00015013518_Intergenic_upstream	ZEB2_Intergenic_upstream	Zeb2_Intergenic_upstream	ZEB2_Intergenic_upstream	ZEB2_Intergenic_upstream	LOC101638901_Intergenic_upstream	ZEB2_Intergenic_upstream	LOC102872219_Intergenic_upstream	LOC111140878_Intergenic_upstream	ZEB2_Intergenic_upstream	LOC107522116_Intergenic_upstream	LOC114224580_Intergenic_downstream
98	cg00067520	BRPF3_Exon	BRPF3_Exon	Brpf3_Exon	47.g1146_Exon	BRPF3_Exon	BRPF3_Exon	BRPF3_Exon	BRPF3_Exon	BRPF3_Exon	BRPF3_Exon		BRPF3_Exon	BRPF3_Exon	BRPF3_Exon		BRPF3_Exon	BRPF3_Exon	BRPF3_Exon	BRPF3_Exon	BRPF3_Exon	BRPF3_Exon	BRPF3_Exon	BRPF3_Exon	BRPF3_Exon	BRPF3_Exon	Brpf3_Exon	BRPF3_Exon	BRPF3_Exon	PNPLA1_Intergenic_upstream	BRPF3_Exon	BRPF3_Exon	LOC101406014_Exon	BRPF3_Exon	BRPF3_Exon		Brpf3_Exon	Brpf3_Exon	BRPF3_Exon	Mapk13_fiveUTR	BRPF3_Exon	BRPF3_Exon	BRPF3_Exon	BRPF3_Exon	BRPF3_Exon	LOC111152266_Exon	BRPF3_Exon	BRPF3_Exon	BRPF3_Exon
99	cg00067701	ZNF423_threeUTR	gene:ENSAMEG00000006478_Intergenic_upstream	Znf423_threeUTR	880.g176_Promoter	ZNF423_threeUTR	ZNF423_threeUTR	ZNF423_threeUTR	ZNF423_threeUTR	LOC102424591_Exon	ZNF423_threeUTR	ZNF423_threeUTR	C16orf78_Intergenic_downstream	ZNF423_Intergenic_downstream	ZNF423_threeUTR	ZNF423_threeUTR	ZNF423_threeUTR	ZNF423_threeUTR	C16orf78_Intergenic_downstream	ZNF423_threeUTR	ZNF423_threeUTR	ZNF423_threeUTR	ZNF423_threeUTR	C16orf78_Intergenic_downstream	ZNF423_threeUTR	ZNF423_threeUTR	Zfp423_Intergenic_downstream	ZNF423_threeUTR	ZNF423_threeUTR	ZNF423_Intergenic_downstream	ZNF423_threeUTR	C16orf78_Intergenic_downstream	LOC101401937_threeUTR	ZNF423_threeUTR	C16orf78_Intergenic_downstream	LOC105853173_threeUTR	Zfp423_threeUTR	Zfp423_threeUTR	ZNF423_threeUTR	Zfp423_threeUTR	ZNF423_threeUTR	ZNF423_threeUTR	ZNF423_threeUTR	ZNF423_Intergenic_downstream	ZNF423_threeUTR	LOC111157369_threeUTR	C16orf78_Intergenic_downstream	ZNF423_threeUTR	ZNF423_threeUTR
100	cg00067884			Herc1_Exon	87.g653_Exon	HERC1_Exon											HERC1_Exon													USP3_Exon	HERC1_Exon	HERC1_Exon		HERC1_Exon										HERC1_Exon
101	cg00068326	PRSS23_Exon		Prss23_Exon					PRSS23_Exon									PRSS23_Exon	PRSS23_Exon	PRSS23_Exon						PRSS23_Exon		FZD4_Intergenic_downstream	PRSS23_Exon						gene:ENSCANG00000009246_Exon		Prss23_Exon	Prss23_Exon	PRSS23_Exon	Prss23_Exon								PRSS23_Exon
102	cg00068760	UBE2G1_Intron		Ube2g1_Intron	473.g469_Promoter	UBE2G1_Intron	UBE2G1_Intron	UBE2G1_Intron	UBE2G1_Promoter	UBE2G1_Intron	UBE2G1_Promoter	UBE2G1_Promoter		UBE2G1_Intron	UBE2G1_Intron	UBE2G1_Intron	UBE2G1_Intron	UBE2G1_Promoter	UBE2G1_Promoter	UBE2G1_Intron	UBE2G1_Intron	UBE2G1_Intron	UBE2G1_Intron	UBE2G1_Promoter	UBE2G1_Promoter	SPNS3_Intergenic_upstream		UBE2G1_Promoter	UBE2G1_Intron			SPNS3_Intron	LOC101387225_Intron	UBE2G1_Intron	UBE2G1_Intergenic_upstream	UBE2G1_Intron	Ube2g1_Intron	Ube2g1_Promoter	UBE2G1_Promoter		UBE2G1_Promoter			UBE2G1_Promoter	UBE2G1_Intron	LOC111161074_Promoter	SPNS3_Intergenic_upstream
103	cg00069876	ISL1_Exon	ISL1_Exon	Isl1_Exon	1.g805_Exon	ISL1_Exon	ISL1_Exon	ISL1_Exon	ISL1_Exon	LOC102419557_Exon	ISL1_Exon	ISL1_Exon	ISL1_Exon	ISL1_Exon	ISL1_Exon	ISL1_Exon	ISL1_Exon	ISL1_Exon	ISL1_Exon	ISL1_Exon	ISL1_Exon	ISL1_Exon	ISL1_Exon	ISL1_Exon	ISL1_Exon	ISL1_Exon	Isl1_Exon	ISL1_Exon	ISL1_Exon	ISL1_Exon	ISL1_Exon	ISL1_Exon	LOC101396167_Exon	ISL1_Exon	ISL1_Exon	ISL1_Exon	Isl1_Exon	Isl1_Exon	ISL1_Exon	Isl1_Exon	ISL1_Exon	ISL1_Exon	ISL1_Exon	ISL1_Exon	LOC102872272_Exon	LOC111141283_Exon	ISL1_Exon		ISL1_Exon
104	cg00071267	LOC113597584_Promoter	BCOR_Intergenic_downstream	Bcor_Intergenic_downstream		BCOR_Intergenic_downstream	LOC112322346_Intergenic_downstream	BCOR_Intergenic_downstream	BCOR_Intergenic_downstream			BCOR_Intergenic_downstream			BCOR_Intergenic_downstream	BCOR_Intergenic_downstream	BCOR_Intergenic_downstream		CXorf38_Intergenic_downstream		LOC112813056_Intergenic_downstream	LOC105064563_Intergenic_upstream	BCOR_Intergenic_downstream	BCOR_Intergenic_downstream				BCOR_Intergenic_downstream	BCOR_Intergenic_downstream	BCOR_Intergenic_downstream	BCOR_Intergenic_downstream	BCOR_Intergenic_downstream	LOC101407533_Intergenic_downstream		BCOR_Intergenic_downstream	BCOR_Intergenic_downstream	Bcor_Intergenic_downstream	Bcor_Intergenic_downstream	BCOR_Intergenic_downstream	Bcor_Intergenic_downstream	BCOR_Intergenic_downstream	BCOR_Intergenic_downstream	BCOR_Intergenic_downstream		BCOR_Intergenic_downstream	LOC111150425_Intergenic_downstream	BCOR_Intergenic_downstream	LOC103111776_Intergenic_upstream	LOC114216747_Promoter
105	cg00071297	RSRC1_Intron	SHOX2_Intergenic_upstream		261.g27_Intergenic_upstream	RSRC1_Intron	RSRC1_Intron	RSRC1_Intron	RSRC1_Intron	RSRC1_Intron	RSRC1_Intron	RSRC1_Intron	RSRC1_Intron	RSRC1_Intron	RSRC1_Intron	RSRC1_Intron	SHOX2_Intergenic_upstream				RSRC1_Intron			RSRC1_Intron	RSRC1_Intron	SHOX2_Intron		RSRC1_Intron			RSRC1_Intron	RSRC1_Intron	LOC101392661_Intron	RSRC1_Intron		RSRC1_Intron			SHOX2_Intron	Shox2_Intron	RSRC1_Intron	RSRC1_Intron	RSRC1_Intron	SHOX2_Intron	LOC102854402_Intron	LOC111146093_Intron	RSRC1_Intron	LOC107522396_Intergenic_upstream	RSRC1_Intron
106	cg00072253	LOC106979823_Intergenic_upstream	POU3F2_Intergenic_upstream		47.g662_Intergenic_upstream	POU3F2_Intergenic_upstream	LOC112296920_Intergenic_upstream	LOC114231214_Intergenic_upstream		POU3F2_Intergenic_upstream	POU3F2_Intergenic_upstream	POU3F2_Intergenic_upstream	POU3F2_Intergenic_upstream		POU3F2_Intergenic_upstream	POU3F2_Intergenic_upstream	POU3F2_Intergenic_upstream	POU3F2_Intergenic_upstream	POU3F2_Intergenic_upstream	POU3F2_Intergenic_upstream	LOC112819432_Intergenic_upstream	POU3F2_Intron	gene:ENSCDRG00005015589_Intergenic_upstream	POU3F2_Intergenic_upstream	POU3F2_Intergenic_upstream	POU3F2_Intergenic_upstream		POU3F2_Intergenic_upstream	POU3F2_Intergenic_upstream		POU3F2_Intergenic_upstream	gene:ENSCCAG00000023445_Intergenic_upstream	LOC101402676_Intergenic_upstream	POU3F2_Intergenic_upstream	POU3F2_Intergenic_upstream	POU3F2_Intergenic_upstream	Pou3f2_Intergenic_upstream	Pou3f2_Intergenic_upstream		Faxc_Intergenic_downstream	FBXL4_Intron	FBXL4_Intron	POU3F2_Intergenic_upstream	gene:ENSLAFG00000016627_Intergenic_upstream	LOC102850373_Intergenic_upstream	LOC111158252_Intergenic_upstream	POU3F2_Intergenic_upstream	POU3F2_Intergenic_upstream	LOC114209922_Intergenic_upstream
107	cg00072466	YTHDC1_Intron	YTHDC1_Intron	Ythdc1_Intron	57.g483_Intron	YTHDC1_Intron	YTHDC1_Intron	YTHDC1_Intron	YTHDC1_Intron	YTHDC1_Intron	YTHDC1_Intron	YTHDC1_fiveUTR	YTHDC1_Intron	YTHDC1_Intron	YTHDC1_Intron	YTHDC1_Intron	YTHDC1_Intron	YTHDC1_Intron	YTHDC1_Intron	YTHDC1_Intron	YTHDC1_Intron	YTHDC1_Intron	YTHDC1_Intron	YTHDC1_Intron	YTHDC1_Intron	YTHDC1_Intron	Ythdc1_Intron	YTHDC1_Intron	YTHDC1_Intron	YTHDC1_Intron	YTHDC1_Intron	YTHDC1_Intron	LOC101401270_Intron	YTHDC1_Intron	YTHDC1_Intron	YTHDC1_Intron	Ythdc1_Intron	Ythdc1_Intron	YTHDC1_Intron	Ythdc1_Intron	YTHDC1_Intron	YTHDC1_Intron	YTHDC1_Intron	YTHDC1_Intron	YTHDC1_Intron	LOC111149053_Intron	YTHDC1_Intron	YTHDC1_Intron	YTHDC1_Intron
108	cg00072485	TLX3_Exon	TLX3_Exon	Tlx3_Exon	140.g112_Exon	TLX3_Exon	TLX3_Exon	TLX3_Exon	TLX3_Exon		TLX3_Exon	TLX3_Exon	NPM1_Intergenic_upstream	TLX3_Exon	TLX3_Exon	TLX3_Exon	TLX3_Exon	TLX3_Exon	TLX3_Exon	TLX3_Exon	TLX3_Exon		TLX3_Exon	TLX3_Exon	TLX3_Exon	TLX3_Exon	Tlx3_Exon	TLX3_Exon	TLX3_Exon		TLX3_Exon	TLX3_Exon	LOC101394553_Exon	TLX3_Exon	TLX3_Exon	TLX3_Exon	Tlx3_Exon	Tlx3_Exon	TLX3_threeUTR		TLX3_Exon	TLX3_Exon	TLX3_Exon	TLX3_Exon	TLX3_Exon	LOC111141192_Exon	TLX3_Exon	TLX3_Exon	TLX3_Exon
109	cg00073460																																		ZC3H12D_Promoter
110	cg00073543		UTP11_Intergenic_downstream	Rragc_Intergenic_downstream			LOC112299575_Intergenic_downstream					LOC03932_Intergenic_downstream			RRAGC_Intergenic_downstream	RRAGC_Intergenic_downstream				POU3F1_Intergenic_upstream		RRAGC_Intergenic_downstream	RRAGC_Intergenic_downstream			RRAGC_Intergenic_downstream			RRAGC_Intergenic_downstream			RRAGC_Intergenic_downstream	LOC106801163_Intergenic_upstream	RRAGC_Intron	RRAGC_Intergenic_downstream	LOC101618985_Intergenic_upstream	Pou3f1_Intergenic_upstream	Pou3f1_Intergenic_upstream	RRAGC_Intergenic_downstream	Rragc_Intergenic_downstream			LOC101650966_Intergenic_upstream	RRAGC_Intergenic_downstream	LOC102860074_Intergenic_downstream
111	cg00075117	LOC106973306_Intergenic_downstream	PKN2_Intergenic_upstream	LOC117707422_Intergenic_downstream	228.g13_Intergenic_upstream				LOC00978_Intergenic_upstream			PKN2_Intergenic_upstream			PKN2_Intergenic_upstream	PKN2_Intergenic_upstream		TRNAD-GUC_Intergenic_upstream	PKN2_Intergenic_upstream	PKN2_Intron	LOC112824704_Intergenic_downstream	PKN2_Intergenic_upstream	PKN2_Intergenic_upstream			PKN2_Intron	Pkn2_Intergenic_upstream	PKN2_Intergenic_upstream	PKN2_Intron	GTF2B_Intergenic_downstream	PKN2_Intergenic_upstream	PKN2_Intergenic_upstream	LOC101405136_Intergenic_downstream	PKN2_Intergenic_upstream	PKN2_Intergenic_upstream	PKN2_Intergenic_upstream	Pkn2_Intergenic_upstream	Pkn2_Intergenic_upstream	LMO4_Intergenic_downstream	Pkn2_Intergenic_upstream			LOC115870287_Promoter		LOC102849699_Intergenic_downstream	LOC111143175_Intergenic_upstream	PKN2_Intergenic_upstream	LOC103122059_Intergenic_upstream	LOC114208362_Promoter
112	cg00075753	PTCH1_Promoter	PTCH1_Promoter	Ptch1_fiveUTR	403.g22_Promoter	PTCH1_Intergenic_upstream	PTCH1_fiveUTR	LOC114227426_Intergenic_downstream	PTCH1_Exon	LOC102425184_Intron	PTCH1_Promoter	PTCH1_Promoter	PTCH1_Exon	PTCH1_Promoter	PTCH1_Exon	PTCH1_Exon	PTCH1_Promoter	PTCH1_Exon	PTCH1_Promoter	PTCH1_Promoter	PTCH1_Promoter	PTCH1_Exon	PTCH1_fiveUTR	PTCH1_Promoter	PTCH1_Exon	PTCH1_Promoter	Ptch1_Promoter	PTCH1_Promoter	PTCH1_Promoter			PTCH1_Exon	LOC101393759_fiveUTR	PTCH1_Exon	PTCH1_fiveUTR	PTCH1_fiveUTR	Ptch1_Promoter	Ptch1_Promoter	PTCH1_Intergenic_upstream	Ptch1_Intergenic_upstream	PTCH1_Exon	PTCH1_Exon	PTCH1_fiveUTR	PTCH1_Promoter	PTCH1_fiveUTR	LOC111139086_Promoter	PTCH1_fiveUTR	PTCH1_Promoter	PTCH1_Promoter
113	cg00075967																															STRA6_Intron			STRA6_Intron
114	cg00077617	LRBA_Exon	MAB21L2_Exon	Lrba_Exon	87.g826_Exon	LRBA_Exon	LRBA_Exon		LOC03596_Intron	LRBA_Exon	LRBA_Intron	LRBA_Intron	LRBA_Intron	LRBA_Exon	LRBA_Intron	LRBA_Intron	LRBA_Exon	LRBA_Exon	LRBA_Exon	LRBA_Exon	LOC112826138_Exon	LRBA_Exon	LRBA_Exon	LRBA_Exon	LRBA_Exon	LRBA_Exon	Mab21l2_Exon	LRBA_Exon	LRBA_Exon	LRBA_Intron	LRBA_Exon	LRBA_Exon	LOC101401452_Exon	LRBA_Exon	LRBA_Exon	LRBA_Exon	Lrba_Exon	Lrba_Exon	LRBA_Exon		LRBA_Exon	LRBA_Exon		LRBA_Exon		LOC111153330_Exon	LRBA_Exon		LRBA_Exon
115	cg00077667	SALL1_Intergenic_downstream	SALL1_Intergenic_downstream	LOC117723550_Intergenic_downstream	427.g34_Intergenic_downstream	LOC103020354_Intergenic_downstream	SALL1_Intergenic_downstream	LOC114226723_Intergenic_upstream	SALL1_Intergenic_downstream			SALL1_Intergenic_downstream			SALL1_Intergenic_downstream		SALL1_Intergenic_downstream	SALL1_Intergenic_downstream	SALL1_Intergenic_downstream	SALL1_Intergenic_downstream	LOC112809093_Intergenic_downstream	SALL1_Intergenic_downstream	SALL1_Intergenic_downstream	SALL1_Intergenic_downstream	SALL1_Intergenic_downstream	SALL1_Intergenic_downstream		SALL1_Intergenic_downstream	SALL1_Intergenic_downstream	CYLD_Intergenic_downstream	SALL1_Intergenic_downstream	SALL1_Intergenic_downstream	LOC106802014_Intergenic_upstream		SALL1_Intergenic_downstream		Sall1_Intergenic_downstream	Sall1_Intergenic_downstream	CYLD_Intergenic_downstream		SALL1_Intergenic_downstream	SALL1_Intergenic_downstream	LOC101638686_Intergenic_upstream	SALL1_Intergenic_downstream	LOC102856673_Intergenic_upstream	LOC111157416_Intergenic_downstream	SALL1_Intergenic_downstream	LOC103127620_Intergenic_downstream	SALL1_Intergenic_downstream
116	cg00078463	HPSE2_Exon	HPS1_Exon	Hpse2_Exon	386.g78_Exon	HPSE2_Exon	LOC112307090_Exon	HPSE2_Exon	HPSE2_Exon	HPSE2_Exon	HPSE2_Exon	HPSE2_Exon	HPSE2B_Exon	HPSE2_Exon	HPSE2_Exon	HPSE2_Exon	HPSE2_Exon	HPSE2_Exon	HPSE2_Exon	HPSE2_Exon	HPSE2_Exon	HPSE2_Exon	HPSE2_Exon	HPSE2_Exon	HPSE2_Exon	HPSE2_Exon		HPSE2_Exon	HPSE2_Exon			HPSE2_Exon	LOC101396369_Exon		HPSE2_Exon	HPSE2_Exon	Hpse2_Exon	Hpse2_Exon	HPSE2_Exon	Hpse2_Exon	HPSE2_Exon	HPSE2_Exon	HPSE2_Exon	HPSE2_Exon	HPSE2_Exon	LOC111145067_Exon	HPSE2_Exon	LOC103123495_Exon	HPSE2_Exon
117	cg00079056
118	cg00079224	TAOK2_threeUTR	HIRIP3_Intergenic_downstream	Taok2_Intron	405.g82_Intron	TAOK2_Intron	TAOK2_threeUTR	TAOK2_threeUTR	TAOK2_Exon	TAOK2_threeUTR	TAOK2_threeUTR	TAOK2_threeUTR	TAOK2_threeUTR	HIRIP3_Intergenic_downstream	TAOK2_Intron	TAOK2_threeUTR	INO80E_Promoter	TAOK2_Intron	TAOK2_Intron	TAOK2_Intron		TAOK2_threeUTR	TAOK2_Intron	TAOK2_Intron	TAOK2_Intron	TAOK2_Intron	Taok2_Intron	TAOK2_Intron	TAOK2_Intron	TAOK2_Intron	TAOK2_threeUTR	TAOK2_threeUTR	LOC101391359_threeUTR	TAOK2_Intron	TAOK2_threeUTR	TAOK2_threeUTR	Taok2_Intron	Taok2_Intron	TAOK2_Intron	Taok2_Intron	TAOK2_Intron	TAOK2_Intron	TAOK2_Intron	TAOK2_Intron	TAOK2_threeUTR	LOC111162231_threeUTR	TAOK2_Intron		TAOK2_Intron
119	cg00080164	LOC113599775_Promoter	gene:ENSAMEG00000005839_Intergenic_upstream	Grid2_Intron		ATOH1_Intergenic_upstream	LOC112317678_Intergenic_downstream	ATOH1_Intergenic_upstream	GRID2C_Intron	ATOH1_Intergenic_upstream	GRID2B_Intron	GRID2B_Intron		gene:ENSPVAG00000013205_Intergenic_upstream	GRID2_Intron	ATOH1_Intergenic_upstream	GRID2_Intron	ATOH1_Intergenic_upstream	ATOH1_Intergenic_upstream	GRID2_Intron	ATOH1_Intergenic_upstream			ATOH1_Intergenic_upstream	ATOH1_Intergenic_upstream	GRID2_Intron	Atoh1_Intergenic_upstream	ATOH1_Intergenic_upstream	ATOH1_Intergenic_upstream			ATOH1_Intergenic_upstream	LOC101387987_Intergenic_upstream	GRID2_Intron	ATOH1_Intergenic_upstream		Atoh1_Intergenic_upstream	Atoh1_Intergenic_upstream	ATOH1_Intergenic_upstream		ATOH1_Exon	ATOH1_Intergenic_upstream		ATOH1_Intergenic_upstream	ATOH1_Intergenic_upstream	LOC111152583_Intergenic_upstream	ATOH1_Intergenic_upstream	ATOH1_Intergenic_upstream	ATOH1_Intergenic_upstream
120	cg00080475	LOC113594882_Intergenic_upstream		LOC117700383_Intergenic_upstream	1.g534_Intergenic_upstream	LOC103016889_Intergenic_downstream	LOC112307492_Intergenic_upstream	LOC114230206_Intergenic_downstream	LOC03135_Intergenic_upstream	LOC111825562_Intergenic_downstream	LOC04135_Intergenic_upstream	ARRDC3_Intergenic_upstream	ARRDC3_Intergenic_upstream		ARRDC3_Intergenic_upstream	ARRDC3_Intergenic_upstream	ARRDC3_Intergenic_upstream	LOC104982516_Intergenic_upstream	gene:ENSBGRG00000006464_Intergenic_upstream	ARRDC3_Intergenic_upstream	LOC112819931_Intergenic_downstream	TRNAA-AGC_Intergenic_upstream	ARRDC3_Intergenic_upstream	ARRDC3_Intergenic_upstream	ADGRV1_Intergenic_downstream	ARRDC3_Intergenic_upstream		ARRDC3_Intergenic_upstream	ARRDC3_Intergenic_upstream	ARRDC3_Intergenic_upstream	ARRDC3_Intergenic_upstream	MEMO1_Intergenic_downstream		ARRDC3_Intergenic_upstream	gene:ENSCANG00000007952_Intergenic_upstream	ARRDC3_Intergenic_upstream	Arrdc3_Intergenic_upstream	Arrdc3_Intergenic_upstream	ARRDC3_Intergenic_upstream	Arrdc3_Intergenic_upstream		ARRDC3_Intergenic_upstream	LOC115873790_Intergenic_upstream		LOC102869419_Intergenic_downstream	LOC111148395_Intergenic_upstream		LOC103109849_Intergenic_upstream	LOC114198036_Intergenic_downstream
121	cg00082691	HOXA4_Promoter	EVX1_Intron	Hoxa3_Intron	46.g337_Promoter	HOXA5_Intron	HOXA4_Promoter		HOXA4_Promoter	HOXA3_Intron	HOXA4_Promoter	HOXA4_Promoter	LOC02020_Intergenic_downstream	HOXA5_Intergenic_downstream	HOXA4_Promoter	HOXA4_Promoter		HOXA4_Promoter	HOXA4_Intron	HOXA4_Intron	HOXA4_Promoter	HOXA4_Promoter	gene:ENSCDRG00005000997_Promoter	HOXA4_Promoter	HOXA4_Promoter	HOXA4_Promoter	Hoxa4_Promoter	HOXA4_Promoter	HOXA3_Intron	SKAP2_Intergenic_upstream	HOXA5_Intergenic_downstream	HOXA3_Intron	LOC101393752_Intron	HOXA3_Intron	HOXA3_Intron	LOC105853238_Intron	Hoxa4_Promoter	Hoxa4_Promoter	HOXA3_Intron	Hoxa3_Intron	HOXA4_Promoter	HOXA4_Promoter	HOXA4_Promoter	HOXA4_Promoter	HOXA4_Promoter	LOC111147193_Promoter			HOXA4_Promoter
122	cg00083068	POU3F1_Intergenic_downstream	UTP11_Intron	Pou3f1_Intergenic_downstream	268.g31_Promoter	POU3F1_Intergenic_downstream	POU3F1_Intergenic_downstream	POU3F1_Intergenic_downstream	POU3F1_Intergenic_downstream	POU3F1_Intergenic_downstream	POU3F1_Intergenic_downstream	POU3F1_Intergenic_downstream	LOC01668_Intergenic_downstream		POU3F1_Intergenic_downstream		POU3F1_Intergenic_downstream	POU3F1_Intron	POU3F1_Intergenic_downstream	POU3F1_Intergenic_downstream	POU3F1_Intergenic_downstream	LOC105072868_Intergenic_downstream	UTP11_Intron	POU3F1_Intergenic_downstream	UTP11_Intron	POU3F1_Intergenic_downstream	Pou3f1_Intergenic_downstream	POU3F1_Intergenic_downstream	POU3F1_Intergenic_downstream	UTP11_Intergenic_downstream	POU3F1_Intergenic_downstream	POU3F1_Intergenic_downstream	LOC101401212_Intergenic_downstream	UTP11_Intergenic_downstream	UTP11_Intergenic_downstream	POU3F1_Intergenic_downstream	Pou3f1_Intergenic_downstream	Pou3f1_Intergenic_downstream	POU3F1_Intergenic_downstream	Fhl3_Intergenic_upstream	POU3F1_Intergenic_downstream	POU3F1_Intergenic_downstream		POU3F1_Intergenic_downstream	POU3F1_Intergenic_downstream	LOC111143652_Intergenic_downstream	UTP11_Intergenic_downstream	POU3F1_Intergenic_downstream	POU3F1_Intergenic_downstream
123	cg00083847	RARB_Intron		LOC117705016_Intergenic_upstream	409.g191_Intergenic_upstream	RARB_Intron		RARB_Intergenic_upstream	LOC01992_Intergenic_downstream	LOC111825770_Intron	LOC01193_Intergenic_upstream	RARB_Intergenic_upstream	RARB_Intergenic_upstream	RARB_Intergenic_upstream	RARB_Intergenic_upstream	RARB_Intergenic_upstream	RARB_Intergenic_upstream	RARB_Intergenic_upstream	RARB_Intergenic_upstream	RARB_Intergenic_upstream	RARB_Intergenic_upstream	RARB_Intergenic_upstream	RARB_Intergenic_upstream	RARB_Intergenic_upstream	RARB_Intergenic_upstream	RARB_Intron		RARB_Intron	RARB_Intergenic_upstream	RARB_Intergenic_upstream	RARB_Intergenic_upstream	RARB_Intergenic_upstream	LOC106802349_Intergenic_upstream	RARB_Intergenic_upstream	RARB_Intergenic_upstream	RARB_Intergenic_upstream	Rarb_Intergenic_upstream	Rarb_Intergenic_upstream		Rarb_Intergenic_upstream	RARB_Intergenic_upstream	RARB_Intergenic_upstream	RARB_Intergenic_upstream	RARB_Intergenic_upstream	RARB_Intergenic_upstream	LOC111155167_Intergenic_upstream	RARB_Intergenic_upstream	RARB_Intergenic_upstream	RARB_Intergenic_upstream
124	cg00083937																															MAPK8IP2_Promoter
125	cg00084503		TLE4_Intergenic_downstream	LOC117723042_Intergenic_downstream												LOC03465_Intergenic_downstream						TRNAA-UGC_Intergenic_upstream	TLE4_Intergenic_downstream							TLE4_Intergenic_downstream	TLE4_Intergenic_downstream	TLE1_Intergenic_downstream		TLE4_Intergenic_downstream			Olfr1500_Intergenic_upstream	Olfr1500_Intergenic_upstream								LOC111153629_Intron	TLE4_Intergenic_downstream
126	cg00084577	SRCAP_Exon	PHKG2_Exon	Srcap_Exon	405.g37_Exon	SRCAP_Exon	SRCAP_Exon	SRCAP_Exon	SRCAPL_Exon	SRCAP_Exon	SRCAPL_Exon	SRCAPL_Exon	SRCAP_Exon	PHKG2_Exon	SRCAP_Exon	SRCAP_Exon	TMEM265_Exon	SRCAP_Exon	PHKG2_Exon	PHKG2_Exon		SRCAP_Exon	PHKG2_Exon	PHKG2_Exon	TMEM265_Exon	PHKG2_Exon	Tmem265_Exon	PHKG2_Exon	TMEM265_Exon			TMEM265_Exon	LOC101399766_Exon	PHKG2_Exon	TMEM265_Exon	SRCAP_Exon	Tmem265_Exon	Tmem265_Exon	gene:ENSDNOG00000016087_Exon	Fbrs_fiveUTR	TMEM265_Exon	TMEM265_Exon	SRCAP_Exon	PHKG2_Exon	SRCAP_Exon	LOC111162167_Exon	PHKG2_Exon	SRCAP_Exon	SRCAP_Exon
127	cg00087116	FOSB_fiveUTR	FOSB_Exon	Fosb_fiveUTR	1036.g362_Promoter	FOSB_fiveUTR	FOSB_fiveUTR	FOSB_fiveUTR	FOSB_Exon	FOSB_fiveUTR	FOSB_fiveUTR	FOSB_fiveUTR	FOSB_Exon	FOSB_Exon	FOSB_fiveUTR	FOSB_Exon	FOSB_Exon	FOSB_fiveUTR	FOSB_Exon	FOSB_Exon	FOSB_fiveUTR	FOSB_fiveUTR	FOSB_fiveUTR	FOSB_Exon	FOSB_Exon	FOSB_Exon	Fosb_Exon	FOSB_fiveUTR	FOSB_fiveUTR		FOSB_Exon	FOSB_fiveUTR	LOC101397018_fiveUTR	FOSB_fiveUTR	FOSB_fiveUTR	FOSB_fiveUTR	Fosb_Exon	Fosb_fiveUTR	FOSB_fiveUTR	Fosb_Exon	FOSB_Exon	FOSB_Exon	FOSB_Exon	FOSB_Exon	FOSB_fiveUTR	LOC111160766_Exon	FOSB_Exon	FOSB_fiveUTR	FOSB_fiveUTR
128	cg00087778	BICDL1_Exon	BICDL1_Exon	Bicdl1_Exon		LOC103010337_Exon	LOC112310677_Exon	BICDL1_Exon	RAB35_threeUTR	BICDL1_Exon	BICDL1_Exon	BICDL1_Exon	BICDL1_Exon		BICDL1_Exon	BICDL1_Exon	BICDL1_Exon		BICDL1_Exon	BICDL1_Exon		CCDC64_Exon	BICDL1_Exon			BICDL1_Exon	Bicdl1_Exon	BICDL1_Exon	BICDL1_Exon	BICDL1_Exon	BICDL1_Exon			BICDL1_Exon	BICDL1_Exon	CCDC64_threeUTR	Bicdl1_Exon	Bicdl1_Exon		Bicdl1_Exon						LOC111156440_Exon	BICDL1_Exon	CCDC64_Exon	BICDL1_Exon
129	cg00090184	LOC106966513_Intron	ZFAND2A_Intron		411.g410_Intron	LOC103020767_Intergenic_upstream	UNCX_Intergenic_downstream	UNCX_Intergenic_downstream	UNCX_Intergenic_downstream		UNCX_Intergenic_downstream	UNCX_Intergenic_downstream	UNCX_Intergenic_downstream	UNCX_Intergenic_downstream	UNCX_Intergenic_downstream	UNCX_Intergenic_downstream	UNCX_Intron		UNCX_Intergenic_downstream	UNCX_Intergenic_downstream	UNCX_Intergenic_downstream		C7orf50_Intergenic_upstream	UNCX_Intergenic_downstream	UNCX_Intergenic_downstream	UNCX_Intergenic_downstream	Uncx_Intergenic_downstream	UNCX_Intergenic_downstream	UNCX_Intergenic_downstream	MICALL2_Intergenic_downstream	UNCX_Intergenic_downstream	UNCX_Intergenic_downstream	LOC101398645_Intergenic_upstream	ZFAND2A_Intergenic_upstream	C7orf50_Intergenic_upstream	UNCX_Intergenic_downstream				Gper1_Intergenic_downstream	UNCX_Intergenic_downstream	UNCX_Intergenic_downstream	ZFAND2A_Intergenic_upstream	ZFAND2A_Intergenic_upstream	UNCX_Intergenic_downstream	LOC111145546_Intergenic_downstream	UNCX_Intron	ZFAND2A_Intergenic_upstream	UNCX_Intergenic_downstream
130	cg00090384	LOC113601075_Intergenic_downstream	RBM26_Intergenic_downstream	LOC117706413_Intergenic_upstream	210.g163_Intergenic_downstream	LOC114238386_Intergenic_downstream	LOC112310199_Intergenic_downstream	LOC114232436_Intergenic_downstream	RBM26_Intergenic_downstream	LOC111825403_Intergenic_upstream	LOC03112_Intergenic_downstream	RBM26B_Intergenic_downstream	RPL36_Intergenic_upstream	OBI1_Intergenic_upstream	LOC02192_Intergenic_downstream			RBM26_Intergenic_downstream	RBM26_Intergenic_downstream	RBM26_Intergenic_downstream	LOC112826532_Intergenic_downstream	RBM26_Intergenic_downstream	RBM26_Intergenic_downstream	RBM26_Intergenic_downstream	RBM26_Intergenic_downstream	RBM26_Intergenic_downstream		RBM26_Intergenic_downstream	RBM26_Intergenic_downstream	OBI1_Intergenic_upstream	RBM26_Intergenic_downstream	OBI1_Intergenic_upstream	LOC101391471_Intergenic_downstream	RBM26_Intergenic_downstream	gene:ENSCANG00000005427_Intergenic_upstream	RBM26_Intergenic_downstream	Rbm26_Intergenic_downstream	Rbm26_Intergenic_downstream	RBM26_Intergenic_downstream	Rbm26_Intergenic_downstream	RBM26_Intergenic_downstream	RBM26_Intergenic_downstream	LOC115873221_Intergenic_downstream	RBM26_Intergenic_downstream	LOC102864767_Intergenic_downstream	LOC111147064_Intergenic_upstream	RBM26_Intergenic_downstream	RBM26_Intergenic_downstream	LOC114211502_Intergenic_downstream
131	cg00090461	CASR_Exon	CASR_Exon			CASR_Exon	CASR_Exon	CASR_Exon	CASR_Exon	CASR_Exon	CASR_Exon		CASR_Exon		CASR_Exon	CASR_Exon	CASR_Exon	CASR_Exon	CASR_Exon	CASR_Exon		CASR_Exon	CASR_Exon	CASR_Exon	CASR_Exon			CASR_Exon	CASR_Exon	CASR_Exon	CASR_Exon	CASR_Exon	LOC101397437_Exon		CASR_Exon		Casr_Exon	Casr_Exon	CASR_Exon	Casr_Exon	CASR_Exon	CASR_Exon			CASR_Exon	LOC111155111_Exon	CASR_Exon		CASR_Exon
132	cg00091093	AXIN2_Intergenic_downstream	AXIN2_Intergenic_downstream	Axin2_Intergenic_downstream		AXIN2_Intergenic_downstream		AXIN2_Intergenic_downstream	AXIN2_Intergenic_downstream	AXIN2_Intergenic_downstream	LOC01669_Promoter		LOC01858_Promoter	AXIN2_Intergenic_downstream	AXIN2_Intergenic_downstream	AXIN2_Intergenic_downstream	AXIN2_Intergenic_downstream				AXIN2_Intergenic_downstream	AXIN2_Intergenic_downstream	AXIN2_Intergenic_downstream	AXIN2_Intergenic_downstream	AXIN2_Intron			AXIN2_Intergenic_downstream			AXIN2_Intron		LOC101400179_Intergenic_downstream	AXIN2_Intergenic_downstream	AXIN2_Intergenic_downstream	AXIN2_Intergenic_downstream			AXIN2_Intergenic_downstream	Axin2_Intergenic_downstream	AXIN2_Intron	AXIN2_Intergenic_downstream					AXIN2_Intergenic_downstream	AXIN2_Intergenic_downstream	AXIN2_Intergenic_downstream
133	cg00091349
134	cg00091693																															KRT20_fiveUTR			KRT20_Promoter
135	cg00091964	CTNNA2_Exon	LRRTM1_Exon	Ctnna2_Exon	301.g482_Exon	CTNNA2_Exon	CTNNA2_Exon	CTNNA2_Exon	CTNNA2B_Exon	CTNNA2_Exon	CTNNA2B_Exon	CTNNA2_Exon	CTNNA2_Exon	CTNNA2_Intron	CTNNA2_Exon	CTNNA2B_Exon	LRRTM1_Exon	CTNNA2_Exon		CTNNA2_Exon	CTNNA2_Exon	LRRTM1_Exon	LRRTM1_Exon	LRRTM1_Exon	CTNNA2_Exon	LRRTM1_Exon	Lrrtm1_Exon	CTNNA2_Exon	CTNNA2_Exon		CTNNA2_Exon	CTNNA2_Exon	LOC101407536_Exon	CTNNA2_Exon	CTNNA2_Exon	CTNNA2_Exon	Lrrtm1_Exon	Ctnna2_Exon	LRRTM1_Exon	Ctnna2_Exon	CTNNA2_Exon	CTNNA2_Exon		LRRTM1_Exon	CTNNA2_Exon	LOC111148019_Exon	LRRTM1_Exon	CTNNA2_Exon	CTNNA2_Exon
136	cg00092013		MACF1_Exon	Macf1_Exon	268.g14_Exon		LOC112299379_Exon	LOC103294760_Exon	MACF1_fiveUTR	MACF1_Exon	LOC02202_Exon	MACF1_Exon	MACF1_Exon	MACF1_Exon	MACF1_Exon	MACF1_Exon	MACF1_Exon	MACF1_Exon	MACF1_Exon	MACF1_Exon	LOC112812322_Exon			MACF1_Exon	MACF1_Exon	MACF1_Exon			MACF1_Exon	PABPC4_Intergenic_downstream	MACF1_Exon	MACF1_Exon	LOC101402863_Exon	MACF1_Exon	MACF1_Exon		Macf1_Exon	Macf1_Exon		gene:ENSDORG00000026506_Intergenic_upstream	MACF1_Exon	MACF1_Exon	MACF1_Exon	MACF1_Intron	LOC102871467_Exon	LOC111143713_Exon	MACF1_Exon		MACF1_Exon
137	cg00092621	UBE2D2_Exon	UBE2D2_Exon	Ube2d2_Exon	1.g170_Exon	UBE2D3_Exon	UBE2D2_Exon	UBE2D2_Exon	UBE2D2_Exon	UBE2D2_fiveUTR	UBE2D2_Exon	UBE2D2_Exon	UBE2D2_Exon	UBE2D2_Exon	UBE2D2_Exon	UBE2D2_Exon	UBE2D2_fiveUTR	UBE2D2_fiveUTR	CXXC5_Exon	UBE2D2_fiveUTR	UBE2D2_Exon	UBE2D2_fiveUTR	UBE2D2_Exon	gene:ENSCAFG00020003104_Intergenic_downstream	UBE2D2_Exon	UBE2D2_Exon		UBE2D2_Exon	UBE2D2_Exon		UBE2D2_Exon	CXXC5_Exon	LOC101397544_Exon	UBE2D2_Exon	CXXC5_Exon	UBE2D2_Exon	Ube2d2a_Exon	Ube2d2a_Exon	UBE2D2_Exon	Cxxc5_Intergenic_upstream	UBE2D2_Exon	UBE2D2_Exon	UBE2D2_fiveUTR	UBE2D2_Exon	UBE2D2_Exon	LOC111140862_Exon	UBE2D2_Exon	UBE2D2_fiveUTR	UBE2D2_Exon
138	cg00092936	MVB12B_Intron	MVB12B_Intron	Mvb12b_Intron	416.g269_Intergenic_upstream	MVB12B_Intron	MVB12B_Intron	MVB12B_Intron	MVB12B_Intron		MVB12B_Intron	MVB12B_Intron	MVB12B_Intron	MVB12B_Intron	MVB12B_Intron	MVB12B_Intron	MVB12B_Intron	MVB12B_Intron		MVB12B_Intron	MVB12B_Intron	MVB12B_Intron	MVB12B_Intron	MVB12B_Intron	MVB12B_Intron	MVB12B_Intron		MVB12B_Intron	MVB12B_Intron	MVB12B_Intron	MVB12B_Intron	MVB12B_Intron	LOC101405145_Intron	MVB12B_Intron	MVB12B_Intron	MVB12B_Intron		Mvb12b_Intron	MVB12B_Intron		MVB12B_Intron	MVB12B_Intron	MVB12B_Intron	MVB12B_Intron	MVB12B_Intron	LOC111146261_Intron	MVB12B_Intron	MVB12B_Intron	MVB12B_Intron
139	cg00095474	LOC113601073_Intergenic_downstream	EDNRB_Intergenic_upstream		210.g169_Intergenic_upstream			LOC103288383_Intergenic_downstream		LOC102435195_Intergenic_downstream	LOC03113_Intergenic_downstream	POU4F1_Intergenic_downstream	LOC02309_Intergenic_upstream			POU4F1_Intergenic_downstream		RNF219_Intergenic_downstream	POU4F1_Intergenic_downstream	POU4F1_Intergenic_downstream	LOC112826954_Intergenic_upstream	POU4F1_Intergenic_downstream	EDNRB_Intergenic_upstream	POU4F1_Intergenic_downstream	POU4F1_Intergenic_downstream	POU4F1_Intergenic_downstream		POU4F1_Intergenic_downstream	POU4F1_Intergenic_downstream						POU4F1_Intergenic_downstream	LOC105853481_Intergenic_downstream	Pou4f1_Intergenic_downstream	Pou4f1_Intergenic_downstream		Pou4f1_Intergenic_downstream	POU4F1_Intergenic_downstream	EDNRB_Intergenic_upstream	LOC101648159_Intergenic_upstream	OBI1_Intergenic_downstream	LOC102843310_Intergenic_upstream	LOC111147160_Intergenic_downstream	POU4F1_Intergenic_downstream		LOC114211565_Intergenic_upstream
140	cg00096766	MEIS1_Intron	MEIS1_Intron	LOC117712615_Promoter	301.g303_Intron	MEIS1_Intron		MEIS1_Intron	MEIS1_Intron	MEIS1_Intron	MEIS1_Intron		MEIS1_Intron	MEIS1_Intron	MEIS1_Intron	MEIS1_Intron	MEIS1_Intron	MEIS1_Intron	MEIS1_Intron	MEIS1_Intron	MEIS1_Intron	MEIS1_Intron	MEIS1_Intron	MEIS1_Intron	MEIS1_Intron	MEIS1_Intron	Meis1_Intron	MEIS1_Intron	MEIS1_Intron	MEIS1_Intron	MEIS1_Intron	MEIS1_Intron	LOC101407633_Intron	MEIS1_Intron	MEIS1_Intron	MEIS1_Intron	Meis1_Intron	Meis1_Intron	MEIS1_Intron	Meis1_Intron	MEIS1_Intron	MEIS1_Intron	MEIS1_Intron	MEIS1_Intron	MEIS2_Intron	LOC111148024_Intron	MEIS1_Intron	LOC103128734_Intron	MEIS1_Intron
141	cg00096813	LOC113599668_Promoter	STIL_Intergenic_upstream	LOC117709756_Intergenic_downstream		FOXD2_Intergenic_downstream	FOXE3_Intron	LOC114230726_Promoter	FOXD2_Intergenic_downstream	FOXD2_Intergenic_downstream	FOXD2_Intergenic_downstream	FOXD2_Intergenic_downstream	LOC01640_Intergenic_upstream	FOXD2_Intergenic_downstream	FOXD2_Intergenic_downstream	FOXD2_Intergenic_downstream	FOXD2_Intergenic_downstream	FOXD2_Intergenic_downstream	FOXD2_Intergenic_downstream	FOXD2_Intergenic_downstream	LOC112823819_Intergenic_upstream	CMPK1_Intergenic_downstream	gene:ENSCDRG00005003480_Intergenic_downstream	FOXD2_Intergenic_downstream	FOXD2_Intergenic_downstream	FOXD2_Intergenic_downstream	Foxd2_Intergenic_downstream	FOXD2_Exon	FOXD2_Intergenic_downstream	CMPK1_Intergenic_downstream	FOXD2_Intergenic_downstream	FOXD2_Intergenic_downstream	LOC101401869_Intergenic_downstream	STIL_Intergenic_upstream	FOXD2_Intergenic_downstream	FOXD2_Intergenic_downstream	Foxd2_Intergenic_downstream	Foxd2_Intergenic_downstream	FOXD2_Intergenic_downstream	Foxd2_Intergenic_downstream	FOXD2_Intergenic_downstream	CMPK1_Exon	FOXD2_Intergenic_downstream		FOXD2_Intergenic_downstream	LOC111143321_Intergenic_downstream	FOXD2_Intergenic_downstream	LOC103111988_Intergenic_upstream	LOC114212019_Intergenic_upstream
142	cg00096922	DLX5_fiveUTR	DLX5_Promoter	Dlx5_Promoter	46.g469_Exon	DLX5_fiveUTR		DLX5_fiveUTR	DLX5_Promoter	DLX5_fiveUTR	DLX5_Promoter	DLX5_Promoter	DLX5_Promoter	DLX5_Promoter	DLX5_Promoter	DLX5_Promoter	DLX5_fiveUTR	DLX5_Promoter		DLX5_fiveUTR	DLX5_Promoter	DLX5_fiveUTR	DLX5_fiveUTR	DLX5_Promoter	DLX6_Intron	DLX5_fiveUTR	Dlx5_Promoter	DLX5_Promoter	DLX5_fiveUTR		DLX5_fiveUTR	DLX5_fiveUTR	LOC101406987_fiveUTR	DLX5_fiveUTR	DLX5_fiveUTR	DLX5_fiveUTR	Dlx5_Promoter	Dlx5_Promoter	DLX5_fiveUTR	Dlx5_fiveUTR	DLX6_Intron	DLX6_Intron	DLX5_Promoter	DLX5_Promoter	DLX5_fiveUTR	LOC111147441_Promoter	DLX5_Promoter	DLX5_fiveUTR	DLX5_Promoter
143	cg00098422	WDR26_threeUTR	CNIH4_Intergenic_downstream	Wdr26_threeUTR	262.g150_Intron	WDR26_threeUTR											CNIH4_Intergenic_downstream	WDR26_threeUTR	WDR26_threeUTR	WDR26_threeUTR	WDR26_threeUTR	WDR26_threeUTR	WDR26_threeUTR	CNIH4_Intergenic_downstream	WDR26_threeUTR	WDR26_threeUTR	Wdr26_threeUTR		WDR26_threeUTR	CNIH4_Intergenic_downstream	WDR26_threeUTR	WDR26_threeUTR	LOC101405974_threeUTR	WDR26_threeUTR	CNIH4_Intergenic_downstream	WDR26_threeUTR	Wdr26_threeUTR	Cnih4_Intergenic_downstream	WDR26_threeUTR	Cnih4_Intergenic_downstream	WDR26_threeUTR	CNIH4_Intergenic_downstream		CNIH4_Intergenic_downstream	CNIH4_Intergenic_downstream	LOC111150667_threeUTR	CNIH4_Intergenic_downstream	WDR26_threeUTR	WDR26_threeUTR
144	cg00100281	LOC113596662_Intergenic_upstream	PITPNB_Intergenic_downstream		410.g110_Intergenic_upstream	MN1_Intergenic_downstream	MN1_Intergenic_downstream	LOC114231878_Intergenic_upstream	MN1_Intergenic_downstream	MN1_Intergenic_downstream	LOC02622_Intergenic_upstream	LOC01465_Intergenic_upstream	MN1_Intergenic_downstream		LOC01920_Intergenic_downstream	MN1_Intergenic_downstream	MN1_Intergenic_downstream	LOC104980113_Intergenic_downstream	MN1_Intergenic_downstream	MN1_Intergenic_downstream	MN1_Intergenic_downstream	MN1_Intergenic_downstream	MN1_Intergenic_downstream	MN1_Intron	MN1_Intergenic_downstream	MN1_Intergenic_downstream		PITPNB_Intergenic_downstream	MN1_Intergenic_downstream			MN1_Intergenic_downstream	LOC101388159_Intergenic_downstream	MN1_Intergenic_downstream	MN1_Intergenic_downstream	MN1_Intergenic_downstream	Mn1_Intergenic_downstream	Mn1_Intergenic_downstream			MN1_Intergenic_downstream	MN1_Intergenic_downstream	MN1_Intergenic_downstream	MN1_Intergenic_downstream	LOC102871910_Intergenic_upstream	LOC111160057_Intergenic_downstream	MN1_Intergenic_downstream		MN1_Intergenic_downstream
145	cg00101175	NFAT5_Exon	NFAT5_Exon	Nfat5_Exon	545.g250_Exon	NFAT5_Exon	NFAT5_Exon	NFAT5_Exon	NFAT5_Exon	NFAT5_Exon	NFAT5_Exon	NFAT5_Exon	NFAT5_Exon	NFAT5_Exon	NFAT5_Exon	NFAT5_Exon	NFAT5_Exon	NFAT5_Exon	NFAT5_Exon	NFAT5_Exon	NFAT5_Exon	NFAT5_Exon	NFAT5_Exon	NQO1_Exon	NFAT5_Exon	NFAT5_Exon	Nfat5_Exon	NFAT5_Exon	NFAT5_fiveUTR	NQO1_Exon	NFAT5_Exon	NFAT5_Exon	LOC101404374_Exon	NFAT5_Exon	CYB5B_Exon	NFAT5_Exon	Nfat5_Exon	Nfat5_Exon	NFAT5_Exon	Nfat5_Exon	NFAT5_Exon	NFAT5_Exon	NFAT5_Exon	NFAT5_Exon	NFAT5_Exon	LOC111152770_Exon	NFAT5_Exon	NFAT5_Exon	NFAT5_Exon
146	cg00101279	APC_Exon	APC_Exon	Apc_Exon	1.g448_Exon	APC_Exon	APC_Exon	APC_Exon	APC_Exon	APC_Exon	APC2_Exon	APC_Exon	APC_Exon	APC_Exon	APC_Exon	APC_Exon	APC_Exon	APC_Exon	SRP19_Intergenic_upstream	APC_Exon	APC_Exon	APC_Exon	APC_Exon	APC_Exon	APC_Exon		Apc_Exon	APC_Exon	APC_Exon	APC_Exon	APC_Exon	APC_Exon	LOC101402660_Exon	APC_Exon	APC_Exon	APC_Exon				Apc_Exon	APC_Exon	APC_Exon	APC_Exon	APC_Exon	APC_Exon	LOC111148270_Exon	APC_Exon	APC_Exon	APC_Exon
147	cg00101491					TPBG_Intergenic_upstream	NR2F2_Intergenic_downstream		LOC02978_Intergenic_downstream		LOC02811_Intergenic_upstream	LOC01716_Intergenic_downstream	LOC02740_Intergenic_upstream		NR2F2_Intergenic_downstream	LOC01847_Intergenic_downstream	NR2F2_Intergenic_downstream	LOC104992876_Intergenic_downstream	NR2F2_Intergenic_downstream	NR2F2_Intergenic_downstream	SPATA8_Intergenic_upstream	LOC105075197_Intergenic_downstream	gene:ENSCDRG00005019901_Intergenic_upstream	gene:ENSCAFG00020019736_Intergenic_upstream	gene:ENSCAFG00030000259_Intergenic_upstream	NR2F2_Intergenic_downstream	Nr2f2_Intergenic_downstream		NR2F2_Intergenic_downstream	NR2F2_Intergenic_downstream	NR2F2_Intergenic_downstream	NR2F2_Intergenic_downstream	LOC101394736_Intergenic_downstream	NR2F2_Intergenic_downstream	gene:ENSCANG00000037616_Intergenic_upstream	NR2F2_Intergenic_downstream			NR2F2_Intron	Nr2f2_Intergenic_downstream	gene:ENSCAFG00040024068_Intergenic_upstream	NR2F2_Intergenic_downstream	LOC115871841_Intergenic_upstream		LOC102871835_Intergenic_downstream		NR2F2_Intergenic_downstream		LOC114197970_Intergenic_downstream
148	cg00101675	PPP2R5E_Exon	PPP2R5E_Exon	Ppp2r5e_Exon	108.g267_Exon	PPP2R5E_Exon	PPP2R5E_Exon	PPP2R5E_Exon	PPP2R5E_Exon	PPP2R5E_fiveUTR	PPP2R5E_Exon	PPP2R5E_Exon	PPP2R5E_Exon	PPP2R5E_Exon	PPP2R5E_Exon	PPP2R5E_fiveUTR	PPP2R5E_Exon	PPP2R5E_Exon	PPP2R5E_Exon	PPP2R5E_Exon	PPP2R5E_Exon	PPP2R5E_Exon	PPP2R5E_Exon	PPP2R5E_Exon	PPP2R5E_Exon	PPP2R5E_Exon		PPP2R5E_Exon	PPP2R5E_Exon			PPP2R5E_Exon	LOC101399198_Exon		PPP2R5E_Exon	PPP2R5E_Exon	Ppp2r5e_Exon	Ppp2r5e_Exon	PPP2R5E_Exon	Ppp2r5e_Exon	PPP2R5E_Exon	PPP2R5E_Exon	PPP2R5E_Exon	PPP2R5E_Exon	PPP2R5E_Exon	LOC111160383_Exon	PPP2R5E_Exon	PPP2R5E_Exon	PPP2R5E_Exon
149	cg00102584	LOC113600386_Intron	EBF3_Promoter		428.g177_Intron	EBF3_Intergenic_upstream	EBF3_Promoter	EBF3_Promoter		EBF3_Promoter	EBF3_Promoter	EBF3_Promoter	EBF3_Promoter		LOC00944_Promoter		EBF3_Promoter	EBF3_Promoter	EBF3_Intergenic_upstream	EBF3_Promoter							Ebf3_Promoter	EBF3_Promoter	EBF3_Promoter			C10orf143_Intergenic_downstream	LOC101397279_Promoter		EBF3_Promoter	EBF3_Intergenic_upstream	Ebf3_Promoter	Ebf3_Promoter						EBF3_Intergenic_upstream		LOC111145276_Promoter	EBF3_Promoter		EBF3_Promoter
150	cg00103299
151	cg00103439	CCDC92B_Exon	CLUH_Exon	Ccdc92b_Exon	1057.g332_Exon	CCDC92B_Exon	CLUH_Intergenic_upstream		CLUH_Intergenic_upstream	LOC111824454_Intergenic_upstream	RAP1GAP2_Intergenic_upstream	CLUH_Promoter		CLUH_Intergenic_upstream		RAP1GAP2_Intergenic_upstream	CLUH_Intergenic_upstream	CLUH_Intergenic_upstream	CLUH_Exon	RAP1GAP2_Exon	CCDC92B_Exon	LOC105071493_Exon	RAP1GAP2_Exon			CLUH_Exon			CLUH_Exon			RAP1GAP2_Intergenic_upstream	LOC101395949_Exon	CLUH_Intergenic_upstream	CLUH_Intergenic_upstream		Ccdc92b_Exon	Ccdc92b_Exon	CLUH_Exon	Ccdc92b_Exon				CLUH_Intergenic_upstream		LOC111151420_Exon	CLUH_Exon		CCDC92B_Exon
152	cg00103598	SOX2_Intergenic_downstream	SOX2_Intergenic_downstream	LOC117707754_Intron	505.g115_Promoter	LOC114235645_Intron	LOC112309352_Intergenic_downstream	SOX2_Intergenic_downstream	SOX2_Intergenic_downstream	SOX2_Intergenic_downstream	SOX2_Intergenic_downstream	SOX2_Intergenic_downstream	SOX2_Intergenic_downstream	gene:ENSPVAG00000011968_Intergenic_downstream	SOX2_Intergenic_downstream	SOX2_Intergenic_downstream	SOX2_Intergenic_downstream	SOX2_Intergenic_downstream	DNAJC19_Intron	gene:ENSBIXG00000006520_Intron	SOX2_Intergenic_downstream	SOX2_Intergenic_downstream	DNAJC19_Intergenic_upstream	SOX2_Intergenic_downstream	DNAJC19_Intron	SOX2_Intergenic_downstream	Nsg2_Intergenic_downstream	FXR1_Intron	DNAJC19_Intergenic_upstream	FXR1_Intergenic_downstream	DNAJC19_Intergenic_upstream	SOX2_Intergenic_downstream	LOC106800952_Intron	SOX2_Intergenic_downstream	SOX2_Intergenic_downstream	LOC105854396_Intron	Sox2_Intergenic_downstream	Dnajc19_Intron	SOX2_Intergenic_downstream	Sox2_Intergenic_downstream	DNAJC19_Intron	DNAJC19_Intron	SOX2_Intergenic_downstream	SOX2_Intergenic_downstream	LOC102849030_Intergenic_downstream	LOC111151025_Intergenic_downstream	DNAJC19_Intergenic_upstream	SOX2_Intergenic_downstream	SOX2_Intergenic_downstream
153	cg00103762	NPAS3_Intron		Npas3_Intron	108.g38_Intergenic_downstream	NPAS3_Intron	NPAS3_Intron	NPAS3_Intron	NPAS3_Intron	NPAS3_Intron	NPAS3B_Intron	NPAS3_Intron	NPAS3B_Intron	NPAS3_Intron	NPAS3_Intron	LOC03560_Intron	NPAS3_Intergenic_upstream	NPAS3_Intron	NPAS3_Intron	NPAS3_Intron	NPAS3_Intron	NPAS3_Intron	EGLN3_Intron	NPAS3_Intergenic_upstream	NPAS3_Intron	NPAS3_Intergenic_upstream		NPAS3_Intron	NPAS3_Intergenic_upstream	STRC_Intergenic_downstream	NPAS3_Intergenic_upstream	NPAS3_Intron	LOC101394964_Intron	NPAS3_Intron	NPAS3_Intron	NPAS3_Intron	Npas3_Intron	Npas3_Intron	NPAS3_Intergenic_upstream	Npas3_Intergenic_upstream	NPAS3_Intron	EGLN3_Intron	NPAS3_Intron	NPAS3_Intron	LOC102852110_Intron	LOC111138999_Intron	NPAS3_Intron	NPAS3_Intron	NPAS3_Intron
154	cg00104779	LOC113599095_Intergenic_downstream	OMA1_Intergenic_downstream	LOC117708686_Intergenic_downstream		OMA1_Intergenic_downstream		LOC114230773_Intergenic_upstream	LOC00999_Intergenic_upstream	OMA1_Intergenic_downstream	OMA1_Intergenic_downstream	LOC03883_Intergenic_upstream	OMA1_Intergenic_downstream		OMA1_Intergenic_downstream	OMA1_Intergenic_downstream	OMA1_Intergenic_downstream	OMA1_Intergenic_downstream	OMA1_Intergenic_downstream	OMA1_Intron	OMA1_Intergenic_downstream	OMA1_Intergenic_downstream	OMA1_Intergenic_downstream	OMA1_Intergenic_downstream	OMA1_Intergenic_downstream	OMA1_Intron	gene:ENSCCNG00000003534_Intergenic_downstream	OMA1_Intergenic_downstream	OMA1_Intergenic_downstream	OMA1_Intergenic_downstream	OMA1_Intergenic_downstream		LOC101399328_Intergenic_downstream	OMA1_Intergenic_downstream	OMA1_Intergenic_downstream		Oma1_Intergenic_downstream	Oma1_Intergenic_downstream		Oma1_Intergenic_downstream	OMA1_Intergenic_downstream	OMA1_Intergenic_downstream		OMA1_Intergenic_downstream	LOC102850485_Intergenic_downstream	LOC111142886_Intergenic_downstream		LOC107522262_Intergenic_downstream	OMA1_Intergenic_downstream
155	cg00106630			Akap10_Exon		AKAP10_Exon	LOC112308452_Exon					AKAP10_fiveUTR		AKAP10_Exon	AKAP10_Exon	AKAP10_fiveUTR	AKAP10_Exon					AKAP10_Exon	AKAP10_Exon			AKAP10_Exon						AKAP10_Exon			AKAP10_Exon	AKAP10_Exon			FAM124A_Exon
156	cg00106809	UBR5_Intron	UBR5_Intron	Ubr5_Intron	141.g546_Intron	UBR5_Intron	UBR5_Intron	UBR5_Intron	UBR5_fiveUTR	UBR5_Intron	UBR5_Intron	UBR5_fiveUTR	UBR5_Intron	UBR5_Intron	UBR5_Intron	UBR5_Intron	UBR5_Intron	UBR5_Intron	UBR5_Intron	UBR5_Intron	LOC112823293_Intron	UBR5_Intron	UBR5_Intron	UBR5_Intron	UBR5_Intron	UBR5_Intron	Ubr5_Intron	UBR5_Intron	UBR5_Intron	RRM2B_Intergenic_upstream	UBR5_Intron	UBR5_Intron	LOC101390149_Intron	UBR5_Intron	UBR5_Intron	UBR5_Intron	Ubr5_Intron	Ubr5_Intron	UBR5_Intron	Ubr5_Intron	UBR5_Intron	UBR5_Intron	UBR5_Intron	RRM2B_Intron	UBR5_Intron	LOC111146806_Intron	UBR5_Intron	UBR5_Intron	UBR5_Intron
157	cg00106940	SOX2_Exon	SOX2_Exon	LOC117707754_Exon	505.g116_Exon	LOC114235645_Exon	LOC112309342_Exon	SOX2_Exon	SOX2_Exon	SOX2_Exon	SOX2_Exon	SOX2_Exon	SOX2_Exon		SOX2_Exon	SOX2_Exon	SOX2_Exon		DNAJC19_Intron	gene:ENSBIXG00000006520_Intron	SOX2_Exon		DNAJC19_Exon	SOX2_Exon	DNAJC19_Intron	SOX2_Exon	Nsg2_Intergenic_downstream	FXR1_Intron	DNAJC19_Intron			SOX2_Exon	LOC106800952_Exon	SOX2_Exon	SOX2_Exon	LOC105854396_Exon	Sox2_Exon	Dnajc19_Exon	SOX2_Exon	Sox2_Exon	DNAJC19_Intron	DNAJC19_Intron	SOX2_Exon	SOX2_Exon	LOC102849030_Exon	LOC111151025_Exon	DNAJC19_Intron	SOX2_Exon	SOX2_Exon
158	cg00107682	LOC113601925_Promoter	gene:ENSAMEG00000003433_Intergenic_upstream		87.g118_Promoter	LOC114236883_Promoter			LOC02977_Intergenic_downstream			NR2F2_Intergenic_downstream	NR2F2_Intergenic_downstream		NR2F2_Intergenic_downstream		NR2F2_Intergenic_downstream	LOC104992876_Promoter		NR2F2_Intergenic_downstream	NR2F2_Intergenic_downstream	NR2F2_Intergenic_downstream	NR2F2_Intron	gene:ENSCAFG00020019736_Intergenic_upstream	gene:ENSCAFG00030000259_Intron	NR2F2_Intron	Nr2f2_Intergenic_downstream	NR2F2_Intron	NR2F2_Intergenic_downstream		NR2F2_Intergenic_downstream	NR2F2_Intergenic_downstream	LOC101394736_Intergenic_downstream	NR2F2_Intron	NR2F2_Intergenic_downstream	NR2F2_Intergenic_downstream	Nr2f2_Intergenic_downstream	Nr2f2_Intron	NR2F2_Intergenic_downstream		gene:ENSCAFG00040024068_Intergenic_upstream	NR2F2_Intergenic_downstream	NR2F2_Intergenic_downstream	NR2F2_Intergenic_downstream	NR2F2_Intergenic_downstream	LOC111152607_Intergenic_downstream	NR2F2_Intergenic_downstream	NR2F2_Intergenic_downstream	NR2F2_Intergenic_downstream
159	cg00109076	SLITRK5_Exon	SLITRK5_Exon		210.g139_Exon	SLITRK5_Exon	SLITRK5_Exon	SLITRK5_Exon	SLITRK5_Exon	SLITRK5_Exon	SLITRK5_Exon	SLITRK5_Exon	SLITRK5_Exon		SLITRK5_Exon	SLITRK5_Exon	SLITRK5_Exon	SLITRK5_Exon		SLITRK5_Exon	SLITRK5_Exon	LOC105070465_Exon	SLITRK5_Intergenic_downstream	SLITRK5_Exon	SLITRK5_Exon	SLITRK5_Exon	Slitrk5_Exon	SLITRK5_Exon	SLITRK5_Exon		SLITRK5_Exon	SLITRK5_Exon	LOC101393526_Exon	SLITRK5_Exon	SLITRK5_Exon	SLITRK5_Exon			SLITRK5_Exon	Slitrk5_Exon	SLITRK5_Exon	SLITRK5_Exon	SLITRK5_Exon	SLITRK5_Exon	SLITRK5_Exon	LOC111147132_Exon	SLITRK5_Exon	SLITRK5_Exon	SLITRK5_Exon
160	cg00109300	HIVEP2_Intron	AIG1_Intergenic_upstream	Hivep2_Intron	47.g328_Intergenic_downstream	AIG1_Intergenic_upstream	HIVEP2_Intron	HIVEP2_Promoter	LOC04352_Intergenic_upstream	HIVEP2_Intergenic_upstream	AIG1_Intergenic_upstream	LOC03334_Intergenic_downstream	AIG1_Intergenic_upstream			AIG1_Intergenic_upstream	AIG1_Intergenic_upstream	HIVEP2_Promoter	AIG1_Intergenic_upstream	AIG1_Intergenic_upstream	HIVEP2_Intron	AIG1_Intergenic_upstream		AIG1_Intergenic_upstream	HIVEP2_Intergenic_upstream	AIG1_Intergenic_upstream	Pex3_Intergenic_downstream	AIG1_Intergenic_upstream	AIG1_Intergenic_upstream		AIG1_Intergenic_upstream	AIG1_Intergenic_upstream	LOC106803798_Intergenic_downstream	AIG1_Intergenic_upstream	AIG1_Intergenic_upstream	AIG1_Intergenic_upstream	Aig1_Intergenic_upstream	Hivep2_Intron		Aig1_Intergenic_upstream	HIVEP2_Intergenic_upstream	AIG1_Intergenic_upstream	AIG1_Intergenic_upstream	AIG1_Intergenic_upstream	LOC102850330_Intergenic_upstream	LOC111147633_Intergenic_upstream	AIG1_Intergenic_upstream	AIG1_Intergenic_upstream	LOC114222760_Promoter
161	cg00109303	FTO_Intron	FTO_Intron	Fto_Intron	427.g17_Intergenic_downstream	FTO_Intron	FTO_Intron	FTO_Intron	FTO_Intron	FTO_Intron	FTO_Intron			FTO_Intron	FTO_Intron	FTO_Intron	FTO_Intron	FTO_Intron	FTO_Intron	FTO_Intron	FTO_Intron	FTO_Intron	FTO_Intron	FTO_Intron	FTO_Intron	FTO_Intron	Rpgrip1l_Intergenic_downstream	FTO_Intron	FTO_Intron	FTO_Intergenic_downstream	FTO_Intron	FTO_Intron	LOC101405771_Intron	FTO_Intron	RPGRIP1L_Intron		Fto_Intron	Fto_Intron	RPGRIP1L_Intron	Fto_Intron	FTO_Intron	FTO_Intron	FTO_Intron	FTO_Intron	FTO_Intron	LOC111157420_Intron	FTO_Intron	FTO_Intron	FTO_Intron
162	cg00109643	PICALM_fiveUTR		Picalm_fiveUTR	460.g253_Promoter		PICALM_Promoter	PICALM_fiveUTR	PICALM_fiveUTR	PICALM_fiveUTR	PICALM_fiveUTR	PICALM_Promoter	PICALM_Promoter		PICALM_fiveUTR	PICALM_fiveUTR	PICALM_fiveUTR	PICALM_Promoter	PICALM_Promoter	PICALM_fiveUTR	PICALM_fiveUTR			PICALM_Promoter	PICALM_Promoter	PICALM_fiveUTR	Picalm_fiveUTR	PICALM_Promoter	PICALM_fiveUTR			PICALM_fiveUTR	LOC101395345_fiveUTR	PICALM_Promoter	PICALM_fiveUTR	PICALM_fiveUTR	Picalm_fiveUTR	Picalm_Promoter			PICALM_Promoter	PICALM_Promoter		PICALM_Promoter	PICALM_Promoter	LOC111154411_Promoter	PICALM_Promoter	PICALM_fiveUTR	PICALM_Promoter
163	cg00109797		HELT_Promoter	Helt_Promoter					HELT_Promoter			HELT_Promoter			HELT_Promoter	HELT_Promoter					LOC112834539_Promoter			HELT_Promoter	HELT_Promoter		Helt_Promoter				HELT_Promoter	HELT_Promoter	LOC101406541_Promoter	HELT_Promoter	HELT_Promoter	HELT_Promoter			HELT_Promoter		HELT_Promoter	HELT_Promoter				LOC111144651_Promoter	HELT_Promoter		HELT_Promoter
164	cg00110098	LOC106974065_Intron	ST18_Intron	St18_Intron		ST18_Intron		ST18_Intron	ST18_Intron	ST18_Intron	ST18_Intron		ST18_Intron	ST18_Intron	ST18_Intron	ST18_Intron	ST18_Intron	ST18_Intron		ST18_Intron	ST18_Intron	ST18_Intron	ST18_Intron	ST18_Intron	ST18_Intron	ST18_Intron	St18_Intron	ST18_Intron	ST18_Intron			ST18_Intron	LOC101387156_Intron	ST18_Intron	ST18_Intron	ST18_Intron	St18_Intron	St18_Intron		St18_Intron	ST18_Intron	ST18_Intron				LOC111155420_Intron	ST18_Intron	ST18_Intron	ST18_Intron
165	cg00110825	KHDRBS1_Intron	TMEM39B_Intergenic_upstream	Khdrbs1_threeUTR	268.g174_Intergenic_upstream	TMEM39B_Intergenic_upstream	KHDRBS1_Intron	TMEM39B_Intergenic_upstream	TMEM39B_Intergenic_upstream	KHDRBS1_Exon	TMEM39B_Intergenic_upstream	TMEM39B_Promoter	TMEM39B_Intergenic_upstream	TMEM39B_Intergenic_upstream	KHDRBS1_Intron	TMEM39B_Intergenic_upstream	TMEM39B_Intergenic_upstream	TMEM39B_Intergenic_upstream	TMEM39B_Intergenic_upstream	KHDRBS1_Intron	KHDRBS1_Intron	LOC105066779_Promoter	TMEM39B_Intergenic_upstream	TMEM39B_Intergenic_upstream	TMEM39B_Intergenic_upstream	TMEM39B_Intergenic_upstream	Tmem39b_Intergenic_upstream	TMEM39B_Promoter	TMEM39B_Intergenic_upstream		TMEM39B_Intergenic_upstream	TMEM39B_Intergenic_upstream	LOC106801153_Promoter	TMEM39B_Intergenic_upstream	TMEM39B_Intergenic_upstream	KHDRBS1_Intron	Tmem39b_Intergenic_upstream	Tmem39b_Intergenic_upstream	KHDRBS1_threeUTR	Khdrbs1_threeUTR	TMEM39B_Intergenic_upstream	TMEM39B_Intergenic_upstream	KHDRBS1_Intron	TMEM39B_Intergenic_upstream	TMEM39B_Intergenic_upstream	LOC111142866_Intron	TMEM39B_Intergenic_upstream	KHDRBS1_Intron	LOC114216979_Intergenic_upstream
166	cg00111333	LOC113603870_Intergenic_downstream	PTPRC_Exon	LOC117716461_Intergenic_upstream	414.g23_Intergenic_downstream	LOC114235975_Intergenic_downstream	LOC112318827_Intergenic_downstream		PTPRC3_Intergenic_downstream		LOC02718_Promoter	LOC02286_Intergenic_downstream			LOC02055_Intergenic_downstream	LOC02681_Intergenic_downstream	PTPRC_Exon				LOC112811193_Intergenic_downstream	LOC105070017_Intergenic_downstream	PTPRC_Exon	PTPRC_Exon	PTPRC_Exon			PTPRC_Exon		PTPRC_Exon	PTPRC_Exon	PTPRC_Exon	LOC101392571_Intergenic_downstream	PTPRC_Exon	PTPRC_Exon	LOC105853813_Intergenic_downstream	Ptprc_Exon	Ptprc_Exon	PTPRC_Exon	Ptprc_Exon	PTPRC_Exon	PTPRC_Exon	LOC115872488_Intergenic_upstream	PTPRC_Exon	LOC102861900_Intergenic_upstream	LOC111150935_Intergenic_downstream	PTPRC_Exon	PTPRC_Intergenic_downstream	LOC114221950_Intergenic_downstream
167	cg00112642	ATP2B2_Exon	ATP2B2_Exon	Atp2b2_Exon	107.g289_Promoter		ATP2B2_Exon	ATP2B2_Exon	ATP2B2_Exon	ATP2B2_Exon	ATP2B2_Exon	ATP2B2_Exon	ATP2B2_Exon	ATP2B2_Exon	ATP2B2_Exon	ATP2B2_fiveUTR		ATP2B2_Exon	ATP2B2_Exon	ATP2B2_Exon	ATP2B2_Exon	ATP2B2_Exon	ATP2B2_Exon	ATP2B2_Exon	ATP2B2_Exon	ATP2B2_Exon	Atp2b2_Exon	ATP2B2_Exon	ATP2B2_Exon			ATP2B2_Exon	LOC101391052_Exon		ATP2B2_Exon	ATP2B2_Exon	Atp2b2_Exon	Atp2b2_Exon	ATP2B2_Exon		ATP2B2_Exon	ATP2B2_Exon	ATP2B2_Exon	ATP2B2_Exon		LOC111144054_Exon	ATP2B2_Exon		ATP2B2_Exon
168	cg00113096
169	cg00113533				1.g1032_Intergenic_upstream			LOC114230117_Intergenic_downstream		LOC111825459_Intergenic_downstream	LOC04092_Intergenic_downstream	IRX1_Intergenic_upstream	LOC02581_Intergenic_upstream			IRX1_Intergenic_upstream						IRX1_Intergenic_upstream	gene:ENSCDRG00005004983_Intergenic_upstream							LPCAT1_Intergenic_upstream	IRX4_Intergenic_upstream	IRX1_Intergenic_upstream	LOC101392040_Intergenic_upstream			IRX1_Intergenic_upstream							IRX1_Intergenic_upstream	IRX1_Intergenic_upstream				IRX1_Intergenic_upstream
170	cg00113951
171	cg00114412	RGS6_Exon	RGS6_Intergenic_downstream	Rgs6_Exon	108.g376_Intergenic_upstream	RGS6_Exon	RGS6_Exon	RGS6_threeUTR	RGS6_Intron	LOC102433607_Intergenic_upstream	RGS6_Intron	RGS6_Exon	RGS6_Intron	RGS6_Intron	RGS6_Intron	RGS6_Intron	RGS6_Intergenic_downstream	RGS6_Intron	RGS6_Intron	RGS6_Intron	RGS6_Intron	RGS6_Exon	RGS6_Intron	RGS6_Intergenic_downstream	RGS6_Intron	RGS6_Intergenic_downstream	Rgs6_Intron	RGS6_Intron	RGS6_Intron	RGS6_Intron	RGS6_Intron	RGS6_Intron	LOC101395755_Intron	RGS6_Intron	RGS6_Intron	RGS6_Exon	Rgs6_Intron	Rgs6_Intron	RGS6_Intron	Rgs6_Intron	RGS6_Intron	RGS6_Intron	RGS6_Intron	RGS6_Intergenic_downstream	RGS6_Intron	LOC111148541_Exon	RGS6_Intron		RGS6_Intron
172	cg00114602	TCF7L2_threeUTR	TCF7L2_Exon	Tcf7l2_threeUTR	386.g277_Exon	TCF7L2_threeUTR	TCF7L2_Exon	TCF7L2_threeUTR	TCF7L2_Exon	TCF7L2_Exon	TCF7L2_Exon	TCF7L2_Exon	TCF7L2_Exon	TCF7L2_Exon	TCF7L2_threeUTR	TCF7L2_threeUTR	TCF7L2_threeUTR	TCF7L2_Exon	TCF7L2_threeUTR	TCF7L2_threeUTR	TCF7L2_Exon	TCF7L2_threeUTR	HABP2_Exon	TCF7L2_Exon	TCF7L2_Exon	TCF7L2_Exon		TCF7L2_threeUTR	TCF7L2_Exon	HABP2_Intergenic_upstream	TCF7L2_Intergenic_downstream	TCF7L2_Exon	LOC101390141_Exon	TCF7L2_threeUTR	TCF7L2_Exon	TCF7L2_Exon	Tcf7l2_Exon	Tcf7l2_Exon	TCF7L2_Exon	Habp2_Intergenic_upstream	TCF7L2_Exon	TCF7L2_Exon	TCF7L2_Exon	TCF7L2_Exon	TCF7L2_Exon	LOC111145217_Exon	TCF7L2_Exon	TCF7L2_threeUTR	HABP2_Intergenic_upstream
173	cg00115173	KLHL32_Exon	KLHL32_Exon	Klhl32_Exon	47.g667_Exon	KLHL32_Exon	KLHL32_Exon	KLHL32_Exon	KLHL32_fiveUTR	KLHL32_Exon	KLHL32_Exon	KLHL32_Exon	KLHL32_Exon		KLHL32_Exon	KLHL32_Exon	KLHL32_Exon	KLHL32_Exon	KLHL32_fiveUTR	KLHL32_Exon	KLHL32_Exon	KLHL32_Exon	KLHL32_Exon	KLHL32_Exon	KLHL32_Exon	KLHL32_Exon	Klhl32_Exon	KLHL32_Exon	KLHL32_Exon	KLHL32_Exon	KLHL32_Exon	KLHL32_Exon	LOC101401807_Exon	KLHL32_Exon	KLHL32_Exon	KLHL32_Exon	Klhl32_Exon	Klhl32_Exon	KLHL32_Exon		KLHL32_Exon	KLHL32_Exon	KLHL32_threeUTR	KLHL32_Exon	KLHL32_Exon	LOC111158304_Exon	MMS22L_Intergenic_downstream		KLHL32_Exon
174	cg00115203	EPC2_Exon	EPC2_Exon	Epc2_Exon	0.g275_Exon	EPC2_Exon	EPC2_Exon	EPC2_Exon	EPC2_Exon	EPC2_Exon	EPC2_Exon	EPC2_Exon	EPC2_Exon	EPC2_Exon	EPC2_Exon	EPC2_Exon	EPC2_Exon	EPC2_Exon	EPC2_Exon	EPC2_Exon	EPC2_Exon	EPC2_Exon	EPC2_Exon	EPC2_Exon	EPC2_Exon	EPC2_Exon		EPC2_Exon	EPC2_Exon		EPC2_Exon	EPC2_Exon	LOC101402775_Exon	EPC2_Exon	EPC2_Exon	EPC2_Exon	Epc2_Exon	Epc2_Exon	EPC2_Exon	Epc2_Exon	EPC2_Exon	EPC2_Exon		EPC2_Exon	EPC2_Exon	LOC111143793_Exon	EPC2_Exon	EPC2_Exon
175	cg00115348	TBCA_Intergenic_upstream	AP3B1_Intergenic_downstream	LOC117700362_Intergenic_downstream	1.g615_Intergenic_downstream	LOC103002729_Intergenic_downstream	LOC112307442_Intergenic_upstream	LOC114230158_Intergenic_downstream	TBCA_Intergenic_upstream	LOC102419747_Intergenic_upstream	HMGN1_Intergenic_downstream		TBCA_Intergenic_upstream	TBCA_Intergenic_upstream	LOC02716_Intergenic_upstream	AP3B1_Intergenic_downstream	gene:ENSDLEG00000014889_Intergenic_downstream					TBCA_Intergenic_upstream	TBCA_Intergenic_upstream	TBCA_Intergenic_upstream	TBCA_Intergenic_upstream		Ap3b1_Intergenic_downstream	TBCA_Intergenic_upstream				TBCA_Intergenic_upstream	LOC101387094_Intergenic_upstream		AP3B1_Intergenic_downstream	TBCA_Intergenic_upstream	Ap3b1_Intergenic_downstream	Ap3b1_Intergenic_downstream	AP3B1_Intergenic_downstream	Tbca_Intergenic_upstream	TBCA_Intergenic_upstream	TBCA_Intergenic_upstream		AP3B1_Intergenic_downstream	LOC102875408_Intergenic_downstream	LOC111148280_Intergenic_downstream	TBCA_Intergenic_upstream	LOC107522305_Intergenic_upstream	LOC114217616_Intergenic_upstream
176	cg00116110	FKBP5_Intron		Fkbp5_Intron	47.g1159_Intron	FKBP5_Intron						FKBP5_Intron					FKBP5_Intron	FKBP5_Intron	FKBP5_Intron	FKBP5_Intron	FKBP5_Intron	FKBP5_Intron	FKBP5_Intron	FKBP5_Intron	FKBP5_Intron	FKBP5_Intron		FKBP5_Intron	FKBP5_Intron	FKBP5_Intron	FKBP5_Intron		LOC101408370_Intron	FKBP5_Intron	FKBP5_Intron	FKBP5_Intron			FKBP5_Intron		FKBP5_Intron	FKBP5_Intron		FKBP5_Intron	FKBP5_Intron	LOC111152348_Intron	FKBP5_Intron		FKBP5_Intron
177	cg00116234	ADAMTSL1_fiveUTR	ADAMTSL1_Exon	Adamtsl1_fiveUTR	285.g71_Intergenic_upstream	ADAMTSL1_fiveUTR	ADAMTSL1_Intron	ADAMTSL1_fiveUTR	ADAMTSL1_fiveUTR	ADAMTSL1_Intron	ADAMTSL1_fiveUTR	ADAMTSL1_fiveUTR		ADAMTSL1_Exon	ADAMTSL1_Exon	ADAMTSL1_fiveUTR	ADAMTSL1_fiveUTR	ADAMTSL1_fiveUTR	ADAMTSL1_Exon	ADAMTSL1_fiveUTR	ADAMTSL1_Intergenic_upstream	ADAMTSL1_fiveUTR	SAXO1_fiveUTR	SAXO1_Intergenic_downstream	ADAMTSL1_fiveUTR	ADAMTSL1_fiveUTR		ADAMTSL1_Exon	ADAMTSL1_fiveUTR		ADAMTSL1_Exon	KAT6A_Intergenic_downstream	LOC101405893_Intergenic_upstream	ADAMTSL1_fiveUTR	ADAMTSL1_fiveUTR	ADAMTSL1_fiveUTR	Adamtsl1_Exon	Adamtsl1_Exon	ADAMTSL1_Intergenic_upstream	Saxo1_fiveUTR	ADAMTSL1_fiveUTR	ADAMTSL1_fiveUTR	LOC101642467_fiveUTR	ADAMTSL1_Intergenic_upstream	ADAMTSL1_Intergenic_upstream	LOC111156589_Intron	ADAMTSL1_Exon	ADAMTSL1_fiveUTR	ADAMTSL1_fiveUTR
178	cg00116289	ZFR_Exon	ZFR_Exon	Zfr_Exon	1.g898_Exon	ZFR_Exon	ZFR_Exon	ZFR_Exon	ZFR_Exon	ZFR_Exon	ZFR_Exon	ZFR_Exon	ZFR_Exon		ZFR_Exon	ZFR_Exon	ZFR_Exon	ZFR_Exon	ZFR_Exon	MTMR12_Exon	ZFR_Exon	ZFR_Exon	ZFR_Exon	GOLPH3_Exon	NPR3_Exon	ZFR_Exon	Zfr_Exon	ZFR_Exon	ZFR_Exon	ZFR_Exon	ZFR_Exon	ZFR_Exon	LOC101396517_Exon	ZFR_Exon	ZFR_Exon	ZFR_Exon	Zfr_Exon	Zfr_Exon	ZFR_Exon	Zfr_Exon	NPR3_Exon	ZFR_Exon	ZFR_Exon	ZFR_Exon	ZFR_Exon	LOC111140851_Exon	ZFR_Exon	ZFR_Exon	ZFR_Exon
179	cg00116653	LOC106987714_Promoter	RABAC1_Intron	Erfl_Promoter	196511.g47_Intergenic_upstream	RABAC1_Intergenic_downstream	RABAC1_Intergenic_downstream	RABAC1_Intergenic_downstream	AC010616.1_Intergenic_upstream	RABAC1_Intergenic_downstream	LOC01963_Intergenic_downstream	AC010616.1_Intergenic_upstream	AC010616.1_Intergenic_upstream	RABAC1_Intergenic_downstream	LOC01671_Intergenic_downstream	AC010616.1_Intergenic_upstream	RABAC1_Intergenic_downstream	LOC105005186_Intergenic_upstream	ERFL_Intergenic_upstream	ERFL_Intergenic_upstream	LOC112807284_Intergenic_upstream	LOC105062697_Intron	RABAC1_Intergenic_downstream	RABAC1_Intergenic_downstream	RABAC1_Intergenic_downstream	RABAC1_Intergenic_downstream	Rabac1_Intergenic_downstream	ERFL_Promoter	RABAC1_Intergenic_downstream	ARHGEF1_Intergenic_downstream	RABAC1_Intergenic_downstream	ERFL_Promoter	LOC101406594_Intergenic_downstream	ERFL_Intergenic_upstream	ERFL_Intergenic_upstream	RABAC1_Intergenic_downstream	Rabac1_Intergenic_downstream	Rabac1_Intergenic_downstream	ERFL_Intergenic_upstream	Rabac1_Intergenic_downstream	RABAC1_Intergenic_downstream	RABAC1_Intergenic_downstream	RABAC1_Intergenic_downstream		LOC102855600_Intron	LOC111139501_Intergenic_downstream	ARHGEF1_Intergenic_downstream	LOC103122341_Intergenic_upstream	LOC114197033_Intergenic_upstream
180	cg00117744	CDH23_Intron	CDH23_Intron	Cdh23_Intron	286.g208_Intergenic_downstream	CDH23_Intron	CDH23_Intron	CDH23_Intron	CDH23_Intron	LOC111826336_Intron	CDH23_Intron	CDH23_Intron	CDH23_Intron	CDH23_Intron	CDH23_Intron	CDH23_Intron	CDH23_Intron	CDH23_Intron	CDH23_Intron	CDH23_Intron	LOC112807395_Intron		CDH23_Intron	CDH23_Intron	CDH23_Intron	CDH23_Intron		CDH23_Intron	CDH23_Intron	CDH23_Intron	CDH23_Intron	CDH23_Intron	LOC101399290_Intron	CDH23_Intron		CDH23_Intron	Cdh23_Intron	Cdh23_Intron	SLC29A3_Intron	Slc29a3_Intron	CDH23_Intron	CDH23_Intron	CDH23_Intron	CDH23_Intergenic_upstream	CDH23_Intron	LOC111144669_Intron		CDH23_Intron	CDH23_Intron
181	cg00117839	ROBO1_Intron	ROBO1_Intron		415.g35_Intergenic_upstream		ROBO1_Intron	ROBO1_Intron		ROBO1_Intron	ROBO1_Intron		ROBO1_Intron	ROBO1_Intron		ROBO1_Intron		ROBO1_Intron	ROBO1_Intron	ROBO1_Intron	ROBO1_Intron	ROBO1_Intron	ROBO1_Intron	gene:ENSCAFG00020026693_Intron	ROBO1_Intron	ROBO1_Intergenic_upstream	Robo1_Intron	ROBO1_Intron	ROBO1_Intergenic_upstream	ROBO2_Intergenic_downstream	ROBO1_Intron			ROBO1_Intron	ROBO1_Intron	ROBO1_Intron	Robo1_Intron	Robo1_Intron		Robo1_Intron	ROBO1_Intron	ROBO1_Intron	ROBO1_Intron	ROBO1_Intron	ROBO1_Intron	LOC111148375_Intron	ROBO1_Intron		ROBO1_Intron
182	cg00117955	APBB2_Exon	APBB2_Exon	Apbb2_Exon	57.g337_Exon	APBB2_Exon	APBB2_Exon	APBB2_Exon	APBB2_Exon	APBB2_Exon	APBB2_Exon	APBB2_Exon	APBB2_Exon	APBB2_Exon	APBB2_Exon	APBB2_Exon	APBB2_Exon	APBB2_Exon	APBB2_Exon	APBB2_Exon	APBB2_Exon	APBB2_Exon	APBB2_Exon	APBB2_Exon	APBB2_Exon	APBB2_Exon	Apbb2_Exon	APBB2_Exon	APBB2_Exon	APBB2_Exon	APBB2_Exon	APBB2_Exon	LOC101397961_Exon	APBB2_Exon	APBB2_Exon	APBB2_Exon	Apbb2_Exon	Apbb2_Exon	APBB2_Exon	Nsun7_Exon	APBB2_Exon	APBB2_Exon	APBB2_Exon	APBB2_Exon	APBB2_Exon	LOC111149146_Exon	APBB2_Exon	APBB2_Exon	APBB2_Exon
183	cg00119476	LMO4_Intergenic_upstream	LMO4_Intergenic_upstream	LOC117707875_Promoter		LMO4_Intergenic_upstream	LMO4_Intergenic_upstream	LMO4_Intergenic_upstream	LMO4_Intergenic_upstream	LMO4_Intergenic_upstream	LMO4_Intergenic_upstream	LMO4_Intergenic_upstream	LOC01615_Intergenic_upstream		LMO4_Intergenic_upstream	LMO4_Intergenic_upstream	LMO4_Intergenic_upstream	LMO4_Intergenic_upstream	SELENOF_Intergenic_upstream	SH3GLB1_Intergenic_downstream	LMO4_Intergenic_upstream	LMO4_Intergenic_upstream	LMO4_Intergenic_upstream		LMO4_Intergenic_upstream	SELENOF_Intergenic_upstream	Lmo4_Intergenic_upstream	LMO4_Intergenic_upstream	LMO4_Intergenic_upstream	LMO4_Intergenic_upstream	LMO4_Intergenic_upstream	LMO4_Intergenic_upstream	LOC101405388_Intergenic_upstream	LMO4_Intergenic_upstream		LMO4_Intergenic_upstream	Lmo4_Intergenic_upstream	Lmo4_Intergenic_upstream	LMO4_Intergenic_upstream	Lmo4_Intergenic_upstream	LMO4_Intergenic_upstream	LMO4_Intron				LOC111142982_Intergenic_upstream	LMO4_Intergenic_upstream	LMO4_Intergenic_upstream	LMO4_Intergenic_upstream
184	cg00120227	NKX6-3_Intergenic_downstream	GPAT4_Intergenic_downstream	Nkx6-3_Intergenic_downstream	211.g256_Intergenic_upstream		LOC112321445_Intergenic_downstream	LOC114232355_Intergenic_downstream	GPAT4_Intergenic_downstream	NKX6-3_Intergenic_downstream	GPAT4_Intergenic_downstream	GPAT4_Intergenic_downstream	GPAT4_Intergenic_downstream		GPAT4_Intergenic_downstream			NKX6-3_Intergenic_downstream	GPAT4_Intron	ANK1_Intergenic_downstream	NKX6-3_Intergenic_downstream	NKX6-3_Intergenic_downstream	GPAT4_Intergenic_downstream	GPAT4_Intergenic_downstream	GPAT4_Intron	GPAT4_Intergenic_downstream	Nkx6-3_Intergenic_downstream	NKX6-3_Intron	NKX6-3_Intergenic_downstream	GPAT4_Intergenic_downstream	GPAT4_Intron	GPAT4_Intergenic_downstream	LOC101400302_Intergenic_downstream	GPAT4_Intergenic_downstream	GPAT4_Intergenic_downstream	NKX6-3_Intergenic_downstream	Nkx6-3_Intergenic_downstream	Nkx6-3_Intergenic_downstream	GPAT4_Intergenic_downstream	Nkx6-3_Intergenic_downstream	GPAT4_Intergenic_downstream	GPAT4_Intron	NKX6-3_Intron	GPAT4_Intergenic_downstream	NKX6-3_Intergenic_downstream	LOC111144379_Intergenic_downstream		NKX6-3_Intergenic_downstream	NKX6-3_Intergenic_downstream
185	cg00122272	KANK4_Exon	KANK4_Exon		228.g197_Exon	KANK4_Exon		KANK4_Exon	KANK4_Exon	KANK4_Exon	KANK4_Exon		KANK4_Exon	KANK4_Exon		KANK4_Exon	KANK4_Exon	KANK4_Exon	USP1_Exon	KANK4_Exon	KANK4_Exon	KANK4_Exon	KANK4_Exon	L1TD1_Exon	KANK4_Exon	KANK4_Exon		KANK4_Exon	KANK4_Exon	KANK4_Exon	KANK4_Exon	KANK4_Exon	LOC101404104_Exon	KANK4_Exon	KANK4_Exon	KANK4_Exon	Kank4_Exon	Kank4_Exon	KANK4_Exon	Snrnp40_Exon	KANK4_Exon	KANK4_Exon	KANK4_Exon	KANK4_Exon	KANK4_Exon	LOC111143130_Exon	L1TD1_Exon		KANK4_Exon
186	cg00122769			Rbm5_Exon								RBM5_Exon																				RBM5_Exon		RBM5_Exon	RBM5_Exon		Rbm5_Exon	Rbm5_Exon	RBM5_Exon				RBM5_Exon
187	cg00122911	WSCD1_Intergenic_upstream				TRNAK-UUU_Intergenic_upstream	LOC112308724_Intergenic_upstream	LOC114228132_Intergenic_downstream	WSCD1_Intergenic_upstream	LOC111828289_Intergenic_upstream	LOC01736_Intergenic_downstream		WSCD1_Intergenic_upstream				WSCD1_Intergenic_upstream	LOC104993984_Intergenic_downstream	WSCD1_Intergenic_upstream	WSCD1_Intergenic_upstream		WSCD1_Intergenic_upstream	WSCD1_Intergenic_upstream	WSCD1_Intergenic_upstream	WSCD1_Intergenic_upstream			WSCD1_Intergenic_upstream	WSCD1_Intergenic_upstream				LOC101404112_Intergenic_upstream	WSCD1_Intergenic_upstream	gene:ENSCANG00000000977_Intergenic_upstream	LOC101626331_Intergenic_upstream					WSCD1_Intergenic_upstream	WSCD1_Intergenic_upstream	LOC101642526_Intergenic_downstream		WSCD1_Intergenic_upstream	LOC111161171_Intergenic_upstream	WSCD1_Intergenic_upstream	WSCD1_Intergenic_upstream
188	cg00124810	MBNL1_Exon	MBNL1_Exon	Mbnl1_Exon	261.g74_Intron	MBNL1_Exon	MBNL1_Exon	MBNL1_Exon	MBNL1_Exon			MBNL1_Exon	MBNL1_Exon	MBNL1_Exon	MBNL1_Exon	MBNL1_Exon	MBNL1_Exon				MBNL1_Exon	MBNL1_Exon	MBNL1_Exon	MBNL1_Exon	MBNL1_Exon		Mbnl1_Exon	MBNL1_Exon			MBNL1_Exon	MBNL1_Exon	LOC101407127_Exon	MBNL1_threeUTR	MBNL1_Exon	MBNL1_Exon	Mbnl1_Exon	Mbnl1_Exon	MBNL1_Exon	Mbnl1_Exon	MBNL1_Exon	MBNL1_Exon	MBNL1_Exon	MBNL1_Exon		LOC111147112_Exon	MBNL1_Exon	MBNL1_Exon	MBNL1_Exon
189	cg00126993	DGKB_Intron	DGKB_Intron	Dgkb_Intron	46.g425_Intergenic_upstream	DGKB_Intron	DGKB_Intron	DGKB_Intron	DGKB_Intron	DGKB_Intron	DGKB_Intron	DGKB_Intron	DGKB_Intron	DGKB_Intron	DGKB_Intron	DGKB_Intron	DGKB_Intron	DGKB_Intron	DGKB_Intron	DGKB_Intron	DGKB_Intron	DGKB_Intron	DGKB_Intron	DGKB_Intron	DGKB_Intron	DGKB_Intron	Etv1_Intron	DGKB_Intron	DGKB_Intron	DGKB_Intron	ETV1_Intergenic_upstream	DGKB_Intron	LOC106801961_Intron	DGKB_Intron	DGKB_Intron	DGKB_Intron	Dgkb_Intron	Dgkb_Intron	DGKB_Intergenic_downstream	Dgkb_Intron	DGKB_Intron	DGKB_Intron	DGKB_Intron	DGKB_Intron	DGKB_Intron	LOC111147309_Intron	DGKB_Intron	DGKB_Intron	DGKB_Intron
190	cg00127523	ARID5A_Exon	ARID5A_Exon	Arid5a_Exon	301.g74_Exon	ARID5A_fiveUTR	ARID5A_fiveUTR	ARID5A_fiveUTR	ARID5A_Exon	ARID5A_fiveUTR	ARID5A_Exon		ARID5A_Exon		ARID5A_fiveUTR		ARID5A_Exon	ARID5A_Exon	ARID5A_Exon	KANSL3_Exon	ARID5A_fiveUTR	ARID5A_Exon	ARID5A_Exon	ARID5A_Exon	ARID5A_Exon	ARID5A_Exon	Arid5a_Exon	ARID5A_fiveUTR	KANSL3_Exon				LOC101402297_Exon	ARID5A_Exon	ARID5A_Exon	ARID5A_Exon				Arid5a_Exon	ARID5A_Exon	ARID5A_Exon	ARID5A_fiveUTR	ARID5A_Exon	ARID5A_Exon	LOC111158460_Exon	ARID5A_Exon	ARID5A_Exon	ARID5A_Exon
191	cg00128439	DHX40_Exon	DHX40_Exon	Dhx40_Exon	402.g472_Intron	DHX40_Exon	DHX40_Exon	DHX40_Exon	DHX40_Exon		DHX40_Exon		DHX40_Exon		DHX40_Exon		DHX40_Exon	DHX40_Exon	DHX40_Exon	DHX40_Exon	DHX40_Exon	DHX40_Exon	DHX40_Exon	DHX40_Exon	DHX40_Exon	DHX40_Exon	Dhx40_Exon	DHX40_Exon	DHX40_Exon	DHX40_Exon	DHX40_Exon	DHX40_Exon	LOC101389389_Exon	DHX40_Exon	DHX40_Exon	DHX40_Exon	Dhx40_Exon	Dhx40_Exon	DHX40_Exon	Dhx40_Exon	DHX40_Exon	DHX40_Exon	DHX40_Exon	DHX40_Exon		LOC111151648_Exon	DHX40_Exon	DHX40_Exon	DHX40_Exon
192	cg00130134	EGLN1_Exon	SPRTN_Exon	Egln1_Exon	262.g324_Exon	EGLN1_Exon	EGLN1_Exon	EGLN1_Exon	EGLN1_Exon	LOC102421449_Exon	EGLN1_Exon	EGLN1_Exon	EGLN1_Exon	SPRTN_Intergenic_downstream	EGLN1_Exon	EGLN1_Exon	EGLN1_Exon	EGLN1_Exon	SPRTN_Exon	SPRTN_Exon		EGLN1_Exon	SPRTN_Exon	EXOC8_Exon	SPRTN_Exon	SPRTN_Exon	Egln1_Exon	EGLN1_Exon	EGLN1_Exon	SPRTN_Exon	SPRTN_Exon	EGLN1_Exon	LOC101398607_Exon	SPRTN_Exon	SPRTN_Exon	EGLN1_Exon	Egln1_Exon	Egln1_Exon	SPRTN_Exon	Exoc8_Exon	SPRTN_Exon	EGLN1_Exon	EGLN1_Exon	SPRTN_Exon	EGLN1_Exon	LOC111160510_Exon	SPRTN_Exon	EGLN1_Exon	EGLN1_Exon
193	cg00130771	TAOK3_Exon	TAOK3_Exon	Taok3_Exon	410.g547_Exon	TAOK3_Exon	TAOK3_Exon	TAOK3_Exon	TAOK3_Exon	TAOK3_Exon	TAOK3_Exon	TAOK3_fiveUTR	TAOK3_Exon	TAOK3_Exon	TAOK3_fiveUTR	TAOK3_Exon	TAOK3_Exon	TAOK3_Exon	TAOK3_Exon	TAOK3_Exon		TAOK3_Exon	TAOK3_Exon	TAOK3_Exon	TAOK3_Exon	TAOK3_Exon	Pbp2_Exon	TAOK3_Exon	TAOK3_Exon	VSIG10_Exon	TAOK3_Exon	TAOK3_Exon	LOC101407955_Exon	TAOK3_Exon	TAOK3_Exon	TAOK3_Exon	Taok3_Exon	Taok3_Exon	TAOK3_Exon	Taok3_Exon	TAOK3_Exon	TAOK3_Exon	TAOK3_Exon	TAOK3_Exon		LOC111156378_Exon	TAOK3_Exon	TAOK3_Exon	TAOK3_Exon
194	cg00131490	RBM39_Intron	RBM39_Intron	Rbm39_Intron	267.g477_Intron	RBM39_Intron		RBM39_Intron	RBM39_Intron	RBM39_Intron	RBM39_Intron		RBM39_Intron	RBM39_Intron	RBM39_Intron	RBM39_Intron	RBM39_Intron	RBM39_Intron	RBM39_Intron	RBM39_fiveUTR		RBM39_Intron	RBM39_fiveUTR	RBM39_Intron	RBM39_fiveUTR	ROMO1_Exon	Romo1_Intron	RBM39_fiveUTR	RBM39_Intron	RBM12_Intron	PHF20_Intron	RBM39_fiveUTR	LOC101389612_Intron	RBM39_Intron	RBM39_Exon	RBM39_Intron	Rbm39_Intron	Rbm39_Intron	RBM39_Intron	Rbm39_Intron	RBM39_fiveUTR	RBM39_fiveUTR	RBM39_Intron	RBM39_Intron		LOC111141906_fiveUTR	RBM39_Exon	RBM39_Intron	RBM39_fiveUTR
195	cg00133237	EIF1B_Exon	EIF1B_Exon	Eif1b_Exon	409.g3_Exon	EIF1B_Exon	EIF1B_Exon	EIF1B_Exon	ENTPD3_Intergenic_upstream	EIF1B_Exon	EIF1B_Exon	EIF1B_Exon	EIF1B_Exon	EIF1B_Exon	EIF1B_Exon	EIF1B_Exon	EIF1B_Exon	EIF1B_Exon		EIF1B_Exon		EIF1B_Exon	EIF1B_Exon	EIF1B_Exon	EIF1B_Exon	EIF1B_Exon	Eif1b_Exon	EIF1B_Exon	EIF1B_Exon		EIF1B_Exon	EIF1B_Exon	LOC101388023_Exon		EIF1B_Exon	EIF1B_Exon	Eif1b_Exon	Eif1b_Exon	MYRIP_Exon		EIF1B_Exon	EIF1B_Exon	EIF1B_Exon	EIF1B_Exon		LOC111159127_Exon	EIF1B_Exon
196	cg00133606	AREL1_Exon	AREL1_Exon	Arel1_Exon	108.g423_Exon	AREL1_Exon	AREL1_Exon	AREL1_Exon	AREL1_Exon		AREL1_fiveUTR	AREL1_fiveUTR	AREL1_Exon	AREL1_Exon	AREL1_Exon	AREL1_Exon	AREL1_Exon	AREL1_Exon	AREL1_Exon	AREL1_Exon	AREL1_Exon	AREL1_Exon	AREL1_Exon	AREL1_Exon	AREL1_Exon	AREL1_Exon	Arel1_Exon	AREL1_Exon	AREL1_Exon	YLPM1_Exon	AREL1_Exon	AREL1_Exon	LOC101406533_Exon	AREL1_Exon	AREL1_Exon	AREL1_Exon	Arel1_Exon	Arel1_Exon	AREL1_Exon	Arel1_Exon	AREL1_Exon	AREL1_Exon	AREL1_Exon	AREL1_Exon	LOC102873478_Exon	LOC111148656_Exon	AREL1_Exon	AREL1_Exon	AREL1_Exon
197	cg00134217	AGBL5_Exon	AGBL5_Exon	Agbl5_Exon	370.g145_Exon	AGBL5_Exon	AGBL5_Exon	AGBL5_Exon	AGBL5_Exon	AGBL5_Exon	AGBL5_fiveUTR		AGBL5_Exon	AGBL5_Exon	AGBL5_Exon	AGBL5_Exon	AGBL5_Exon	AGBL5_Exon		AGBL5_Exon	AGBL5_fiveUTR	AGBL5_Exon	AGBL5_Exon	AGBL5_Exon	AGBL5_Exon	AGBL5_Exon	Agbl5_Exon	AGBL5_Exon	AGBL5_Exon	AGBL5_Exon	AGBL5_Exon	AGBL5_Exon	LOC101409099_Exon	AGBL5_Exon	AGBL5_Exon	AGBL5_Exon	Agbl5_Exon	Agbl5_Exon	AGBL5_Exon	Agbl5_Exon	AGBL5_Exon	AGBL5_Exon	AGBL5_Exon	AGBL5_Exon	AGBL5_Exon	LOC111158500_Exon	AGBL5_Exon	AGBL5_Exon	AGBL5_fiveUTR
198	cg00134706		PTPRE_Intergenic_downstream	LOC117697988_Intergenic_upstream				MGMT_Intergenic_upstream			LOC01383_Intergenic_upstream				ACTB3_Intergenic_downstream							TRNAT-GGU_Intergenic_downstream	MGMT_Intergenic_upstream												MGMT_Intergenic_upstream		Mgmt_Intergenic_upstream	Mgmt_Intergenic_upstream								LOC111145245_Intergenic_upstream
199	cg00137175			Ccdc182_Intergenic_upstream		CCDC182_Intergenic_upstream																CCDC182_Intergenic_upstream	CCDC182_Intergenic_upstream	CCDC182_Intergenic_upstream	CCDC182_Intergenic_upstream		Ccdc182_Intergenic_upstream			CCDC182_Intergenic_upstream	CCDC182_Intergenic_upstream	CCDC182_Intergenic_upstream	LOC101393233_Intergenic_upstream	gene:ENSCLAG00000012700_Intergenic_upstream	CCDC182_Intergenic_upstream		Ccdc182_Intergenic_upstream	Ccdc182_Intergenic_upstream	CCDC182_Intergenic_upstream		CCDC182_Intergenic_upstream	CCDC182_Intergenic_upstream				LOC111151222_Intergenic_upstream
200	cg00138195	DMBX1_Intergenic_upstream	DMBX1_Intergenic_upstream	Dmbx1_Intergenic_upstream	228.g381_Intergenic_upstream	DMBX1_Intergenic_upstream	LOC112314518_Intergenic_downstream	LOC114230727_Intergenic_downstream		DMBX1_Intergenic_upstream	DMBX1_Intergenic_upstream	DMBX1_Intergenic_upstream	DMBX1_Intergenic_upstream	FAAH_Intergenic_downstream	DMBX1_Intergenic_upstream	DMBX1_Intergenic_upstream	DMBX1_Intergenic_upstream	DMBX1_Intergenic_upstream		DMBX1_Intergenic_upstream	DMBX1_Intergenic_upstream		DMBX1_Intergenic_upstream	DMBX1_Intergenic_upstream	DMBX1_Intergenic_upstream	DMBX1_Intergenic_upstream	Faah_Intergenic_downstream	DMBX1_Intergenic_upstream	DMBX1_Intergenic_upstream		DMBX1_Intergenic_upstream	DMBX1_Intergenic_upstream	LOC101402242_Intergenic_upstream	DMBX1_Intergenic_upstream	DMBX1_Intergenic_upstream	LOC101627994_Exon	Dmbx1_Intergenic_upstream	Dmbx1_Intergenic_upstream	DMBX1_Intergenic_upstream	Dmbx1_Intergenic_upstream	DMBX1_Intergenic_upstream			FAAH_Intergenic_downstream	DMBX1_Intergenic_upstream	LOC111143572_Intergenic_upstream		LOC103112035_Intergenic_downstream	DMBX1_Intergenic_upstream
201	cg00139115	MAP3K5_Exon	MAP3K5_Exon	Map3k5_Exon	47.g377_Exon	MAP3K5_Exon		LOC114230603_Exon	MAP3K5_Exon	LOC111825025_Exon	MAP3K5_Exon	MAP3K5_Exon	MAP3K5_Exon	MAP3K5_Exon	MAP3K5_Exon	MAP3K5_Exon	MAP3K5_Exon	MAP3K5_Exon	MAP3K5_Exon	MAP3K5_Exon	MAP3K5_Exon	MAP3K5_Exon	MAP3K5_Exon	MAP3K5_fiveUTR	MAP3K5_Exon	MAP3K5_Exon	Map3k5_Exon	MAP3K5_Exon	MAP3K5_Exon	MAP7_Exon	MAP3K5_Exon	MAP3K5_Exon	LOC101387109_Exon	MAP3K5_Exon	MAP3K5_Exon	MAP3K5_Exon	Map3k5_Exon	Map3k5_Exon	MAP3K5_Exon	Map7_Exon	MAP3K5_Exon	MAP3K5_Exon		MAP3K5_Exon	MAP3K5_Exon	LOC111147502_Exon	MAP3K5_fiveUTR	MAP3K5_Exon	MAP3K5_Exon
202	cg00140840	THAP2_Exon	THAP2_Exon	Thap2_Exon	67.g758_Promoter	THAP2_Exon	THAP2_Exon	THAP2_Exon	ZFC3H1_Promoter	THAP2_Exon	LOC03297_Exon	ZFC3H1_Promoter	ZFC3H1_Promoter	THAP2_Exon	LOC00414_Exon	LOC03046_Exon	THAP2_Exon	THAP2_Exon		THAP2_Exon	THAP2_Exon	THAP2_Exon	THAP2_Exon	THAP2_Exon	THAP2_Exon	THAP2_Exon	Thap2_Exon	TMEM19_Exon	THAP2_Exon					THAP2_Exon	THAP2_Exon	THAP2_Exon	Thap2_Exon	Thap2_Exon	ZFC3H1_Exon	Thap2_Exon	THAP2_Exon	RAB21_Exon	THAP2_Exon	ZFC3H1_Promoter	LOC102849055_Exon	LOC111142209_Exon		LOC103126682_Exon	THAP2_Exon
203	cg00141625	GRIA2_Exon	GRIA2_Exon	Gria2_Exon		GRIA2_threeUTR	GRIA2_Exon	GRIA2_Exon	GRIA2_Exon	GRIA2_Exon	GRIA2_Exon	GRIA2_Exon	GRIA2_Exon	GRIA2_Exon	GRIA2_Exon	GRIA2_Exon	GRIA2_Exon	GRIA2_Exon	GRIA2_Exon	GRIA2_threeUTR	GRIA2_Exon			GRIA2_Exon	GRIA2_Exon	GRIA2_Exon	Gria2_Exon	GRIA2_Exon	GRIA2_Exon	GRIA2_Intergenic_downstream	GRIA2_Exon	GRIA2_Exon	LOC101390538_Exon	GRIA2_Exon	GRIA2_Exon	GRIA2_Exon	Gria2_Exon	Gria2_Exon	GRIA2_Exon	Gria2_Exon	GRIA2_Exon	GRIA2_Exon	GRIA2_Exon		GRIA2_Exon	LOC111153762_Exon	GRIA2_Exon	GRIA2_Exon	GRIA2_Exon
204	cg00143077	TFAP2A_Intron	TFAP2A_Intron	Tfap2a_Intron	354.g213_Intron	TFAP2A_Intron	TFAP2A_Intron	TFAP2A_Intron		TFAP2A_Intron	TFAP2A_Intron	TFAP2A_Intron	TFAP2A_Intron		TFAP2A_Intron	TFAP2A_Intron	TFAP2A_Intron	TFAP2A_Intron	TFAP2A_Intron	TFAP2A_Intron	TFAP2A_Intron	TFAP2A_Intron	TFAP2A_Intron	TFAP2A_Intron	TFAP2A_Intron	TFAP2A_Intron	Tfap2a_Intron	TFAP2A_Intron	TFAP2A_Intron	GCNT2_Intergenic_upstream	TFAP2A_Intron	TFAP2A_Intron	LOC101387309_Intron	TFAP2A_Intron	TFAP2A_Intron	TFAP2A_Intron	Tfap2a_Intron	Tfap2a_Intron		Tfap2a_Intron	TFAP2A_Intron	TFAP2A_Intron	TFAP2A_Intron	TFAP2A_Intron	TFAP2A_Intron	LOC111156728_Intron	TFAP2A_Intron	TFAP2A_Intron	TFAP2A_Intron
205	cg00143530	LOC113602596_Intergenic_upstream	DHX35_Intergenic_downstream	LOC117704813_Intergenic_upstream	267.g551_Intergenic_upstream		DHX35_Intergenic_downstream	DHX35_Intergenic_downstream							LOC01782_Intergenic_upstream	DHX35_Intergenic_downstream	DHX35_Intergenic_downstream		DHX35_Intergenic_downstream	DHX35_Intergenic_downstream				FAM83D_Intergenic_downstream	DHX35_Intergenic_downstream			DHX35_Intergenic_downstream	DHX35_Intergenic_downstream		DHX35_Intergenic_downstream		LOC101396726_Intergenic_upstream	DHX35_Intergenic_downstream	DHX35_Intergenic_downstream	DHX35_Intergenic_downstream	Dhx35_Intergenic_downstream	Dhx35_Intergenic_downstream	DHX35_Intergenic_downstream		DHX35_Intergenic_downstream	DHX35_Intron		gene:ENSLAFG00000027994_Intergenic_upstream		LOC111141407_Intergenic_downstream			LOC114223230_Intergenic_upstream
206	cg00143792	ZC3H7B_Exon	ZC3H7B_Exon	Zc3h7b_Exon		ZC3H7B_Exon	ZC3H7B_Exon	ZC3H7B_Exon	ZC3H7B_Exon	ZC3H7B_Exon		ZC3H7B_Exon	ZC3H7B_Exon	ZC3H7B_Exon	ZC3H7B_Exon	ZC3H7B_Exon	ZC3H7B_Exon	ZC3H7B_Exon	ZC3H7B_Exon	ZC3H7B_Exon		ZC3H7B_Exon	ZC3H7B_Exon	ZC3H7B_Exon	ZC3H7B_Exon	ZC3H7B_Exon	Zc3h7b_Exon	ZC3H7B_Exon	ZC3H7B_Exon	ZC3H7B_Exon	ZC3H7B_Exon	ZC3H7B_Exon	LOC101404227_Exon	ZC3H7B_Exon	ZC3H7B_Exon	ZC3H7B_Exon	Zc3h7b_Exon	Zc3h7b_Exon	ZC3H7B_Exon	Zc3h7b_Exon	ZC3H7B_Exon	ZC3H7B_Exon	ZC3H7B_Exon	ZC3H7B_Exon	ZC3H7B_Exon	LOC111157599_Exon	ZC3H7B_Exon	ZC3H7B_Exon	ZC3H7B_Exon
207	cg00145315	ATOH8_fiveUTR	ATOH8_Promoter	Atoh8_fiveUTR	301.g531_Promoter	ATOH8_Promoter		ATOH8_Promoter	ATOH8_Promoter		ATOH8_Promoter	ATOH8_Promoter	ATOH8_Promoter		ATOH8_Promoter	ATOH8_Promoter	ATOH8_Promoter	ATOH8_fiveUTR	ATOH8_Promoter	ATOH8_Promoter	ATOH8_Promoter		ATOH8_Promoter	ATOH8_Promoter	ATOH8_Promoter	ATOH8_fiveUTR		ATOH8_fiveUTR	ATOH8_fiveUTR		ATOH8_fiveUTR	ATOH8_fiveUTR	LOC101390684_fiveUTR	ATOH8_Promoter	GNLY_Intergenic_downstream	ATOH8_Promoter	Atoh8_Promoter	Atoh8_Promoter			ATOH8_Promoter	ST3GAL5_Intergenic_downstream	ATOH8_Promoter	ATOH8_Promoter	ATOH8_Promoter	LOC111148104_Promoter	ATOH8_Promoter	ATOH8_Promoter	ATOH8_Promoter
208	cg00146111	LOC113602260_Intergenic_downstream	HDHD2_Intergenic_upstream	LOC117720014_Intergenic_upstream	266.g316_Intergenic_upstream	SKOR2_Intergenic_upstream	SKOR2_Intergenic_upstream	LOC114234022_Intergenic_downstream	SKOR2_Intergenic_upstream	SKOR2_Intergenic_upstream	LOC05105_Intergenic_upstream	LOC00760_Intergenic_upstream	SKOR2_Intergenic_upstream		SKOR2_Intergenic_upstream	LOC01192_Intergenic_upstream	SKOR2_Intergenic_upstream	SKOR2_Intergenic_upstream	HDHD2_Intergenic_upstream	SKOR2_Intergenic_upstream	LOC112835113_Intergenic_downstream	SKOR2_Intergenic_upstream	gene:ENSCDRG00005012650_Intergenic_upstream	SKOR2_Intergenic_upstream	SKOR2_Intergenic_upstream	SKOR2_Intergenic_upstream		SKOR2_Intergenic_upstream	SKOR2_Intergenic_upstream	SMAD2_Intergenic_downstream	SKOR2_Intergenic_upstream	SKOR2_Intergenic_upstream		SKOR2_Intergenic_upstream	SMAD2_Intergenic_downstream	LOC105853712_Intergenic_downstream	Skor2_Intergenic_upstream	Skor2_Intergenic_upstream	HDHD2_Intergenic_upstream	Skor2_Intergenic_upstream	SKOR2_Intergenic_upstream	SMAD2_Intergenic_downstream	LOC101649913_Intergenic_upstream	SKOR2_Intergenic_upstream	LOC102868810_Intergenic_upstream		SKOR2_Intergenic_upstream	LOC103107207_Intergenic_upstream	SKOR2_Intergenic_upstream
209	cg00146174	USP34_Exon	USP34_Exon	Usp34_Exon	535.g156_Exon	USP34_Exon	USP34_Exon	USP34_Exon	USP34_Exon	USP34_Exon	USP34_Exon	USP34_Exon	USP34_Exon	USP34_Exon	USP34_Exon	USP34_Exon	USP34_Exon	USP34_Exon	USP34_Exon	USP34_Exon		USP34_Exon	USP34_Exon	USP34_Exon	USP34_Exon	USP34_Exon		USP34_Exon	USP34_Exon	USP34_Exon	USP34_Exon	USP34_Exon	LOC101395610_Exon	USP34_Exon	USP34_Exon	USP34_Exon	Usp34_Exon	Usp34_Exon	USP34_Exon	Usp34_Exon	USP34_Exon	USP34_Exon	USP34_Exon	USP34_Exon	USP34_Exon	LOC111147962_Exon	USP34_Exon	USP34_Exon	USP34_Exon
210	cg00146253	TNR_Exon	TNR_Exon	Tnr_Exon		TNR_Exon			TNR_Exon					TNR_Exon	TNR_Exon	TNR_Exon	TNR_Exon					TNR_Exon	TNR_Exon	TNR_Exon	TNR_Exon		Tnr_Exon	TNR_Exon		TNR_Exon	TNR_Exon	TNR_Exon	LOC101394808_Exon	TNR_Exon	TNR_Exon	TNR_Exon	Tnr_Exon	Tnr_Exon	TNR_Exon		TNR_Exon	TNR_Exon	TNR_Exon		TNR_Exon	LOC111150683_Exon	TNR_Exon	TNR_Exon	TNR_Exon
211	cg00146676	LOC106966340_Intergenic_downstream	NEUROG2_Promoter	Neurog2_Promoter	508.g76_Promoter	NEUROG2_Promoter											NEUROG2_Promoter	NEUROG2_Promoter		NEUROG2_Promoter	NEUROG2_Promoter	NEUROG2_Promoter	NEUROG2_Promoter	NEUROG2_Promoter		NEUROG2_Promoter	Neurog2_Promoter	NEUROG2_Promoter	NEUROG2_Promoter			NEUROG2_Promoter	LOC101392082_Promoter		NEUROG2_Promoter	NEUROG2_Promoter	Neurog2_Intergenic_upstream	Neurog2_Promoter	NEUROG2_Promoter	Neurog2_Promoter	NEUROG2_Promoter	NEUROG2_Promoter	NEUROG2_Promoter	LARP7_Intergenic_upstream	NEUROG2_Promoter	LOC111152628_Promoter	NEUROG2_Promoter		NEUROG2_Promoter
212	cg00147440		EBF3_Intron	Ebf3_Intron		EBF3_Intron	EBF3_Intron	EBF3_Intron	EBF3_Intron	EBF3_Intron		EBF3_Intron			EBF3_Intron	EBF3_Intron	EBF3_Intron	EBF3_Intron		EBF3_Intron		EBF3_Intron	EBF3_Intron	EBF3_Intron	EBF3_Intron	EBF3_Intron	Ebf3_Intron	EBF3_Intron	EBF3_Intron	EBF3_Intergenic_upstream	EBF3_Intron	C10orf143_Intron	LOC101397279_Intron	EBF3_Intron	EBF3_Intron	EBF3_Intergenic_upstream	Ebf3_Intron	Ebf3_Intron	EBF3_Intron	Ebf3_Intergenic_upstream	EBF3_Intron	EBF3_Intron				LOC111145276_Intron	EBF3_Intron	EBF3_Intron	EBF3_Intron
213	cg00147638																															RUNX3_threeUTR			RUNX3_threeUTR
214	cg00149071	LBX1_Intergenic_downstream	LBX1_Intergenic_downstream	Lbx1_Intergenic_downstream	386.g133_Intergenic_downstream	LBX1_Intergenic_downstream		LBX1_Intergenic_downstream	LBX1_Intergenic_downstream	LBX1_Intergenic_downstream	LBX1_Intergenic_downstream	LBX1_Intergenic_downstream	LBX1_Intergenic_downstream		LBX1_Intergenic_downstream	LBX1_Intergenic_downstream	LBX1_Intergenic_downstream	LBX1_Intergenic_downstream	LBX1_Intergenic_downstream	LBX1_Intron	LBX1_Intergenic_downstream		LBX1_Intergenic_downstream	LBX1_Intergenic_downstream	LBX1_Intergenic_downstream	LBX1_Intergenic_downstream	Lbx1_Intergenic_downstream	LBX1_Intron	LBX1_Intergenic_downstream			LBX1_Intergenic_downstream	LOC101405410_Intergenic_downstream	LBX1_Intergenic_downstream	LBX1_Intergenic_downstream	LBX1_Intergenic_downstream	Lbx1_Intergenic_downstream	Lbx1_Intergenic_downstream	LBX1_Intergenic_downstream	Lbx1_Intergenic_downstream	LBX1_Intergenic_downstream	LBX1_Intergenic_downstream	LBX1_Intergenic_downstream	LBX1_Intergenic_downstream	LBX1_Intergenic_downstream	LOC111145431_Intergenic_downstream	LBX1_Intergenic_downstream	LBX1_Intergenic_downstream	LBX1_Intergenic_downstream
215	cg00149213																																		SLAMF1_fiveUTR
216	cg00149440			Pou2f2_Promoter	196511.g33_Intergenic_upstream	POU2F2_Intron	POU2F2_Promoter	POU2F2_Intron	POU2F2_Intron	POU2F2_Promoter	POU2F2_Intron	POU2F2_Intron	POU2F2_Promoter	POU2F2_Promoter	POU2F2_Promoter	POU2F2_Intron	POU2F2_Promoter	LOC105005171_Intron	POU2F2_Promoter	POU2F2_Intron		POU2F2_Promoter	POU2F2_Promoter			POU2F2_Promoter	Pou2f2_Promoter		POU2F2_Promoter	POU2F2_Promoter	POU2F2_Promoter		LOC101405551_Promoter	POU2F2_Promoter	POU2F2_Promoter	POU2F2_Promoter	Pou2f2_Promoter	Pou2f2_Intron	POU2F2_Intergenic_upstream	Pou2f2_Promoter			POU2F2_Promoter	POU2F2_Promoter			POU2F2_Promoter	POU2F2_Promoter
217	cg00149689		MAGEB18_Intergenic_upstream	Arx_Intergenic_upstream	195139.g269_Intergenic_upstream	TRNAG-UCC_Intergenic_downstream	ARX_Intergenic_upstream	LOC103292262_Intron	ARX_Intergenic_upstream	LOC102435394_Intergenic_upstream		ARX_Intergenic_upstream				ARX_Intergenic_upstream	ARX_Intergenic_upstream				ARX_Intergenic_upstream	ARX_Intergenic_upstream	gene:ENSCDRG00005021718_Intergenic_upstream	ARX_Intergenic_upstream						PCYT1B_Intergenic_upstream	ARX_Intergenic_upstream	gene:ENSCCAG00000037112_Intergenic_downstream	LOC101393825_Intergenic_upstream	ARX_Intergenic_upstream			Arx_Intergenic_upstream	gene:ENSCGRG00015014295_Intergenic_upstream	POLA1_Intergenic_downstream	Arx_Intergenic_upstream	ARX_Intergenic_upstream	ARX_Intergenic_upstream	LOC115869825_Intergenic_upstream	ARX_Intergenic_upstream	ARX_Intergenic_upstream	LOC111150603_Intergenic_upstream	POLA1_Intergenic_downstream	ARX_Intergenic_upstream	ARX_Intergenic_upstream
218	cg00152260	POU4F3_Promoter	POU4F3_Promoter	Pou4f3_Promoter		POU4F3_Promoter		POU4F3_Promoter	TCERG1_Intergenic_upstream	POU4F3_Promoter	TCERG1_Intergenic_upstream	TCERG1_Intergenic_upstream			TCERG1_Intergenic_upstream		POU4F3_Promoter	POU4F3_Promoter	POU4F3_Promoter	POU4F3_Promoter	POU4F3_Intron	POU4F3_Promoter	POU4F3_Promoter	POU4F3_Promoter	POU4F3_Promoter	POU4F3_Promoter	Pou4f3_Promoter	POU4F3_Promoter	POU4F3_Promoter		POU4F3_Promoter	POU4F3_Promoter		POU4F3_Promoter	POU4F3_Promoter	POU4F3_Promoter	Pou4f3_Promoter	Pou4f3_Promoter		Pou4f3_Promoter	POU4F3_Promoter	POU4F3_Promoter				LOC111156980_Promoter	POU4F3_Promoter		POU4F3_Intron
219	cg00152482	RGS9_Exon	AXIN2_Exon	Rgs9_Exon	263.g659_Exon	RGS9_Exon	RGS9_Exon	RGS9_Exon	RGS9_Exon		RGS9_Exon	RGS9_Exon	RGS9_Exon	RGS9_Exon	RGS9_Exon	RGS9_Exon	RGS9_Exon	RGS9_Exon	RGS9_Exon	RGS9_Exon	RGS9_Exon	RGS9_Exon	RGS9_Exon	RGS9_Exon	RGS9_Exon	DNAI2_Exon		RGS9_Exon	RGS9_Exon	RGS9_Exon	RGS9_Exon	RGS9_Exon	LOC101400621_Exon	RGS9_Exon	RGS9_Exon	RGS9_Exon	Rgs9_Exon	Rgs9_Exon	RGS9_Exon	Rgs9_Exon	RGS9_Exon	RGS9_Exon	RGS9_Exon	RGS9_Exon		LOC111158118_Exon	GNA13_Exon	RGS9_Exon	RGS9_Exon
220	cg00153046	NFAT5_threeUTR	NQO1_Intergenic_downstream	Nfat5_threeUTR	545.g251_Promoter	NFAT5_threeUTR	NFAT5_threeUTR	NQO1_Intergenic_downstream	NQO1_Intergenic_downstream	NFAT5_threeUTR	NQO1_Intergenic_downstream	NFAT5_threeUTR	NQO1_Intergenic_downstream		NQO1_Intergenic_downstream	NQO1_Intergenic_downstream	gene:ENSDLEG00000001901_Intergenic_downstream	NQO1_Intergenic_downstream	NQO1_Intergenic_downstream	NFAT5_threeUTR	NFAT5_threeUTR	NFAT5_threeUTR	NQO1_Intergenic_downstream	NQO1_Intergenic_downstream	NOB1_Intergenic_downstream	NQO1_Intergenic_downstream	Nqo1_Intergenic_downstream	NQO1_Intergenic_downstream	NQO1_Intergenic_downstream	NQO1_Intergenic_downstream	NQO1_Intergenic_downstream	NQO1_Intergenic_downstream	LOC101404982_Intergenic_downstream	NFAT5_threeUTR		NFAT5_threeUTR	Nqo1_Intergenic_downstream	Nqo1_Intergenic_downstream	NQO1_Intergenic_downstream	Nqo1_Intergenic_downstream	NQO1_Intergenic_downstream	NQO1_Intergenic_downstream	NQO1_Intergenic_downstream		NQO1_Intergenic_downstream	LOC111152948_Intergenic_downstream	NQO1_Intergenic_downstream	NQO1_Intergenic_downstream	NFAT5_threeUTR
221	cg00153387	PMFBP1_Intergenic_upstream	PMFBP1_Intergenic_upstream	Pmfbp1_Intergenic_upstream	545.g268_Intergenic_upstream	PMFBP1_Intergenic_upstream	PMFBP1_Intergenic_upstream	PMFBP1_Intergenic_upstream	LOC02722_Intergenic_upstream	PMFBP1_Intergenic_upstream	PMFBP1_Intergenic_upstream	PMFBP1_Intergenic_upstream	PMFBP1_Intergenic_upstream	PMFBP1_Intergenic_upstream	PMFBP1_Intergenic_upstream	PMFBP1_Intergenic_upstream	PMFBP1_Intergenic_upstream	PMFBP1_Intergenic_upstream	PMFBP1_Intergenic_upstream	PMFBP1_Intergenic_upstream	PMFBP1_Intron	PMFBP1_Intergenic_upstream	PMFBP1_Intergenic_upstream	PMFBP1_Intergenic_upstream	PMFBP1_Intergenic_upstream	PMFBP1_Intergenic_upstream	gene:ENSCCNG00000018361_Intergenic_downstream	PMFBP1_Intron	PMFBP1_Intergenic_upstream	DHX38_Intergenic_downstream	PMFBP1_Intergenic_upstream	PMFBP1_Intergenic_upstream	LOC101406650_Intergenic_upstream	PMFBP1_Intergenic_upstream	PMFBP1_Intergenic_upstream	LOC105854186_Intergenic_downstream	Pmfbp1_Intergenic_upstream	Pmfbp1_Intergenic_upstream	PMFBP1_Intergenic_upstream		PMFBP1_Intergenic_upstream	PMFBP1_Intron		PMFBP1_Intergenic_upstream		LOC111152843_Intergenic_upstream	PMFBP1_Intergenic_upstream	PMFBP1_Intergenic_upstream	PMFBP1_Intergenic_upstream
222	cg00154486	NR2F2_Intergenic_downstream	gene:ENSAMEG00000003433_Intergenic_upstream	LOC117723786_Intergenic_upstream	87.g118_Exon	NR2F2_Intergenic_downstream		NR2F2_Intergenic_downstream	NR2F2_Intergenic_downstream	LOC102418314_Intergenic_downstream		NR2F2_Intergenic_downstream			NR2F2_Intergenic_downstream	NR2F2_Intergenic_downstream	NR2F2_Intergenic_downstream	LOC104992876_Intergenic_upstream	NR2F2_Intergenic_downstream	NR2F2_Intergenic_downstream	NR2F2_Intergenic_downstream	NR2F2_Intergenic_downstream	NR2F2_Intron	gene:ENSCAFG00020019736_Intergenic_upstream	gene:ENSCAFG00030000259_Intron	NR2F2_Intron	Nr2f2_Intergenic_downstream	NR2F2_threeUTR	NR2F2_Intergenic_downstream	NR2F2_Intergenic_downstream	NR2F2_Intergenic_downstream	NR2F2_Intergenic_downstream	LOC101394736_Intergenic_downstream	NR2F2_Intron	NR2F2_Intergenic_downstream	NR2F2_Intergenic_downstream	Nr2f2_Intergenic_downstream	Nr2f2_threeUTR	NR2F2_Intergenic_downstream		gene:ENSCAFG00040024068_Intergenic_upstream	NR2F2_Intergenic_downstream	NR2F2_Intergenic_downstream	NR2F2_Intergenic_downstream	NR2F2_Intergenic_downstream	LOC111152607_Intergenic_downstream	NR2F2_Intergenic_downstream		NR2F2_Intergenic_downstream
223	cg00156720	LOC113602051_Intergenic_upstream		LOC117701764_Intergenic_downstream	87.g117_Intergenic_upstream	TPBG_Intergenic_upstream		MIR9317_Intergenic_downstream			LOC02811_Intergenic_upstream		LOC02740_Intergenic_upstream		NR2F2_Intergenic_downstream	LOC01847_Intergenic_downstream	NR2F2_Intergenic_downstream	LOC104992876_Intergenic_downstream	NR2F2_Intergenic_downstream	NR2F2_Intergenic_downstream	SPATA8_Intergenic_upstream	LOC105075197_Intergenic_downstream	gene:ENSCDRG00005019901_Intergenic_upstream	gene:ENSCAFG00020019736_Intergenic_upstream	gene:ENSCAFG00030000259_Intergenic_upstream	NR2F2_Intergenic_downstream		NR2F2_Intergenic_downstream	NR2F2_Intergenic_downstream			NR2F2_Intergenic_downstream	LOC101394736_Intergenic_downstream	NR2F2_Intergenic_downstream	gene:ENSCANG00000037616_Intergenic_upstream		Nr2f2_Intergenic_downstream	Nr2f2_Intergenic_downstream	NR2F2_Intergenic_downstream	Nr2f2_Intergenic_downstream	gene:ENSCAFG00040024068_Intergenic_upstream	NR2F2_Intergenic_downstream	LOC115871841_Intergenic_downstream	NR2F2_Intergenic_downstream	LOC102877334_Intergenic_upstream	LOC111152607_Intergenic_downstream	NR2F2_Intergenic_downstream	NR2F2_Intergenic_downstream	LOC114197970_Intergenic_downstream
224	cg00156769	SMG7_Exon	SMG7_Exon	Smg7_fiveUTR	262.g478_Exon	SMG7_Exon	SMG7_fiveUTR	SMG7_fiveUTR	SMG7_fiveUTR	SMG7_fiveUTR	SMG7_fiveUTR	SMG7_Exon	SMG7_Exon		SMG7_Exon	SMG7_fiveUTR		SMG7_Exon		SMG7_Exon	SMG7_fiveUTR	SMG7_Exon	SMG7_Exon	SMG7_Exon	SMG7_Exon		Smg7_Exon	SMG7_Exon	SMG7_Exon			SMG7_Exon	LOC101401129_Exon		SMG7_Exon	SMG7_Exon	Smg7_Exon	Smg7_Exon		Smg7_Exon	SMG7_Exon	SMG7_Exon	SMG7_Exon	SMG7_Exon		LOC111150723_Exon	SMG7_Exon		SMG7_fiveUTR
225	cg00157812	LOC106979109_Intergenic_downstream		LOC117703129_Intergenic_upstream	0.g301_Intergenic_downstream	LOC114238057_Intergenic_downstream	LOC112322309_Intergenic_upstream	LOC114230525_Intergenic_upstream	LOC00786_Intergenic_downstream	LOC102440187_Intergenic_upstream	NR4A2_Intergenic_downstream	LOC03531_Intergenic_upstream	LOC03302_Intergenic_downstream		LOC02600_Intergenic_downstream		gene:ENSDLEG00000021660_Intergenic_upstream	LOC104988649_Intergenic_downstream	NR4A2_Intergenic_downstream	NR4A2_Intergenic_downstream	LOC112813242_Intergenic_upstream	LOC105081917_Intergenic_downstream	KCNJ3_Intergenic_downstream	NR4A2_Intergenic_downstream	NR4A2_Intergenic_downstream	NR4A2_Intergenic_downstream		NR4A2_Intergenic_downstream	NR4A2_Intergenic_downstream			NR4A2_Intergenic_downstream	LOC106801544_Intergenic_downstream		gene:ENSCANG00000005061_Intergenic_downstream	KCNJ3_Intergenic_downstream	Nr4a2_Intergenic_downstream	Nr4a2_Intergenic_downstream	NR4A2_Intergenic_downstream	Nr4a2_Intergenic_downstream	NR4A2_Intergenic_downstream	NR4A2_Intergenic_downstream	LOC101658462_Intergenic_downstream	NR4A2_Intergenic_downstream	LOC102858949_Intergenic_downstream		NR4A2_Intergenic_downstream		LOC114216544_Intergenic_upstream
226	cg00158333			Igf2bp1_Promoter	402.g283_Promoter	IGF2BP1_Promoter	IGF2BP1_Promoter		IGF2BP1_Promoter			IGF2BP1_Promoter				IGF2BP1_Promoter	IGF2BP1_Promoter			IGF2BP1_Promoter			IGF2BP1_Promoter			IGF2BP1_Promoter			IGF2BP1_Promoter		IGF2BP1_Promoter	IGF2BP1_Promoter	LOC101400270_Intron	IGF2BP1_Promoter		IGF2BP1_Promoter	Gip_Intron	Igf2bp1_Promoter					IGF2BP1_Promoter	IGF2BP1_Promoter	IGF2BP1_Promoter		IGF2BP1_Promoter
227	cg00159243
228	cg00159476	LOC113601319_Intron	OTX2_Intergenic_upstream	LOC117705961_Intron		OTX2_Intergenic_upstream	LOC112310978_Intergenic_downstream	LOC114230628_Intergenic_upstream	OTX2_Intergenic_upstream	LOC102427993_Intergenic_upstream	LOC00480_Promoter	OTX2_Intergenic_upstream	OTX2_Intergenic_upstream	OTX2_Intergenic_upstream	OTX2_Intergenic_upstream	OTX2_Intergenic_upstream	OTX2_Intergenic_upstream	OTX2_Intergenic_upstream	OTX2_Intergenic_upstream	OTX2_Intron	OTX2_Intergenic_upstream	OTX2_Intergenic_upstream	OTX2_Intergenic_upstream	OTX2_Intergenic_upstream	OTX2_Intergenic_upstream	OTX2_Intergenic_upstream		OTX2_Intergenic_upstream	OTX2_Intergenic_upstream	TMEM260_Intergenic_downstream	OTX2_Intergenic_upstream	OTX2_Intergenic_upstream	LOC106801233_Intergenic_downstream	OTX2_Intergenic_upstream	OTX2_Intergenic_upstream	OTX2_Intergenic_upstream	Otx2_Intergenic_upstream	Otx2_Intergenic_upstream	OTX2_Intergenic_upstream	Otx2_Intergenic_upstream	OTX2_Intergenic_upstream	OTX2_Intergenic_upstream				LOC111140093_Intergenic_upstream	OTX2_Intergenic_upstream	OTX2_Intergenic_upstream	LOC114207682_Intergenic_downstream
229	cg00159753	ANKS1A_Exon		Anks1a_Exon	47.g1200_Exon	ANKS1A_Exon	ANKS1A_Exon	ANKS1A_Exon	ANKS1A_Exon	ANKS1A_Exon	ANKS1A_Exon	ANKS1A_Exon	ANKS1A_Exon	ANKS1A_Exon	ANKS1A_Exon	ANKS1A_Exon	ANKS1A_Exon	ANKS1A_Exon	ANKS1A_Exon	ANKS1A_Exon		LOC105064265_Exon	ANKS1A_Exon			ANKS1A_Exon	Anks1_Exon	ANKS1A_Exon	ANKS1A_Exon	ANKS1A_Exon	ANKS1A_Exon	ANKS1A_Exon	LOC101389778_Exon	ANKS1A_Exon	ANKS1A_Exon	ANKS1A_Exon	Anks1_Exon	Anks1_Exon	ANKS1A_Exon	Anks1_Exon			ANKS1A_Exon	ANKS1A_Exon	ANKS1A_Exon		ANKS1A_Exon	ANKS1A_Exon
230	cg00160892	GRHL2_fiveUTR	GRHL2_Intergenic_upstream	Grhl2_fiveUTR	141.g554_Intergenic_upstream	GRHL2_fiveUTR	GRHL2_fiveUTR	GRHL2_fiveUTR	GRHL2_Exon	LOC102419973_fiveUTR	GRHL2_fiveUTR	GRHL2_Exon	GRHL2_Exon	GRHL2_Intergenic_upstream	GRHL2_fiveUTR	GRHL2_Exon	GRHL2_fiveUTR	GRHL2_fiveUTR	GRHL2_fiveUTR	GRHL2_fiveUTR	GRHL2_fiveUTR	GRHL2_fiveUTR	GRHL2_Exon	GRHL2_Intergenic_upstream	GRHL2_fiveUTR	GRHL2_Intergenic_upstream	Grhl2_Exon	GRHL2_fiveUTR	GRHL2_Exon		GRHL2_Exon	GRHL2_fiveUTR	LOC101388677_fiveUTR	GRHL2_fiveUTR	GRHL2_fiveUTR	GRHL2_fiveUTR	Grhl2_Exon	Grhl2_Exon	GRHL2_Exon	Grhl2_fiveUTR	GRHL2_fiveUTR	GRHL2_fiveUTR	GRHL2_Intergenic_upstream	GRHL2_Intergenic_upstream	GRHL2_fiveUTR	LOC111146690_fiveUTR	GRHL2_Exon	LOC107522302_Exon	GRHL2_fiveUTR
231	cg00162326	BRD9_Exon	BRD9_Intron	Brd9_Exon		BRD9_Intron	BRD9_Exon	BRD9_Exon	BRD9_Exon	BRD9_Exon	BRD9_Exon	BRD9_fiveUTR	BRD9_Exon	BRD9_Exon	BRD9_Exon	BRD9_Exon	BRD9_Exon		TRIP13_Promoter	TPPP_Exon	BRD9_Exon	BRD9_Exon	BRD9_Exon	BRD9_Intron	BRD9_Intron	BRD9_Intron	Brd9_Intron	BRD9_Intron	BRD9_Exon	BRD9_Intron	BRD9_Intron	BRD9_Intron	LOC101389059_Exon	BRD9_Intron	BRD9_Intron		Brd9_Intron	Brd9_Intron	BRD9_Exon	Brd9_Intron	BRD9_Intron	BRD9_Intron		BRD9_Intron	BRD9_Intron	LOC111153398_Exon			BRD9_Exon
232	cg00162625	DCDC1_Intron	DCDC1_Intron	LOC117703042_Intron	387.g40_Intergenic_upstream	DCDC1_Intron	DCDC1_Intron	DCDC1_Intron	DCDC1_Intron				DCDC1_Intron	DCDC1_Intron	DCDC1_Intron	DCDC1_Intron	DCDC1_Intron	DCDC5_Intron		DNAJC24_Intron	LOC112829786_Intron	DCDC5_Promoter	MPPED2_Intron	gene:ENSCAFG00020002051_Intergenic_downstream	gene:ENSCAFG00030019119_Intron	DNAJC24_Intergenic_upstream		MPPED2_Intron	DNAJC24_Intron			gene:ENSCCAG00000024228_Intron	LOC101406487_Intergenic_upstream	DNAJC24_Intron	DNAJC24_Intron	DCDC5_Intergenic_upstream	Dnajc24_Intergenic_upstream	Dnajc24_Intron	MPPED2_Intron	Mpped2_Intergenic_upstream	ELP4_Intron	MPPED2_Intron		MPPED2_Intergenic_upstream	DCDC5_Intergenic_upstream	LOC111149926_Intron	MPPED2_Intergenic_upstream		LOC114196910_Intergenic_upstream
233	cg00164295	ZNF536_Intron	ZNF536_Intergenic_downstream			ZNF536_Intron	ZNF536_Intergenic_downstream								ZNF536_Intron		ZNF536_Intron	ZNF536_Intron	ZNF536_Intron	ZNF536_Intron	LOC112810836_Intergenic_downstream			TSHZ3_Intron	ZNF536_Intron	ZNF536_Intron		ZNF536_Intron	ZNF536_Intron	ZNF536_Intergenic_downstream		ZNF536_Intergenic_downstream	LOC101408769_Intergenic_downstream	ZNF536_Intergenic_downstream	ZNF536_Intergenic_downstream				ZNF536_Intergenic_downstream		ZNF536_Intergenic_downstream	ZNF536_Intron			ZNF536_Intergenic_downstream	LOC111161537_Intron	ZNF536_Intron		ZNF536_Intron
234	cg00165325	LOC113602618_Intergenic_downstream			267.g75_Intergenic_upstream		LOC112303631_Intergenic_upstream	LOC103285710_Intergenic_upstream	LOC03927_Intergenic_upstream	LOC102440730_Intergenic_upstream	LOC05246_Intergenic_upstream	LOC00703_Intergenic_downstream				KIZ_Intergenic_upstream								KIZ_Intergenic_upstream	KIZ_Intergenic_upstream					RALGAPA2_Intergenic_upstream	KIZ_Intergenic_upstream	KIZ_Intergenic_upstream		KIZ_Intergenic_upstream							KIZ_Intergenic_upstream	KIZ_Exon					KIZ_Intergenic_upstream
235	cg00166579	PTCH1_Promoter	PTCH1_Intron	LOC117713603_Exon	403.g22_Intron	PTCH1_Promoter	PTCH1_Intron	LOC114227426_Exon	PTCH1_Intron	LOC111828423_Exon	PTCH1_Intron	PTCH1_Intron	PTCH1_Intron	PTCH1_Promoter	PTCH1_Intron	PTCH1_Intron	PTCH1_Promoter	PTCH1_Intron	PTCH1_Intron	PTCH1_fiveUTR	PTCH1_Promoter	PTCH1_Intron	PTCH1_Intron	PTCH1_Promoter	PTCH1_fiveUTR	PTCH1_Intron	Ptch1_Promoter	PTCH1_fiveUTR	PTCH1_fiveUTR			PTCH1_Intron	LOC101393759_Intron	PTCH1_Exon	PTCH1_Intron	PTCH1_Intron	Ptch1_Promoter	Ptch1_Promoter	PTCH1_Intergenic_upstream	Ptch1_Intergenic_upstream	PTCH1_fiveUTR	PTCH1_fiveUTR	PTCH1_Intron	PTCH1_Promoter	PTCH1_Intron	LOC111139086_Promoter		PTCH1_Promoter	PTCH1_Promoter
236	cg00166917	TRIM33_Exon	TRIM33_Exon	Trim33_Exon	265.g351_Exon	TRIM33_Exon	TRIM33_Exon	TRIM33_Exon	TRIM33_Exon	TRIM33_Exon	TRIM33_Exon	TRIM33_Exon	TRIM33_Exon	TRIM33_Exon	TRIM33_Exon	TRIM33_fiveUTR	TRIM33_fiveUTR	TRIM33_Exon	TRIM33_Exon	TRIM33_Exon	TRIM33_Exon	TRIM33_Exon	TRIM33_Exon	BCAS2_Exon	TRIM33_Exon	TRIM33_Exon	Trim33_Exon		TRIM33_Exon	BCAS2_Intergenic_downstream	TRIM33_Exon	TRIM33_Exon	LOC101404152_Exon	TRIM33_Exon	TRIM33_Exon	TRIM33_Exon	Trim33_Exon	Trim33_Exon	TRIM33_Exon	Trim33_Exon	TRIM33_Exon	TRIM33_Exon	TRIM33_Exon	TRIM33_Exon	TRIM33_Exon	LOC111142981_Exon	TRIM33_Exon	LOC103127981_Exon	TRIM33_Exon
237	cg00167250	LOC106974403_Intron	YAE1_Intergenic_upstream	LOC117713394_Intergenic_downstream	46.g198_Intergenic_downstream		LOC112303677_Intergenic_downstream	LOC114235023_Promoter		YAE1D1_Intergenic_upstream			YAE1_Intergenic_upstream	POU6F2_Intergenic_downstream	YAE1_Intergenic_upstream	YAE1_Intergenic_upstream		YAE1D1_Intergenic_upstream	YAE1_Intergenic_upstream	YAE1_Intergenic_upstream		YAE1D1_Intergenic_upstream	YAE1_Intergenic_upstream	YAE1_Intergenic_upstream	YAE1_Intergenic_upstream	YAE1_Intron		YAE1_Intron	YAE1_Intergenic_upstream			YAE1_Intergenic_upstream	LOC106803711_Intergenic_upstream				Yae1d1_Intergenic_upstream	Yae1d1_Intergenic_upstream	YAE1_Intergenic_upstream	Yae1d1_Intergenic_upstream	YAE1_Intergenic_upstream	YAE1_Intergenic_upstream			LOC102865794_Intergenic_upstream	LOC111157045_Intergenic_upstream	YAE1_Intergenic_upstream	EEPD1_Intergenic_downstream
238	cg00167491	FGF10_fiveUTR	FGF10_Exon	Fgf10_fiveUTR	1.g818_Exon	FGF10_fiveUTR	FGF10_fiveUTR		FGF10_Exon			FGF10_Exon		FGF10_Exon	FGF10_Exon		FGF10_Exon	FGF10_fiveUTR	FGF10_fiveUTR	FGF10_fiveUTR	FGF10_Exon	FGF10_fiveUTR	FGF10_fiveUTR	FGF10_fiveUTR	FGF10_fiveUTR	FGF10_Exon	Fgf10_Exon	FGF10_fiveUTR	FGF10_Exon		FGF10_fiveUTR	FGF10_fiveUTR	LOC101395220_fiveUTR	FGF10_fiveUTR	FGF10_fiveUTR	FGF10_fiveUTR	Fgf10_Exon	Fgf10_Exon	FGF10_Exon		FGF10_fiveUTR	FGF10_fiveUTR		FGF10_Exon		LOC111141115_fiveUTR			FGF10_Exon
239	cg00167853	NFIB_Exon	NFIB_Exon	Nfib_Exon	285.g52_Exon	NFIB_Exon	NFIB_Exon	NFIB_Exon	NFIB_Exon	NFIB_Exon	NFIB_Exon	NFIB_Exon	NFIB_Exon	NFIB_Exon	NFIB_Exon	NFIB_Exon	NFIB_Exon	NFIB_Exon	NFIB_Exon	NFIB_Exon	NFIB_Exon	NFIB_Exon	NFIB_Exon	NFIB_Exon	NFIB_Exon	NFIB_Exon	Nfib_Exon	NFIB_Exon	NFIB_Exon	ZDHHC21_Exon	NFIB_Exon	NFIB_Exon	LOC101387923_Exon	NFIB_Exon	NFIB_Exon	NFIB_Exon	Nfib_Exon	Nfib_Exon		Nfib_Exon	NFIB_Exon	NFIB_Exon	NFIB_Exon	NFIB_Exon	NFIB_Exon	LOC111156574_Exon	NFIB_Exon	NFIB_Exon	NFIB_Exon
240	cg00168042				1.g269_Promoter	PITX1_Intergenic_downstream	PITX1_Intron	PITX1_threeUTR		PITX1_Intergenic_downstream	PITX1_Intergenic_downstream			PITX1_Intergenic_downstream	PITX1_Intergenic_downstream	PITX1_threeUTR	PITX1_threeUTR										Pitx1_Intergenic_downstream			PITX1_Intron	PITX1_threeUTR	PITX1_threeUTR	LOC101392741_threeUTR	PITX1_Intergenic_downstream	PITX1_threeUTR	PITX1_Intergenic_downstream	Pitx1_Intergenic_downstream	Pitx1_Intergenic_downstream	PITX1_Intergenic_downstream				PITX1_Intergenic_downstream	PITX1_Intergenic_downstream			PITX1_Intergenic_downstream	PITX1_Intergenic_downstream
241	cg00168721	PRR5L_Exon	PRR5L_Exon	Prr5l_Exon	387.g106_Exon	PRR5L_Exon	PRR5L_Exon	PRR5L_Exon	PRR5L_Exon		PRR5L_Exon	PRR5L_fiveUTR	PRR5L_Exon	PRR5L_Exon	PRR5L_fiveUTR	PRR5L_Exon	PRR5L_Exon	PRR5L_Exon	PRR5L_Exon	PRR5L_Exon	PRR5L_Exon	PRR5L_Exon	PRR5L_Exon		RAG1_Exon	PRR5L_Exon	Prr5l_Exon	PRR5L_Exon	PRR5L_Exon	PRR5L_Exon	PRR5L_Exon	PRR5L_Exon	LOC101387663_Exon	PRR5L_Exon	PRR5L_Exon	PRR5L_Exon	Prr5l_Exon	Prr5l_Exon		Prr5l_Exon	PRR5L_Exon	PRR5L_Exon	PRR5L_Exon	PRR5L_Exon	PRR5L_Exon	LOC111149991_Exon	PRR5L_Exon	PRR5L_Exon	PRR5L_Exon
242	cg00168727	LOC113600804_Exon	POU4F1_Intergenic_downstream	Pou4f1_Intergenic_downstream	210.g165_Promoter	POU4F1_Intergenic_downstream	POU4F1_Intergenic_downstream	POU4F1_Intergenic_downstream	POU4F1_Intergenic_downstream	POU4F1_Intergenic_downstream	POU4F1_Intergenic_downstream	POU4F1_Intergenic_downstream	POU4F1_Intergenic_downstream	POU4F1_Intergenic_downstream	POU4F1_Intergenic_downstream	POU4F1_Intergenic_downstream	POU4F1_Intergenic_downstream	RNF219_Intergenic_downstream	POU4F1_Intergenic_downstream	POU4F1_Intergenic_downstream	POU4F1_Intergenic_downstream	POU4F1_Intergenic_downstream	POU4F1_Intergenic_downstream	POU4F1_Intergenic_downstream	POU4F1_Intergenic_downstream	POU4F1_Exon	Pou4f1_Intergenic_downstream	POU4F1_Intergenic_downstream	POU4F1_Intergenic_downstream		OBI1_Intergenic_downstream	POU4F1_Intergenic_downstream	LOC101390966_Intergenic_downstream	OBI1_Intergenic_downstream	POU4F1_Intergenic_downstream	LOC105853481_Exon	Pou4f1_Intergenic_downstream	Rnf219_Intron	OBI1_Intergenic_downstream	Pou4f1_Intergenic_downstream	POU4F1_Exon	OBI1_Intergenic_downstream	POU4F1_Intergenic_downstream	OBI1_Intergenic_downstream	POU4F1_Intergenic_downstream	LOC111147120_Intergenic_downstream		POU4F1_Intergenic_downstream	POU4F1_Intergenic_downstream
243	cg00168942
244	cg00169860	LRMDA_Intron	gene:ENSAMEG00000001669_Intergenic_downstream	Lrmda_Intron	286.g294_Intergenic_upstream	LRMDA_Intron		LRMDA_Intron	LRMDA2_Intron	LRMDA_Intron	LRMDA3_Intron		LRMDA2_Intron		LRMDA_Intron	LRMDA_Intron	LRMDA_Intergenic_upstream	LOC104997535_Intron	LRMDA_Intron	LRMDA_Intron		LOC105075345_Intron		LRMDA_Intergenic_upstream	LRMDA_Intron	ZNF503_Intergenic_upstream	Lrmda_Intergenic_upstream	LRMDA_Intron	LRMDA_Intergenic_upstream	VDAC2_Intron	LRMDA_Intron		LOC101402866_Intergenic_upstream	LRMDA_Intron	LRMDA_Intron	LOC101635977_Intron	Lrmda_Intron	Lrmda_Intron	LRMDA_Intron		LRMDA_Intron	LRMDA_Intron		LRMDA_Intergenic_upstream		LOC111144823_Intron	gene:ENSEASG00005022997_Intergenic_upstream	LOC103128554_Intron	LRMDA_Intron
245	cg00170518	ASS1_Intron		Ass1_Intron	416.g114_Intron		ASS1_Intron		ASS1_Intron			ASS1_Intron						ASS1_Intron	ASS1_Intron	ASS1_Intron	ASS1_Intron					ASS1_Intron	Ass1_Intron	ASS1_Intron	ASS1_Intron	ASS1_Intron	ASS1_Intron	FUBP3_Intron	LOC101387364_Intron		ASS1_Intron		Ass1_Intron	Ass1_Intron					ASS1_Intron	ASS1_Intron			ASS1_Intron		ASS1_Intron
246	cg00174373	NOL4L_Intron		Nol4l_Intron	267.g384_Promoter		NOL4L_Intron	NOL4L_Intron	NOL4L_Intron		NOL4L_Intron	NOL4L_Intron	NOL4L_Intron	NOL4L_Intergenic_upstream	NOL4L_Intron	NOL4L_Intron	NOL4L_Intron		NOL4L_Intron	NOL4L_Intron				NOL4L_Intergenic_upstream	NOL4L_Intron	NOL4L_Intron	Nol4l_Exon	NOL4L_Intron	NOL4L_Promoter		NOL4L_Promoter	NOL4L_Intron	LOC101387862_Intron		NOL4L_Promoter	NOL4L_Intergenic_upstream	Nol4l_Intron	Nol4l_Exon		Nol4l_Intron	NOL4L_Intron				LOC102855005_Intron	LOC111141728_Intron	NOL4L_Promoter	NOL4L_Intron	NOL4L_Intron
247	cg00174687			LOC117717886_Intergenic_upstream		CADM2_Intergenic_upstream												CADM2_Intergenic_upstream	CADM2_Intergenic_upstream			CADM2_Intergenic_upstream	CADM2_Intergenic_upstream				Cadm2_Intergenic_upstream				CADM2_Intergenic_upstream	CADM2_Intergenic_upstream	LOC106803494_Intergenic_upstream		CADM2_Intergenic_upstream		Cadm2_Intergenic_upstream	Cadm2_Intergenic_upstream		Cadm2_Intergenic_upstream					LOC102857909_Intergenic_downstream		CADM2_Intergenic_upstream
248	cg00175324	ATXN2L_threeUTR	TUFM_Intergenic_downstream	Atxn2l_threeUTR	405.g110_Exon		ATXN2L_threeUTR	ATXN2L_threeUTR	ATXN2L_threeUTR	ATXN2L_threeUTR	ATXN2L_threeUTR	ATXN2L_threeUTR	ATXN2L_threeUTR	ATXN2L_Intergenic_downstream	ATXN2L_threeUTR	ATXN2L_threeUTR			TUFM_Intergenic_downstream	ATXN2L_threeUTR		ATXN2L_threeUTR		TUFM_Intergenic_downstream	ATXN2L_threeUTR	TUFM_Intergenic_downstream	Atxn2l_threeUTR	SPNS1_Intron	ATXN2L_threeUTR	SH2B1_Intergenic_upstream	ATXN2L_threeUTR	ATXN2L_threeUTR	LOC101406590_threeUTR	ATXN2L_threeUTR	TUFM_Intergenic_downstream	ATXN2L_threeUTR	Atxn2l_threeUTR	Tufm_Intergenic_downstream	TUFM_threeUTR	Sh2b1_threeUTR	ATXN2L_threeUTR	ATXN2L_threeUTR		TUFM_Intergenic_downstream	ATXN2L_threeUTR	LOC111162230_threeUTR	ATXN2L_Exon		ATXN2L_threeUTR
249	cg00176482	ERI3_Exon	ERI3_Exon	Eri3_Exon	472.g120_Exon	ERI3_Exon	ERI3_Exon	ERI3_Exon	ERI3_Exon	ERI3_Exon	ERI3_Exon	ERI3_Exon	ERI3_Exon	ERI3_Exon	ERI3_Exon	ERI3_Exon	ERI3_Exon	ERI3_Exon		ERI3_Exon	ERI3_Exon	ERI3_Exon	ERI3_Exon	ERI3_Exon	ERI3_Exon	ERI3_Exon	Eri3_Exon	ERI3_Exon	ERI3_Exon	ERI3_Exon	ERI3_Exon	ERI3_Exon	LOC101390115_Exon	ERI3_Exon	ERI3_Exon	ERI3_Exon	Eri3_Exon	Eri3_Exon	ERI3_Exon	Eri3_Exon	ERI3_Exon	ERI3_Exon	ERI3_Exon	ERI3_Exon	ERI3_Exon	LOC111143197_Exon	ERI3_Exon	ERI3_Exon	ERI3_Exon
250	cg00177385			Lingo1_Intron	87.g423_Intergenic_downstream	LOC103010859_Intron		LINGO1_Intron	LINGO1_Intron	LINGO1_Intron	LINGO1_Intron							ODF3L1_Intergenic_downstream	ODF3L1_Intergenic_downstream	ODF3L1_Intron		LOC105069169_Intron	ODF3L1_Intergenic_downstream	ODF3L1_Intergenic_downstream	ODF3L1_Intron				ODF3L1_Intergenic_downstream			LINGO1_Intergenic_upstream		ODF3L1_Intergenic_downstream	CSPG4_Intergenic_upstream				ODF3L1_Intron		ODF3L1_Intergenic_downstream	ODF3L1_Intron		ODF3L1_Intergenic_downstream	ODF3L1_Intergenic_downstream			LINGO1_Intergenic_upstream
251	cg00178703			Tsen2_Intergenic_upstream	107.g311_Promoter	TSEN2_Intergenic_upstream								TSEN2_Intergenic_upstream	TSEN2_Intergenic_upstream	TSEN2_Intergenic_upstream	MKRN2_Intron	TSEN2_Intergenic_upstream	MKRN2OS_Intron	MKRN2OS_Intron		TSEN2_Intergenic_upstream	TSEN2_Intergenic_upstream			TSEN2_Intergenic_upstream	Tsen2_Intergenic_upstream		TSEN2_Intergenic_upstream			TSEN2_Intergenic_upstream	LOC101388386_Intergenic_upstream	TSEN2_Intergenic_upstream		TSEN2_Intergenic_upstream	Tsen2_Intergenic_upstream	Tsen2_Intron	TSEN2_Intergenic_upstream	Tsen2_Intergenic_upstream			TSEN2_Intergenic_upstream	TSEN2_Intergenic_upstream	LOC102861335_Intergenic_downstream		TSEN2_Intergenic_upstream
252	cg00179574	ROCK1_threeUTR	USP14_Intergenic_upstream	Rock1_threeUTR	408.g49_Intergenic_upstream	ROCK1_threeUTR		ROCK1_threeUTR	ROCK1_threeUTR	ROCK1_threeUTR	USP14_Intergenic_upstream		ROCK1_threeUTR	ROCK1_Intergenic_downstream	USP14_Intergenic_upstream	ROCK1_threeUTR	USP14_Intergenic_upstream	ROCK1_threeUTR	USP14_Intergenic_upstream	ROCK1_threeUTR	ROCK1_threeUTR	ROCK1_threeUTR	ROCK1_threeUTR	USP14_Intergenic_upstream	ROCK1_threeUTR	ROCK1_threeUTR	Rock1_threeUTR	ROCK1_threeUTR	ROCK1_threeUTR			ROCK1_threeUTR	LOC101387185_threeUTR		ROCK1_threeUTR	ROCK1_threeUTR	Usp14_Intergenic_upstream	Usp14_Intergenic_upstream	USP14_Intergenic_upstream	Rock1_threeUTR	USP14_Intergenic_upstream	ROCK1_Intron	ROCK1_threeUTR	USP14_Intergenic_upstream		LOC111142435_threeUTR			ROCK1_threeUTR
253	cg00179765	LOC113592663_Promoter	TBX4_Intergenic_downstream	Tbx4_Intergenic_downstream	402.g484_Intergenic_upstream	TBX4_Intergenic_downstream	TBX4_Intergenic_downstream	TBX4_Intergenic_downstream	TBX4_Intergenic_downstream	TBX4_Intergenic_downstream	TBX4_Intergenic_downstream	LOC04947_Intergenic_downstream	TBX4_Intergenic_downstream	TBX4_Intergenic_downstream	TBX4_Intergenic_downstream	TBX4_Intergenic_downstream	TBX4_Intergenic_downstream	TBX4_Intergenic_downstream	TBX4_Intergenic_downstream	TBX4_Intergenic_downstream	TBX4_Intron	TBX4_Intergenic_downstream	TBX4_Intergenic_downstream	TBX4_Intergenic_downstream	TBX4_Intergenic_downstream	TBX4_Intergenic_downstream	Tbx4_Intergenic_downstream	TBX4_Intergenic_downstream	TBX4_Intergenic_downstream	TBX4_Intergenic_downstream	TBX4_Intergenic_downstream	TBX4_Intergenic_downstream	LOC101393069_Intergenic_downstream	TBX4_Intergenic_downstream	TBX4_Intergenic_downstream	TBX4_Intergenic_downstream	Tbx4_Intergenic_downstream	Tbx4_Intergenic_downstream	TBX4_Intergenic_downstream	Tbx4_Intergenic_downstream	TBX4_Intergenic_downstream	TBX4_Intergenic_downstream		TBX4_Intergenic_downstream	TBX4_Intergenic_downstream	LOC111151631_Intergenic_downstream	TBX4_Intergenic_downstream	TBX4_Intergenic_downstream	TBX4_Intergenic_downstream
254	cg00180385	LOC113598346_Intergenic_downstream	ZEB2_Intergenic_upstream				LOC112313080_Intergenic_upstream	LOC114232198_Intergenic_upstream	ACVR2A_Intergenic_upstream	LOC102441282_Intergenic_downstream		ACVR2A_Intergenic_upstream	ACVR2A_Intergenic_upstream		LOC02618_Intergenic_downstream	ACVR2A_Intergenic_upstream					LOC112813273_Intergenic_downstream			ACVR2A_Intergenic_upstream	ACVR2A_Intergenic_upstream			ACVR2A_Intergenic_upstream		ACVR2A_Intergenic_upstream	ACVR2A_Intergenic_upstream	ACVR2A_Intergenic_upstream	LOC106800834_Intergenic_upstream	ACVR2A_Intergenic_upstream	ZEB2_Intergenic_upstream	LOC105853689_Intergenic_upstream			ACVR2A_Intergenic_upstream		ACVR2A_Intergenic_upstream	ACVR2A_Intron				LOC111140870_Intergenic_upstream	ACVR2A_Intergenic_upstream	LOC107522116_Intergenic_upstream	LOC114224584_Intergenic_downstream
255	cg00180589	LOC106975320_Intergenic_upstream		LOC117724781_Intergenic_upstream	403.g121_Intergenic_upstream	LOC103003962_Intergenic_downstream	LOC112304411_Intergenic_upstream	LOC103286644_Intergenic_downstream	LOC01398_Intergenic_downstream	LOC102436228_Intergenic_downstream	LOC01033_Intergenic_upstream	LOC02421_Intergenic_upstream	LOC00685_Intergenic_upstream		TLE4_Intergenic_upstream	TLE4_Intergenic_upstream	TLE4_Intergenic_upstream	LOC104996791_Intergenic_downstream	TLE4_Intergenic_upstream	TLE4_Intergenic_upstream		TLE4_Intergenic_upstream	TLE4_Intergenic_upstream	TLE4_Intergenic_upstream	TLE4_Intergenic_upstream	TLE4_Intergenic_upstream		TLE4_Intron	TLE4_Intergenic_upstream		TLE4_Intergenic_upstream	TLE4_Intergenic_upstream	LOC106803404_Intergenic_downstream	PSAT1_Intergenic_downstream	TLE4_Intergenic_upstream	TLE4_Intergenic_upstream	Tle4_Intergenic_upstream	Tle4_Intron	TLE4_Intergenic_upstream	Tle4_Intergenic_upstream	TLE4_Intergenic_upstream	TLE4_Intergenic_upstream	LOC101642094_Intron	TLE4_Intergenic_upstream	LOC102869072_Intergenic_downstream	LOC111153482_Intergenic_upstream	TLE4_Intergenic_upstream	LOC107522163_Intergenic_downstream	LOC114198749_Intergenic_downstream
256	cg00180801	LOC113600433_Intergenic_upstream	EMX2_Intergenic_downstream	LOC117698208_Intergenic_downstream	386.g336_Intergenic_downstream	LOC103002270_Intergenic_downstream	RAB11FIP2_Intergenic_downstream	RAB11FIP2_Intergenic_downstream	RAB11FIP2_Intergenic_downstream	LOC102427790_Intergenic_downstream	RAB11FIP2_Intergenic_downstream	RAB11FIP2_Intergenic_downstream	LOC01086_Intergenic_downstream	RAB11FIP2_Intergenic_downstream		LOC04606_Intergenic_upstream	RAB11FIP2_Intergenic_downstream	LOC105002578_Intergenic_downstream	RAB11FIP2_Intergenic_downstream	RAB11FIP2_Intron	LOC112830991_Intergenic_upstream	TRNAP-AGG_Intergenic_upstream	RAB11FIP2_Intergenic_downstream	RAB11FIP2_Intergenic_downstream	RAB11FIP2_Intergenic_downstream	RAB11FIP2_Intergenic_downstream		RAB11FIP2_Intergenic_downstream	RAB11FIP2_Intergenic_downstream	RAB11FIP2_Intergenic_downstream	RAB11FIP2_Intergenic_downstream	RAB11FIP2_Intergenic_downstream	LOC101394987_Intergenic_downstream	RAB11FIP2_Intergenic_downstream	RAB11FIP2_Intergenic_downstream		Rab11fip2_Intergenic_downstream	Rab11fip2_Intergenic_downstream	RAB11FIP2_Intergenic_downstream		RAB11FIP2_Intergenic_downstream	RAB11FIP2_Intergenic_downstream	RAB11FIP2_Intergenic_downstream	RAB11FIP2_Intergenic_downstream	TRNAW-CCA_Intergenic_downstream	LOC111144919_Intergenic_downstream	RAB11FIP2_Intergenic_downstream		LOC114223110_Intergenic_upstream
257	cg00180917	FOXC1_Promoter	GMDS_Intron	Foxc1_Promoter													FOXC1_Promoter		FOXC1_Promoter	gene:ENSBIXG00000008696_Promoter	FOXC1_Promoter		gene:ENSCDRG00005014426_Promoter	FOXF2_Intergenic_downstream	FOXC1_Promoter	FOXC1_Promoter	Foxf2_Intergenic_downstream	FOXC1_Promoter	FOXF2_Intergenic_downstream			gene:ENSCCAG00000030992_Promoter	LOC106801926_Intergenic_upstream				Foxc1_Promoter	Foxc1_Promoter		Foxc1_Promoter	FOXC1_Promoter					LOC111156731_Promoter	FOXC1_Promoter	FOXC1_Intron	FOXC1_Promoter
258	cg00181100	RGMA_Intron	RGMA_Promoter	Rgma_Intron		RGMA_Intergenic_upstream		RGMA_Intron	RGMA_Promoter	RGMA_Promoter	RGMA_Intron	RGMA_Intron					RGMA_Intron	RGMA_Intron	RGMA_Intron	RGMA_Intron	RGMA_Promoter	RGMA_Intron	RGMA_Intron	RGMA_Intron	RGMA_Intron	RGMA_Intron	Rgma_Promoter	RGMA_Intron	RGMA_Intron		RGMA_Promoter	RGMA_Intron	LOC101400088_Intron		RGMA_Intron	RGMA_Promoter	Rgma_Intron	Rgma_Intron	RGMA_Intron		RGMA_Intron	RGMA_Promoter			RGMA_Intron	LOC111152660_Intron	RGMA_Intron	RGMA_Intron	RGMA_Promoter
259	cg00181698	TAB2_Exon	TAB2_Exon	Tab2_Exon	47.g279_Exon	TAB2_Exon	TAB2_Exon	TAB2_threeUTR	TAB2_Exon	TAB2_threeUTR	TAB2_Exon	TAB2_Exon	TAB2_Exon	TAB2_Exon	TAB2_Exon	TAB2_Exon		TAB2_Exon	TAB2_Exon	TAB2_Exon	TAB2_Exon	TAB2_Exon	TAB2_Exon	TAB2_Exon	TAB2_Exon	TAB2_Exon	Tab2_Exon	TAB2_Exon	TAB2_Exon	TAB2_Exon	TAB2_Exon	TAB2_Exon	LOC101388792_Exon	TAB2_Exon	TAB2_Exon	TAB2_Exon	Tab2_Exon	Tab2_Exon	TAB2_Exon	Tab2_Exon	TAB2_Exon	TAB2_Exon	TAB2_Exon	TAB2_Exon	TAB2_Exon	LOC111147521_Exon	TAB2_Exon	TAB2_Exon	TAB2_Exon
260	cg00183899	MEIS2_Intron	MEIS2_Intron	Meis2_Intron	480.g225_Intergenic_downstream	MEIS2_Intron	MEIS2_Intron		MEIS2_Intron			MEIS2_Intron		MEIS2_Intron	MEIS2_Intron	MEIS2_Intron	MEIS2_Intron	MEIS2_Intron		MEIS2_Intron	MEIS2_Intron	MEIS2_Intron	MEIS2_Intron	MEIS2_Intron	MEIS2_Intron	MEIS2_Intron		MEIS2_Intron	MEIS2_Intron		MEIS2_Intron	MEIS2_Intron	LOC101407305_Intron	C15orf41_Intron	MEIS2_Intron	MEIS2_Intron	Meis2_Intron	Meis2_Intron	MEIS2_Intergenic_downstream	Meis2_Intron	MEIS2_Intron	MEIS2_Intron	MEIS2_Intron	MEIS2_Intron	LOC102844013_Intron	LOC111159889_Intron	MEIS2_Intron	MEIS2_Intron	MEIS2_Intron
261	cg00184699	LOC113600804_Exon	POU4F1_Intergenic_downstream		210.g165_Promoter	POU4F1_Intergenic_downstream	POU4F1_Intergenic_downstream	POU4F1_Intergenic_downstream	POU4F1_Intergenic_downstream	POU4F1_Intergenic_downstream	POU4F1_Intergenic_downstream	POU4F1_Intergenic_downstream	POU4F1_Intergenic_downstream	POU4F1_Intergenic_downstream	POU4F1_Intergenic_downstream	POU4F1_Intergenic_downstream	POU4F1_Intergenic_downstream	RNF219_Intergenic_downstream	POU4F1_Intergenic_downstream	POU4F1_Intergenic_downstream	POU4F1_Intergenic_downstream	POU4F1_Intergenic_downstream	POU4F1_Intergenic_downstream	POU4F1_Intergenic_downstream	POU4F1_Intergenic_downstream	POU4F1_Exon	Pou4f1_Intergenic_downstream	POU4F1_Intergenic_downstream	POU4F1_Intergenic_downstream		OBI1_Intergenic_downstream	POU4F1_Intergenic_downstream	LOC101390966_Intergenic_downstream	OBI1_Intergenic_downstream	POU4F1_Intergenic_downstream	LOC105853481_Exon			OBI1_Intergenic_downstream	Pou4f1_Intergenic_downstream	POU4F1_Exon	OBI1_Intergenic_downstream	POU4F1_Intergenic_downstream	OBI1_Intergenic_downstream		LOC111147120_Intergenic_downstream		POU4F1_Intergenic_downstream	POU4F1_Intergenic_downstream
262	cg00185982	CUNH2orf91_Promoter	PKDCC_Intergenic_upstream	Pkdcc_Intergenic_upstream			PKDCC_Intergenic_upstream	LOC114230231_Promoter	PKDCC_Intergenic_upstream	LOC111824169_Intergenic_downstream	C2orf91_Promoter	PKDCC_Intergenic_upstream	PKDCC_Intergenic_upstream	gene:ENSPVAG00000014568_Intergenic_downstream	LOC00849_Intergenic_upstream	PKDCC_Intergenic_upstream		PKDCC_Intergenic_upstream	PKDCC_Intergenic_upstream	PKDCC_Intron	CUNH2orf91_Promoter	PKDCC_Intergenic_upstream	gene:ENSCDRG00005019470_Promoter	PKDCC_Intergenic_upstream	PKDCC_Intergenic_upstream	PKDCC_Intergenic_upstream		PKDCC_Intergenic_upstream	PKDCC_Intergenic_upstream	PKDCC_Intergenic_upstream	PKDCC_Intergenic_upstream	PKDCC_Intergenic_upstream		PKDCC_Intergenic_upstream	PKDCC_Intergenic_upstream	LOC101620011_Intron	Pkdcc_Intergenic_upstream	Pkdcc_Intergenic_upstream	PKDCC_Intergenic_upstream	Pkdcc_Intergenic_upstream	PKDCC_Intergenic_upstream	PKDCC_Intergenic_upstream	LOC115867954_Intergenic_downstream	PKDCC_Intergenic_upstream	LOC102857335_Promoter		PKDCC_Intergenic_upstream		CUNH2orf91_Promoter
263	cg00186529																																		FAM120B_Intergenic_upstream
264	cg00187380	HOXC5_Exon	HOXC5_Exon	Hoxc5_Exon	487.g434_Exon		HOXC4_Exon	HOXC5_Exon	HOXC6_Intergenic_downstream	HOXC5_Exon	HOXC6_Intergenic_downstream	HOXC6_Intergenic_downstream	HOXC6_Intergenic_downstream	HOXC5_Exon	HOXC6_Intergenic_downstream	HOXC6_Intergenic_downstream	HOXC5_Exon	HOXC5_Exon		HOXC4_Exon	HOXC5_Exon	HOXC5_Exon	HOXC5_Exon	HOXC4_Exon	HOXC5_Exon	HOXC5_Exon	Hoxc5_Exon	HOXC5_Exon	HOXC5_Exon		HOXC4_Exon	HOXC5_Exon	LOC101394388_Exon	HOXC5_Exon	HOXC4_Exon	HOXC5_Exon	Hoxc5_Exon	Hoxc5_Exon	HOXC5_Exon	Hoxc4_Exon	HOXC5_Exon	HOXC5_Exon	HOXC5_Exon	HOXC5_Exon	HOXC4_Exon	LOC111157936_Exon	HOXC5_Exon	HOXC5_Exon	HOXC5_Exon
265	cg00187832	PABPC1_Exon	SNX31_Exon	Pabpc1_Exon		PABPC1_Exon	PABPC1_Exon	PABPC1_fiveUTR		PABPC1_Exon	PABPC1_Exon			SNX31_Exon		PABPC1_Exon	PABPC1_Exon	PABPC1_Exon	PABPC3_Exon	PABPC1_Exon	PABPC1_Exon	PABPC1_Exon	SNX31_Exon	PABPC1_Exon	PABPC1_Exon	PABPC1_Exon	Snx31_Exon	PABPC1_Exon	PABPC1_Exon	SNX31_Exon	SNX31_Exon		LOC101409166_Exon	SNX31_fiveUTR		PABPC1_Exon	Snx31_Exon	Snx31_Exon	SNX31_Exon	Pabpc1_Exon	PABPC1_Exon	PABPC1_Exon	PABPC1_fiveUTR			LOC111146465_Exon	PABPC3_Exon	PABPC1_Exon	PABPC1_Exon
266	cg00189226	CLYBL_Intron	CLYBL_Intron	Clybl_Intron	339.g107_Intron	CLYBL_Intron	CLYBL_Intron	CLYBL_Intron	CLYBL_Intron	CLYBL_Intron	CLYBL_Intron		CLYBL_Intron	CLYBL_Intron	CLYBL_Intron	CLYBL_Intron	CLYBL_Intron	CLYBL_Intron	CLYBL_Intron		CLYBL_Intron	CLYBL_Intron	CLYBL_Intron	CLYBL_Intron	CLYBL_Intron			CLYBL_Intron		CLYBL_Intron	CLYBL_Intron	CLYBL_Intron	LOC101401564_Intron	CLYBL_Intron	CLYBL_Intron	CLYBL_Intron	Clybl_Intron	Clybl_Intron	CLYBL_Intron		CLYBL_Intron	CLYBL_Intron	CLYBL_Intron	CLYBL_Intron	LOC102855392_Intron	LOC111147039_Intron	CLYBL_Intron		CLYBL_Intron
267	cg00190744	CUNH5orf24_Exon	C5orf24_Exon	C8H5orf24_Exon	1.g273_Exon	CUNH5orf24_Exon	CUNH5orf24_Exon	CUNH5orf24_Exon	C5orf24_Exon	CUNH5orf24_Exon	C5orf24_Exon	C5orf24_Exon	C5orf24_Exon	C5orf24_Exon	C5orf24_Exon	C5orf24_Exon	CUNH5orf24_Exon	LOC104991849_Exon	C5orf24_Exon	C5orf24_Exon	CUNH5orf24_Exon	LOC105082134_Exon	C5orf24_Exon	C5orf24_Exon	C5orf24_Exon	C5orf24_Exon	B230219D22Rik_Exon	TXNDC15_Exon	C7H5orf24_Exon	C5orf24_Exon	C5orf24_Exon	C5orf24_Exon	LOC101393938_Exon	C5orf24_Exon	C5orf24_Exon	LOC101630308_Exon	B230219D22Rik_Exon	B230219D22Rik_Exon	C5orf24_Exon	B230219D22Rik_Exon	C5orf24_Exon	C11H5orf24_Exon	CUNH5orf24_Exon	C5orf24_Exon	LOC102849479_Exon	LOC111140908_Exon	C5orf24_Exon	LOC103110727_Exon	CUNH5orf24_Exon
268	cg00190912	TLN2_Exon	TLN2_Exon	Tln2_Exon	87.g669_Exon	TLN2_Exon	TLN2_Exon	TLN2_Exon	TLN2_Exon	TLN2_Exon	TLN2_Exon	TLN2_Exon	TLN2_Exon	TLN2_Exon	TLN2_Exon	TLN2_Exon	TLN2_Exon	TLN2_Exon	TLN2_Exon	TLN2_Exon	TLN2_Exon	TLN2_Exon	TLN2_Exon	TLN2_Exon	TLN2_Exon	TLN2_Exon	Tln2_Exon	TLN2_Exon	TLN2_Exon	TLN2_Exon	TLN2_Exon	TLN2_Exon	LOC101401377_Exon	TLN2_Exon	TLN2_Exon	TLN2_Exon	Tln2_Exon	Tln2_Exon	TLN2_Exon	Tln2_Exon	TLN2_Exon	TLN2_Exon	TLN2_Exon	TLN2_Exon	TLN2_Exon	LOC111153217_Exon	TLN2_Exon		TLN2_Exon
269	cg00190934							CA10_fiveUTR	CA10_Exon	CA10_fiveUTR	CA10_fiveUTR	CA10_fiveUTR	CA10_fiveUTR																										CA10_fiveUTR									CA10_fiveUTR
270	cg00191058	ZBTB20_Intron	ZBTB20_Intergenic_upstream	Zbtb20_Intron		ZBTB20_Intron		ZBTB20_Intron	ZBTB20C_Intron	ZBTB20_Intron	ZBTB20_Intergenic_upstream		ZBTB20_Intron		ZBTB20_Intron	LOC03914_Intergenic_downstream	ZBTB20_Intergenic_upstream				ZBTB20_Intron	ZBTB20_Intergenic_upstream	ZBTB20_Intergenic_upstream	ZBTB20_Intergenic_upstream	ZBTB20_Intron			ZBTB20_Intergenic_upstream				ZBTB20_Intron	LOC101408321_Intron		ZBTB20_Intergenic_upstream	ZBTB20_Intergenic_upstream	Zbtb20_Intergenic_upstream	Zbtb20_Intron	ZBTB20_Intergenic_upstream	Zbtb20_Intergenic_upstream	ZBTB20_Intron	ZBTB20_Intron			ZBTB20_Intron	LOC111150989_Intergenic_upstream	ZBTB20_Intergenic_upstream	ZBTB20_Intron	ZBTB20_Intron
271	cg00192066	LOC113601521_Intron	SMAD1_Intergenic_upstream	Smad1_Intron	87.g783_Intergenic_upstream	SMAD1_Intron								SMAD1_Intergenic_upstream	SMAD1_Intergenic_upstream	SMAD1_Intergenic_upstream	SMAD1_Intron	SMAD1_Intron	SMAD1_Promoter	SMAD1_Intron	SMAD1_Intergenic_upstream	SMAD1_Promoter	SMAD1_Intron	SMAD1_Intron		SMAD1_Intron		SMAD1_Intron	SMAD1_Intron		SMAD1_Intergenic_upstream	SMAD1_Intron	LOC101395812_Intergenic_upstream	SMAD1_Intron	SMAD1_Intron		Mmaa_Intron	Mmaa_Intergenic_upstream	SMAD1_Intron	Smad1_Promoter		SMAD1_Intron	SMAD1_Promoter	SMAD1_Intergenic_upstream	SMAD1_Intron	LOC111154171_Intron	SMAD1_Intron	SMAD1_Intergenic_upstream	SMAD1_Intergenic_upstream
272	cg00192998	PAQR3_Intergenic_upstream	PAQR3_Intergenic_upstream	Paqr3_Intergenic_upstream	167.g280_Intergenic_upstream	PAQR3_Intergenic_upstream	PAQR3_Intergenic_upstream	LOC114232266_Intergenic_upstream	LOC00178_Intergenic_downstream	PAQR3_Intergenic_upstream	PAQR3_Intergenic_upstream	PAQR3_Intergenic_upstream	PAQR3_Intergenic_upstream		PAQR3_Intergenic_upstream		PAQR3_Intergenic_upstream	PAQR3_Intergenic_upstream		PAQR3_Intron	PAQR3_Intergenic_upstream	PAQR3_Intergenic_upstream	PAQR3_Intergenic_upstream			PAQR3_Intergenic_upstream		PAQR3_Intergenic_upstream	PAQR3_Intergenic_upstream	PAQR3_Intergenic_upstream	PAQR3_Intergenic_upstream	PAQR3_Intergenic_upstream	LOC101389463_Intergenic_upstream	PAQR3_Intron	PAQR3_Intergenic_upstream	PAQR3_Intergenic_upstream	Paqr3_Intergenic_upstream	Paqr3_Intergenic_upstream	PAQR3_Intergenic_upstream				PAQR3_Intergenic_upstream	PAQR3_Intergenic_upstream	LOC102854380_Intergenic_upstream	LOC111149023_Intergenic_upstream	PAQR3_Intergenic_upstream	PAQR3_Intergenic_upstream	PAQR3_Intergenic_upstream
273	cg00193075	XRN2_Exon	XRN2_Exon	Xrn2_Exon	267.g68_Exon	XRN2_Exon	XRN2_Exon	XRN2_fiveUTR	XRN2_Exon	XRN2_Exon	XRN2_Exon	XRN2_fiveUTR	XRN2_Exon	XRN2_Exon	XRN2_Exon	XRN2_fiveUTR	XRN2_Exon	XRN2_Exon	XRN2_Exon	XRN2_Exon	XRN2_Exon	XRN2_Exon	XRN2_Exon	XRN2_Exon	XRN2_Exon	XRN2_Exon	Xrn2_Exon	XRN2_Exon	XRN2_Exon		XRN2_Exon	NKX2-4_fiveUTR		XRN2_Exon	XRN2_Exon	XRN2_Exon	Xrn2_Exon	Xrn2_Exon	XRN2_Exon	Xrn2_Exon	XRN2_Exon	XRN2_Exon	XRN2_Exon	XRN2_Exon	XRN2_Exon	LOC111141389_Exon	XRN2_Exon	XRN2_Exon	XRN2_Exon
274	cg00193158	INPP4A_Exon	INPP4A_Intron	Inpp4a_Intron	301.g119_Exon	INPP4A_Exon	INPP4A_Intron	INPP4A_Exon	INPP4A_Exon	INPP4A_Exon	INPP4A_Exon	INPP4A_Exon	INPP4A_Exon	INPP4A_Intron	INPP4A_Exon	INPP4A_Exon	INPP4A_Intron	INPP4A_Exon	INPP4A_Exon	INPP4A_Exon	INPP4A_Intron	INPP4A_Exon	INPP4A_Exon	INPP4A_Exon	INPP4A_Exon	INPP4A_Intron	Inpp4a_Exon	INPP4A_Exon	INPP4A_Intron	UNC50_Intron	INPP4A_Exon	INPP4A_Exon	LOC101402205_Exon	INPP4A_Exon	INPP4A_Exon	INPP4A_Exon	Inpp4a_Exon	Inpp4a_Exon	INPP4A_Intron	Inpp4a_Exon	INPP4A_Exon	INPP4A_Exon	INPP4A_Exon	INPP4A_Intron	INPP4A_Exon	LOC111155844_Exon	INPP4A_Exon	INPP4A_Intron	INPP4A_Intron
275	cg00193345	LOC113601133_Exon		LOC117721690_Exon	339.g19_Intron	LOC103008053_Intergenic_downstream	LOC112321450_Intergenic_upstream		LOC04503_Promoter	TUBGCP3_Intergenic_downstream	SOX1_Intergenic_downstream	LOC01133_Promoter			LOC02177_Intergenic_downstream	LOC00894_Promoter	TUBGCP3_Exon		SOX1_Exon	TUBGCP3_Exon	SOX1_Intergenic_downstream	TUBGCP3_Intergenic_downstream	TUBGCP3_Intergenic_downstream	SOX1_Exon	gene:ENSCAFG00030024976_Exon	SOX1_Exon	Sox1_Intergenic_downstream	TUBGCP3_Exon	SPACA7_Intron			SOX1_Intergenic_downstream	LOC101389189_Intergenic_downstream		SPACA7_Intergenic_upstream	ANKRD10_Intergenic_upstream	Sox1_Exon	gene:ENSCGRG00015024343_Exon	SOX1_Exon		gene:ENSCAFG00040007100_Exon	SPACA7_Exon	LOC101642764_Intergenic_upstream	TUBGCP3_Intergenic_downstream	LOC102860053_Intergenic_downstream	LOC111147022_Intergenic_downstream	TUBGCP3_Exon		SOX1_Intergenic_downstream
276	cg00194126	NR4A2_Exon	NR4A2_Exon		0.g301_Exon	NR4A2_Exon	NR4A2_Exon	NR4A2_Exon	NR4A2_Exon	NR4A2_Exon	NR4A2_Exon	NR4A2_Exon	NR4A2_Exon	NR4A2_Exon	NR4A2_Exon	NR4A2_Exon	NR4A2_Exon	NR4A2_Exon	NR4A2_Exon	NR4A2_Exon	NR4A2_Exon	NR4A2_Exon	NR4A2_Exon	NR4A2_Exon	NR4A2_Exon	NR4A2_Exon		NR4A2_Exon	NR4A2_Exon			NR4A2_Exon			NR4A2_Exon	NR4A2_Exon			NR4A2_Exon		NR4A2_Exon	NR4A2_Exon	NR4A2_Exon	NR4A2_Exon	NR4A2_Exon	LOC111161610_Exon	NR4A2_Exon	NR4A2_Exon	NR4A2_Exon
277	cg00194146																																		GFOD1_Promoter
278	cg00194417	LOC113595289_Intergenic_downstream	TSHZ3_Intergenic_upstream	Tshz3_Intergenic_upstream	427.g130_Promoter	LOC114237125_Intergenic_upstream	LOC112296741_Intergenic_upstream					TSHZ3_Intergenic_upstream			LOC01731_Intergenic_downstream	LOC01495_Intergenic_downstream	TSHZ3_Intergenic_upstream	LOC104995391_Intergenic_upstream	ZNF507_Intergenic_upstream	TSHZ3_Intergenic_upstream	LOC112810839_Intergenic_upstream	TSHZ3_Intergenic_upstream	TSHZ3_Intergenic_upstream	TSHZ3_Intergenic_upstream	TSHZ3_Intergenic_upstream	TSHZ3_Intergenic_upstream		TSHZ3_Intergenic_upstream	TSHZ3_Intergenic_upstream	TSHZ3_Intergenic_upstream	TSHZ3_Intergenic_upstream	TSHZ3_Intergenic_upstream	LOC101408508_Intergenic_upstream	TSHZ3_Intergenic_upstream	TSHZ3_Intergenic_upstream	TSHZ3_Intergenic_upstream	Tshz3_Intergenic_upstream	Tshz3_Intergenic_upstream	TSHZ3_Intergenic_upstream		TSHZ3_Intergenic_upstream	TSHZ3_Intron		TSHZ3_Intergenic_upstream	TSHZ3_Intergenic_upstream	LOC111161565_Intergenic_upstream	TSHZ3_Intergenic_upstream	TSHZ3_Intergenic_upstream	LOC114224479_Intergenic_upstream
279	cg00194857	NKX2-2_Intron	NKX2-2_Promoter		267.g66_Promoter	NKX2-2_Promoter	NKX2-2_Promoter	NKX2-2_Promoter	LOC03929_Intergenic_upstream	NKX2-2_Promoter	PAX1_Intergenic_upstream	XRN2_Intergenic_downstream	PAX1_Intergenic_upstream		LOC01745_Intergenic_downstream	PAX1_Intergenic_upstream	NKX2-2_Promoter	LOC104985948_Promoter	NKX2-2_Promoter	NKX2-4_Promoter	NKX2-2_Promoter	NKX2-2_Promoter	NKX2-2_Promoter	NKX2-2_Promoter	NKX2-2_Intron	NKX2-2_Intron		NKX2-2_Intron	NKX2-2_Promoter		NKX2-2_Promoter	NKX2-2_Promoter	LOC101400664_Promoter	NKX2-2_Promoter	NKX2-2_Promoter	NKX2-2_Promoter	Nkx2-2_Promoter	Nkx2-2_Promoter	NKX2-2_Promoter	Nkx2-2_Promoter	NKX2-2_Intron	NKX2-2_Intron	NKX2-2_Promoter	NKX2-2_Promoter	NKX2-2_Promoter	LOC111141908_Promoter	NKX2-2_Intron	NKX2-2_Promoter	NKX2-2_Promoter
280	cg00195533	FLNC_Intron	FLNC_Intron	Flnc_Intron	46.g778_Intron		FLNC_Intron	FLNC_Intron	FLNC_Intron		FLNC_Intron	FLNC_Intron	FLNC_Intron	FLNC_Intron	FLNC_Intron	FLNC_Intron							FLNC_Intron	FLNC_Intron	FLNC_Intron		Flnc_Intron	FLNC_Intron		FLNC_Intron	FLNC_Intron	FLNC_Intron	LOC101394596_Intron	FLNC_Intron	FLNC_Intron	FLNC_Intron	Flnc_Intron	Flnc_Intron	FLNC_Intron	Flnc_Intron	FLNC_Intron	FLNC_Intron		FLNC_Intron	FLNC_Intron	LOC111151946_Intron	FLNC_Intron	FLNC_Intron	FLNC_Intron
281	cg00195577	TLE3_fiveUTR	TLE3_Exon	Tle3_fiveUTR	87.g542_Promoter	TLE3_fiveUTR	TLE3_fiveUTR	TLE3_fiveUTR	TLE3_Exon	TLE3_fiveUTR	TLE3_fiveUTR	TLE3_fiveUTR	TLE3_fiveUTR	TLE3_Exon	TLE3_fiveUTR	TLE3_Exon	TLE3_fiveUTR	TLE3_fiveUTR	TLE3_fiveUTR	TLE3_fiveUTR	TLE3_fiveUTR	TLE3_Promoter	TLE3_fiveUTR	TLE3_fiveUTR	TLE3_fiveUTR	TLE3_fiveUTR	Tle3_Promoter	TLE3_fiveUTR	TLE3_Exon		TLE3_fiveUTR	TLE3_fiveUTR	LOC106800493_fiveUTR	TLE3_fiveUTR	TLE3_fiveUTR	TLE3_fiveUTR	Tle3_Exon	Tle3_Exon			TLE3_fiveUTR	TLE3_Exon	TLE3_fiveUTR	TLE3_Exon	TLE3_fiveUTR	LOC111153164_fiveUTR	TLE3_Exon		TLE3_fiveUTR
282	cg00196544	CNOT1_Exon	CNOT1_Exon	Cnot1_Exon	484.g370_Exon	CNOT1_Exon	CNOT1_Exon	CNOT1_Exon	CNOT1_fiveUTR	CNOT1_Exon	CNOT1_Exon	CNOT1_Exon	CNOT1_Exon	CNOT1_Exon	CNOT1_Exon	CNOT1_Exon	CNOT1_Exon	CNOT1_Exon	CNOT1_fiveUTR	CNOT1_Exon		CNOT1_Exon	CNOT1_Exon	CNOT1_Exon	CNOT1_Exon	CNOT1_Exon	Cnot1_Exon	CNOT1_Exon	CNOT1_Exon	SLC38A7_Exon	CNOT1_Exon	CNOT1_Exon	LOC101399743_Exon	CNOT1_Exon	CNOT1_Exon	CNOT1_Exon	Cnot1_Exon	Cnot1_Exon	CNOT1_Exon	Slc38a7_Exon	CNOT1_Exon	CNOT1_Exon	CNOT1_Exon	CNOT1_Exon	CNOT1_Exon	LOC111157346_Exon	CNOT1_Exon	CNOT1_Exon	CNOT1_Exon
283	cg00197024	ERBB4_Intron	ERBB4_Intergenic_upstream	Erbb4_Intron	0.g734_Intergenic_upstream	ERBB4_Intron	ERBB4_Intron	ERBB4_Intron	ERBB4_Intron	LOC111828144_Intergenic_downstream	ERBB4_Intron	ERBB4_Intron		ERBB4_Intron	ERBB4_Intron	ERBB4_Intron	gene:ENSDLEG00000011178_Intergenic_downstream	ERBB4_Intron	ERBB4_Intron	ERBB4_Intron	LOC112807577_Intergenic_upstream	ERBB4_Intron	ERBB4_Intron	ERBB4_Intergenic_upstream	ERBB4_Intron	IKZF2_Intergenic_downstream		ERBB4_Intron	IKZF2_Intergenic_downstream		ERBB4_Intron	ERBB4_Intron	LOC101396800_Intron	ERBB4_Intron	ERBB4_Intron	ERBB4_Intron	Erbb4_Intron	Erbb4_Intron	ERBB4_Exon	Erbb4_Intron	ERBB4_Intron	ERBB4_Intron	LOC101652494_Promoter	IKZF2_Intergenic_downstream	ERBB4_Intron	LOC111145806_Intergenic_upstream	ERBB4_Intergenic_upstream	ERBB4_Intron	LOC114215948_Intergenic_upstream
284	cg00197058	TBX4_Intron	TBX4_Intron				TBX4_Intron		TBX4_Intron			TBX4_Intron		TBX4_Intron		TBX4_Intron		TBX4_Intron	TBX4_Intron	TBX4_Intron	TBX4_Intron	TBX4_Intron	TBX4_Intron	TBX4_Intron	TBX4_Intron	TBX4_Intron		TBX4_Intron	TBX4_Intron	TBX4_Intron	TBX4_Intron	TBX4_Intron	LOC101393069_Intron	TBX4_Intron	TBX4_Intron	TBX4_Intron	Tbx4_Intron	Tbx4_Intron			TBX4_Intron	TBX4_Intron				LOC111151631_Intron	TBX4_Intron		TBX4_Intron
285	cg00197325	LOC113601073_Intron		Pou4f1_Intergenic_downstream	210.g165_Intergenic_upstream	POU4F1_Intergenic_downstream	POU4F1_Intergenic_downstream	POU4F1_Intergenic_downstream	LOC04480_Intergenic_upstream	LOC111825409_Intergenic_downstream	POU4F1_Intergenic_downstream	POU4F1_Intergenic_downstream	LOC02309_Intergenic_downstream	POU4F1_Intergenic_downstream	POU4F1_Intergenic_downstream	POU4F1_Intergenic_downstream	POU4F1_Intergenic_downstream				LOC112826954_Intergenic_downstream	POU4F1_Intergenic_downstream	POU4F1_Intergenic_downstream	POU4F1_Intergenic_downstream	POU4F1_Intergenic_downstream	POU4F1_Intergenic_downstream	Pou4f1_Intergenic_downstream	POU4F1_Intergenic_downstream				POU4F1_Intergenic_downstream	LOC101396618_Intergenic_downstream		POU4F1_Intergenic_downstream	LOC105853481_Intron	Pou4f1_Intergenic_downstream	Pou4f1_Intergenic_downstream	OBI1_Intergenic_downstream	Pou4f1_Intergenic_downstream	POU4F1_Intergenic_downstream	OBI1_Intron		OBI1_Intergenic_downstream	POU4F1_Intergenic_downstream	LOC111147160_Intergenic_upstream	POU4F1_Intergenic_downstream	LOC103118780_Intron	LOC114211565_Intergenic_downstream
286	cg00197456	BICRAL_fiveUTR	TBCC_Intergenic_upstream	Bicral_fiveUTR	47.g1020_Intergenic_upstream		TBCC_Intergenic_upstream		TBCC_Intergenic_upstream		TBCC_Intergenic_upstream	BICRAL_fiveUTR	TBCC_Intergenic_upstream		TBCC_Intergenic_upstream	TBCC_Intergenic_upstream	BICRAL_fiveUTR		TBCC_Intergenic_upstream	BICRAL_fiveUTR	BICRAL_fiveUTR	BCHE_Intergenic_upstream	BCHE_Intergenic_upstream	TBCC_Intergenic_upstream	TBCC_Intergenic_upstream	BICRAL_fiveUTR	Tbcc_Intergenic_upstream	TBCC_Intergenic_upstream	BICRAL_fiveUTR				LOC101388822_fiveUTR		BICRAL_Intergenic_upstream		Bicral_fiveUTR	Bicral_fiveUTR			TBCC_Intergenic_upstream	BICRAL_Exon		TBCC_Intergenic_upstream		LOC111147587_Intergenic_upstream	TBCC_Intergenic_upstream
287	cg00199273				413.g57_Intergenic_upstream																											PCDH10_Intergenic_downstream		PCDH10_Intergenic_downstream	PCDH10_Intergenic_downstream				PCDH10_Intergenic_downstream	Pcdh18_Intergenic_downstream				PCDH10_Intergenic_downstream
288	cg00199899	SGPL1_Exon	SGPL1_Exon	Sgpl1_Exon	286.g196_Exon	SGPL1_Exon	SGPL1_Exon	SGPL1_Exon		SGPL1_Exon	SGPL1_Exon	SGPL1_Exon	SGPL1_Exon	SGPL1_Exon	SGPL1_Exon	SGPL1_Exon	SGPL1_Exon	SGPL1_Exon	SGPL1_Exon	SGPL1_Exon	SGPL1_Exon	SGPL1_Exon	SGPL1_Exon	SGPL1_Exon	SGPL1_Exon	SGPL1_Exon	Sgpl1_Exon	SGPL1_Exon	SGPL1_Exon	SGPL1_Exon	SGPL1_Exon	SGPL1_Exon	LOC101401474_Exon	SGPL1_Exon	SGPL1_Exon		Sgpl1_Exon	Sgpl1_Exon	SGPL1_Exon	Sgpl1_Exon	SGPL1_Exon	SGPL1_Exon	LOC101638049_Exon	SGPL1_Exon	SGPL1_Exon	LOC111145250_Exon	SGPL1_Exon	SGPL1_Exon	SGPL1_Exon
289	cg00200794	GTPBP2_Exon	ZNF318_Exon	Gtpbp2_Exon	47.g970_Exon	GTPBP2_Exon	GTPBP2_Exon	GTPBP2_Exon	GTPBP2_Exon	GTPBP2_Exon	GTPBP2_Exon	GTPBP2_fiveUTR	GTPBP2_Exon	GTPBP2_Exon	GTPBP2_Exon	GTPBP2_Exon	GTPBP2_Exon	GTPBP2_Exon		GTPBP2_Exon	GTPBP2_Exon	GTPBP2_Exon	GTPBP2_Exon	GTPBP2_Exon	GTPBP2_Exon	GTPBP2_Exon	Gtpbp2_Exon	GTPBP2_Exon	GTPBP2_Exon	GTPBP2_Exon	GTPBP2_Exon	GTPBP2_Exon	LOC101399193_Exon	GTPBP2_Exon	GTPBP2_Exon	GTPBP2_Exon	Gtpbp2_Exon	Gtpbp2_Exon	GTPBP2_Exon	Gtpbp2_Exon	GTPBP2_Exon	GTPBP2_Exon	GTPBP2_Exon	GTPBP2_Exon	GTPBP2_Exon	LOC111147796_Exon	GTPBP2_Exon	GTPBP2_Exon	GTPBP2_Exon
290	cg00200899	NOL4_Exon	NOL4_Exon		266.g415_Exon		NOL4_fiveUTR	NOL4_Exon	NOL4_Exon	NOL4_Exon	NOL4_Exon	NOL4_Exon	NOL4_Exon	NOL4_Exon	NOL4_Exon	NOL4_Exon	NOL4_Exon	NOL4_Exon		NOL4_Exon	NOL4_Exon	NOL4_Exon	NOL4_Exon	NOL4_Exon	NOL4_Exon	NOL4_Exon		NOL4_Exon	NOL4_Exon		NOL4_Exon	NOL4_Exon	LOC101393953_Intergenic_upstream		NOL4_Exon	NOL4_Exon			EFCAB1_Exon	Nol4_Exon	NOL4_Exon	NOL4_Exon	NOL4_fiveUTR	NOL4_Exon	NOL4_Exon	LOC111142597_Exon	NOL4_Exon	NOL4_Exon	NOL4_Exon
291	cg00201390			LOC117708026_Intergenic_downstream																																	Pabpc4l_Intergenic_upstream	gene:ENSCGRG00015025350_Intergenic_downstream		Pcdh18_Intergenic_downstream					LOC102863403_Intergenic_downstream
292	cg00202143	LOC106973801_Intergenic_upstream	CA8_Intergenic_downstream	LOC117698840_Intergenic_downstream	434.g69_Intergenic_downstream	LOC102997158_Intergenic_upstream	LOC112315643_Intergenic_upstream	LOC114232103_Intergenic_downstream	LOC01707_Intergenic_downstream	LOC102436630_Intergenic_downstream	CA8_Intergenic_downstream	CA8_Intergenic_downstream	CA8_Intergenic_downstream	CA8_Intergenic_downstream	CA8_Intergenic_downstream	LOC01988_Intergenic_downstream	CA8_Intergenic_downstream	LOC104987893_Intergenic_upstream		CA8_Intergenic_downstream	LOC112823088_Intergenic_downstream	CA8_Intergenic_downstream	CA8_Intergenic_downstream	CA8_Intergenic_downstream	CA8_Intergenic_downstream	CA8_Intergenic_downstream		CA8_Intergenic_downstream	CA8_Intergenic_downstream		CA8_Intergenic_downstream		LOC101395519_Intergenic_downstream	CA8_Intergenic_downstream	CA8_Intergenic_downstream	CA8_Intergenic_downstream	Car8_Intergenic_downstream	Car8_Intergenic_downstream		Car8_Intergenic_downstream	CA8_Intergenic_downstream	CA8_Intron	LOC101649344_Intergenic_downstream	CA8_Intergenic_downstream	LOC102866293_Intergenic_upstream	LOC111155393_Intergenic_downstream	CA8_Intergenic_downstream	CA8_Intergenic_downstream	LOC114213348_Intergenic_downstream
293	cg00202194	ADGRB3_Exon	LMBRD1_Intergenic_downstream		47.g813_Intergenic_upstream	ADGRB3_Exon	ADGRB3_Exon	ADGRB3_Exon	ADGRB3_Exon	ADGRB3_Exon	ADGRB3_Exon	LOC03400_fiveUTR	ADGRB3_Exon		ADGRB3_fiveUTR	ADGRB3_Exon	LMBRD1_Intergenic_downstream	BAI3_Exon	ADGRB3_Exon	ADGRB3_Exon	ADGRB3_Exon	LOC105069847_Promoter	ADGRB3_Exon	LMBRD1_Intergenic_downstream	ADGRB3_Exon	ADGRB3_Exon		ADGRB3_Exon	ADGRB3_Intergenic_upstream			ADGRB3_Exon	LOC106800860_Exon	ADGRB3_Exon	ADGRB3_Exon	ADGRB3_Exon			ADGRB3_Intergenic_upstream		ADGRB3_Exon	ADGRB3_Exon	LOC115871200_Intergenic_downstream	ADGRB3_Intergenic_upstream	BAI3_Exon	LOC111152280_Exon	ADGRB3_Intergenic_upstream		ADGRB3_Exon
294	cg00203745	EBF1_Intron	EBF1_Intron	Ebf1_Intron	131.g116_Intergenic_downstream	EBF1_Intron		EBF1_Intron	EBF1_Intron	EBF1_Intron	EBF1_Intron		EBF1_Intron	EBF1_Intron	EBF1_Intron	EBF1_Intron	CLINT1_Intergenic_upstream	EBF1_Intron	EBF1_Intron	EBF1_Intron	EBF1_Intron	LOC105065255_Intron	RNF145_Intergenic_downstream	RNF145_Intergenic_downstream	EBF1_Intron	RNF145_Intergenic_downstream		EBF1_Intron	EBF1_Intron			EBF1_Intron	LOC101406717_Intron		EBF1_Intron	EBF1_Intron	Ebf1_Intron	Ebf1_Intron	RNF145_Intron	Ebf1_Intron	EBF1_Intron	RNF145_Intron	EBF1_Intron	EBF1_Intron	EBF1_Intron	LOC111141248_Intron	RNF145_Intergenic_downstream	EBF1_Intron	EBF1_Intron
295	cg00204390	PAX5_Promoter	PAX5_Promoter	Pax5_Promoter	285.g305_Promoter	PAX5_Promoter	PAX5_Promoter	PAX5_fiveUTR	PAX5_Promoter	PAX5_Promoter	PAX5_Promoter	PAX5_Promoter	PAX5_Promoter	PAX5_Promoter	PAX5_fiveUTR	PAX5_Promoter	PAX5_Intergenic_upstream	PAX5_fiveUTR	PAX5_Promoter	PAX5_fiveUTR	PAX5_fiveUTR	PAX5_Promoter	PAX5_Promoter	PAX5_Promoter	PAX5_fiveUTR	PAX5_fiveUTR	Pax5_Promoter	PAX5_fiveUTR	PAX5_fiveUTR	PAX5_Promoter	PAX5_Promoter	PAX5_Promoter	LOC101408971_fiveUTR	PAX5_fiveUTR	PAX5_fiveUTR	PAX5_Promoter	Pax5_Promoter	Pax5_Promoter	PAX5_Promoter	Pax5_fiveUTR	PAX5_Promoter	PAX5_fiveUTR	PAX5_Promoter	PAX5_Promoter	PAX5_Promoter	LOC111145877_Promoter	PAX5_Promoter	PAX5_Promoter	PAX5_Promoter
296	cg00204462	EP300_Exon	EP300_Exon	Ep300_Exon		EP300_Exon	EP300_Exon	EP300_Exon	EP300_Exon	EP300_Exon	EP300_Exon	EP300_Exon	EP300_Exon	EP300_Exon	EP300_Exon		EP300_Exon	EP300_Exon	EP300_Exon	EP300_Exon		EP300_Exon	EP300_Exon	L3MBTL2_Exon	EP300_Exon	EP300_Exon	Ep300_Exon	EP300_Exon	EP300_Exon	EP300_Exon	EP300_Exon	EP300_Exon	LOC101403170_Exon	EP300_Exon	EP300_Exon	EP300_Exon	Ep300_Exon	Ep300_Exon			EP300_Exon	EP300_Exon	EP300_Exon	EP300_Exon		LOC111157665_Exon	EP300_Exon	EP300_Exon	EP300_Exon
297	cg00205229			Icos_Intergenic_downstream	0.g669_Intergenic_upstream	LOC114238912_Intergenic_upstream										ICOS_Intergenic_downstream	ICOS_Intergenic_downstream	ICOS_Intergenic_downstream		ICOS_Exon	ICOS_Intergenic_downstream	ICOS_Intergenic_downstream	ICOS_Intergenic_downstream	ICOS_Intergenic_downstream	ICOS_Intergenic_downstream	ICOS_Intergenic_downstream		ICOS_Intergenic_downstream	ICOS_Intergenic_downstream				LOC101391830_Intergenic_downstream	ICOS_Exon	ICOS_Intergenic_downstream	ICOS_Intergenic_downstream	Icos_Intergenic_downstream	Icos_Intron			ICOS_Intergenic_downstream	ICOS_Intron	LOC115872093_Intergenic_upstream	ICOS_Intergenic_downstream	LOC102865814_Intergenic_upstream	LOC111143804_Intergenic_downstream	ICOS_Intergenic_downstream		ICOS_Intergenic_downstream
298	cg00205619	CDKAL1_Intron		Cdkal1_Intron	354.g119_Intergenic_upstream	CDKAL1_Intron	CDKAL1_Intron	CDKAL1_Intron	CDKAL1_Intron	CDKAL1_Intron	LOC02294_Intergenic_downstream	CDKAL1_Intron	LOC01600_Intergenic_upstream	CDKAL1_Intron	CDKAL1_Intron	CDKAL1_Intron	CDKAL1_Intron	CDKAL1_Intron	CDKAL1_Intron	CDKAL1_Intron	CDKAL1_Intron	CDKAL1_Intron	CDKAL1_Intron	CDKAL1_Intron	CDKAL1_Intron	CDKAL1_Intron	Cdkal1_Intron	CDKAL1_Intron	CDKAL1_Intron	MBOAT1_Intron	CDKAL1_Intron	CDKAL1_Intron		CDKAL1_Intron	CDKAL1_Intron	CDKAL1_Intron			PUS1_Intergenic_downstream	Cdkal1_Intron	CDKAL1_Intron	CDKAL1_Intron	CDKAL1_Intron	CDKAL1_Intron	CDKAL1_Intron	LOC111138564_Intron		CDKAL1_Intron	CDKAL1_Intron
299	cg00206304	DNMT3A_Exon	DNMT3A_Exon	Dnmt3a_Exon	370.g187_Exon		DNMT3A_Exon	DNMT3A_Exon	DNMT3A_fiveUTR	DNMT3A_Exon		DNMT3A_fiveUTR	DNMT3A_Exon	DNMT3A_Exon	DNMT3A_Exon	DNMT3A_Exon	DNMT3A_Exon	DNMT3A_Exon	DNMT3A_Exon	DNMT3A_Exon	DNMT3A_Exon	DNMT3A_Exon	DNMT3A_Exon	DNMT3A_Exon	DNMT3A_Exon	DNMT3A_Exon	Dnmt3a_Exon	DNMT3A_Exon	DNMT3A_Exon	DNMT3A_Exon	DNMT3A_fiveUTR	DNMT3A_Exon	LOC101393486_Exon	DNMT3A_fiveUTR	DNMT3A_Exon	DNMT3A_Exon	Dnmt3a_Exon	Dnmt3a_Exon	DNMT3A_Exon	Dnmt3a_Exon	POMC_Exon	DNMT3A_Exon	DNMT3A_Exon	DNMT3A_Exon	DNMT3A_Exon	LOC111154048_Exon	DNMT3A_Exon	DNMT3A_Exon	DNMT3A_Exon
300	cg00207040	IQSEC2_Exon	IQSEC2_Exon	Iqsec2_Exon	195640.g236_Exon	LOC103010208_Intron	IQSEC2_Exon	IQSEC2_Exon	IQSEC2_Exon		IQSEC2_Exon		IQSEC2_Exon	IQSEC2_Exon	IQSEC2_Exon	IQSEC2_Exon	IQSEC2_Exon		IQSEC2_Intron		IQSEC2_Exon	LOC105081474_Exon	IQSEC2_Intron	IQSEC2_Exon	IQSEC2_Exon	IQSEC2_Exon	Kdm5c_Intergenic_upstream	IQSEC2_Exon	IQSEC2_threeUTR	IQSEC2_Intergenic_downstream	IQSEC2_Exon	IQSEC2_Intron	LOC101406270_Exon	IQSEC2_Exon	IQSEC2_Intron	IQSEC2_Exon	Iqsec2_Exon	Iqsec2_threeUTR	IQSEC2_Exon	Iqsec2_Exon	IQSEC2_Exon	IQSEC2_Exon	IQSEC2_Exon	IQSEC2_Exon	IQSEC2_Exon	LOC111139804_Exon	IQSEC2_Exon	IQSEC2_Exon	IQSEC2_Intron
301	cg00207813	LRMDA_Intron	LRMDA_Intergenic_downstream	LOC117705754_Intergenic_upstream	286.g296_Intergenic_downstream	LRMDA_Intron											LRMDA_Intergenic_downstream	LOC104997535_Intron	LRMDA_Intron	LRMDA_Intron		LOC105075345_Intron	LRMDA_Intron	LRMDA_Intergenic_downstream	LRMDA_Intron	LRMDA_Intergenic_downstream	Lrmda_Intergenic_downstream	LRMDA_Intron	LRMDA_Intergenic_downstream	VDAC2_Intron	LRMDA_Intron	LRMDA_Intron		LRMDA_Intron	LRMDA_Intron	LOC101635977_Intron	Lrmda_Intron	Lrmda_Intron	LRMDA_Intergenic_downstream	Lrmda_Intron	LRMDA_Intron	LRMDA_Intron	LOC105978446_Intergenic_upstream	LRMDA_Intergenic_downstream	LOC102850296_Intergenic_downstream	LOC111144823_Intron	LRMDA_Intergenic_downstream	LOC103128554_Intron	LRMDA_Intron
302	cg00207962	LOC113598738_Intergenic_downstream	NR2E1_Intergenic_upstream	Nr2e1_Intergenic_upstream	47.g608_Intergenic_upstream	NR2E1_Intron	NR2E1_Intergenic_upstream	LOC103284697_Intergenic_downstream	OSTM1_Intergenic_upstream	OSTM1_Intergenic_upstream	OSTM1_Intergenic_upstream	LOC03368_Intergenic_downstream	OSTM1_Intergenic_upstream		OSTM1_Intergenic_upstream	OSTM1_Intergenic_upstream	NR2E1_Intergenic_upstream	NR2E1_Intron		NR2E1_Intron	NR2E1_Intergenic_upstream	NR2E1_Intron	NR2E1_Intron	NR2E1_Intergenic_upstream	NR2E1_Exon	OSTM1_Intergenic_upstream	Nr2e1_Intergenic_upstream	NR2E1_Intergenic_upstream	NR2E1_Intergenic_upstream		OSTM1_Intergenic_upstream	OSTM1_Intergenic_upstream	LOC101390960_Intergenic_upstream	NR2E1_Intergenic_upstream	NR2E1_Intergenic_upstream	OSTM1_Intergenic_upstream	Ostm1_Intergenic_upstream	Ostm1_Intergenic_upstream	gene:ENSDNOG00000036146_Intergenic_upstream	Ostm1_Intergenic_upstream	NR2E1_Intergenic_upstream	NR2E1_Exon	LOC101654273_Promoter	NR2E1_Intergenic_upstream	LOC102876520_Intergenic_downstream	LOC111158267_Intergenic_upstream	NR2E1_Intergenic_upstream	LOC103124724_Intergenic_downstream	NR2E1_Intergenic_upstream
303	cg00208586	LOC113600193_Intergenic_upstream	ZMIZ1_Intergenic_upstream	LOC117705004_Intergenic_downstream	286.g332_Exon	MIS12_Intergenic_downstream		LOC114232931_Intergenic_upstream		ZMIZ1_Intergenic_upstream	LOC01461_Intergenic_downstream	ZMIZ1_Intergenic_upstream	LOC01033_Intergenic_upstream			LOC04530_Intergenic_downstream		ZMIZ1_Intergenic_upstream	ZMIZ1_Intergenic_upstream	ZMIZ1_Intergenic_upstream		TRNAG-ACC_Intergenic_upstream	gene:ENSCDRG00005006602_Intergenic_upstream	ZMIZ1_Intergenic_upstream	ZMIZ1_Intergenic_upstream	ZMIZ1_Intergenic_upstream		ZMIZ1_Intergenic_upstream	ZMIZ1_Intergenic_upstream			ZMIZ1_Intergenic_upstream	LOC106801366_Intergenic_downstream	ZMIZ1_Intergenic_upstream	gene:ENSCANG00000030945_Intergenic_upstream	ZMIZ1_Intergenic_upstream	Zmiz1_Intergenic_upstream	Zmiz1_Intergenic_upstream			ZMIZ1_Intergenic_upstream	ZMIZ1_Intergenic_upstream		ZMIZ1_Intergenic_upstream					ZMIZ1_Intergenic_upstream
304	cg00209445	PHF20L1_Exon	PHF20L1_Exon	Phf20l1_Exon	141.g368_Exon	PHF20L1_Exon	PHF20L1_Exon	PHF20L1_Exon	PHF20L1_Exon	PHF20L1_Exon	PHF20L1_Exon		PHF20L1_Exon	PHF20L1_Exon	PHF20L1_Exon	PHF20L1_Exon	TMEM71_Exon	PHF20L1_Exon	PHF20L1_Exon	PHF20L1_Exon	PHF20L1_Exon	PHF20L1_Exon	PHF20L1_Exon	TMEM71_Exon	PHF20L1_Exon	PHF20L1_Exon	Phf20l1_Exon	PHF20L1_Exon	PHF20L1_Exon	PHF20L1_Exon	PHF20L1_Exon	PHF20L1_Exon	LOC101390242_Exon	PHF20L1_Exon	PHF20L1_Exon	PHF20L1_Exon	Phf20l1_Exon	Phf20l1_Exon	PHF20L1_Exon	Lrrc6_Exon	PHF20L1_Exon	PHF20L1_Exon	PHF20L1_Exon	PHF20L1_Exon	PHF20L1_Exon	LOC111146781_Exon	TMEM71_Exon	PHF20L1_Exon	PHF20L1_Exon
305	cg00211337	TRIP12_Exon	TRIP12_Intron	Trip12_Exon	479.g116_Exon	TRIP12_Exon	TRIP12_Exon	TRIP12_threeUTR	TRIP12_Exon	TRIP12_Exon	TRIP12_Exon	TRIP12_Exon	TRIP12_Exon	TRIP12_Intron	TRIP12_Exon	TRIP12_Exon	TRIP12_Exon	TRIP12_Exon	TRIP12_Exon	TRIP12_Exon	TRIP12_threeUTR	TRIP12_Exon		TRIP12_Exon	TRIP12_Exon	TRIP12_Exon	Dner_Intergenic_downstream	TRIP12_Exon	TRIP12_Intron	TRIP12_Exon	TRIP12_Exon	TRIP12_Exon	LOC101388155_Exon	DNER_Exon	TRIP12_Exon	TRIP12_Exon	Trip12_Exon	Trip12_Exon	DNER_Exon	Trip12_Exon	TRIP12_Exon	TRIP12_Exon	TRIP12_Exon	TRIP12_Exon	TRIP12_Intron	LOC111142430_Exon	TRIP12_Exon	TRIP12_Intron	TRIP12_threeUTR
306	cg00211372	RBMX_Exon	RBMXL1_Exon	Rbmx_Exon	197206.g286_Exon	RBMX_Exon	RBMX_Exon	RBMX_Exon	RBMX_Exon	RBMX_Exon	RBMX_threeUTR	RBMX_threeUTR	RBMX_Exon	RBMXL1_Exon	RBMX_Exon	RBMX_threeUTR	RBMX_Exon	RBMX_Exon	RBMX_Exon		RBMX_Exon	RBMX_Exon	ARHGEF6_Exon	RBMXL1_Exon				ARHGEF6_Exon		gene:ENSCAPG00000005856_Exon	RBMX_Exon		LOC101403273_Exon	RBMX_Exon	ARHGEF6_threeUTR	RBMX_Exon	Rbmx_Exon	Rbmx_Exon	ARHGEF6_Exon	Rbmx_Exon	RBMXL1_Exon	RBMX_Exon	RBMX_Exon	ARHGEF6_Exon	RBMX_Exon	LOC111139342_Exon	ARHGEF6_Exon	RBMX_Exon	RBMX_Exon
307	cg00211423	MAP2K5_Intron	MAP2K5_Intron	Map2k5_Intron	87.g579_Intron	MAP2K5_Intron	MAP2K5_Intron	MAP2K5_Intron	MAP2K5_Intron	LOC102427569_Intergenic_downstream	MAP2K5_Intron	MAP2K5_Intron	MAP2K5_Intron	MAP2K5_Intron	MAP2K5_Intron	MAP2K5_Intron	MAP2K5_Intron	MAP2K5_Intron	MAP2K5_Intron	MAP2K5_Intron	MAP2K5_Intron	MAP2K5_Intron	MAP2K5_Intron	MAP2K5_Intron	MAP2K5_Intron	MAP2K5_Intron		MAP2K5_Intron	MAP2K5_Intron	MAP2K5_Intron	MAP2K5_Intron	MAP2K5_Intron	LOC101398332_Intron	MAP2K5_Intron	MAP2K5_Intron	MAP2K5_Intron	Map2k5_Intron	Map2k5_Intron	MAP2K5_Intergenic_downstream	Map2k5_Intron	MAP2K5_Intron	MAP2K5_Intron	MAP2K5_Intron	MAP2K5_Intron	MAP2K5_Intron	LOC111153163_Intron	MAP2K5_Intron	MAP2K5_Intron	MAP2K5_Intron
308	cg00211803			Nek6_Intron	416.g294_Promoter																						Nek6_Intron					NEK6_Intron			NEK6_Intron		Nek6_Intron	Nek6_Intron		Nek6_Intron			NEK6_Intron	NEK6_Intron	NEK6_Intron
309	cg00213533	LOC113597723_Intergenic_upstream	CNKSR2_Intergenic_upstream	LOC117694454_Intergenic_upstream	196293.g281_Intergenic_upstream	LOC103020098_Intergenic_downstream	LOC112313285_Intergenic_upstream	LOC103297818_Intergenic_downstream	CNKSR2_Intergenic_upstream	LOC102431765_Intergenic_upstream	LOC03909_Intergenic_upstream	LOC05449_Intergenic_upstream	CNKSR2_Intergenic_upstream		LOC00288_Intergenic_downstream	LOC05719_Intergenic_downstream	CNKSR2_Intergenic_upstream		gene:ENSBGRG00000009991_Intergenic_upstream		LOC112812578_Intergenic_upstream	S100G_Intergenic_upstream	CNKSR2_Intergenic_upstream	gene:ENSCAFG00020004623_Intergenic_downstream		RPS6KA3_Intergenic_upstream		CNKSR2_Intergenic_upstream	RPS6KA3_Intergenic_upstream		CNKSR2_Intergenic_upstream	CNKSR2_Intergenic_upstream	LOC106802607_Intergenic_upstream	CNKSR2_Intergenic_upstream	RPS6KA3_Intergenic_upstream	LOC101628107_Intergenic_upstream	Cnksr2_Intergenic_upstream	Cnksr2_Intergenic_upstream	gene:ENSDNOG00000032257_Intergenic_downstream	Cnksr2_Intergenic_upstream	gene:ENSCAFG00040021247_Intergenic_downstream	CNKSR2_Intergenic_upstream		CNKSR2_Intergenic_upstream		LOC111150547_Intergenic_upstream	RPS6KA3_Intergenic_upstream	LOC103128366_Intergenic_downstream	LOC114223584_Intergenic_upstream
310	cg00214262	LOC106971194_Exon	RBM4_Exon	LOC117723725_Exon	406.g398_Exon	LOC103013017_Exon	LOC112317023_Exon	LOC103290942_Exon	RBM14_Intron	LOC102441663_Exon	LOC00770_Intron	RBM4_Exon	RBM4_Exon	RBM4_Exon		RBM4_Exon	RBM14_Exon	LOC104986987_Exon		RBM4_Exon	LOC112829559_Exon			RBM4_Exon	RBM4_Exon	RBM4_Exon	Rbm14_Exon	RBM4_Exon	RBM4_Exon	RBM4_Exon	RBM4_Exon	RBM14_Exon	LOC101399413_Exon	RBM4_Exon	RBM14_Exon	LOC101632267_Exon			RBM4_Exon	Rbm14_Exon	RBM4_Exon	RBM14_Exon	LOC101648201_Exon	RBM4_Exon		LOC111150098_Exon	RBM4_Exon		LOC114220480_Exon
311	cg00215378	LOC113595349_Intergenic_downstream	TSHZ3_Intergenic_upstream			TSHZ3_Intergenic_upstream	LOC112296741_Intergenic_upstream	MIR9208_Intergenic_upstream	LOC02777_Intergenic_upstream	TSHZ3_Intergenic_upstream	TSHZ3_Intergenic_upstream	TSHZ3_Intergenic_upstream	TSHZ3_Intergenic_upstream			LOC01495_Intergenic_downstream	TSHZ3_Intergenic_upstream				LOC112810839_Intergenic_upstream	TSHZ3_Intergenic_upstream	TSHZ3_Intergenic_upstream	TSHZ3_Intergenic_upstream	TSHZ3_Intergenic_upstream		Mc3r_Intergenic_upstream	TSHZ3_Intergenic_upstream		TSHZ3_Intergenic_upstream	TSHZ3_Intergenic_upstream	TSHZ3_Intergenic_upstream	LOC101408508_Intergenic_upstream	TSHZ3_Intergenic_upstream	TSHZ3_Intergenic_upstream	TSHZ3_Intergenic_upstream			TSHZ3_Intergenic_upstream		TSHZ3_Intergenic_upstream	TSHZ3_Intergenic_upstream	LOC115870760_Intergenic_upstream		TSHZ3_Intergenic_upstream	LOC111161565_Intergenic_upstream	TSHZ3_Intergenic_upstream	TSHZ3_Intergenic_upstream	LOC114224479_Intergenic_upstream
312	cg00216013	SF1_Exon		Sf1_Exon	406.g548_Exon	SF1_Exon	SF1_Exon	SF1_Exon	SF1_Exon	SF1_Exon	SF1_Exon	SF1_Exon	SF1_Exon	SF1_Intron	SF1_Exon	SF1_Exon	SF1_Exon	SF1_Exon	gene:ENSBGRG00000026627_Promoter	SF1_threeUTR	SF1_Exon		SF1_Exon	SF1_Exon	SF1_threeUTR	SF1_Exon	Sf1_Exon	SF1_Exon	SF1_Exon		SF1_Exon		LOC101396746_Exon	NRXN2_Exon	SF1_Exon	SF1_Exon	Sf1_Exon	Sf1_Exon		Sf1_Exon	SF1_threeUTR	SF1_threeUTR	SF1_Exon	SF1_Exon	SF1_Exon	LOC111149452_Intron	SF1_Intron	SF1_Exon	SF1_Exon
313	cg00216659	SLC39A10_fiveUTR	SLC39A10_Intergenic_upstream	Slc39a10_fiveUTR	0.g584_Intergenic_upstream	SLC39A10_Promoter	SLC39A10_fiveUTR		SLC39A10_Intron		SLC39A10_fiveUTR	SLC39A10_fiveUTR	SLC39A10_Exon	SLC39A10_Intergenic_upstream	SLC39A10_Intergenic_upstream	SLC39A10_fiveUTR	SLC39A10_Intron	SLC39A10_fiveUTR	SLC39A10_Intergenic_upstream	SLC39A10_Intergenic_upstream	SLC39A10_fiveUTR	SLC39A10_fiveUTR	SLC39A10_Intron	SLC39A10_fiveUTR	SLC39A10_fiveUTR	SLC39A10_fiveUTR		SLC39A10_Intron	SLC39A10_fiveUTR			SLC39A10_fiveUTR	LOC101401830_fiveUTR	DNAH7_Intergenic_downstream	SLC39A10_Promoter	SLC39A10_fiveUTR	Slc39a10_fiveUTR	Slc39a10_Promoter	SLC39A10_fiveUTR	Slc39a10_fiveUTR	SLC39A10_fiveUTR		SLC39A10_fiveUTR	SLC39A10_Intergenic_upstream	SLC39A10_fiveUTR	LOC111143095_fiveUTR	SLC39A10_Intron		SLC39A10_fiveUTR
314	cg00217702	TRPM7_Exon	TRPM7_Exon	Trpm7_Exon	370.g58_Exon	TRPM7_Exon	TRPM7_Exon	TRPM7_Exon	TRPM7_Exon	TRPM7_Exon	TRPM7_Exon	TRPM7_Exon	TRPM7_Exon		TRPM7_Exon	TRPM7_Exon	TRPM7_Exon	TRPM7_Exon	TRPM7_Exon	TRPM7_Exon	TRPM7_Exon	TRPM7_Exon	TRPM7_Exon	TRPM7_Exon	TRPM7_Exon	TRPM7_Exon	Trpm7_Exon	TRPM7_Exon	TRPM7_Exon	TRPM7_Exon	TRPM7_Exon	TRPM7_Exon	LOC101405916_Exon	TRPM7_Exon		TRPM7_Exon	Trpm7_Exon	Trpm7_Exon	TRPM7_Exon	Trpm7_Exon	TRPM7_Exon	TRPM7_Exon	TRPM7_Exon	TRPM7_Exon	TRPM7_Intron	LOC111158565_Exon	TRPM7_Exon	TRPM7_Exon	TRPM7_Exon
315	cg00218407	EIF4E2_threeUTR	CHRNG_Intergenic_downstream	Eif4e2_threeUTR	479.g39_Intergenic_downstream	EIF4E2_threeUTR	EIF4E2_threeUTR	EIF4E2_threeUTR	EIF4E2_threeUTR	EIF4E2_threeUTR	EIF4E2_threeUTR	EIF4E2_threeUTR	EIF4E2_threeUTR		EIF4E2_Exon	EIF4E2_Exon	EIF4E2_Intergenic_downstream	EIF4E2_threeUTR		CHRNG_threeUTR	EIF4E2_threeUTR	EIF4E2_threeUTR	EIF4E2_threeUTR	CHRNG_Intergenic_downstream	EIF4E2_Exon	EIF4E2_threeUTR	Eif4e2_threeUTR	EIF4E2_threeUTR	EIF4E2_threeUTR	ECEL1_Intron	EIF4E2_threeUTR	EIF4E2_threeUTR	LOC101395327_threeUTR	EIF4E2_threeUTR	EIF4E2_threeUTR	EIF4E2_threeUTR	Eif4e2_Exon	Eif4e2_Exon	EIF4E2_threeUTR	Eif4e2_Exon	EIF4E2_Exon	EIF4E2_threeUTR	EIF4E2_Intergenic_downstream	EIF4E2_Intergenic_downstream	EIF4E2_Exon	LOC111150366_threeUTR	EIF4E2_Intergenic_downstream	EIF4E2_threeUTR	EIF4E2_threeUTR
316	cg00218447	HOXC5_Exon	HOXC5_Exon	Hoxc5_Exon	487.g434_Exon	HOXC5_Exon	HOXC4_Exon	HOXC5_Exon	HOXC6_Intergenic_downstream	HOXC5_Exon	HOXC6_Intergenic_downstream	HOXC6_Intergenic_downstream	HOXC6_Intergenic_downstream	HOXC5_Exon	HOXC6_Intergenic_downstream	HOXC6_Intergenic_downstream	HOXC5_Exon	HOXC5_Exon	HOXC4_Exon	HOXC4_Exon	HOXC5_Exon	HOXC5_Exon	HOXC5_Exon	HOXC4_Exon	HOXC5_Exon	HOXC5_Exon	Hoxc5_Exon	HOXC5_Exon	HOXC5_Exon	SMUG1_Intergenic_downstream	HOXC4_Exon	HOXC5_Exon	LOC101394388_Exon	HOXC5_Exon	HOXC4_Exon	HOXC5_Exon			HOXC5_Exon	Hoxc4_Exon	SMUG1_Exon	HOXC5_Exon	HOXC5_Exon	HOXC5_Exon	HOXC4_Exon	LOC111157936_Exon		HOXC5_Exon	HOXC5_Exon
317	cg00219921
318	cg00220188	LOC113602247_Intergenic_downstream	CELF4_Intergenic_upstream	LOC117720249_Intergenic_upstream	266.g371_Intergenic_downstream		LOC112323084_Intergenic_upstream	LOC114230060_Intergenic_upstream	CELF4_Intergenic_upstream	LOC111825189_Intergenic_upstream	LOC05118_Intergenic_upstream	CELF4_Intergenic_upstream	LOC03044_Intergenic_upstream		LOC01145_Intergenic_upstream	LOC01184_Intergenic_upstream					CELF4_Intergenic_upstream							CELF4_Intergenic_upstream		FHOD3_Intergenic_downstream	CELF4_Intergenic_upstream	gene:ENSCCAG00000031463_Intergenic_upstream	LOC101404163_Intergenic_downstream	CELF4_Intergenic_upstream	gene:ENSCANG00000035639_Intergenic_upstream	LOC105853716_Intergenic_downstream	Celf4_Intergenic_upstream	Celf4_Intergenic_upstream	gene:ENSDNOG00000006214_Intergenic_upstream	Celf4_Intergenic_upstream			LOC115871726_Intergenic_downstream	CELF4_Intergenic_upstream	LOC102853052_Intergenic_upstream	LOC111142426_Intergenic_upstream	CELF4_Intergenic_upstream	LOC103118040_Promoter
319	cg00220465			Prdm8_Intergenic_upstream	167.g276_Intergenic_upstream								LOC00338_Promoter																		PRDM8_Intergenic_upstream	PRDM8_Promoter		PRDM8_Intergenic_upstream	PRDM8_Intergenic_upstream		Prdm8_Intergenic_upstream	Prdm8_Intergenic_upstream		Prdm8_Intergenic_upstream			LOC101645396_Intergenic_downstream	PRDM8_Intergenic_upstream
320	cg00220722	NCDN_threeUTR	TFAP2E_Promoter	Ncdn_threeUTR	268.g97_Promoter	NCDN_threeUTR	NCDN_threeUTR		NCDN_threeUTR			TFAP2E_Promoter			NCDN_threeUTR	TFAP2E_Promoter	NCDN_threeUTR				NCDN_threeUTR	NCDN_threeUTR	NCDN_threeUTR				Ncdn_threeUTR	NCDN_Intergenic_downstream						NCDN_threeUTR		NCDN_threeUTR	Tfap2e_Promoter	Tfap2e_Promoter					TFAP2E_Promoter	TFAP2E_Promoter	FBXO25_Intergenic_upstream			NCDN_threeUTR	NCDN_threeUTR
321	cg00220825	FOXP2_Intron	FOXP2_Intergenic_upstream	Foxp2_Promoter	46.g672_Intergenic_upstream	FOXP2_Intron	FOXP2_Promoter	FOXP2_Intron	FOXP2_Intergenic_upstream	FOXP2_Promoter	FOXP2_Promoter	FOXP2_Promoter	FOXP2_Intron	FOXP2_Intergenic_upstream	FOXP2_Promoter		FOXP2_Intron	FOXP2_Intron	FOXP2_Intron	FOXP2_Intron	FOXP2_Intergenic_upstream	FOXP2_Promoter	FOXP2_Intron	FOXP2_Intergenic_upstream	FOXP2_Intergenic_upstream	FOXP2_Intergenic_upstream		FOXP2_Intron	FOXP2_Intergenic_upstream	FOXP2_Intergenic_upstream	FOXP2_Promoter	FOXP2_Intergenic_upstream	LOC101391778_Intron	FOXP2_Promoter	FOXP2_Intergenic_upstream	FOXP2_Promoter	Foxp2_Intergenic_upstream	Foxp2_Intron	FOXP2_Intergenic_upstream	Foxp2_Promoter	FOXP2_Intergenic_upstream	FOXP2_Intron	FOXP2_Intergenic_upstream	gene:ENSLAFG00000027607_Intergenic_upstream	FOXP2_Intergenic_upstream	LOC111151927_Intergenic_upstream	FOXP2_Intergenic_upstream	FOXP2_Promoter	FOXP2_Intergenic_upstream
322	cg00222071	EVX2_fiveUTR	EVX2_Promoter	Evx2_Promoter		EVX2_Promoter		EVX2_fiveUTR	EVX2_Promoter	EVX2_Promoter	EVX2_Promoter	EVX2_Promoter	EVX2_Promoter		EVX2_Promoter	EVX2_Promoter	EVX2_Promoter	EVX2_Promoter	EVX2_Promoter	EVX2_Promoter	EVX2_Promoter	EVX2_Promoter	EVX2_Promoter	EVX2_Promoter	EVX2_Promoter	EVX2_Promoter		EVX2_Promoter	EVX2_Promoter		EVX2_Promoter	EVX2_Promoter	LOC101405407_Promoter	EVX2_Promoter	EVX2_Promoter	EVX2_Promoter	Evx2_Promoter	Evx2_Promoter	EVX2_Promoter	Evx2_Promoter	EVX2_Promoter	EVX2_Promoter	EVX2_Promoter			LOC111141216_Promoter	EVX2_Promoter	EVX2_Promoter	EVX2_Promoter
323	cg00222474	HOXA6_Exon	EVX1_Exon	Hoxa3_Exon	46.g334_Exon	HOXA6_Exon	HOXA6_Exon	HOXA3_Exon	HOXA6_Exon	HOXA3_Exon	HOXA6_Exon	HOXA6_Exon	HOXA6_Exon	HOXA6_Exon	HOXA6_Exon	HOXA5_fiveUTR	HOXA6_Exon	HOXA6_Exon	HOXA6_Exon	HOXA6_Exon	HOXA6_Exon	HOXA6_Exon	HOXA6_Exon	HOXA6_Exon	HOXA6_Exon	HOXA6_Exon	Hoxa6_Exon	HOXA6_Exon	HOXA6_Exon		HOXA6_Exon	HOXA3_Exon	LOC101393752_Exon	HOXA6_Exon	HOXA6_Exon	LOC105853238_Exon	Hoxa6_Exon	Hoxa6_Exon	HOXA6_Exon	Hoxa6_Exon	HOXA6_Exon	HOXA6_Exon	HOXA6_Exon	HOXA6_Exon		LOC111147194_Exon	HOXA6_Exon	HOXA6_Exon	HOXA6_Exon
324	cg00223609	PTCH1_Intron	PTCH1_Intron			PTCH1_Intron	PTCH1_Intron	PTCH1_Intron		PTCH1_Intron	PTCH1_Intron	PTCH1_Intron	PTCH1_Intron	PTCH1_Intron	PTCH1_Intron	PTCH1_Intron	PTCH1_Intron	PTCH1_Intron	PTCH1_Intron	PTCH1_Intron	PTCH1_Intron	PTCH1_Intron	PTCH1_Intron	PTCH1_Intron	PTCH1_Intron	PTCH1_Intron	Ptch1_Intron	PTCH1_Intron	PTCH1_Intron	PTCH1_Intron	PTCH1_Intron	PTCH1_Intron		PTCH1_Intron	PTCH1_Intron	PTCH1_Intron				Ptch1_Intron	PTCH1_Intron	PTCH1_Intron				LOC111139086_Intron	PTCH1_Intron		PTCH1_Intron
325	cg00225449			Zeb2_Promoter	0.g261_Intergenic_upstream						ZEB2_Promoter			ZEB2_Promoter		ZEB2_Promoter	ZEB2_Promoter	ZEB2_Promoter	ZEB2_Promoter	ZEB2_Promoter						ZEB2_Promoter			ZEB2_Exon			ZEB2_Promoter	LOC106800818_Promoter	ZEB2_Intergenic_upstream	ZEB2_Promoter	ZEB2_Promoter	Zeb2_Promoter	Zeb2_Promoter		Zeb2_Promoter				ZEB2_Promoter	LOC102871006_Intergenic_downstream		ZEB2_Intergenic_upstream	ZEB2_Promoter
326	cg00227334	HIF1AN_Intergenic_downstream	HIF1AN_Intergenic_downstream	Hif1an_threeUTR	386.g116_Intergenic_downstream	HIF1AN_Intergenic_downstream	HIF1AN_Intergenic_downstream	LOC114232477_Promoter	HIF1AN_threeUTR	LOC111823035_Promoter	HIF1AN_Intergenic_downstream	HIF1AN_Intergenic_downstream	HIF1AN_Intron	HIF1AN_Intergenic_downstream	LOC00922_Promoter	HIF1AN_Intron	HIF1AN_Intergenic_downstream	HIF1AN_threeUTR	HIF1AN_Intergenic_downstream	HIF1AN_Intergenic_downstream	HIF1AN_Intergenic_downstream	HIF1AN_Intergenic_downstream	HIF1AN_Intergenic_downstream	HIF1AN_Intergenic_downstream	HIF1AN_Intergenic_downstream	HIF1AN_Intergenic_downstream	Hif1an_Intergenic_downstream	HIF1AN_Intergenic_downstream	HIF1AN_Intergenic_downstream	gene:ENSCAPG00000009898_Intergenic_upstream	HIF1AN_Intergenic_downstream	HIF1AN_Intergenic_downstream	LOC101401832_Intergenic_downstream	HIF1AN_Intergenic_downstream	HIF1AN_Intergenic_downstream	HIF1AN_Intergenic_downstream			HIF1AN_Intergenic_downstream	Hif1an_threeUTR	HIF1AN_Intergenic_downstream	HIF1AN_Intergenic_downstream	LOC115870000_Intergenic_downstream	HIF1AN_Intergenic_downstream	HIF1AN_Intergenic_downstream	LOC111145240_Intergenic_downstream	HIF1AN_Intergenic_downstream	HIF1AN_Intergenic_downstream	HIF1AN_Intergenic_downstream
327	cg00228489			Znf827_Exon																										MMAA_Intergenic_downstream	ZNF827_Exon	ZNF827_Exon		ZNF827_fiveUTR	ZNF827_Exon		Zfp827_Exon	Zfp827_Exon	ZNF827_Exon				ZNF827_Exon		ZNF827_Exon
328	cg00230271																															AIMP1_Promoter			TBCK_fiveUTR
329	cg00232174	FOSB_Promoter	FOSB_Promoter		1036.g362_Promoter	FOSB_Promoter	FOSB_Promoter	FOSB_Promoter	FOSB_Promoter	FOSB_Promoter	FOSB_Promoter	FOSB_Promoter	FOSB_Promoter		FOSB_Promoter		FOSB_Promoter	FOSB_Promoter	FOSB_Promoter	FOSB_Promoter	FOSB_Promoter	FOSB_Promoter	FOSB_Promoter	FOSB_Promoter	RTN2_Intron	FOSB_Promoter	Fosb_Promoter	FOSB_fiveUTR	FOSB_Promoter		FOSB_Promoter	FOSB_fiveUTR	LOC101397018_Promoter	FOSB_Promoter	FOSB_Promoter				FOSB_Promoter	Fosb_Promoter	FOSB_Promoter	FOSB_Promoter	FOSB_Promoter	FOSB_Promoter	FOSB_Promoter	LOC111160766_Promoter	FOSB_Promoter	FOSB_Promoter	FOSB_Promoter
330	cg00234132	LMO1_Intergenic_upstream	LMO1_Intergenic_upstream	Lmo1_Intergenic_upstream	429.g149_Intergenic_upstream	LMO1_Intergenic_upstream		LMO1_Intergenic_upstream		LMO1_Intergenic_upstream	LMO1_Intergenic_upstream	LMO1_Intergenic_upstream	LMO1_Intergenic_upstream	LMO1_Intergenic_upstream	LMO1_Intergenic_upstream	LMO1_Intergenic_upstream	LMO1_Intergenic_upstream	LMO1_Intergenic_upstream	RIC3_Intergenic_upstream	LMO1_Intergenic_upstream	LMO1_Intergenic_upstream		LMO1_Intergenic_upstream		RIC3_Intergenic_upstream	LMO1_Intergenic_upstream		LMO1_Intergenic_upstream	LMO1_Intergenic_upstream			LMO1_Intergenic_upstream	LOC101389157_Intergenic_upstream	LMO1_Intergenic_upstream	LMO1_Intergenic_upstream	LMO1_Intron	Lmo1_Intergenic_upstream	Lmo1_Intergenic_upstream	LMO1_Intergenic_upstream	Lmo1_Intergenic_upstream	LMO1_Intergenic_upstream	LMO1_Intergenic_upstream	LMO1_Intergenic_upstream	LMO1_Intergenic_upstream	LMO1_Intergenic_upstream	LOC111159577_Intergenic_upstream		LMO1_Intergenic_upstream	LMO1_Intergenic_upstream
331	cg00234378	PHF21A_Promoter	CREB3L1_Intergenic_upstream	Phf21a_Promoter	387.g179_Intergenic_upstream	PHF21A_Promoter	PHF21A_Promoter	LOC114233457_Promoter	PHF21A_Promoter	PHF21A_Promoter	PHF21A_Promoter	LOC04392_Promoter	PHF21A_Promoter	PHF21A_Intergenic_upstream	LOC00540_Intergenic_downstream	PHF21A_Promoter	PHF21A_Promoter	PHF21A_Intergenic_upstream		PHF21A_Promoter	PHF21A_Promoter	PHF21A_Intergenic_upstream	PHF21A_Promoter	PHF21A_Promoter	PHF21A_Intergenic_upstream	PHF21A_Intron	Phf21a_Intergenic_upstream	PHF21A_Promoter	PHF21A_Promoter		PHF21A_Promoter	PHF21A_Promoter	LOC101394580_Promoter	PHF21A_Promoter	PHF21A_Promoter	PHF21A_Promoter	Phf21a_Intergenic_upstream	Phf21a_Promoter	PHF21A_Promoter	Phf21a_Intergenic_upstream	PHF21A_Intergenic_upstream	PHF21A_Intergenic_upstream	PHF21A_Intergenic_upstream	CREB3L1_Intergenic_upstream	PHF21A_Promoter	LOC111149723_Promoter	PHF21A_Promoter	PHF21A_Intron	PHF21A_Promoter
332	cg00235789	NFIA_Exon	NFIA_Exon	Nfia_Exon	228.g204_Exon	LOC103013652_Exon	NFIA_Exon	NFIA_Exon	NFIA_Exon	NFIA_Exon	NFIA_Exon	NFIA_Exon	NFIA_Exon	NFIA_Exon	NFIA_Exon	NFIA_Exon	NFIA_Exon	NFIA_Exon	NFIA_Exon	NFIA_Exon	NFIA_Exon	NFIA_Exon	NFIA_Exon	TM2D1_Intergenic_downstream	NFIA_Exon	NFIA_Exon	Nfia_Exon	NFIA_Exon	NFIA_Exon	NFIA_Exon	NFIA_Exon	NFIA_Exon		NFIA_Exon	NFIA_Exon	NFIA_Exon	Nfia_Exon	Nfia_Exon	TM2D1_Exon	Nfia_Exon	NFIA_Exon	NFIA_Exon	NFIA_Exon	TM2D1_Exon	NFIA_Exon	LOC111143037_Exon	NFIA_Exon	NFIA_Exon	NFIA_Exon
333	cg00236075	TNIK_Exon	TNIK_Exon	Tnik_Exon	261.g226_Exon	TNIK_Exon	TNIK_Exon	TNIK_Exon	TNIK_Exon	TNIK_Exon	TNIK_Exon	TNIK_Exon	TNIK_Exon	TNIK_Exon	TNIK_Exon	TNIK_Exon	TNIK_Exon	TNIK_Exon	TNIK_Exon	TNIK_Exon	TNIK_Exon	TNIK_Exon	TNIK_Exon	SLC2A2_Exon	TNIK_Exon	TNIK_Exon	Tnik_Exon	TNIK_Exon	TNIK_Exon		TNIK_Exon	TNIK_Exon	LOC101390730_Exon	TNIK_Exon	TNIK_Exon	TNIK_Exon			gene:ENSDNOG00000035137_Intergenic_downstream	Tnik_Exon	SLC2A2_Exon	TNIK_Exon	TNIK_Exon	TNIK_Exon	TNIK_Exon	LOC111147583_Exon	TNIK_Exon	TNIK_Exon	TNIK_Exon
334	cg00236139			Rnf220_Intron	472.g128_Intron																											RNF220_Intron		RNF220_Intron	RNF220_Intron		Rnf220_Intron	Rnf220_Intron					RNF220_Intron
335	cg00236396	TENM2_Intron	TENM2_Intron		140.g69_Intergenic_upstream	TENM2_Intron								TENM2_Intron	LOC01835_Intergenic_upstream	LOC05270_Intron	TENM2_Intron	TENM2_Intron	TENM2_Intron	TENM2_Intron	TENM2_Intron	TENM2_Intron	TENM2_Intron	TENM2_Intron	TENM2_Intron	TENM2_Intron			TENM2_Intron			TENM2_Intron	LOC101394907_Intron	TENM2_Intron	TENM2_Intron	TENM2_Intron	Tenm2_Intron	Tenm2_Intron			TENM2_Intron	TENM2_Intron		TENM2_Intron		LOC111140927_Intron	TENM2_Intron		TENM2_Intron
336	cg00238638	BUD13_Intron	gene:ENSAMEG00000008741_Intergenic_downstream		412.g66_Intergenic_upstream	BUD13_Intergenic_downstream									BUD13_Intergenic_downstream	BUD13_Intergenic_downstream	BUD13_Intergenic_downstream	BUD13_Intergenic_downstream	BUD13_Intergenic_downstream	BUD13_Intergenic_downstream	LOC112840589_Intergenic_upstream	TRNAV-AAC_Promoter	BUD13_Intergenic_downstream	BUD13_Intergenic_downstream	BUD13_Intron	BUD13_Intergenic_downstream		BUD13_Intergenic_downstream	BUD13_Intergenic_downstream	BUD13_Intergenic_downstream	BUD13_Intergenic_downstream	BUD13_Intergenic_downstream	LOC106801404_Intergenic_upstream	BUD13_Intergenic_downstream	BUD13_Intergenic_downstream	BUD13_Intergenic_downstream	Bud13_Intergenic_downstream	Bud13_Intergenic_downstream	BUD13_Intergenic_downstream	Bud13_Intergenic_downstream	BUD13_Intergenic_downstream	BUD13_Intergenic_downstream	LOC115873134_Intergenic_downstream	BUD13_Intergenic_downstream	LOC102849501_Intergenic_upstream	LOC111153945_Intergenic_downstream	BUD13_Intergenic_downstream	LOC103113455_Intergenic_downstream	LOC114211422_Intergenic_downstream
337	cg00238826	CLSTN2_Intergenic_upstream	gene:ENSAMEG00000015739_Intergenic_downstream	LOC117693432_Intergenic_downstream	261.g191_Intergenic_downstream			CLSTN2_Intergenic_upstream		CLSTN2_Intergenic_upstream	CLSTN2_Intergenic_upstream		CLSTN2_Intergenic_upstream	CLSTN2_Intergenic_upstream	OST4B_Promoter	CLSTN2_Intergenic_upstream	gene:ENSDLEG00000001144_Intergenic_upstream					CLSTN2_Intergenic_upstream	CLSTN2_Intergenic_upstream					CLSTN2_Exon		RBP1_Intergenic_upstream	CLSTN2_Intergenic_upstream		LOC101391281_Intergenic_upstream		CLSTN2_Intergenic_upstream		Clstn2_Intergenic_upstream	Clstn2_Intergenic_upstream	NMNAT3_Intergenic_upstream				LOC115868641_Intergenic_downstream	NMNAT3_Intergenic_upstream		LOC111155102_Intergenic_upstream
338	cg00239815	LOC113601436_Exon	DICER1_Intergenic_downstream	Dicer1_Intergenic_downstream	108.g629_Intergenic_downstream	DICER1_Intergenic_downstream	DICER1_Intergenic_downstream	DICER1_Intergenic_downstream	DICER1_Intergenic_downstream		DICER1_Intergenic_downstream	LOC00150_Intergenic_downstream		DICER1_Intergenic_downstream	DICER1_Intergenic_downstream	DICER1_Intergenic_downstream	DICER1_Intergenic_downstream	DICER1_Intergenic_downstream	DICER1_Intergenic_downstream	DICER1_Intergenic_downstream	LOC112822697_Intergenic_downstream	DICER1_Intergenic_downstream	DICER1_Intergenic_downstream	DICER1_Intergenic_downstream	DICER1_Intergenic_downstream	DICER1_Intergenic_downstream	Dicer1_Intergenic_downstream	DICER1_Intergenic_downstream	DICER1_Intergenic_downstream	DICER1_Intergenic_downstream	DICER1_Intergenic_downstream	DICER1_Intergenic_downstream	LOC101408141_Intergenic_downstream	DICER1_Intergenic_downstream	DICER1_Intergenic_downstream	DICER1_Intergenic_downstream	DICER1_Intergenic_downstream	Dicer1_Intergenic_downstream	DICER1_Intergenic_downstream		DICER1_Intergenic_downstream	DICER1_Intergenic_downstream	LOC115868731_Intergenic_upstream	DICER1_Intergenic_downstream	LOC102863279_Intergenic_upstream	LOC111148507_Intergenic_downstream	DICER1_Intergenic_downstream		LOC114204776_Intergenic_upstream
339	cg00240737	GRIK2_Exon	GRIK2_Exon	Grik2_Exon	47.g644_Exon	GRIK2_Exon	GRIK2_Exon	GRIK2_Exon	GRIK2_Exon	GRIK2_Exon	GRIK2_Exon	GRIK2_Exon	GRIK2_Exon		GRIK2_Exon	GRIK2_Exon	GRIK2_Exon	GRIK2_Exon	GRIK2_Exon	GRIK2_Exon	GRIK2_Exon	LOC105076927_Exon	GRIK2_Exon	GRIK2_Exon	GRIK2_Exon	GRIK2_Exon		GRIK2_Exon	GRIK2_Exon	GRIK2_Exon	GRIK2_Exon	GRIK2_Exon	LOC101406261_Exon	GRIK2_Exon	GRIK2_Exon	GRIK2_Exon	Grik2_Exon	Grik2_Exon	GRIK2_Exon	Grik2_Exon	GRIK2_Exon	GRIK2_Exon	GRIK2_Exon	GRIK2_Exon	GRIK2_Exon	LOC111158270_Exon	GRIK2_Exon	GRIK2_Exon	GRIK2_Exon
340	cg00240849					SLC4A4_Exon	SLC4A4_Exon	SLC4A4_Exon		SLC4A4_Exon	SLC4A4_Exon	SLC4A4_Exon	LOC00349_Exon				SLC4A4_Exon	SLC4A4_Exon	SLC4A4_Exon	SLC4A4_Exon		SLC4A4_Exon	SLC4A4_Exon			SLC4A4_Exon			SLC4A4_Exon	SLC4A4_Exon	Slc4a4_Exon		LOC101390698_Exon	SLC4A4_Exon	SLC4A4_Exon
341	cg00242883			Prkd1_Intergenic_downstream																							Tmem160_Intergenic_upstream				PRKD1_Intergenic_downstream	PRKD1_Intergenic_downstream		PRKD1_Intergenic_downstream	PRKD1_Intergenic_downstream	PRKD1_Intergenic_downstream	Prkd1_Intergenic_downstream	Prkd1_Intergenic_downstream	PRKD1_Intergenic_downstream	Prkd1_Intergenic_downstream			LOC115868785_Intergenic_downstream					LOC107522109_Intergenic_downstream
342	cg00243488	LOC113599414_Exon	UTP11_Intergenic_downstream	Pou3f1_Intergenic_upstream	268.g32_Intergenic_upstream	POU3F1_Intergenic_upstream	POU3F1_Intergenic_upstream	LOC114234975_Intergenic_downstream	POU3F1_Intergenic_upstream	LOC102416903_Intergenic_downstream	POU3F1_Intergenic_upstream	LOC03932_Promoter	POU3F1_Intergenic_upstream		POU3F1_Intergenic_upstream	POU3F1_Intergenic_upstream	POU3F1_Intergenic_upstream	POU3F1_Intergenic_upstream	POU3F1_Intergenic_upstream	POU3F1_Intergenic_upstream		LOC105072868_Intergenic_upstream	POU3F1_Intergenic_upstream	POU3F1_Intergenic_upstream	POU3F1_Intron	POU3F1_Intergenic_upstream	Pou3f1_Intergenic_upstream	POU3F1_Intron	POU3F1_Intron	UTP11_Intergenic_downstream	POU3F1_Intergenic_upstream	POU3F1_Intergenic_upstream	LOC101401212_Intergenic_upstream	UTP11_Intron	UTP11_Intergenic_downstream	POU3F1_Intergenic_upstream	Pou3f1_Intergenic_upstream	Pou3f1_Intergenic_upstream	POU3F1_Intergenic_upstream	Fhl3_Intergenic_upstream	POU3F1_Intergenic_upstream	POU3F1_Intergenic_upstream	POU3F1_Intergenic_upstream	POU3F1_Intergenic_upstream	LOC102858462_Intergenic_downstream	LOC111143652_Intergenic_upstream	UTP11_Intergenic_downstream	LOC107522741_Intergenic_downstream
343	cg00244134	LOC113599268_Intergenic_downstream	PKN2_Intergenic_upstream	LOC117707422_Intergenic_downstream	228.g13_Intergenic_upstream	LOC114236574_Intergenic_upstream	LOC112309472_Intergenic_upstream	LOC114228447_Intergenic_upstream	LOC00978_Intergenic_downstream	LOC111827068_Intergenic_upstream	LOC02277_Intergenic_downstream	PKN2_Intergenic_upstream	PKN2_Intergenic_upstream		PKN2_Intergenic_upstream	PKN2_Intergenic_upstream	PKN2_Intergenic_upstream	TRNAD-GUC_Intergenic_upstream	PKN2_Intergenic_upstream	PKN2_Intron	LOC112824704_Intergenic_upstream	PKN2_Intergenic_upstream	PKN2_Intergenic_upstream	GTF2B_Intergenic_downstream	PKN2_Intergenic_upstream	PKN2_Intergenic_upstream	Pkn2_Intergenic_upstream	PKN2_Intergenic_upstream	PKN2_Intron	GTF2B_Intergenic_downstream	PKN2_Intergenic_upstream	PKN2_Intergenic_upstream	LOC101404341_Intergenic_upstream	PKN2_Intergenic_upstream	PKN2_Intergenic_upstream	PKN2_Intergenic_upstream	Pkn2_Intergenic_upstream	Pkn2_Intergenic_upstream	PKN2_Intergenic_upstream	Pkn2_Intergenic_upstream	gene:ENSCAFG00040007803_Intergenic_upstream	PKN2_Intergenic_upstream	LOC101664615_Intergenic_downstream	PKN2_Intergenic_upstream	LOC102849699_Intergenic_upstream	LOC111143175_Intergenic_upstream	PKN2_Intergenic_upstream	LOC103122059_Intergenic_downstream	LOC114208541_Intergenic_upstream
344	cg00244213	HNRNPD_Exon	HNRNPD_Intergenic_downstream	Hnrnpd_Exon	167.g264_Intergenic_downstream	HNRNPD_Intron	HNRNPD_Intron	HNRNPD_threeUTR	HNRNPD_Intergenic_downstream	HNRNPD_Intron	HNRNPD_Intergenic_downstream	HNRNPD_Intergenic_downstream	HNRNPD_Intron	HNRNPD_Intergenic_downstream	HNRNPD_Intron	HNRNPD_threeUTR	HNRNPD_threeUTR	HNRNPD_threeUTR	HNRNPDL_Intron	HNRNPDL_threeUTR	HNRNPD_Exon	HNRNPD_Intron	HNRNPD_threeUTR	HNRNPD_Intergenic_downstream			Hnrnpd_Intergenic_downstream	HNRNPD_Intron	HNRNPD_threeUTR	HNRNPDL_Intergenic_downstream	HNRNPD_Intergenic_downstream	HNRNPD_Intron	LOC101392278_Exon	HNRNPD_Intergenic_downstream	HNRNPD_Intron	HNRNPD_Exon	Hnrnpd_threeUTR	Hnrnpd_Intergenic_downstream	HNRNPD_Intergenic_downstream	Hnrnpd_Intron	HNRNPDL_Intron	HNRNPD_Exon	HNRNPD_Intron	HNRNPD_Intergenic_downstream	HNRNPD_Intron	LOC111148818_threeUTR	HNRNPD_threeUTR	HNRNPD_threeUTR	HNRNPD_Exon
345	cg00246701	LOC106980684_Intergenic_upstream	ZIC3_Intergenic_upstream		197206.g290_Intergenic_upstream	ZIC3_Intergenic_upstream	LOC112310283_Intergenic_downstream		CRNKL1L_Intergenic_upstream			ZIC3_Intergenic_upstream		ZIC3_Intergenic_upstream	ZIC3_Intergenic_upstream	ZIC3_Intergenic_upstream	ZIC3_Intergenic_upstream		ZIC3_Intergenic_upstream		LOC112815511_Promoter	LOC105067075_Intergenic_downstream	ZIC3_Intergenic_upstream	ZIC3_Intergenic_upstream	gene:ENSCAFG00030015121_Intergenic_upstream	ZIC3_Intergenic_upstream		ZIC3_Intergenic_upstream			ZIC3_Intergenic_upstream	ZIC3_Intergenic_upstream	LOC101403885_Intergenic_upstream	ZIC3_Intergenic_upstream	ZIC3_Intergenic_upstream	ZIC3_Intergenic_upstream	Zic3_Intergenic_upstream	Zic3_Intergenic_upstream	ZIC3_Intergenic_upstream	Zic3_Intergenic_upstream	gene:ENSCAFG00040009514_Intergenic_upstream	ZIC3_Intergenic_upstream		ZIC3_Intergenic_upstream	ZIC3_Intergenic_upstream	LOC111139354_Intergenic_upstream	ZIC3_Exon	ZIC3_Intergenic_upstream	LOC114201449_Promoter
346	cg00246767	KANK4_Exon	KANK4_Exon	Kank4_Exon	228.g197_Exon	KANK4_Exon	KANK4_Exon	KANK4_Exon	KANK4_Exon	KANK4_Exon	KANK4_Exon	KANK4_Exon	KANK4_Exon	KANK4_Exon	KANK4_Exon	KANK4_Exon	KANK4_Exon	KANK4_Exon	USP1_Exon	KANK4_Exon	KANK4_Exon	KANK4_Exon	KANK4_Exon	L1TD1_Exon	KANK4_Exon	KANK4_Exon		KANK4_Exon	KANK4_Exon			KANK4_Exon	LOC101404104_Exon	KANK4_Exon	KANK4_Exon	KANK4_Exon	Kank4_Exon	Kank4_Exon	KANK4_Exon	Snrnp40_Exon	KANK4_Exon	KANK4_Exon	KANK4_Exon	KANK4_Exon	KANK4_Exon	LOC111143130_Exon	L1TD1_Exon	KANK4_Exon	KANK4_Exon
347	cg00247020	DHX30_fiveUTR	DHX30_Promoter	Dhx30_fiveUTR	107.g652_Intergenic_upstream		DHX30_fiveUTR	DHX30_fiveUTR	DHX30_fiveUTR	LOC102437848_Exon	DHX30_fiveUTR	DHX30_Promoter	DHX30_fiveUTR	DHX30_Promoter	DHX30_Promoter	DHX30_fiveUTR	DHX30_Promoter		DHX30_Promoter	DHX30_Promoter	DHX30_fiveUTR		DHX30_Promoter	DHX30_Promoter	DHX30_Promoter	DHX30_Intergenic_upstream		DHX30_Promoter	DHX30_Promoter		DHX30_Promoter	DHX30_Promoter	LOC101387847_fiveUTR	DHX30_Promoter		DHX30_fiveUTR	Dhx30_Promoter	Dhx30_Promoter	DHX30_Promoter	Dhx30_Promoter	DHX30_Promoter	DHX30_Promoter	DHX30_fiveUTR		DHX30_fiveUTR	LOC111144178_fiveUTR	DHX30_Intergenic_upstream
348	cg00247437	DCDC1_Intron	DCDC1_Intron			DCDC1_Intron	DCDC1_Intron	DCDC1_Intron	DCDC1_Intron	LOC102426399_Intron	DCDC1_Intron	DCDC1_Intron	DCDC1_Intron	DCDC1_Intron	DCDC1_Intron	DCDC1_Intron	DCDC1_Intron	DCDC5_Intron	DNAJC24_Intron	DNAJC24_Exon	LOC112829786_Intron	DCDC5_Intergenic_upstream	DNAJC24_Intron	gene:ENSCAFG00020002051_Intergenic_upstream	gene:ENSCAFG00030019119_Intron	DNAJC24_Intergenic_upstream		DNAJC24_Intron	DNAJC24_Intron			gene:ENSCCAG00000024228_Intron	LOC106803143_Intron	DNAJC24_Intron	DNAJC24_Intron	DCDC5_Intergenic_upstream	Dnajc24_Intergenic_upstream	Dnajc24_Intron	MPPED2_Intron	Immp1l_Intergenic_downstream	ELP4_Intron	ELP4_Intron	DCDC1_Intron		DCDC5_Intergenic_upstream	LOC111149926_Intron	DNAJC24_Intergenic_upstream	DCDC5_Intergenic_upstream	LOC114196939_Intergenic_downstream
349	cg00247864	ACBD6_Intron	ACBD6_Intron	Acbd6_Intron		ACBD6_Intron	ACBD6_Intron	ACBD6_Intron	ACBD6_Intron	ACBD6_Intron	ACBD6_Intron	ACBD6_Intron	LOC01334_Intron	ACBD6_Intron	ACBD6_Intron	ACBD6_threeUTR	ACBD6_Intron	ACBD6_threeUTR	ACBD6_Intron	ACBD6_Intron	ACBD6_Intron	ACBD6_Intron	ACBD6_Intron	ACBD6_Intron	ACBD6_Intron	LHX4_Intron	Lhx4_Intergenic_downstream	ACBD6_Intron	ACBD6_Intron	ACBD6_Intron	ACBD6_Intron	LHX4_Intron	LOC101408203_Intron	ACBD6_Intron	ACBD6_Intron		Acbd6_Intron	Acbd6_Intron	LHX4_Intergenic_downstream		ACBD6_Intron	ACBD6_Intron				LOC111150826_Intron	ACBD6_Intron	ACBD6_Intron	ACBD6_Intron
350	cg00247972	TCEANC2_Intron	TCEANC2_Intron	Tceanc2_Intron	228.g268_Intron	TCEANC2_Intron	TCEANC2_Intron	TCEANC2_Intron	TCEANC2_Intron	TCEANC2_Intron	TCEANC2_Intron	TCEANC2_Intron	TCEANC2_Intron	TCEANC2_Intron	TCEANC2_Intron	TCEANC2_Intron	TCEANC2_Intron	TCEANC2_Intron	TCEANC2_Intron	TCEANC2_Intron	TCEANC2_Intron	TCEANC2_Intron	TCEANC2_Intron	TCEANC2_Intron	TCEANC2_Intron	TCEANC2_Intron	Cdcp2_Intron	TCEANC2_Intron	TCEANC2_Intron	TCEANC2_Intron	TCEANC2_Intron	TCEANC2_Intron		TCEANC2_Intron	TCEANC2_Intron	TCEANC2_Intron	Tceanc2_Intron	Tceanc2_Intron	TCEANC2_Intron	Tceanc2_Intron	TCEANC2_Intron	TCEANC2_Intron	TCEANC2_Intron	TCEANC2_Intron	TCEANC2_Intron	LOC111143596_Intron	TCEANC2_Intron	TCEANC2_Intron	TCEANC2_Intron
351	cg00249321	USH2A_Intron	USH2A_Intron	Ush2a_Intron	262.g76_Intron	LOC103013378_Intron	USH2A_Intron	USH2A_Intron		LOC102441494_Intron	KCTD3_Intergenic_downstream	LOC02273_Intron	USH2AL_Intron	USH2A_Intron	LOC02052_Intron	KCTD3_Intergenic_downstream	USH2A_Intron	USH2A_Intron	USH2A_Intron	USH2A_Intron		USH2A_Intron	USH2A_Intron	USH2A_Intron	KCTD3_Intergenic_downstream	KCTD3_Intergenic_downstream		USH2A_Intron	USH2A_Intron	USH2A_Intron	USH2A_Intron	USH2A_Intron	LOC101393671_Intron	USH2A_Intron	USH2A_Intron	USH2A_Intron	Ush2a_Intron	Ush2a_Intron	USH2A_Intron	Ush2a_Intron	KCTD3_Intergenic_downstream	USH2A_Intron	USH2A_Intron	KCTD3_Intergenic_downstream	USH2A_Intron	LOC111151119_Intron	USH2A_Intron	LOC103117326_Intergenic_upstream	USH2A_Intron
352	cg00249744	OSBP2_Exon		Osbp2_Exon	410.g214_Intergenic_upstream	OSBP2_Intron	OSBP2_Exon	OSBP2_Exon	OSBP2_Exon	OSBP2_Intron	OSBP2_Intron	OSBP2_Exon	OSBP2_Exon		OSBP2_Exon	OSBP2_Exon	OSBP2_Intron	OSBP2_Intron	OSBP2_Intron	OSBP2_Intron	OSBP2_Intron	OSBP2_Intron	OSBP2_Intron	OSBP2_Intron	OSBP2_Intron	OSBP2_Intron	gene:ENSCCNG00000029258_Intergenic_upstream	OSBP2_Intron	OSBP2_Intron		DUSP18_Intron	OSBP2_Intron	LOC101394392_Intron	OSBP2_fiveUTR		OSBP2_Exon	Osbp2_Intron	Osbp2_Intron	OSBP2_Intergenic_upstream		OSBP2_Intron	OSBP2_Intron			OSBP2_Exon	LOC111160054_Exon	OSBP2_Intron		OSBP2_Exon
353	cg00249943	TRPC7_Exon	TRPC7_Exon	Trpc7_Exon	1.g231_Exon	TRPC7_Exon	TRPC7_Exon	TRPC7_Exon	TRPC7_Exon	TRPC7_Exon	TRPC7_Exon	TRPC7_Exon	SMIM32_Intergenic_upstream	TRPC7_Exon	TRPC7_Exon	TRPC7_Exon	TRPC7_Exon	TRPC7_Exon	TRPC7_Exon	TRPC7_Exon	TRPC7_Exon	TRPC7_Exon	TRPC7_Exon	TRPC7_Exon	TRPC7_Exon	TRPC7_Exon	Trpc7_Exon	TRPC7_Exon	TRPC7_Exon	TRPC7_Exon	TRPC7_Exon	TRPC7_Exon	LOC101388712_Exon	TRPC7_Exon	TRPC7_Exon	TRPC7_Exon	Trpc7_Exon	Trpc7_Exon	TRPC7_Exon	Trpc7_Exon	TRPC7_Exon	TRPC7_Exon	TRPC7_Exon	TRPC7_Exon	TRPC7_Exon	LOC111141056_Exon		TRPC7_Exon	TRPC7_Exon
354	cg00250171	LOC113603209_Intergenic_downstream	IRX2_Intergenic_upstream	Irx2_Intergenic_upstream	1.g1027_Intergenic_upstream	IRX2_Intergenic_upstream	LOC112321218_Intergenic_downstream	LOC114230120_Intergenic_downstream	C5orf38_Intergenic_downstream	CUNH5orf38_Intergenic_downstream	C5orf38_Intergenic_downstream	C5orf38_Intergenic_downstream	C5orf38_Intergenic_downstream		IRX2_Intergenic_upstream	IRX2_Intergenic_upstream	IRX2_Intergenic_upstream	IRX2_Intergenic_upstream	gene:ENSBGRG00000008698_Intergenic_downstream	gene:ENSBIXG00000016819_Intergenic_downstream		LOC105081225_Intergenic_downstream	IRX2_Intergenic_upstream	IRX2_Intergenic_upstream	IRX2_Intergenic_upstream	IRX2_Intergenic_upstream	Irx2_Intergenic_upstream	IRX2_Intergenic_upstream	IRX2_Intergenic_upstream	LPCAT1_Intergenic_upstream	IRX2_Intergenic_upstream	IRX2_Intergenic_upstream	LOC106803486_Promoter	IRX2_Intergenic_upstream	IRX1_Intergenic_upstream	IRX2_Intergenic_upstream	Irx2_Intergenic_upstream	Irx2_Intergenic_upstream		Irx4_Intergenic_upstream	IRX2_Intergenic_upstream	IRX2_Intergenic_upstream	LOC101662716_Intron	IRX2_Intergenic_upstream	LOC102844514_Intron	LOC111153476_Intergenic_upstream	IRX2_Intergenic_upstream
355	cg00250365	LOC113603750_Intergenic_upstream	GATA3_Intergenic_downstream	LOC117714440_Intergenic_downstream			LOC112321059_Promoter	LOC114227725_Intergenic_downstream	LOC00238_Intergenic_downstream	LOC106697114_Intergenic_upstream	LOC00233_Intergenic_downstream	GATA3_Intergenic_downstream	LOC00288_Intergenic_upstream		GATA3_Intergenic_downstream	GATA3_Intergenic_downstream	GATA3_Intergenic_downstream	LOC104998119_Intergenic_downstream	GATA3_Intergenic_downstream	GATA3_Intergenic_downstream	LOC112810138_Intergenic_downstream	LOC105074690_Promoter	gene:ENSCDRG00005012965_Intergenic_downstream	GATA3_Intergenic_downstream	GATA3_Intergenic_downstream	GATA3_Intergenic_downstream		GATA3_Intergenic_downstream	GATA3_Intergenic_downstream				LOC106801099_Intergenic_downstream	GATA3_Intergenic_downstream	GATA3_Intergenic_downstream	LOC101629872_Intergenic_downstream	Gata3_Intergenic_downstream	gene:ENSCGRG00015019430_Intergenic_downstream	gene:ENSDNOG00000039015_Intergenic_downstream		GATA3_Intergenic_downstream	GATA3_Intergenic_downstream	LOC115874010_Intergenic_upstream	UBE2L5_Intergenic_upstream	LOC102870831_Promoter	LOC111158615_Intergenic_downstream	GATA3_Intergenic_downstream	LOC103124024_Intergenic_downstream	LOC114217778_Intergenic_downstream
356	cg00250826	CALU_Exon	CALU_Exon	Calu_Exon	46.g771_Exon	CALU_Exon	CALU_Exon	CALU_Exon	CALU_fiveUTR	CALU_Exon	CALU_Exon	CALU_fiveUTR	CALU_Exon	CALU_Intron	CALU_Exon	CALU_Exon	CALU_Exon	CALU_Exon	CALU_Exon	CALU_Exon		CALU_Intron	CALU_Exon	CALU_Intron	CALU_Exon	CALU_Exon	Calu_Exon	CALU_Exon	CALU_Exon	OPN1SW_Intergenic_downstream	CALU_Exon	CALU_Exon	LOC101395452_Exon	CALU_Exon	CALU_Exon	CALU_Exon	Calu_Exon	Calu_Exon	CALU_Exon	Calu_Exon	CALU_Exon	FAM71F1_Exon	CALU_Exon	CALU_Exon	CALU_Exon	LOC111151998_Exon	CALU_Exon	CALU_Exon	CALU_Exon
357	cg00251344	ZIC4_Promoter	ZIC1_Intergenic_downstream	Zic1_threeUTR	261.g129_Promoter	ZIC1_Intergenic_downstream								ZIC4_Intergenic_upstream	ZIC1_Intergenic_downstream	ZIC1_Intergenic_downstream	ZIC1_threeUTR	ZIC1_Intergenic_downstream	ZIC1_Intergenic_downstream	ZIC1_threeUTR	ZIC1_Intergenic_downstream	ZIC1_Intergenic_downstream	ZIC4_Intergenic_upstream	ZIC1_Intergenic_downstream	ZIC1_Intron	ZIC1_threeUTR	Zic1_Intergenic_downstream	ZIC1_threeUTR	ZIC1_Intergenic_downstream			ZIC1_Intergenic_downstream	LOC101392839_Intergenic_downstream		ZIC4_Promoter						ZIC1_Intron	ZIC4_Promoter		ZIC1_Intergenic_downstream	ZIC1_Intergenic_downstream	LOC111149626_Intergenic_downstream	ZIC1_Intron	ZIC1_Intergenic_downstream	ZIC1_Intergenic_downstream
358	cg00251385	ACACA_Intron	ACACA_Intron	Acaca_Intron	402.g515_Intron	ACACA_Intron	ACACA_Intron	ACACA_Intron	ACACA_Intron	ACACA_Intron	ACACA_Intron	ACACA_Intron	ACACA_Intron		ACACA_Intron	ACACA_Intron	ACACA_Intron	ACACA_Intron	ACACA_Intron	ACACA_Intron	ACACA_Intron	ACACA_Intron	ACACA_Intron	ACACA_Intron	ACACA_Intron	ACACA_Intron	Acaca_Intron	ACACA_Intron	ACACA_Intron	ACACA_Intron	ACACA_Intron		LOC101398204_Intron	ACACA_Intron	ACACA_Intron	ACACA_Intron	Acaca_Intron	Acaca_Intron	ACACA_Intron	Acaca_Intron	ACACA_Intron	ACACA_Intron	ACACA_Intron	ACACA_Intron	ACACA_Intron	LOC111151230_Intron	TADA2A_Intron	ACACA_Intron	ACACA_Intron
359	cg00251628	PSMD11_threeUTR	CDK5R1_Promoter		402.g590_Promoter	PSMD11_threeUTR	PSMD11_threeUTR		LOC02169_Promoter			CDK5R1_Promoter					CDK5R1_Promoter	PSMD11_threeUTR	CDK5R1_Promoter	PSMD11_Intron	PSMD11_threeUTR	PSMD11_threeUTR	PSMD11_threeUTR	PSMD11_threeUTR	CDK5R1_Promoter	CDK5R1_Promoter		CDK5R1_Promoter	CDK5R1_Promoter	CDK5R1_Promoter	CDK5R1_Promoter		LOC101407570_threeUTR	PSMD11_threeUTR	CDK5R1_Promoter	PSMD11_threeUTR	Psmd11_threeUTR	Psmd11_threeUTR			CDK5R1_Promoter	CDK5R1_Promoter		CDK5R1_Promoter		LOC111151672_Promoter			PSMD11_threeUTR
360	cg00251636	MSX2_Exon	MSX2_Exon	Msx2_Exon	140.g157_Exon	MSX2_Exon	MSX2_Exon	MSX2_Exon	MSX2_Exon	MSX2_Exon	MSX2_Exon	MSX2_Exon	MSX2_Exon	MSX2_Exon	MSX2_Exon	MSX2_Exon	MSX2_Exon	MSX2_Exon	MSX2_Exon	MSX2_Exon	MSX2_Exon	MSX2_Exon	MSX2_Exon	MSX2_Exon	MSX2_Exon		Msx2_Exon	MSX2_Exon	MSX2_Exon	DRD1_Intergenic_downstream	MSX2_Exon	MSX2_Exon	LOC101388837_Exon	MSX2_Exon	MSX2_Exon	MSX2_Exon	Msx2_Exon	Msx2_Exon	MSX2_Exon	Msx2_Exon	MSX2_Exon	MSX2_Exon	MSX2_Exon	MSX2_Exon	LOC102875494_Exon	LOC111141206_Exon	MSX2_Exon	MSX2_Exon
361	cg00252404	LOC113594661_Promoter	EIF4E3_Intergenic_downstream			FOXP1_Intron															FOXP1_Intron	TRNAA-CGC_Intergenic_downstream	EIF4E3_Intergenic_downstream	EIF4E3_Intergenic_downstream	EIF4E3_Intergenic_downstream			EIF4E3_Intron				EIF4E3_Intergenic_downstream			PROK2_Intergenic_downstream					Eif4e3_Intergenic_downstream	EIF4E3_Intergenic_downstream	EIF4E3_Intergenic_downstream							FOXP1_Intron
362	cg00252955	LOC113598210_Intergenic_upstream	PSMD14_Intergenic_upstream	Psmd14_Intergenic_upstream	0.g329_Intergenic_downstream	PSMD14_Intergenic_upstream								TANK_Intergenic_downstream	TANK_Intergenic_downstream	PSMD14_Intergenic_upstream	PSMD14_Intergenic_upstream	TRNAL-CAA_Intergenic_upstream	gene:ENSBGRG00000015620_Intergenic_downstream	PSMD14_Intron		LOC105081944_Intron	PSMD14_Intergenic_upstream	PSMD14_Intergenic_upstream	PSMD14_Intergenic_upstream	TBR1_Intergenic_upstream	gene:ENSCCNG00000010390_Intergenic_downstream	PSMD14_Intergenic_upstream	PSMD14_Intergenic_upstream	TANK_Intergenic_downstream	PSMD14_Intergenic_upstream	PSMD14_Intergenic_upstream	LOC101393377_Intergenic_upstream	TANK_Intergenic_downstream	TANK_Intergenic_downstream	PSMD14_Intergenic_upstream	Psmd14_Intergenic_upstream	Tank_Intron	TANK_Intergenic_downstream	Psmd14_Intergenic_upstream	PSMD14_Intergenic_upstream	PSMD14_Intergenic_upstream		TANK_Intergenic_downstream			TANK_Intergenic_downstream	TANK_Intergenic_downstream	PSMD14_Intergenic_upstream
363	cg00253748	FAM98A_Exon		Fam98a_Exon	209.g123_Exon	FAM98A_Exon	FAM98A_Exon	FAM98A_Exon	FAM98A_Exon	FAM98A_Exon	FAM98A_Exon	FAM98A_Exon	FAM98A_Exon	FAM98A_Exon	FAM98A_Exon	FAM98A_Exon	FAM98A_Exon		FAM98A_Exon	FAM98A_Exon		FAM98A_Exon	FAM98A_Exon	FAM98A_Exon	FAM98A_Exon			FAM98A_Exon	FAM98A_Exon	FAM98A_Exon	FAM98A_Exon	FAM98A_Exon	LOC101387248_Exon	FAM98A_Exon		FAM98A_Exon			FAM98A_Exon	Fam98a_Exon	FAM98A_Exon	FAM98A_Exon		FAM98A_Exon	FAM98A_Exon	LOC111158482_Exon	FAM98A_Exon	FAM98A_Exon
364	cg00253867	BRWD3_Exon	BRWD3_Exon	Brwd3_Exon	196418.g113_Exon	BRWD3_Exon	BRWD3_Exon	BRWD3_Exon	BRWD3_Exon	BRWD3_Exon	TENT5D_Intergenic_downstream	BRWD3_Exon	BRWD3_fiveUTR	BRWD3_Exon	BRWD3_Exon	BRWD3_Exon	BRWD3_Exon	LOC104991343_Exon	BRWD3_Exon		BRWD3_Exon	BRWD3_Exon	BRWD3_Exon	BRWD3_Exon	BRWD3_Exon	BRWD3_Exon	Brwd3_Exon	BRWD3_Exon	BRWD3_Exon	CYSLTR1_Intergenic_upstream	BRWD3_Exon		LOC101390796_Exon	BRWD3_Exon	BRWD3_Exon	BRWD3_Exon	Brwd3_Exon	Brwd3_Exon	BRWD3_Exon	Brwd3_Exon	BRWD3_Exon	BRWD3_Exon	BRWD3_Exon	BRWD3_Exon	BRWD3_Exon	LOC111160923_Exon	BRWD3_Exon		BRWD3_Exon
365	cg00256784	LOC106970431_fiveUTR	FMC1-LUC7L2_Intron	LOC117720637_fiveUTR	507.g144_Intron	LOC103015468_fiveUTR	LOC112299781_fiveUTR	LOC103294095_fiveUTR	KLRG2_Intergenic_downstream	LOC102440016_fiveUTR	KLRG2_Intergenic_downstream	LUC7L2_Intron	LUC7L2_fiveUTR	LUC7L2_Intron	LUC7L2_fiveUTR	LUC7L2_fiveUTR	FMC1-LUC7L2_Intron	LOC104999369_fiveUTR	LUC7L2_Intron	LUC7L2_fiveUTR	LOC112811066_fiveUTR	LOC105063034_Exon	FMC1-LUC7L2_Exon	LUC7L2_fiveUTR	LUC7L2_Intron	FMC1_Intergenic_downstream	Luc7l2_Intron	FMC1-LUC7L2_fiveUTR	FMC1-LUC7L2_Promoter	FMC1-LUC7L2_Intergenic_upstream	LUC7L2_fiveUTR	FMC1-LUC7L2_Intron	LOC101388581_fiveUTR	LUC7L2_Intron	FMC1_Intergenic_downstream	LOC101628907_fiveUTR	Luc7l2_Intron	Luc7l2_fiveUTR		Luc7l2_Intron	LUC7L2_fiveUTR	LUC7L2_fiveUTR	LOC101657258_Intergenic_upstream	LUC7L2_Intron	LUC7L2_Intron	LOC111151855_fiveUTR	LUC7L2_Intergenic_upstream	LOC103115402_fiveUTR	LOC114211598_fiveUTR
366	cg00256932	MAPK8IP2_Exon			58.g12_Exon	MAPK8IP2_Exon			MAPK8IP2_Exon	MAPK8IP2_Exon	MAPK8IP2_Exon	MAPK8IP2_Exon			MAPK8IP2_Exon		MAPK8IP2_Exon				MAPK8IP2_Exon	MAPK8IP2_Exon	MAPK8IP2_Exon	MAPK8IP2_Exon	NCAPH2_Exon			MAPK8IP2_Exon				MAPK8IP2_Exon	LOC101388190_Exon		ARSA_fiveUTR	MAPK8IP2_Exon	Mapk8ip2_Exon	Mapk8ip2_Exon	MAPK8IP2_fiveUTR		MAPK8IP2_Exon	MAPK8IP2_Exon	MAPK8IP2_Exon	MAPK8IP2_Exon		LOC111157607_Exon			MAPK8IP2_Exon
367	cg00257455
368	cg00257941	LOC113601534_Intergenic_downstream	NOVA1_Intergenic_downstream		108.g7_Intergenic_upstream	LOC103012599_Intergenic_downstream	LOC112296584_Intergenic_upstream	LOC114226862_Intergenic_downstream	LOC00338_Intergenic_downstream	ZC3H3_Intergenic_downstream	LOC00394_Intergenic_downstream	LOC00318_Intergenic_downstream	LOC00218_Intergenic_downstream		LOC02881_Intergenic_downstream	LOC03567_Intergenic_upstream	NOVA1_Intergenic_downstream	LOC104991064_Intergenic_upstream		NOVA1_Intron	LOC112821803_Intergenic_downstream	LOC105075264_Intergenic_upstream	NOVA1_Intergenic_downstream	STXBP6_Intergenic_upstream	NOVA1_Intergenic_downstream	NOVA1_Intron		NOVA1_Intergenic_downstream	NOVA1_Intron	NOVA1_Intergenic_downstream	NOVA1_Intergenic_downstream	NOVA1_Intergenic_downstream	LOC106800439_Intergenic_upstream	NOVA1_Intergenic_downstream	NOVA1_Intergenic_downstream	NOVA1_Intergenic_downstream			STXBP6_Intergenic_upstream	Nova1_Intergenic_downstream	NOVA1_Intergenic_downstream	NOVA1_Intron	LOC101642205_Intergenic_downstream	gene:ENSLAFG00000032655_Intergenic_downstream	LOC102873795_Intergenic_downstream	LOC111139684_Intergenic_upstream	NOVA1_Intergenic_downstream	LOC103125332_Intergenic_upstream	LOC114217972_Intergenic_downstream
369	cg00257950			Rere_Intron																																	Rere_Intron	Rere_Intron		Slc45a1_Intergenic_downstream
370	cg00258173	KMT2D_Exon	KMT2D_Exon	Kmt2d_Exon	487.g667_Exon	KMT2D_Exon	KMT2D_Exon	MIR9287_Intergenic_downstream	KMT2D_Exon	KMT2D_Exon	KMT2D_Exon	KMT2D_Exon	KMT2D_Exon	KMT2D_Exon	KMT2D_Exon	KMT2D_Exon	PRKAG1_fiveUTR	KMT2D_Exon	PRKAG1_Intergenic_upstream	KMT2D_Exon	KMT2D_Exon	KMT2D_Exon	KMT2D_Exon	PRKAG1_Intergenic_upstream	PRKAG1_Intergenic_upstream	KMT2D_Exon	Kmt2d_fiveUTR	KMT2D_Exon	KMT2D_Exon	KMT2D_Exon	KMT2D_Exon	KMT2D_Exon	LOC101399991_Exon	KMT2D_Exon	KMT2D_Exon	KMT2D_Exon	Kmt2d_Exon	Kmt2d_Exon	KMT2D_Exon	Prkag1_Intergenic_upstream	KMT2D_Exon	KMT2D_Exon		KMT2D_Exon	KMT2D_Exon	LOC111157787_Exon	RHEBL1_fiveUTR	KMT2D_Exon	KMT2D_Exon
371	cg00258262	LOC113599261_Intergenic_upstream	ZNF644_Intergenic_downstream	LOC117713080_Intergenic_downstream	407.g85_Intergenic_upstream	LOC103020110_Intergenic_downstream	LOC112309150_Intergenic_downstream	LOC114227485_Intergenic_upstream		LOC111826919_Intergenic_upstream	ZNF644_Intergenic_downstream	BARHL2_Intergenic_upstream	BARHL2_Intergenic_upstream	BARHL2_Intergenic_upstream	BARHL2_Intergenic_upstream	BARHL2_Intergenic_upstream	BARHL2_Intergenic_upstream					LOC105065297_Intron	ZNF644_Intergenic_downstream			BARHL2_Intergenic_upstream		BARHL2_Intergenic_upstream		ZNF644_Intergenic_downstream	BARHL2_Intergenic_upstream	ZNF644_Intergenic_downstream			ZNF644_Intergenic_downstream		Zfp644_Intergenic_downstream	gene:ENSCGRG00015013773_Intergenic_downstream	gene:ENSDNOG00000044562_Intergenic_downstream				LOC115870152_Intergenic_downstream	BARHL2_Intergenic_upstream		LOC111143144_Intergenic_downstream
372	cg00259292	PEX14_Intron	PEX14_Intron	Pex14_Intron	268.g655_Intergenic_upstream	PEX14_Intron	PEX14_Intron		PEX14_Intron			PEX14_Intron		PEX14_Intron	PEX14_Intron	PEX14_Intron	PEX14_Intron	PEX14_Intron	PEX14_Intron	PEX14_Intron	PEX14_Intron	PEX14_Intron	PEX14_Intron	CENPS_Intergenic_downstream	PEX14_Intron	PEX14_Intergenic_upstream	Dffa_Intergenic_upstream	PEX14_Intron	PEX14_Intron	PEX14_Intron	PEX14_Intron	DFFA_Intron	LOC101389782_Intron	PEX14_Intron	PEX14_Intron	PEX14_Intron	Pex14_Intron	Pex14_Intron	PEX14_Intron	Pex14_Intron	CENPS_Intron	PEX14_Intron	PEX14_Intron	PEX14_Intron	PEX14_Intron	LOC111154865_Intron	PEX14_Intron	PEX14_Intron	PEX14_Intron
373	cg00259935	SHOX2_Intergenic_downstream	SHOX2_Intergenic_downstream	LOC117707581_Intergenic_downstream	261.g29_Intergenic_downstream	SHOX2_Intergenic_downstream	SHOX2_Intergenic_downstream	RSRC1_Intergenic_upstream	SHOX2_Intergenic_downstream	SHOX2_Intergenic_downstream	SHOX2_Intergenic_downstream	SHOX2_Intergenic_downstream	SHOX2_Intergenic_downstream		SHOX2_Intergenic_downstream	SHOX2_Intergenic_downstream	SHOX2_Intergenic_downstream	SHOX2_Intergenic_downstream	SHOX2_Intergenic_downstream	SHOX2_Intergenic_downstream	RSRC1_Intergenic_upstream	SHOX2_Intergenic_downstream	SHOX2_Intergenic_downstream	SHOX2_Intergenic_downstream	SHOX2_Intergenic_downstream	SHOX2_Intergenic_downstream	Shox2_Intergenic_downstream	SHOX2_Intergenic_downstream	SHOX2_Intergenic_downstream	GFM1_Intergenic_upstream	SHOX2_Intergenic_downstream	SHOX2_Intergenic_downstream	LOC101392661_Intergenic_upstream	SHOX2_Intergenic_downstream	gene:ENSCANG00000031591_Intergenic_downstream	SHOX2_Intergenic_downstream	Shox2_Intergenic_downstream	Shox2_Intergenic_downstream	SHOX2_Intergenic_downstream	Shox2_Intergenic_downstream	SHOX2_Intergenic_downstream	SHOX2_Intergenic_downstream	SHOX2_Intergenic_downstream	SHOX2_Intergenic_downstream	LOC102846381_Intergenic_downstream	LOC111150799_Intergenic_downstream	RSRC1_Intergenic_upstream	SHOX2_Intergenic_downstream	RSRC1_Intergenic_upstream
374	cg00259969	CDH18_Exon	CDH18_Exon	LOC117723966_Exon	1.g926_Exon	CDH18_Exon	CDH18_Exon	CDH18_Exon	CDH18_fiveUTR	CDH18_Exon	CDH18_Exon	CDH18_Exon	CDH18_Exon	CDH18_Exon	CDH18_Exon	CDH18_Exon	CDH18_Exon	CDH18_Exon	CDH18_Exon	CDH18_Exon	LOC112819798_Exon	CDH18_Exon	CDH18_Exon	CDH18_Exon	CDH18_Exon	CDH18_Exon	Cdh18_Exon		CDH18_Exon	CDH18_Exon	CDH18_Exon	CDH18_Exon	LOC101393869_Exon	CDH18_Exon	CDH18_Exon	CDH18_Exon	Cdh18_Exon	Cdh18_Exon	CDH18_Exon	Cdh18_Exon	CDH18_Exon	CDH18_Exon	CDH18_Exon	CDH12_Intergenic_downstream	LOC102858271_Exon	LOC111153431_Exon	CDH18_Exon	CDH18_Exon	LOC114204787_Exon
375	cg00261096	TEX10_Exon	TEX10_Exon	Tex10_Exon	285.g377_Exon	TEX10_Exon	TEX10_Exon	TEX10_Exon	TEX10_Exon	TEX10_Exon	TEX10_Exon	TEX10_Exon	TEX10_Exon	TEX10_Exon	TEX10_Exon	TEX10_Exon	TEX10_Exon	TEX10_Exon	INVS_Exon	INVS_Exon	TEX10_Exon	TEX10_Exon	TEX10_Exon			ERP44_Exon	Erp44_Exon	TEX10_Exon	TEX10_Exon	TEX10_Exon	TEX10_Exon	TEX10_Exon	LOC101393872_Exon	TEX10_Exon	TEX10_Exon	INVS_Exon	Tex10_Exon	Tex10_Exon	TEX10_Exon	Tex10_Exon			TEX10_Exon	TEX10_Exon	TEX10_Exon	LOC111146291_Exon	TEX10_Exon	TEX10_Exon	TEX10_Exon
376	cg00261570	BARHL2_Intergenic_upstream	BARHL2_Intergenic_upstream		407.g88_Intergenic_upstream	BARHL2_Intergenic_upstream	BARHL2_Intergenic_upstream	BARHL2_Intergenic_upstream	BARHL2_Intergenic_upstream	BARHL2_Intergenic_upstream	BARHL2_Intergenic_upstream	BARHL2_Intergenic_upstream	BARHL2_Intergenic_upstream	BARHL2_Intergenic_upstream	BARHL2_Intergenic_upstream	BARHL2_Intergenic_upstream	BARHL2_Intergenic_upstream	BARHL2_Intergenic_upstream	BARHL2_Intergenic_upstream	BARHL2_Intergenic_upstream	BARHL2_Intergenic_upstream	BARHL2_Intergenic_upstream	BARHL2_Intergenic_upstream	BARHL2_Intergenic_upstream	BARHL2_Intergenic_upstream	BARHL2_Intergenic_upstream	Barhl2_Intergenic_upstream	BARHL2_Intergenic_upstream	BARHL2_Intergenic_upstream		BARHL2_Intergenic_upstream	BARHL2_Intergenic_upstream	LOC101390537_Intergenic_upstream	BARHL2_Intergenic_upstream	BARHL2_Intergenic_upstream	BARHL2_Intergenic_upstream	Barhl2_Intergenic_upstream	Barhl2_Intergenic_upstream	BARHL2_Intergenic_upstream		BARHL2_Intergenic_upstream	BARHL2_Intergenic_upstream	BARHL2_Promoter	BARHL2_Intergenic_upstream	BARHL2_Intergenic_upstream	LOC111143670_Intergenic_upstream	BARHL2_Intergenic_upstream	BARHL2_Intergenic_upstream	BARHL2_Intergenic_upstream
377	cg00261781
378	cg00262856	CBX5_threeUTR	CBX5_Exon			CBX5_threeUTR		CBX5_threeUTR		CBX5_threeUTR	CBX5_Exon	CBX5_threeUTR	CBX5_Exon	CBX5_Exon	CBX5_Exon	CBX5_Exon	CBX5_Exon	CBX5_threeUTR	CBX5_threeUTR	CBX5_threeUTR	CBX5_threeUTR	CBX5_threeUTR	CBX5_Exon	CBX5_threeUTR	CBX5_Exon	CBX5_Exon		CBX5_threeUTR	CBX5_threeUTR			CBX5_threeUTR	LOC101395242_threeUTR	CBX5_threeUTR	CBX5_Exon	CBX5_threeUTR			CBX5_Exon		CBX5_Exon	CBX5_Exon				LOC111157816_threeUTR	CBX5_Exon		CBX5_threeUTR
379	cg00263654	BCL9_threeUTR	BCL9_Intergenic_downstream	Bcl9_threeUTR	265.g459_Intergenic_downstream	ACP6_Intergenic_downstream	BCL9_threeUTR	BCL9_threeUTR	BCL9_Intergenic_downstream	BCL9_threeUTR	BCL9_threeUTR	BCL9_Intergenic_downstream	BCL9_Intergenic_downstream		BCL9_threeUTR		BCL9_Intergenic_downstream		BCL9_Intergenic_downstream		BCL9_threeUTR	BCL9_threeUTR	BCL9_Intergenic_downstream	BCL9_Intergenic_downstream	BCL9_Intergenic_downstream	BCL9_threeUTR	Bcl9_Intergenic_downstream	BCL9_threeUTR	BCL9_Intergenic_downstream	BCL9_Exon	BCL9_threeUTR	BCL9_threeUTR	LOC106800324_Intergenic_upstream	BCL9_threeUTR	BCL9_threeUTR	BCL9_threeUTR	Bcl9_Intergenic_downstream	Acp6_threeUTR	BCL9_threeUTR		BCL9_Intergenic_downstream	BCL9_threeUTR	BCL9_Intergenic_downstream				BCL9_Intergenic_downstream		BCL9_threeUTR
380	cg00264131	CADM1_Promoter	CADM1_Intergenic_upstream	Cadm1_Promoter	412.g54_Intergenic_downstream	CADM1_Promoter	CADM1_Promoter	CADM1_Promoter	CADM1_Promoter	CADM1_Promoter	CADM1_Promoter		CADM1_Promoter		CADM1_Promoter	CADM1_Promoter		CADM1_Promoter		CADM1_Promoter	CADM1_Promoter	LOC105067848_Intergenic_upstream	CADM1_Promoter	CADM1_Intergenic_upstream	CADM1_Promoter	CADM1_Intergenic_upstream		CADM1_Promoter	CADM1_Promoter		CADM1_Promoter	CADM1_Promoter	LOC101406787_Promoter	CADM1_Exon	CADM1_Promoter	CADM1_Promoter	Cadm1_Promoter	Cadm1_Promoter	CADM1_Intergenic_upstream	Cadm1_Promoter	CADM1_Promoter	CADM1_Promoter	CADM1_Promoter	CADM1_Promoter	CADM1_Promoter	LOC111153752_Promoter	CADM1_Intergenic_upstream		CADM1_Promoter
381	cg00264579	LOC113597580_Promoter	BCOR_Intergenic_downstream			BCOR_Intergenic_downstream	LOC112322346_Intergenic_downstream		BCOR_Intergenic_downstream	TRNAR-GCG_Intergenic_downstream	BCOR_Intergenic_downstream	BCOR_Intergenic_downstream	LOC02434_Intergenic_downstream		BCOR_Intergenic_downstream	BCOR_Intergenic_downstream	BCOR_Intergenic_downstream		CXorf38_Intergenic_downstream		LOC112813056_Intergenic_downstream	LOC105064563_Promoter	BCOR_Intergenic_downstream	BCOR_Intergenic_downstream				BCOR_Intergenic_downstream	BCOR_Intergenic_downstream			BCOR_Intergenic_downstream	LOC101407533_Intergenic_downstream	BCOR_Intron	BCOR_Intergenic_downstream	BCOR_Intergenic_downstream	Bcor_Intergenic_downstream	Bcor_Intergenic_downstream	BCOR_Intergenic_downstream	Bcor_Intergenic_downstream	BCOR_Intergenic_downstream	BCOR_Intergenic_downstream	BCOR_Intergenic_downstream		BCOR_Intergenic_downstream	LOC111150425_Intergenic_downstream	BCOR_Intergenic_downstream	LOC103111776_Intergenic_upstream	LOC114216747_Exon
382	cg00264615	FEZF2_Intergenic_downstream	FEZF2_Intergenic_downstream	LOC117706437_Promoter	107.g1023_Promoter	FEZF2_Intergenic_downstream	FEZF2_Intergenic_downstream	FEZF2_Intergenic_downstream	FEZF2_Intergenic_downstream		FEZF2_Intergenic_downstream	FEZF2_Intergenic_downstream	FEZF2_Intergenic_downstream	FEZF2_Intergenic_downstream	FEZF2_Intergenic_downstream	FEZF2_Intergenic_downstream	FEZF2_Intergenic_downstream	FEZF2_Intergenic_downstream	FEZF2_Intergenic_downstream	FEZF2_Intergenic_downstream	FEZF2_Intergenic_downstream	LOC105079543_Intergenic_downstream	FEZF2_Intergenic_downstream	FEZF2_Intergenic_downstream	FEZF2_Intergenic_downstream	FEZF2_Intergenic_downstream	Fezf2_Intergenic_downstream	FEZF2_Intergenic_downstream	FEZF2_Intergenic_downstream	C3orf14_Intergenic_downstream	FEZF2_Intergenic_downstream	FEZF2_Intergenic_downstream	LOC101399865_Intergenic_downstream	FEZF2_Intergenic_downstream	FEZF2_Intergenic_downstream	FEZF2_Intergenic_downstream	Fezf2_Intergenic_downstream	Fezf2_Intergenic_downstream	FEZF2_Intergenic_downstream		FEZF2_Intergenic_downstream	FEZF2_Intergenic_downstream	FEZF2_Intergenic_downstream	FEZF2_Intergenic_downstream	FEZF2_Intergenic_downstream	LOC111144341_Intergenic_downstream	FEZF2_Intergenic_downstream	FEZF2_Intergenic_downstream	FEZF2_Intergenic_downstream
383	cg00265484																															GRAMD2B_Intergenic_upstream													LOC102843516_Intergenic_downstream
384	cg00266822				1057.g179_Exon			UNC119_Exon	UNC119_Exon	UNC119_Exon	LOC04585_Intergenic_upstream		UNC119_Exon	UNC119_Exon	UNC119_Exon	UNC119_fiveUTR											Unc119_Exon			UNC119_Exon	UNC119_Exon	UNC119_Exon		UNC119_Exon			Unc119_Exon	Unc119_Exon	UNC119_Exon				UNC119_Exon	UNC119_Exon	UNC119_Exon
385	cg00267231	NPAS2_Exon	RPL31_Intergenic_upstream	Npas2_Exon	301.g158_Exon	NPAS2_Exon			NPAS2_Exon					NPAS2_Exon	NPAS2_Exon	NPAS2_Exon	NPAS2_Exon	NPAS2_Exon	NPAS2_Exon	NPAS2_Exon	NPAS2_Exon	NPAS2_Exon	NPAS2_Exon	RPL31_Exon	NPAS2_Exon	NPAS2_Exon		NPAS2_Exon	NPAS2_Exon	RPL31_Intergenic_upstream	RPL31_Intergenic_upstream	NPAS2_Exon	LOC101407973_Exon	NPAS2_Exon	NPAS2_Exon	NPAS2_Exon	Npas2_Exon	Npas2_Exon	NPAS2_Exon	Tbc1d8_Intergenic_downstream	NPAS2_Exon	NPAS2_Exon	NPAS2_Exon	NPAS2_Exon	NPAS2_Exon	LOC111155908_Exon	NPAS2_Exon	NPAS2_Exon	NPAS2_Exon
386	cg00267482	CHD2_Intron	FAM174B_Intron		87.g135_Intron	CHD2_Intron	CHD2_fiveUTR	CHD2_Intron	LOC02975_Intron	LOC102433347_Intron	LOC02818_Intron	LOC01722_Intron			LOC02079_Intron	LOC01833_Intron	FAM174B_Intron	CHD2_Intron	RGMA_Intron	RGMA_Intron	CHD2_Intron	CHD2_Intron	RGMA_Intron	CHD2_Intron	RGMA_Intron	RGMA_Intergenic_downstream	Chd2_Promoter	CHD2_Intron	CHD2_Intergenic_upstream		RGMA_Intron	CHD2_Intron	LOC101395508_Intron	RGMA_Intron	CHD2_Intron	CHD2_Intron	Chd2_Intron	Chd2_Intron	RGMA_Intron	Rgma_Intergenic_downstream	RGMA_Intron	CHD2_Intron	CHD2_Intron	RGMA_Intron	CHD2_Intron	LOC111152726_Intron	RGMA_Intron	CHD2_Intron	CHD2_Intron
387	cg00267853	LOC113601769_Intergenic_upstream	DPH6_Intergenic_upstream	Cdin1_Intergenic_upstream	480.g220_Intergenic_upstream		LOC112312021_Intergenic_downstream	LOC103287495_Intergenic_upstream		LOC102430290_Intergenic_downstream	C15orf41_Intergenic_upstream	C15orf41_Intergenic_upstream	LOC00190_Intergenic_downstream		C15orf41_Intergenic_upstream	C15orf41_Intergenic_upstream		TRNAC-GCA_Intergenic_upstream		C15orf41_Intergenic_upstream				C15orf41_Intergenic_upstream	C15orf41_Intergenic_upstream	C15orf41_Intergenic_upstream		CB3H15orf41_Intergenic_upstream	C10H15orf41_Intergenic_upstream	C15orf41_Intergenic_upstream	C15orf41_Intergenic_upstream	C15orf41_Intergenic_upstream	LOC101400492_Intergenic_upstream	C15orf41_Intergenic_upstream	C15orf41_Intergenic_upstream	LOC101631677_Intergenic_upstream	BC052040_Intergenic_upstream	BC052040_Intergenic_upstream			C15orf41_Intergenic_upstream	C30H15orf41_Intergenic_upstream		C15orf41_Intergenic_upstream	LOC102843202_Intergenic_downstream	LOC111139006_Intergenic_downstream	C15orf41_Intergenic_upstream	LOC103117745_Intergenic_downstream
388	cg00269503	BCOR_fiveUTR	BCOR_Intergenic_upstream	Bcor_fiveUTR	195834.g132_Intergenic_upstream		BCOR_Intergenic_upstream		BCOR_Intergenic_upstream		BCOR_fiveUTR	BCOR_fiveUTR	BCOR_fiveUTR		LOC00262_Intergenic_upstream	BCOR_fiveUTR	BCOR_Intron				BCOR_Intergenic_upstream		BCOR_Intergenic_upstream	BCOR_Intergenic_upstream		BCOR_Intergenic_upstream		BCOR_Intron	BCOR_Intergenic_upstream			BCOR_Intergenic_upstream	LOC101407533_fiveUTR	BCOR_Intergenic_upstream	BCOR_Intergenic_upstream	BCOR_Intergenic_upstream	Bcor_Intergenic_upstream	Bcor_Intergenic_upstream	BCOR_Exon	Bcor_Intergenic_upstream	BCOR_Intergenic_upstream	BCOR_Intergenic_upstream		BCOR_Intergenic_upstream	BCOR_Intergenic_upstream		BCOR_Intergenic_upstream		BCOR_Intergenic_upstream
389	cg00270194	FLOT2_Exon	FLOT2_Exon	Flot2_Exon	1057.g202_Exon	FLOT2_Exon	FLOT2_Exon	FLOT2_Exon	FLOT2_fiveUTR	FLOT2_Exon	FLOT2_fiveUTR	FLOT2_Exon	FLOT2_fiveUTR	FLOT2_Exon	FLOT2_Exon	LOC04742_Exon	FLOT2_Exon	FLOT2_Exon	FLOT2_Exon	FLOT2_Exon	FLOT2_Exon	FLOT2_Exon	FLOT2_Exon	FLOT2_Exon	FLOT2_Exon	FLOT2_Exon	Flot2_Exon	FLOT2_Exon	FLOT2_fiveUTR	FLOT2_Exon	FLOT2_Exon	FLOT2_Exon	LOC101392549_Exon	FLOT2_Exon	FLOT2_Exon	FLOT2_Exon	Flot2_Exon	Flot2_Exon	FLOT2_fiveUTR	Flot2_Exon	FLOT2_Exon	DHRS13_Exon	FLOT2_Exon	FLOT2_Exon	FLOT2_Exon	LOC111151332_Exon	FLOT2_Exon	FLOT2_Exon	FLOT2_Exon
390	cg00271154	ZC3H6_fiveUTR	ZC3H6_Promoter	Zc3h6_fiveUTR	302.g63_Intergenic_upstream	ZC3H6_fiveUTR		ZC3H6_fiveUTR	ZC3H6_fiveUTR	ZC3H6_fiveUTR	ZC3H6_Promoter	ZC3H6_fiveUTR	ZC3H6_fiveUTR		ZC3H6_fiveUTR		ZC3H6_fiveUTR	ZC3H6_fiveUTR	ZC3H6_Promoter	ZC3H6_fiveUTR	ZC3H6_fiveUTR		ZC3H6_fiveUTR	ZC3H8_Promoter	ZC3H6_Promoter	ZC3H8_Intergenic_upstream	gene:ENSCCNG00000023172_Promoter	ZC3H6_Promoter	ZC3H6_Promoter			FBLN7_Intergenic_downstream	LOC101391008_Promoter	ZC3H8_Intergenic_upstream	ZC3H8_Intergenic_upstream	ZC3H6_fiveUTR	Zc3h8_Promoter	Zc3h6_Promoter		Zc3h6_Intergenic_upstream	ZC3H6_Promoter	ZC3H6_Promoter	ZC3H8_Intergenic_upstream	ZC3H8_Intergenic_upstream	LOC102847595_Intergenic_upstream	LOC111158478_fiveUTR	ZC3H8_Intergenic_upstream	LOC103121648_Promoter	ZC3H6_fiveUTR
391	cg00271378	NPAS3_Intron		Npas3_Intron	108.g39_Intergenic_upstream	NPAS3_Intron		NPAS3_Intron	NPAS3_Intron	NPAS3_Intron	NPAS3B_Intron			NPAS3_Intron		LOC03560_Intron	NPAS3_Intergenic_upstream	NPAS3_Intron	NPAS3_Intron	NPAS3_Intron	NPAS3_Intron	NPAS3_Intron	EGLN3_Intron	NPAS3_Intergenic_upstream	NPAS3_Intron	NPAS3_Intergenic_upstream		NPAS3_Intron	NPAS3_Intergenic_upstream			NPAS3_Intron	LOC101394964_Intron	NPAS3_Intron	NPAS3_Intron		Npas3_Intron	Npas3_Intron	NPAS3_Intergenic_upstream		NPAS3_Intron	EGLN3_Intron	NPAS3_Intron	NPAS3_Intron	LOC102852110_Intron	LOC111138999_Intron	NPAS3_Intron	NPAS3_Intron	NPAS3_Intron
392	cg00271426	NKX2-5_Promoter	NKX2-5_Promoter	Nkx2-5_Promoter	140.g144_Promoter	LOC103020561_Promoter	NKX2-5_Promoter	NKX2-5_Promoter	LOC03365_Promoter		LOC04388_Intergenic_upstream	BNIP1_Intergenic_downstream	BNIP1_Intergenic_downstream	NKX2-5_Promoter	BNIP1_Intergenic_downstream	LOC05258_Intergenic_upstream	NKX2-5_Promoter				NKX2-5_Promoter	NKX2-5_Promoter	NKX2-5_Promoter	NKX2-5_Promoter	NKX2-5_Promoter	NKX2-5_Promoter		NKX2-5_Promoter			NKX2-5_Promoter	NKX2-5_Promoter	LOC101390321_Promoter	NKX2-5_Promoter	NKX2-5_Promoter	NKX2-5_Promoter	Nkx2-5_Promoter	Bnip1_Intron	NKX2-5_Promoter		NKX2-5_Promoter	NKX2-5_Promoter	NKX2-5_Promoter	NKX2-5_Promoter	NKX2-5_Promoter		NKX2-5_Promoter		NKX2-5_Promoter
393	cg00271703	NPAS3_Intron	EGLN3_Intergenic_downstream		108.g39_Intergenic_upstream	NPAS3_Intron	NPAS3_Intron	NPAS3_Intron	NPAS3_Intron	NPAS3_Intron	NPAS3B_Intron	NPAS3_Intron	NPAS3B_Intron	NPAS3_Intron		LOC03560_Intron	NPAS3_Intron	NPAS3_Intron		NPAS3_Intron	NPAS3_Intron	NPAS3_Intron	EGLN3_Intron	NPAS3_Intron	NPAS3_Intron	NPAS3_Intergenic_upstream		NPAS3_Intron	NPAS3_Intron	STRC_Intergenic_downstream	NPAS3_Intergenic_upstream	NPAS3_Intron	LOC101394964_Intron	NPAS3_Intron	NPAS3_Intron	NPAS3_Intron	Npas3_Intron	Npas3_Intron	NPAS3_Intergenic_upstream	Npas3_Intergenic_upstream	NPAS3_Intron	EGLN3_Intron	NPAS3_Intron	NPAS3_Intron	LOC102852110_Intron	LOC111138999_Intron	NPAS3_Intron	NPAS3_Intron	NPAS3_Intron
394	cg00272971	LOC106966870_Intergenic_downstream	HIF1AN_Intergenic_downstream	Pax2_Intergenic_upstream	386.g117_Intron	PAX2_Intergenic_upstream	LOC112300530_Intergenic_downstream	LOC114232479_Intergenic_downstream	LOC01857_Intergenic_upstream	LOC106699358_Intergenic_downstream	LOC01410_Intergenic_upstream	PAX2_Intergenic_upstream	PAX2_Intergenic_upstream		PAX2_Intergenic_upstream	PAX2_Intergenic_upstream	PAX2_Intergenic_upstream	PAX2_Intergenic_upstream	PAX2_Intergenic_upstream	PAX2_Intergenic_upstream	LOC112830994_Intergenic_downstream	PAX2_Intergenic_upstream	HIF1AN_Intergenic_downstream	HIF1AN_Intergenic_downstream	PAX2_Intergenic_upstream	PAX2_Intergenic_upstream		PAX2_Intergenic_upstream	PAX2_Intergenic_upstream		PAX2_Intergenic_upstream	PAX2_Intergenic_upstream	LOC101402090_Intergenic_upstream	PAX2_Intergenic_upstream	PAX2_Intergenic_upstream	PAX2_Intergenic_upstream	Pax2_Intergenic_upstream	Pax2_Intergenic_upstream	PAX2_Exon	Pax2_Intergenic_upstream	PAX2_Intergenic_upstream	PAX2_Intergenic_upstream	LOC101648024_Intron	PAX2_Intergenic_upstream	PAX2_Intergenic_upstream	LOC111145099_Intergenic_upstream	PAX2_Intergenic_upstream	PAX2_Intergenic_upstream	LOC114205510_Intergenic_downstream
395	cg00273046	NPAS3_Intron	AKAP6_Intergenic_downstream	Npas3_Intron	108.g37_Intergenic_downstream	NPAS3_Promoter	NPAS3_Intron	NPAS3_Intron	NPAS3_Intron	NPAS3_Intron	NPAS3B_Intron	NPAS3_Intron	NPAS3B_Intron		NPAS3_Intron	LOC03560_fiveUTR	NPAS3_Intergenic_upstream	NPAS3_Intron	NPAS3_Intron	NPAS3_Intron		NPAS3_Promoter	AKAP6_Intron	NPAS3_Intergenic_upstream	NPAS3_Intron	AKAP6_Intergenic_downstream		NPAS3_Intron	NPAS3_Intergenic_upstream		AKAP6_Intergenic_downstream	NPAS3_Intergenic_upstream		NPAS3_Intron	NPAS3_Intron	NPAS3_Intron	Npas3_Intron	Npas3_Intron		Akap6_Intergenic_downstream	NPAS3_Intron	AKAP6_Intron	NPAS3_Promoter	NPAS3_Intron	LOC102852110_Intron	LOC111138999_Intron	NPAS3_Intron		NPAS3_Promoter
396	cg00273076	LOC106985720_Intergenic_downstream	PHF2_Intergenic_downstream	Barx1_Intergenic_downstream	195997.g246_Intergenic_downstream	BARX1_Intergenic_downstream	LOC112302861_Intergenic_upstream	LOC103297905_Intergenic_upstream	BARX1B_Intergenic_downstream		BARX1_Intergenic_downstream	BARX1_Intergenic_downstream	BARX1_Intergenic_downstream		BARX1_Intergenic_downstream	BARX1_Intergenic_downstream	BARX1_Intergenic_downstream	LOC104985736_Promoter	gene:ENSBGRG00000015994_Intron	gene:ENSBIXG00000004767_Promoter		BARX1_Intergenic_downstream	PTPDC1_Intergenic_upstream	gene:ENSCAFG00020007656_Intergenic_downstream	gene:ENSCAFG00030002292_Intergenic_downstream	BARX1_Intergenic_downstream		BARX1_Intergenic_downstream	BARX1_Intergenic_downstream	BARX1_Intergenic_downstream	BARX1_Intergenic_downstream		LOC101402762_Intergenic_downstream	BARX1_Intergenic_downstream	PHF2_Intergenic_downstream	LOC101624572_Intron	Barx1_Intergenic_downstream	Barx1_Intergenic_downstream	BARX1_Intergenic_downstream	Barx1_Intergenic_downstream	gene:ENSCAFG00040000919_Intergenic_downstream	BARX1_Intergenic_downstream	LOC101646627_Intergenic_upstream	PHF2_Intergenic_downstream	LOC102855486_Promoter	LOC111153663_Intergenic_downstream	BARX1_Intergenic_downstream	PHF2_Intergenic_downstream	BARX1_Intergenic_downstream
397	cg00274492	ELAVL1_Exon	ELAVL1_Exon	Elavl1_Exon	539.g354_Exon	ELAVL1_Exon	ELAVL1_Exon	ELAVL1_Exon		ELAVL1_Exon	ELAVL1_Exon	ELAVL1_Exon	ELAVL1_Exon	ELAVL1_Exon	ELAVL1_Exon	ELAVL1_Exon	ELAVL1_Exon	ELAVL1_Exon	ELAVL1_Exon	ELAVL1_Exon	ELAVL1_Exon	ELAVL1_Exon	ELAVL1_Exon			ELAVL1_Exon	Elavl1_Exon	ELAVL1_Exon	ELAVL1_Exon	ELAVL1_Exon	ELAVL1_Exon	ELAVL1_Exon	LOC101406006_Exon	ELAVL1_Exon		ELAVL1_Exon	Elavl1_Exon	Elavl1_Exon	ELAVL1_Exon	Elavl1_Exon			ELAVL1_Exon	ELAVL1_Exon	ELAVL1_Exon	LOC111161682_Exon	ELAVL1_Exon	ELAVL1_Exon	ELAVL1_Exon
398	cg00279054	MECOM_Promoter	ACTRT3_Intergenic_downstream	Mecom_Promoter	261.g249_Promoter	ACTRT3_Intergenic_downstream	ACTRT3_Intergenic_downstream	MECOM_Promoter	MECOM_Promoter	LOC111826073_Promoter	LOC02526_fiveUTR	MECOM_Promoter	MECOM_Promoter	ACTRT3_Intergenic_downstream	MECOM_fiveUTR	MECOM_Promoter	ACTRT3_Intergenic_downstream	MECOM_Promoter	MECOM_Promoter	MECOM_Promoter	LOC112819859_Intergenic_downstream	ACTRT3_Intergenic_downstream		ACTRT3_Intergenic_downstream	MECOM_Promoter	ACTRT3_Intron	Mecom_Intergenic_upstream	MECOM_Promoter	ACTRT3_Exon		ACTRT3_Intergenic_downstream	MECOM_Promoter	LOC101396886_fiveUTR		MECOM_Promoter	MECOM_Promoter	Actrt3_Intergenic_downstream	Actrt3_Intergenic_downstream	ACTRT3_Intergenic_downstream	Actrt3_Intergenic_downstream	MECOM_Promoter	MECOM_Promoter		ACTRT3_Intergenic_downstream		LOC111150724_Intergenic_upstream	ACTRT3_Intergenic_downstream	MECOM_Promoter
399	cg00279752	NPAS3_Intron	AKAP6_Intergenic_downstream	Npas3_Intron	108.g37_Intergenic_downstream	NPAS3_Intergenic_upstream	NPAS3_Intron		NPAS3_Intron	NPAS3_Intron	NPAS3B_Intron	NPAS3_Intron	NPAS3B_Intron			LOC03560_fiveUTR	NPAS3_Intergenic_upstream	NPAS3_Intergenic_upstream	NPAS3_Intron	NPAS3_Intron	NPAS3_Intergenic_upstream	LOC105075267_Intergenic_downstream	AKAP6_Intron	AKAP6_Intergenic_downstream	NPAS3_Intron	AKAP6_Intergenic_downstream		NPAS3_Intron	AKAP6_Intergenic_downstream	STRC_Intergenic_downstream	AKAP6_Intergenic_downstream	NPAS3_Intergenic_upstream	LOC106800434_Intergenic_upstream	NPAS3_Intron		NPAS3_Intron	Npas3_Intron	Npas3_Intron	AKAP6_Intergenic_downstream	Akap6_Intergenic_downstream	NPAS3_Intron	AKAP6_Intron	NPAS3_Intergenic_upstream	NPAS3_Intron		LOC111138999_Intron	NPAS3_Intergenic_upstream	NPAS3_Intron	NPAS3_Intergenic_upstream
400	cg00280963	ATP13A3_Exon	ATP13A3_Exon	Atp13a3_Exon		ATP13A3_Exon	ATP13A3_Exon	ATP13A3_Exon	ATP13A3_Exon	ATP13A3_Exon	ATP13A3_Exon	ATP13A3_Exon	ATP13A3_Exon	ATP13A3_Exon	ATP13A3_Exon	ATP13A3_Exon	ATP13A3_Exon	ATP13A3_Exon	ATP13A3_Exon	ATP13A3_Exon	ATP13A3_Exon	ATP13A3_Exon	ATP13A3_Exon	ATP13A3_Exon	ATP13A3_Exon	ATP13A3_Exon	Atp13a3_Exon	ATP13A3_Exon	ATP13A3_Exon	ATP13A3_Exon	ATP13A3_Exon	ATP13A3_Exon	LOC101393703_Exon	ATP13A3_Exon	ATP13A3_Exon	ATP13A3_Exon	Atp13a3_Exon	Atp13a3_Exon	ATP13A3_Exon	Atp13a3_Exon	ATP13A3_Exon	ATP13A3_Exon	ATP13A3_Exon		ATP13A3_Exon	LOC111155067_Exon	ATP13A3_Exon	ATP13A3_Exon	ATP13A3_Exon
401	cg00281024		KDM6A_Exon	Kdm6a_Exon	195706.g114_Exon			KDM6A_fiveUTR		KDM6A_fiveUTR	UTY_Exon	KDM6A_fiveUTR		KDM6A_Exon	UTY_Exon		KDM6A_Exon	LOC104987632_Exon	KDM6A_Exon		KDM6A_Exon	KDM6A_fiveUTR	KDM6A_Exon	KDM6A_Exon		KDM6A_Exon		KDM6A_Exon	KDM6A_Exon		DIPK2B_Exon		LOC101400536_Exon	KDM6A_Exon	KDM6A_Exon	KDM6A_Exon	Kdm6a_Exon	Kdm6a_Exon	KDM6A_Exon	Fundc1_Exon	KDM6A_Exon	KDM6A_Exon		KDM6A_Exon	LOC102859961_Exon		DDX3Y_Exon	KDM6A_Exon	KDM6A_Exon
402	cg00281640	PTPRD_Exon		Ptprd_Exon	285.g35_Exon	PTPRD_Exon	PTPRD_Intron	PTPRD_Exon	PTPRD_Exon	LOC102438469_Exon	PTPRD_Exon	PTPRD_fiveUTR	PTPRD_Exon	PTPRD_Exon	PTPRD_Exon	PTPRD_fiveUTR	PTPRD_Exon	PTPRD_Exon	PTPRD_Exon	PTPRD_Exon	PTPRD_Exon	PTPRD_Exon	PTPRD_Exon	PTPRD_Exon	PTPRD_Exon	PTPRD_Exon		PTPRD_Exon	PTPRD_Exon	PTPRD_Exon	PTPRD_Exon	PTPRD_Exon	LOC101390848_Exon	PTPRD_Exon	PTPRD_Exon	PTPRD_Exon	Ptprd_Exon	Dmac1_Intergenic_upstream	PTPRD_Exon	Ptprd_Exon	PTPRD_Exon	PTPRD_Exon	PTPRD_Intron	PTPRD_Exon	PTPRD_Intron	LOC111156597_Exon	PTPRD_Exon	PTPRD_Exon	PTPRD_Exon
403	cg00281833	UBE3A_fiveUTR	UBE3A_Intergenic_upstream		931.g246_Intron	UBE3A_fiveUTR		UBE3A_fiveUTR		UBE3A_fiveUTR	UBE3A_fiveUTR				UBE3A_Intron		UBE3A_Intron	UBE3A_Intron	UBE3A_Promoter	UBE3A_fiveUTR	UBE3A_fiveUTR	UBE3A_Intron	UBE3A_fiveUTR	UBE3A_Intron	UBE3A_Intron	UBE3A_Intron		UBE3A_fiveUTR	UBE3A_fiveUTR			EYS_Intergenic_upstream	LOC101394196_fiveUTR		UBE3A_fiveUTR	UBE3A_Intron			UBE3A_Intron		UBE3A_Intron	UBE3A_Exon	UBE3A_Intron	UBE3A_Promoter	UBE3A_fiveUTR	LOC111161912_Exon	UBE3A_Intron		UBE3A_fiveUTR
404	cg00282490	MAPKAP1_Intron	MAPKAP1_Intron	Mapkap1_Intron	416.g274_Intron	MAPKAP1_Intron	MAPKAP1_Intron	MAPKAP1_Intron	MAPKAP1_Intron	MAPKAP1_Intron	MAPKAP1_Intron	MAPKAP1_Intron	MAPKAP1_Intron		MAPKAP1_Intron	MAPKAP1_Intron	MAPKAP1_Intron	MAPKAP1_Intron		MAPKAP1_Intron	MAPKAP1_Intron	MAPKAP1_Intron	MAPKAP1_Intron	MAPKAP1_Intron	MAPKAP1_Intron	MAPKAP1_Intron		MAPKAP1_Intron	MAPKAP1_Intron	MAPKAP1_Intergenic_upstream	MAPKAP1_Intron	MAPKAP1_Intron	LOC101403209_Intron	MAPKAP1_Intron	MAPKAP1_Intron	MAPKAP1_Intron	Mapkap1_Intron	Mapkap1_Intron	MAPKAP1_Intron	Mapkap1_Intron	MAPKAP1_Intron	MAPKAP1_Intron	MAPKAP1_Intron	MAPKAP1_Intron	MAPKAP1_Intron	LOC111145709_Intron	MAPKAP1_Intron	MAPKAP1_Intron	MAPKAP1_Intron
405	cg00282704	CASC10_Promoter	SKIDA1_Intergenic_downstream	Skida1_Intergenic_downstream	284.g155_Intergenic_upstream	LOC114238814_Promoter	SKIDA1_Intergenic_downstream	CASC10_Promoter	SKIDA1_Intergenic_downstream	SKIDA1_Intergenic_downstream	CASC10_Promoter	SKIDA1_Intergenic_downstream		SKIDA1_Intergenic_downstream	SKIDA1_Intergenic_downstream	CASC10_Promoter	SKIDA1_Intergenic_downstream	SKIDA1_Intergenic_downstream	gene:ENSBGRG00000021731_Intergenic_downstream	gene:ENSBIXG00000017164_Promoter		SKIDA1_Intergenic_downstream	SKIDA1_Intergenic_downstream	SKIDA1_Intergenic_downstream	SKIDA1_Intergenic_downstream	SKIDA1_Intergenic_downstream	Skida1_Intergenic_downstream	SKIDA1_Exon	SKIDA1_Intergenic_downstream		COPG1_Intergenic_downstream	gene:ENSCCAG00000023692_Intergenic_downstream	LOC101397490_Intergenic_downstream	SKIDA1_Intergenic_downstream	SKIDA1_Intergenic_downstream	SKIDA1_Intergenic_downstream	Skida1_Intergenic_downstream	Skida1_Intergenic_downstream	SKIDA1_Intergenic_downstream	Skida1_Intergenic_downstream	SKIDA1_Intergenic_downstream	SKIDA1_Intergenic_downstream	SKIDA1_Intergenic_downstream	SKIDA1_Intergenic_downstream	LOC102856439_Promoter	LOC111155494_Intergenic_downstream	SKIDA1_Intergenic_downstream		LOC114217368_Intergenic_downstream
406	cg00282792	LOC113604338_Intergenic_downstream		LOC117723185_Intergenic_upstream	545.g259_Intergenic_upstream	LOC114235990_Intergenic_upstream	CUNH16orf47_Intergenic_upstream	LOC114230854_Intergenic_downstream	LOC02723_Intergenic_downstream	LOC111826525_Intergenic_downstream	LOC02048_Intergenic_downstream	LOC01855_Intergenic_upstream	LOC01223_Intergenic_downstream		LOC01713_Intergenic_upstream	LOC01572_Intergenic_upstream	ZFHX3_Intergenic_upstream	LOC104996644_Intergenic_upstream	ZFHX3_Intergenic_upstream		ZFHX3_Intergenic_upstream	ZFHX3_Intergenic_upstream	gene:ENSCDRG00005006666_Intergenic_downstream	ZFHX3_Intergenic_upstream	ZFHX3_Intergenic_upstream	ZFHX3_Intergenic_upstream		ZFHX3_Intron	ZFHX3_Intergenic_upstream	ZFHX3_Intergenic_upstream	ZFHX3_Intergenic_upstream		LOC106802041_Intergenic_upstream	ZFHX3_Intergenic_upstream	ZFHX3_Intergenic_upstream	LOC105854183_Intergenic_upstream	Zfhx3_Intergenic_upstream	Zfhx3_Intergenic_upstream	ZFHX3_Intergenic_upstream	Zfhx3_Intergenic_upstream	ZFHX3_Intergenic_upstream	ZFHX3_Intron	LOC115870803_Intergenic_upstream	ZFHX3_Intergenic_upstream	LOC102859325_Intergenic_upstream	LOC111153076_Intergenic_upstream	ZFHX3_Intergenic_upstream	ZFHX3_Intergenic_upstream	CUNH16orf47_Intergenic_upstream
407	cg00284078	LOC113598333_Intergenic_upstream	ZEB2_Intergenic_upstream	LOC117704806_Intergenic_downstream	0.g264_Intergenic_downstream	LOC114238049_Intergenic_downstream	LOC112313077_Intron	LOC103287822_Intron	LOC00778_Intergenic_downstream	LOC106696855_Intron	LOC05005_Intergenic_downstream	LOC03516_Intergenic_downstream	LOC03325_Intergenic_upstream		LOC02618_Intergenic_upstream	ZEB2_Intergenic_upstream	ZEB2_Intergenic_upstream	LOC104988642_Intergenic_downstream	gene:ENSBGRG00000004963_Intergenic_upstream	gene:ENSBIXG00000026455_Intergenic_upstream	LOC112813218_Intergenic_upstream	BLK_Intergenic_upstream	ZEB2_Intergenic_upstream	ZEB2_Intergenic_upstream	ZEB2_Intergenic_upstream	ZEB2_Intergenic_upstream		ZEB2_Intergenic_upstream	ZEB2_Intergenic_upstream	ZEB2_Intergenic_upstream	ZEB2_Intergenic_upstream	ZEB2_Intergenic_upstream	LOC101407937_Intergenic_upstream	ZEB2_Intergenic_upstream	ZEB2_Intergenic_upstream		gene:ENSCGRG00001007613_Intergenic_upstream	gene:ENSCGRG00015013518_Intergenic_upstream	ZEB2_Intergenic_upstream	Zeb2_Intergenic_upstream	ZEB2_Intergenic_upstream	ZEB2_Intron	LOC115872386_Intergenic_downstream	gene:ENSLAFG00000026724_Intergenic_downstream	LOC102843856_Intergenic_upstream	LOC111140870_Intergenic_downstream	ZEB2_Intergenic_upstream	LOC107522116_Intergenic_upstream	LOC114224583_Intergenic_upstream
408	cg00286137	ZEB2_Intron	ZEB2_Intron	Zeb2_Intron	0.g261_Intron	ZEB2_Intron	LOC112313097_Intergenic_upstream	ZEB2_Intron	ZEB2_Intron	ZEB2_Intron	ZEB2_Intron	ZEB2_Intron	ZEB2_Intron		ZEB2_Intron		ZEB2_Intron	ZEB2_Intron	ZEB2_Intron	ZEB2_Intron	ZEB2_Intron	ZEB2_Intron	ZEB2_Intron	ZEB2_Intergenic_upstream	ZEB2_Intron	ZEB2_Intron	Zeb2_Intron	ZEB2_Intron	ZEB2_Intron	ZEB2_Intergenic_upstream	ZEB2_Intron	ZEB2_Intron	LOC101404004_Intron	ZEB2_Intergenic_upstream	ZEB2_Intron	ZEB2_Intron	Zeb2_Intron	Zeb2_Intron	ZEB2_Intron	Zeb2_Intron	ZEB2_Intron	ZEB2_Intron	ZEB2_Intergenic_upstream	ZEB2_Intron	LOC102871006_Intergenic_upstream	LOC111144776_Intron	ZEB2_Intergenic_upstream	ZEB2_Intron	ZEB2_Intron
409	cg00286320	LOC113599388_Intron	RNF220_Intron	Rnf220_Intron	472.g128_Intron	RNF220_Intron	RNF220_Intron	RNF220_Intron	RNF220_Intron	RNF220_Intergenic_upstream	RNF220_Intron	RNF220_Intron	RNF220_Intron	RNF220_Intron	RNF220_Intron	RNF220_Intron	RNF220_Intron		RNF220_Intron	RNF220_Intron	RNF220_Intron	RNF220_Intron	RNF220_Intron	RNF220_Intron	RNF220_Intron	TMEM53_Intergenic_downstream	Tmem53_Intergenic_downstream	RNF220_Intron	RNF220_Intron	ARMH1_Intergenic_upstream	RNF220_Intron	RNF220_Intron	LOC101390376_Intron	RNF220_Intron	RNF220_Intron	RNF220_Intron	Rnf220_Intron	Rnf220_Intron	TMEM53_Intergenic_downstream	Rnf220_Intron	RNF220_Intron	RNF220_Intron	RNF220_Intron	RNF220_Intron	RNF220_Intron	LOC111143719_Intron	RNF220_Intron	RNF220_Intron	RNF220_Intron
410	cg00286916	LMO1_fiveUTR	LMO1_Intergenic_upstream	Lmo1_fiveUTR	429.g149_Promoter	LMO1_Promoter	LMO1_Promoter	LMO1_fiveUTR	LMO1_Promoter	LMO1_fiveUTR	LMO1_Intron	LMO1_fiveUTR	LMO1_fiveUTR	LMO1_Promoter	LMO1_Intron	LMO1_Promoter	LMO1_fiveUTR	LMO1_Promoter	RIC3_fiveUTR	LMO1_fiveUTR	LMO1_fiveUTR	LMO1_fiveUTR	LMO1_fiveUTR	LMO1_Intergenic_upstream	RIC3_fiveUTR	LMO1_Exon	Lmo1_Intron	LMO1_fiveUTR	LMO1_fiveUTR		LMO1_fiveUTR	LMO1_fiveUTR	LOC101389157_fiveUTR	LMO1_fiveUTR	LMO1_fiveUTR	LMO1_fiveUTR	Lmo1_Intron	Lmo1_Intron	LMO1_fiveUTR	Lmo1_fiveUTR	LMO1_Intron	LMO1_fiveUTR	LMO1_Promoter	LMO1_Promoter	LMO1_Intergenic_upstream	LOC111159577_Intron	LMO1_Intergenic_upstream	LMO1_fiveUTR	LMO1_fiveUTR
411	cg00287915																																		LPCAT1_Promoter
412	cg00289591	TCF7L2_Exon	TCF7L2_Intron	Tcf7l2_Exon	386.g277_Exon	TCF7L2_Exon	TCF7L2_Exon	TCF7L2_Exon	TCF7L2_Exon	TCF7L2_Exon	TCF7L2_Exon	TCF7L2_Exon	TCF7L2_Exon	TCF7L2_Intron	TCF7L2_Exon	TCF7L2_Exon	TCF7L2_Exon	TCF7L2_Intron	TCF7L2_Exon	TCF7L2_Exon	TCF7L2_Exon	TCF7L2_Exon	HABP2_Intron	TCF7L2_Intron	TCF7L2_Exon	TCF7L2_Exon	Tcf7l2_Intron	TCF7L2_Exon	TCF7L2_Exon	HABP2_Intergenic_upstream	TCF7L2_Exon	TCF7L2_Exon	LOC101390141_Exon	TCF7L2_Exon	TCF7L2_Exon	TCF7L2_Intron	Tcf7l2_Exon	Tcf7l2_Exon	TCF7L2_Exon	Habp2_Intron	TCF7L2_Exon	TCF7L2_Exon	TCF7L2_Intron	TCF7L2_Exon	TCF7L2_Exon	LOC111145217_Exon	TCF7L2_Exon	TCF7L2_Exon
413	cg00290109	VAX1_Intergenic_downstream	VAX1_Intergenic_downstream	Vax1_Intergenic_downstream	386.g323_Intergenic_upstream	VAX1_Intergenic_downstream	VAX1_Intergenic_downstream	VAX1_Intergenic_downstream	VAX1_Intergenic_downstream	VAX1_Intergenic_downstream	VAX1_Intergenic_downstream	SHTN1_Intron	VAX1_Intergenic_downstream	VAX1_Intergenic_downstream		VAX1_Intergenic_downstream	VAX1_Intergenic_downstream	VAX1_Intergenic_downstream		VAX1_Intergenic_downstream	VAX1_Intergenic_downstream	VAX1_Intergenic_downstream	gene:ENSCDRG00005017095_Intergenic_downstream	VAX1_Intergenic_downstream	VAX1_Intergenic_downstream	VAX1_Intergenic_downstream		VAX1_Intergenic_downstream	VAX1_Intergenic_downstream	KCNK18_Intergenic_upstream	VAX1_Intergenic_downstream	VAX1_Intergenic_downstream	LOC101393546_Intergenic_downstream	VAX1_Intergenic_downstream	SHTN1_Intergenic_upstream	SHTN1_Intergenic_upstream	Vax1_Intergenic_downstream	Vax1_Intron	KCNK18_Intergenic_upstream	Vax1_Intergenic_downstream	VAX1_Intergenic_downstream	VAX1_Intergenic_downstream	LOC101650633_Intergenic_downstream	VAX1_Intergenic_downstream	VAX1_Intergenic_downstream		VAX1_Intergenic_downstream	VAX1_Intergenic_downstream	VAX1_Intergenic_downstream
414	cg00290302	R3HDM1_Exon	R3HDM1_Exon	R3hdm1_Exon	0.g221_Exon	R3HDM1_Exon	R3HDM1_Exon	R3HDM1_Exon	R3HDM1B_Exon	R3HDM1_Exon	R3HDM1_fiveUTR	R3HDM1_Exon	R3HDM1_Exon	R3HDM1_Exon	R3HDM1_Exon	R3HDM1_Exon	R3HDM1_Exon	R3HDM1_Exon	R3HDM1_Exon	R3HDM1_Intron	R3HDM1_Exon	R3HDM1_Exon	R3HDM1_Exon	R3HDM1_Exon	R3HDM1_Exon	R3HDM1_Exon		R3HDM1_Exon	R3HDM1_Exon		R3HDM1_Exon	R3HDM1_Exon	LOC101408537_Exon	R3HDM1_Exon	R3HDM1_Exon	R3HDM1_Exon	R3hdm1_Exon	R3hdm1_Exon	R3HDM1_Exon	Ubxn4_Intron	R3HDM1_Exon	R3HDM1_Exon	R3HDM1_Exon	R3HDM1_Exon	R3HDM1_Exon	LOC111155965_Exon	R3HDM1_Exon		R3HDM1_Exon
415	cg00290812	CTDSPL_Intron	CTDSPL_Exon	Ctdspl_Intron	409.g76_Intron	CTDSPL_Intron	CTDSPL_Intron	CTDSPL_Exon	CTDSPL_Intron	CTDSPL_Intron	CTDSPL_Intron	CTDSPL_Intron	CTDSPL_Intron	CTDSPL_Exon	CTDSPL_Intron	CTDSPL_Intron	CTDSPL_Exon	CTDSPL_Intron	VILL_Exon	CTDSPL_Exon	CTDSPL_Intron	CTDSPL_Intron	CTDSPL_Exon	CTDSPL_Exon	CTDSPL_Exon	CTDSPL_Exon	Ctdspl_Exon	CTDSPL_Intron	CTDSPL_Exon	CTDSPL_Exon	CTDSPL_Exon	CTDSPL_Exon	LOC101400484_Intron	CTDSPL_Exon	CTDSPL_Exon	CTDSPL_Intron	Ctdspl_Exon	Ctdspl_Exon	CTDSPL_Exon		CTDSPL_Exon	CTDSPL_Exon	CTDSPL_Intron	CTDSPL_Exon	CTDSPL_Intron	LOC111159135_Intron	CTDSPL_Exon	CTDSPL_Intron	CTDSPL_Intron
416	cg00292639	DNAH1_Exon	DNAH1_Exon	Dnah1_Exon	107.g881_Exon	DNAH1_Exon	DNAH1_Exon	DNAH1_Exon	DNAH1_Exon	DNAH1_Exon	DNAH1_Exon	DNAH1_Exon	DNAH1_Exon	DNAH1_Exon	DNAH1_Exon	DNAH1_Exon	DNAH1_Exon	DNAH1_Exon		DNAH1_Exon	DNAH1_Exon	DNAH1_Exon	DNAH1_Exon	BAP1_Exon	DNAH1_Exon	DNAH1_Exon	Dnah1_Exon	DNAH1_Exon	DNAH1_Exon	DNAH1_Exon	DNAH1_Exon	DNAH1_Exon	LOC101388892_Exon	DNAH1_Exon	DNAH1_Exon	DNAH1_Exon	Dnah1_Exon	Dnah1_Exon	BAP1_Exon	Dnah1_Exon	DNAH1_Exon	BAP1_Exon	DNAH1_Exon	DNAH1_Exon	DNAH1_Exon	LOC111143889_Exon	DNAH1_Exon	DNAH1_Exon	DNAH1_Exon
417	cg00293511	HMX2_Intron	BUB3_Promoter	Hmx2_Intron	428.g24_Intron	HMX2_Promoter	HMX2_Promoter	HMX2_Intron	HMX2_Promoter		HMX2_Intron	HMX2_Promoter		HMX2_Promoter	HMX2_Promoter	HMX2_Promoter	HMX2_Promoter	HMX2_Intron	HMX2_Promoter	HMX2_Intron		HMX2_Intron	HMX2_Intron	HMX2_Promoter	PSTK_Intron	HMX2_Promoter	Hmx2_Promoter	HMX2_Intron	HMX2_Intron		HMX2_Intron		LOC101404393_Intron	HMX2_Intron	HMX2_Promoter	HMX2_Promoter	Hmx2_Promoter	Hmx2_Promoter	HMX2_Promoter	Hmx2_Intron	BUB3_Intron	BUB3_Intron	HMX2_Promoter	HMX2_Promoter	HMX2_Promoter	LOC111145184_Promoter	HMX2_Promoter	HMX2_Intron	HMX2_Promoter
418	cg00294442	LOC113594661_threeUTR	EIF4E3_Intergenic_downstream	LOC117714775_Promoter	107.g174_Intergenic_downstream		FOXP1_fiveUTR		LOC01932_Intergenic_downstream			LOC04518_Intergenic_downstream		EIF4E3_Intergenic_downstream	EIF4E3_Intergenic_downstream	LOC03956_Intergenic_downstream	EIF4E3_Intron	FOXP1_fiveUTR	EIF4E3_Intergenic_downstream	FOXP1_Promoter	FOXP1_fiveUTR		EIF4E3_Intergenic_downstream	EIF4E3_Intergenic_downstream	EIF4E3_Intergenic_downstream	EIF4E3_Intergenic_downstream	Eif4e3_Intron	EIF4E3_Intron	EIF4E3_Exon		EIF4E3_Intergenic_downstream	EIF4E3_Intergenic_downstream	LOC101408860_fiveUTR	EIF4E3_Intergenic_downstream	PROK2_Intergenic_downstream	LOC105854717_Exon	Eif4e3_Intergenic_downstream	Eif4e3_Exon	EIF4E3_Exon	Eif4e3_Intergenic_downstream	EIF4E3_Intergenic_downstream			EIF4E3_Intergenic_downstream		LOC111143744_fiveUTR	EIF4E3_Exon	EIF4E3_Intergenic_downstream	FOXP1_fiveUTR
419	cg00295657	HOXB3_fiveUTR	HOXB6_Promoter	Hoxb6_fiveUTR	402.g271_Promoter	HOXB6_fiveUTR	HOXB6_Intron	HOXB6_fiveUTR	HOXB6_Promoter	HOXB6_fiveUTR	HOXB6_Promoter	HOXB6_Promoter	HOXB6_Promoter	HOXB6_Promoter	HOXB6_Promoter	HOXB6_Promoter	HOXB6_Promoter	HOXB6_fiveUTR	HOXB6_Promoter	HOXB6_fiveUTR	HOXB6_fiveUTR	LOC105073344_fiveUTR	HOXB6_Intron	HOXB6_Promoter	HOXB6_Promoter	HOXB6_Promoter	Hoxb6_Promoter	HOXB6_Intron	HOXB6_Promoter		HOXB6_Intron	HOXB6_Intron	LOC101396913_fiveUTR	HOXB6_Intron	HOXB6_Intron	HOXB3_fiveUTR	Hoxb6_Promoter	Hoxb6_Promoter	HOXB6_Promoter	Hoxb6_fiveUTR	HOXB6_Promoter	HOXB6_Promoter	HOXB6_Promoter	HOXB6_Promoter	HOXB6_Intron	LOC111151651_fiveUTR	HOXB6_Promoter	HOXB6_Intron
420	cg00295725	LOC113593143_Intergenic_upstream	gene:ENSAMEG00000008741_Intergenic_upstream	LOC117698865_Intergenic_downstream	412.g63_Intergenic_downstream	LOC103012491_Intergenic_downstream	LOC112314366_Intergenic_upstream					LOC04247_Intergenic_downstream			LOC00455_Intergenic_upstream	LOC04278_Intergenic_downstream	BUD13_Intergenic_downstream		BUD13_Intergenic_downstream	BUD13_Intergenic_downstream	LOC112840471_Intergenic_upstream	TRNAA-GGC_Intergenic_downstream	BUD13_Intergenic_downstream	BUD13_Intergenic_downstream	BUD13_Intron	BUD13_Intron		BUD13_Intron	BUD13_Intergenic_downstream	BUD13_Intergenic_downstream	BUD13_Intergenic_downstream	BUD13_Intergenic_downstream	LOC106801405_Intergenic_downstream	BUD13_Intron	BUD13_Intergenic_downstream	BUD13_Intergenic_downstream	Bud13_Intergenic_downstream	Bud13_Intergenic_downstream	BUD13_Intergenic_downstream	Bud13_Intergenic_downstream	BUD13_Intron	BUD13_Intergenic_downstream	LOC101662809_Intergenic_downstream	BUD13_Intergenic_downstream	LOC102849106_Intergenic_upstream	LOC111153945_Intergenic_downstream	BUD13_Intergenic_downstream	LOC103113455_Intergenic_downstream	LOC114211422_Intergenic_upstream
421	cg00296110	PSD2_Intergenic_upstream	PSD2_Intergenic_upstream	Psd2_Intergenic_upstream	1.g167_Intergenic_upstream		PSD2_Intergenic_upstream	LOC114231514_Intergenic_downstream	PSD2_Intergenic_upstream	PSD2_Intergenic_upstream	PSD2_Intergenic_upstream	PSD2_Intergenic_upstream	PSD2_Intergenic_upstream	CXXC5_Intergenic_downstream	PSD2_Intergenic_upstream	LOC05316_Intergenic_upstream		PSD2_Intergenic_upstream		PSD2_Intron	PSD2_Intergenic_upstream	PSD2_Intergenic_upstream	PSD2_Intergenic_upstream	PSD2_Intergenic_upstream	PSD2_Intergenic_upstream	PSD2_Intergenic_upstream	Psd2_Intergenic_upstream	PSD2_Intergenic_upstream	PSD2_Intergenic_upstream	PSD2_Intergenic_upstream	PSD2_Intergenic_upstream	PSD2_Intergenic_upstream	LOC101397292_Intergenic_upstream	PSD2_Intergenic_upstream	PSD2_Intergenic_upstream	PSD2_Intergenic_upstream	Psd2_Intergenic_upstream	Psd2_Intergenic_upstream	PSD2_Intergenic_upstream	Psd2_Intergenic_upstream	PSD2_Intergenic_upstream	PSD2_Intron	PSD2_Intergenic_upstream	PSD2_Intergenic_upstream	PSD2_Intergenic_upstream	LOC111141154_Intergenic_upstream	PSD2_Intergenic_upstream	PSD2_Intergenic_upstream	PSD2_Intergenic_upstream
422	cg00296428	HOXD11_Exon	HOXD10_Exon	Hoxd11_Exon	0.g466_Exon	HOXD11_Exon	HOXD11_Exon	HOXD11_Exon	HOXD11_Exon	HOXD11_Exon	HOXD11_Exon	HOXD11_Exon	HOXD11_Exon	HOXD11_Exon	HOXD11_Exon	HOXD11_Exon	HOXD10_Exon	HOXD10_Promoter	HOXD11_Exon	HOXD11_Exon	HOXD11_Exon	LOC105073461_Exon	HOXD11_Exon	HOXD9_fiveUTR	HOXD9_fiveUTR	HOXD11_Exon	Hoxd10_Promoter	HOXD11_Exon	HOXD11_Exon			HOXD11_Exon	LOC101405667_Exon	HOXD10_Exon	HOXD10_Exon	HOXD11_Exon	Hoxd11_Exon	Hoxd11_Exon		Hoxd10_Exon	HOXD9_fiveUTR	HOXD11_fiveUTR	HOXD11_Exon	HOXD3_Intron	HOXD11_Exon	LOC111145622_Exon	HOXD10_Exon	HOXD11_Exon	HOXD11_Exon
423	cg00297075	FOXB2_Promoter	FOXB2_Promoter	Foxb2_Promoter	403.g138_Promoter	FOXB2_Promoter	LOC112300466_Intergenic_downstream	FOXB2_Promoter	FOXB2_Promoter	FOXB2_Promoter	FOXB2_Promoter	FOXB2_Promoter	FOXB2_Promoter		FOXB2_Promoter	FOXB2_Promoter	FOXB2_Promoter	FOXB2_Promoter	PRUNE2_Intron	FOXB2_Promoter		LOC105067528_Promoter	PRUNE2_Intergenic_upstream	GCNT1_Intergenic_downstream	PRUNE2_Intergenic_upstream	FOXB2_Promoter	Foxb2_Promoter	FOXB2_Promoter	FOXB2_Promoter	GNA14_Intergenic_downstream	PRUNE2_Intergenic_upstream	FOXB2_Promoter	LOC101407283_Promoter	FOXB2_Promoter	FOXB2_Promoter	FOXB2_Promoter	Foxb2_Promoter	Foxb2_Promoter	FOXB2_Promoter	Vps13a_Intergenic_upstream	FOXB2_Promoter	FOXB2_Promoter	LOC101647045_Promoter	FOXB2_Promoter	FOXB2_Promoter	LOC111153481_Promoter	PRUNE2_Intergenic_upstream	FOXB2_Promoter	LOC114198752_Intron
424	cg00297600
425	cg00297805	LOC113592816_Intergenic_upstream	MVB12B_Intergenic_upstream	LOC117702836_Intergenic_upstream	416.g271_Intergenic_downstream	LOC103016873_Intergenic_downstream	LOC112306605_Intergenic_downstream	LOC114227706_Intergenic_downstream	MVB12B_Intergenic_upstream	MVB12B_Intergenic_upstream	MVB12B_Intergenic_upstream	LOC02346_Promoter	LOC02748_Intergenic_downstream		MVB12B_Intergenic_upstream	MVB12B_Intergenic_upstream	MVB12B_Intergenic_upstream	TRNAC-ACA_Intergenic_downstream	MVB12B_Intergenic_upstream	MVB12B_Intergenic_upstream	LOC112836715_Intergenic_upstream	TRNAT-AGU_Intergenic_upstream	MVB12B_Intergenic_upstream	MVB12B_Intergenic_upstream	MVB12B_Intergenic_upstream	MVB12B_Intergenic_upstream		MVB12B_Intergenic_upstream	MVB12B_Intergenic_upstream	MVB12B_Intergenic_upstream	MVB12B_Intergenic_upstream	MVB12B_Intergenic_upstream	LOC101405145_Intergenic_upstream	MVB12B_Intergenic_upstream	MVB12B_Intergenic_upstream	MVB12B_Intergenic_upstream	Pbx3_Intergenic_downstream	Mvb12b_Intergenic_upstream	PBX3_Intergenic_downstream	Mvb12b_Intergenic_upstream	MVB12B_Intergenic_upstream	PBX3_Intergenic_downstream	LOC101646930_Intergenic_upstream	MVB12B_Intergenic_upstream	MVB12B_Intergenic_upstream	LOC111145819_Intergenic_upstream	MVB12B_Intergenic_upstream	MVB12B_Intergenic_upstream	LOC114212867_Intergenic_upstream
426	cg00297951	LOC113601536_Intergenic_downstream	gene:ENSAMEG00000004988_Intergenic_upstream	LOC117717417_Intergenic_upstream		LOC102999453_Intergenic_upstream	LOC112296494_Intergenic_upstream	LOC114226850_Intergenic_downstream	LOC00344_Intergenic_downstream	LOC102437048_Intergenic_upstream	LOC00386_Intergenic_downstream	FOXG1_Intergenic_downstream	FOXG1_Intergenic_downstream			LOC03562_Intergenic_downstream		FOXG1_Intergenic_downstream	FOXG1_Intergenic_downstream	FOXG1_Intergenic_downstream	LOC112821797_Intergenic_downstream	LOC105075270_Intergenic_upstream	PRKD1_Intergenic_downstream	FOXG1_Intergenic_downstream	FOXG1_Intron	FOXG1_Intergenic_downstream		FOXG1_Intergenic_downstream	FOXG1_Intergenic_downstream		PRKD1_Intergenic_downstream	FOXG1_Intergenic_downstream	LOC101407999_Intergenic_upstream	FOXG1_Intergenic_downstream	PRKD1_Intergenic_downstream	LOC101637839_Intergenic_upstream	Foxg1_Intergenic_downstream	Foxg1_Intergenic_downstream			FOXG1_Intergenic_downstream	PRKD1_Intergenic_downstream					PRKD1_Intergenic_downstream		LOC114217844_Intergenic_upstream
427	cg00298032	PLEKHA6_Exon	PLEKHA6_Exon	Plekha6_Exon	414.g156_Exon	PLEKHA6_Exon		PLEKHA6_Exon	PLEKHA6_Exon	PLEKHA6_Exon	PLEKHA6_Exon	PLEKHA6_Exon		PLEKHA6_Exon		PLEKHA6_Exon	PLEKHA6_Exon	PLEKHA6_Exon	PLEKHA6_Exon	PLEKHA6_Exon	PLEKHA6_Exon	PLEKHA6_Exon	PLEKHA6_Exon			PLEKHA6_Exon	Plekha6_Exon	PLEKHA6_Exon	PLEKHA6_Exon	PLEKHA6_Exon	PLEKHA6_Exon	PLEKHA6_Exon	LOC101402779_Exon	PLEKHA6_Exon	PLEKHA6_Exon		Plekha6_Exon	Plekha6_Exon		Plekha6_Exon			PLEKHA6_Exon	PLEKHA6_Exon	PLEKHA6_Exon	LOC111151116_Exon	PLEKHA6_Exon	PLEKHA6_Exon	PLEKHA6_Exon
428	cg00298301	THOC2_Exon	THOC2_Exon	Thoc2_Exon	195922.g50_Exon	THOC2_Exon	THOC2_Exon	THOC2_Exon	THOC2_Exon	THOC2_Exon	THOC2_Exon	THOC2_Exon	THOC2_Exon	THOC2_Exon	THOC2_Exon	THOC2_Exon	THOC2_Exon			THOC2_Exon		THOC2_Exon	THOC2_Exon	THOC2_Intron	THOC2_Exon	XIAP_Intron		THOC2_Exon			THOC2_Intron	THOC2_Exon	LOC101396569_Exon	THOC2_Exon	THOC2_Exon	THOC2_Exon	Thoc2_Exon	Thoc2_Exon	THOC2_Exon	Xiap_Intergenic_upstream	THOC2_Exon	THOC2_Exon	THOC2_Exon	THOC2_Exon	THOC2_Exon	LOC111157205_Exon	THOC2_Exon	THOC2_Exon	THOC2_Exon
429	cg00298697	CREB5_fiveUTR	CREB5_Intergenic_upstream	Creb5_Intergenic_upstream	46.g315_Intergenic_upstream	CREB5_Promoter	CREB5_Promoter	CREB5_fiveUTR	CREB5_Intergenic_upstream	CREB5_Promoter	LOC00853_Intergenic_downstream	CREB5_Intron	CREB5_fiveUTR	CREB5_Promoter	CREB5_Intergenic_upstream	CREB5_fiveUTR	CREB5_fiveUTR	CREB5_Promoter	CREB5_Promoter	CREB5_fiveUTR	CREB5_Intergenic_upstream			CREB5_Intergenic_upstream	CREB5_Intron	CREB5_Promoter	Jazf1_Intergenic_upstream	CREB5_Intron	CREB5_Promoter		CREB5_Promoter	CREB5_Promoter	LOC101390017_Promoter	CREB5_Promoter	CREB5_Promoter		Creb5_Promoter	Creb5_Promoter	CREB5_Intergenic_upstream		CREB5_Intron	CREB5_Promoter		CREB5_Intergenic_upstream	CREB5_Intergenic_upstream	LOC111147321_Intergenic_upstream	CREB5_Promoter	CREB5_Promoter	CREB5_Intergenic_upstream
430	cg00299517	DNAH1_Exon	DNAH1_Exon		107.g876_Exon												DNAH1_Exon	DNAH1_Exon		DNAH1_Exon		DNAH1_Exon	DNAH1_Exon	BAP1_Intergenic_downstream	DNAH1_Exon	DNAH1_Exon	Dnah1_Exon	DNAH1_Exon	DNAH1_Exon	DNAH1_Exon		DNAH1_Exon	LOC101388892_Exon	DNAH1_Exon	DNAH1_Exon		Dnah1_Exon	Dnah1_Exon	GLYCTK_Exon		DNAH1_Exon	BAP1_Exon	DNAH1_Exon	DNAH1_Exon			DNAH1_Exon	DNAH1_Exon
431	cg00300211	ERC2_Intron	ERC2_Intron	Erc2_Intron		ERC2_Intron	ERC2_Intron	ERC2_Intron	ERC2_Intron	ERC2_Intron	WNT5A_Intergenic_upstream	ERC2_Intron	ERC2_Intron	ERC2_Intron	ERC2_Intron	ERC2_Intron	ERC2_Intron	ERC2_Intron	ERC2_Intron	ERC2_Intron	ERC2_Intron	ERC2_Intron	ERC2_Intron	ERC2_Intron	ERC2_Intron	ERC2_Intron		ERC2_Intron	ERC2_Intron			WNT5A_Intergenic_upstream	LOC106803017_Intergenic_upstream		ERC2_Intron	ERC2_Intron			ERC2_Intron		ERC2_Intron	ERC2_Intron							ERC2_Intron
432	cg00300224	CNKSR2_Exon	CNKSR2_Exon	Cnksr2_Exon	196293.g280_Exon	CNKSR2_Exon	CNKSR2_Exon	CNKSR2_Exon	CNKSR2_Exon	CNKSR2_Exon	CNKSR2_Exon	CNKSR2_fiveUTR	CNKSR2_Exon		CNKSR2_Exon	CNKSR2_Exon	CNKSR2_Exon		CNKSR2_Exon		CNKSR2_Exon	CNKSR2_Exon	CNKSR2_Exon	CNKSR2_Exon	CNKSR2_Exon	CNKSR2_Exon		CNKSR2_Exon	CNKSR2_Exon	CNKSR2_Exon	CNKSR2_Exon	CNKSR2_Exon	LOC101404655_Exon	CNKSR2_Exon	CNKSR2_Exon	CNKSR2_Exon	Cnksr2_Exon	Cnksr2_Exon	CNKSR2_Exon	Cnksr2_Exon	CNKSR2_Exon	CNKSR2_Exon	CNKSR2_Exon	CNKSR2_Exon	CNKSR2_Exon	LOC111150493_Exon		CNKSR2_Exon	CNKSR2_Exon
433	cg00300233	CHTOP_fiveUTR	CHTOP_Exon	Chtop_Exon	503.g270_Exon	CHTOP_Exon	CHTOP_Exon	CHTOP_fiveUTR	CHTOP_fiveUTR	CHTOP_fiveUTR	CHTOP_fiveUTR	CHTOP_Exon	CHTOP_Exon	CHTOP_Exon	CHTOP_fiveUTR	CHTOP_fiveUTR	CHTOP_Exon	CHTOP_Exon	CHTOP_fiveUTR	CHTOP_Exon	CHTOP_Exon	CHTOP_Exon	S100A1_Exon	CHTOP_fiveUTR	CHTOP_Exon	CHTOP_Exon	Chtop_Exon	CHTOP_Exon	CHTOP_Exon	CHTOP_Exon	CHTOP_Exon	CHTOP_Exon	LOC101394842_Exon	CHTOP_Exon	CHTOP_Exon	CHTOP_Exon	S100a1_Exon	S100a1_Exon	CHTOP_Exon		CHTOP_Exon	CHTOP_Exon	CHTOP_Exon	CHTOP_Exon	CHTOP_Exon	LOC111138899_Exon		CHTOP_Exon	CHTOP_Exon
434	cg00301020	RASEF_Intergenic_downstream	RASEF_Intergenic_downstream	LOC117709720_Intergenic_downstream	403.g94_Intergenic_upstream	LOC103010772_Intergenic_downstream	RASEF_Intergenic_downstream	LOC114231728_Intergenic_upstream	RASEF_Intergenic_downstream	RASEF_Intergenic_downstream	RASEF_Intergenic_downstream	RASEF_Intergenic_downstream	RASEF_Intergenic_downstream		LOC00654_Intergenic_upstream	RASEF_Intergenic_downstream	PHF24_Intergenic_upstream	LOC104993053_Intergenic_downstream	PHF24_Intergenic_upstream	PHF24_Intergenic_upstream	LOC112808560_Intergenic_downstream	LOC105067536_Intergenic_upstream	FAM205C_Intergenic_downstream	RASEF_Intergenic_downstream	RASEF_Intergenic_downstream	PHF24_Intergenic_upstream	Uhrf2_Intergenic_upstream	RASEF_Intergenic_downstream	FAM205C_Intergenic_downstream		RASEF_Intergenic_downstream	RASEF_Intergenic_downstream	LOC106803401_Intergenic_downstream	MGAT1_Intergenic_downstream	TLE1_Intergenic_upstream	RASEF_Intergenic_downstream	Rasef_Intergenic_downstream	Rasef_Intergenic_downstream		Rasef_Intergenic_downstream	RASEF_Intergenic_downstream	RASEF_Intergenic_downstream	RASEF_Intergenic_downstream	RASEF_Intergenic_upstream		LOC111139982_Intergenic_downstream		LOC103118203_Intergenic_downstream	RASEF_Intergenic_downstream
435	cg00301226	LOC113597584_Intergenic_downstream	BCOR_Intergenic_downstream	Bcor_Intergenic_downstream	195834.g129_Intergenic_upstream	BCOR_Intergenic_downstream	LOC112322346_Intergenic_downstream		BCOR_Intergenic_downstream			BCOR_Intergenic_downstream			BCOR_Intergenic_downstream	BCOR_Intergenic_downstream	BCOR_Intergenic_downstream		CXorf38_Intergenic_downstream		LOC112813056_Intergenic_downstream	LOC105064563_Intergenic_upstream	BCOR_Intergenic_downstream	BCOR_Intergenic_downstream				BCOR_Intergenic_downstream	BCOR_Intergenic_downstream	BCOR_Intergenic_downstream	BCOR_Intergenic_downstream	BCOR_Intergenic_downstream	LOC101407533_Intergenic_downstream	BCOR_Intergenic_downstream	BCOR_Intergenic_downstream	BCOR_Intergenic_downstream	Bcor_Intergenic_downstream	Bcor_Intergenic_downstream	BCOR_Intergenic_downstream	Bcor_Intergenic_downstream	BCOR_Intergenic_downstream	BCOR_Intergenic_downstream	BCOR_Intergenic_downstream	BCOR_Intergenic_downstream	BCOR_Intergenic_downstream	LOC111150425_Intergenic_downstream	BCOR_Intergenic_downstream	LOC103111776_Intergenic_upstream	LOC114216747_Intergenic_upstream
436	cg00301801		EBF1_Intron		131.g115_Intergenic_upstream		EBF1_Intron	EBF1_Intron	EBF1_Intron	EBF1_Intron	EBF1_Intron	EBF1_Intron	EBF1_Intron	EBF1_Intron		EBF1_threeUTR			EBF1_Intron	EBF1_Intron	EBF1_Intron	LOC105065255_Intergenic_downstream	RNF145_Intron	RNF145_Intron	EBF1_Intron	RNF145_Intron			EBF1_Intron			EBF1_Intron	LOC101406717_Intron							Ebf1_Intron	EBF1_Intron	EBF1_Intron	EBF1_Intron	EBF1_Intron	EBF1_Intron	LOC111141248_Intron	RNF145_Intron	EBF1_Intron	EBF1_Intron
437	cg00304629	SPRED2_fiveUTR	SPRED2_Intergenic_upstream	Spred2_fiveUTR	301.g298_Intergenic_upstream		SPRED2_fiveUTR	SPRED2_fiveUTR	SPRED2_Promoter	LOC111823737_Exon	SPRED2_Promoter	SPRED2_Promoter	SPRED2_Promoter	SPRED2_Promoter	SPRED2_Promoter	SPRED2_Promoter	SPRED2_fiveUTR	SPRED2_Promoter	SPRED2_fiveUTR	SPRED2_fiveUTR	SPRED2_Promoter	SPRED2_Promoter	SPRED2_fiveUTR	SPRED2_Promoter	SPRED2_Promoter	SPRED2_Intergenic_upstream		SPRED2_Promoter	SPRED2_fiveUTR		SPRED2_fiveUTR	SPRED2_fiveUTR	LOC101408575_fiveUTR	SPRED2_Promoter	SPRED2_Promoter	SPRED2_fiveUTR	Spred2_Promoter	Spred2_Promoter	SPRED2_Exon		SPRED2_Promoter	SPRED2_Exon	SPRED2_Promoter	SPRED2_Intergenic_upstream	SPRED2_Promoter	LOC111148025_Promoter	SPRED2_Promoter	SPRED2_Promoter	SPRED2_Promoter
438	cg00304877	LRMDA_Intron	LRMDA_Intergenic_upstream	Lrmda_Intron					LRMDA2_Intron			LRMDA_Intron			LRMDA_Intron			LOC104997535_Intron	LRMDA_Intron	LRMDA_Intron		LOC105075345_Intron	LRMDA_Intron	LRMDA_Intergenic_upstream	LRMDA_Intron	LRMDA_Intergenic_upstream		LRMDA_Intron	LRMDA_Intergenic_upstream			LRMDA_Intron			LRMDA_Intron	LOC101635977_Intron	Lrmda_Intron	Lrmda_Intron	LRMDA_Intron	Lrmda_Intron	LRMDA_Intron	LRMDA_Intron	LRMDA_Intergenic_upstream		LOC102850710_Intergenic_upstream	LOC111144823_Intron		LOC103128554_Intron	LRMDA_Intron
439	cg00306239	LOC113599936_Intergenic_upstream	ZIC4_Intergenic_downstream	Trnak-cuu_Intergenic_downstream	261.g130_Intergenic_downstream	ZIC4_Intergenic_downstream	ZIC4_Intergenic_downstream		LOC03814_Intergenic_downstream						ZIC4_Intergenic_downstream	ZIC4_Intergenic_downstream	ZIC4_Intergenic_downstream	LOC105001842_Intergenic_downstream	ZIC4_Intergenic_downstream	ZIC4_Intergenic_downstream	LOC112834318_Intergenic_downstream			ZIC4_Intergenic_downstream	ZIC4_Intergenic_downstream	ZIC4_Intergenic_downstream		ZIC4_Intergenic_downstream	ZIC4_Intergenic_downstream	PLSCR5_Intergenic_upstream	ZIC4_Intergenic_downstream		LOC101393094_Intergenic_downstream	ZIC4_Intergenic_downstream	ZIC4_Intergenic_downstream	ZIC4_Intergenic_downstream	Zic4_Intergenic_downstream	Zic4_Intron	ZIC4_Intergenic_downstream		ZIC4_Intergenic_downstream	ZIC4_Intergenic_downstream		ZIC4_Intergenic_downstream		LOC111151571_Intergenic_downstream	ZIC4_Intergenic_downstream	LOC103109073_Intron	LOC114209169_Intergenic_downstream
440	cg00307913	LOC113592756_Intergenic_downstream	CDK5RAP3_Intergenic_downstream	Cdk5rap3_Intergenic_downstream	402.g254_Intergenic_downstream	CDK5RAP3_Intergenic_downstream	CDK5RAP3_Intergenic_downstream	CDK5RAP3_Intergenic_downstream	CDK5RAP3_Intergenic_downstream	NFE2L1_Intergenic_upstream	LOC01637_Promoter	CDK5RAP3_Intergenic_downstream	CDK5RAP3_Intergenic_downstream	CDK5RAP3_Intergenic_downstream	CDK5RAP3_Intergenic_downstream	CDK5RAP3_Intergenic_downstream		CDK5RAP3_Intergenic_downstream	CDK5RAP3_Intron	CDK5RAP3_Intergenic_downstream	CDK5RAP3_Intergenic_downstream	CDK5RAP3_Intergenic_downstream	CDK5RAP3_Intergenic_downstream	CDK5RAP3_Intergenic_downstream	CDK5RAP3_Intergenic_downstream	CDK5RAP3_Intergenic_downstream		CDK5RAP3_Intron	CDK5RAP3_Intergenic_downstream			CDK5RAP3_Intergenic_downstream			CDK5RAP3_Intergenic_downstream	CDK5RAP3_Intergenic_downstream	Cdk5rap3_Intergenic_downstream	Cdk5rap3_Intergenic_downstream	CDK5RAP3_Intergenic_downstream	Prr15l_Intergenic_upstream	CDK5RAP3_Intergenic_downstream	CDK5RAP3_Intergenic_downstream	CDK5RAP3_Intergenic_downstream	CDK5RAP3_Intergenic_downstream	CDK5RAP3_Intergenic_downstream	LOC111151475_Intergenic_downstream	CDK5RAP3_Intergenic_downstream	CDK5RAP3_Intergenic_downstream	CDK5RAP3_Intergenic_downstream
441	cg00308441	ITGA5_Exon	ITGA5_Promoter	Itga5_Exon	487.g423_Promoter		ITGA5_fiveUTR	ITGA5_Exon	ITGA5_Intron	ITGA5_fiveUTR	ITGA5_Exon	ITGA5_Intron	ITGA5_Promoter	ITGA5_Promoter	ITGA5_Promoter	ITGA5_Promoter	NCKAP1L_Exon	ITGA5_fiveUTR	ITGA5_Exon	ITGA5_Exon	ITGA5_fiveUTR		ITGA5_Exon			ITGA5_Exon	Itga5_Promoter	ITGA5_Exon	ITGA5_Exon		ITGA5_Exon	ITGA5_Promoter	LOC101398514_Exon	ITGA5_Exon	ITGA5_fiveUTR	ITGA5_Promoter	Itga5_Promoter	Itga5_Exon	ITGA5_Promoter	Itga5_fiveUTR					ITGA5_fiveUTR	LOC111157949_fiveUTR	ITGA5_Exon	ITGA5_fiveUTR	ITGA5_fiveUTR
442	cg00308763			LOC117704792_Promoter														CTNNBL1_Intergenic_upstream	CTNNBL1_Intergenic_upstream							CTNNBL1_Intron									CTNNBL1_Intergenic_upstream		Ctnnbl1_Intergenic_upstream	Ctnnbl1_Intergenic_upstream					CTNNBL1_Intergenic_upstream		LOC102848330_Promoter		CTNNBL1_Intergenic_upstream
443	cg00309259	UBR5_Intron	UBR5_Intron			UBR5_Intron	UBR5_Intron	UBR5_Intron	UBR5_Intron			UBR5_Intron	UBR5_Intron	UBR5_Intron	UBR5_Intron	UBR5_Intron	UBR5_Intron	UBR5_Intron	UBR5_Intron	UBR5_Intron	LOC112823293_Intron	UBR5_Intron	UBR5_Intron	UBR5_Intron	UBR5_Intron	UBR5_Intron	Ubr5_Intron	UBR5_Intron	UBR5_Intron	RRM2B_Intergenic_upstream	UBR5_Intron	UBR5_Intron	LOC101390149_Intron	UBR5_Intron	UBR5_Intron				UBR5_Intron		UBR5_Intron	UBR5_Intron	UBR5_Intron		UBR5_Intron	LOC111146806_Intron	UBR5_Intron	UBR5_Intron	UBR5_Intron
444	cg00309562	PBX3_threeUTR	MAPKAP1_Exon	Pbx3_threeUTR	416.g272_Exon		PBX3_threeUTR	PBX3_threeUTR	PBX3_Exon	PBX3_threeUTR	PBX3_Exon	PBX3_Exon	PBX3_threeUTR		PBX3_Exon	PBX3_Exon	MAPKAP1_threeUTR	PBX3_threeUTR	PBX3_threeUTR	PBX3_threeUTR	PBX3_threeUTR	PBX3_Exon	PBX3_Exon	PBX3_Exon	PBX3_threeUTR	PBX3_Exon		PBX3_threeUTR	PBX3_threeUTR		PBX3_Exon	PBX3_Exon	LOC101404540_threeUTR	PBX3_threeUTR	PBX3_Exon	PBX3_threeUTR	Pbx3_Exon	Pbx3_threeUTR	PBX3_threeUTR	Mvb12b_Intergenic_upstream	PBX3_Exon	PBX3_Exon	PBX3_Exon	PBX3_Exon	PBX3_Exon	LOC111145820_threeUTR	PBX3_Exon	PBX3_threeUTR	PBX3_threeUTR
445	cg00309578	RUNDC3B_Exon	RUNDC3B_Exon		46.g542_Exon	RUNDC3B_Exon	RUNDC3B_Exon	LOC114234458_Exon		RUNDC3B_Exon	RUNDC3B_Exon	RUNDC3B_Exon	RUNDC3B_Exon	RUNDC3B_Exon	RUNDC3B_Exon	RUNDC3B_Exon	RUNDC3B_Exon	RUNDC3B_Exon		RUNDC3B_Exon	RUNDC3B_Exon	RUNDC3B_Exon	RUNDC3B_Exon	RUNDC3B_Exon	RUNDC3B_Exon	RUNDC3B_Exon	Slc25a40_Intergenic_downstream	RUNDC3B_Exon	RUNDC3B_Exon	RUNDC3B_Exon	RUNDC3B_Exon	RUNDC3B_Exon	LOC101391245_Exon	RUNDC3B_Exon	RUNDC3B_Exon	RUNDC3B_Exon	Rundc3b_Exon	Rundc3b_Exon	RUNDC3B_Exon	Rundc3b_Exon	RUNDC3B_Exon	RUNDC3B_Exon	RUNDC3B_Exon	RUNDC3B_Exon	RUNDC3B_Exon	LOC111147344_Exon	RUNDC3B_Exon	RUNDC3B_Intron	RUNDC3B_Exon
446	cg00310182	LOC113599416_Intergenic_upstream	UTP11_Intergenic_downstream	Pou3f1_Intergenic_upstream	268.g32_Intergenic_upstream	POU3F1_Intergenic_upstream	POU3F1_Intergenic_upstream	LOC114234975_Intergenic_downstream	POU3F1_Intergenic_upstream		POU3F1_Intergenic_upstream	LOC03932_Intergenic_downstream	POU3F1_Intergenic_upstream		POU3F1_Intergenic_upstream	POU3F1_Intergenic_upstream	POU3F1_Intergenic_upstream	POU3F1_Intergenic_upstream	POU3F1_Intergenic_upstream	POU3F1_Intergenic_upstream	LOC112812142_Intergenic_upstream	LOC105072868_Intergenic_upstream	POU3F1_Intergenic_upstream	POU3F1_Intergenic_upstream	POU3F1_Intergenic_upstream	POU3F1_Intergenic_upstream	Pou3f1_Intergenic_upstream	POU3F1_Intergenic_upstream	POU3F1_Intergenic_upstream		POU3F1_Intergenic_upstream	POU3F1_Intergenic_upstream	LOC101401212_Intergenic_upstream	UTP11_Intergenic_downstream	UTP11_Intergenic_downstream	POU3F1_Intergenic_upstream	Pou3f1_Intergenic_upstream	Pou3f1_Intergenic_upstream	POU3F1_Intergenic_upstream	Fhl3_Intergenic_upstream	POU3F1_Intergenic_upstream	POU3F1_Intergenic_upstream	POU3F1_Intergenic_upstream	POU3F1_Intergenic_upstream	LOC102858462_Intergenic_downstream	LOC111143652_Intergenic_upstream	UTP11_Intergenic_downstream	LOC107522741_Intergenic_downstream	LOC114216914_Intergenic_downstream
447	cg00310215	SALL1_Promoter		Sall1_fiveUTR	427.g31_Promoter			SALL1_Intron	SALL1_Promoter		SALL1_Promoter	SALL1_Promoter		SALL1_Intergenic_upstream	SALL1_fiveUTR	SALL1_Promoter	SALL1_Promoter	SALL1_Promoter	SALL1_Promoter	SALL1_Promoter	SALL1_Promoter			SALL1_Promoter	SALL1_Promoter	SALL1_Promoter	Sall1_Promoter	SALL1_Exon	SALL1_Promoter			SALL1_Promoter	LOC101403937_Promoter	SALL1_Promoter			Sall1_Promoter	Sall1_Promoter	SALL1_Intron	Cyld_Intergenic_downstream	SALL1_Promoter	SALL1_fiveUTR			SALL1_Promoter	LOC111157416_Promoter	SALL1_Promoter		SALL1_Promoter
448	cg00311846	DGKI_fiveUTR	CREB3L2_Intergenic_downstream	Dgki_Exon		CREB3L2_Intergenic_downstream			DGKI_Exon			DGKI_fiveUTR	DGKI_Exon	DGKI_Exon	DGKI_Exon	DGKI_Exon	CREB3L2_fiveUTR			DGKI_fiveUTR	DGKI_Exon	DGKI_Intron	CREB3L2_Intergenic_downstream	CREB3L2_Exon	CREB3L2_fiveUTR	CREB3L2_Intergenic_downstream	Creb3l2_Intergenic_downstream	DGKI_fiveUTR	DGKI_fiveUTR			DGKI_Exon	LOC101392624_Intergenic_downstream				Dgki_Exon	Dgki_Exon	CREB3L2_Intergenic_downstream		DGKI_fiveUTR					LOC111151963_Exon	DGKI_Exon		DGKI_Exon
449	cg00311934	ODF2_Exon	ODF2_Exon		416.g186_Exon	ODF2_Exon	ODF2_Exon	ODF2_Exon	ODF2_Exon	ODF2_Exon	ODF2_Exon	ODF2_Exon	ODF2_Exon	ODF2_Exon	ODF2_Exon	ODF2_Exon	ODF2_Exon	ODF2_Exon	ODF2_Exon	ODF2_threeUTR	LOC112836456_Exon	ODF2_Exon	ODF2_Exon	ODF2_Exon	ODF2_Exon	ODF2_Exon	Odf2_Exon	ODF2_Exon	ODF2_Exon	ODF2_Exon	ODF2_Exon	ODF2_Exon	LOC101396520_Exon	ODF2_Exon	ODF2_Exon	ODF2_Exon	Odf2_Exon	Odf2_Exon	ODF2_Exon	Gle1_Promoter	ODF2_Exon	ODF2_Exon	ODF2_Exon	ODF2_Exon	ODF2_Exon	LOC111145616_Exon	ODF2_Exon	ODF2_Exon	ODF2_Exon
450	cg00312241	NME6_Exon	NME6_Exon		107.g663_Exon				NME6_Exon		NME6_Exon	NME6_Exon	NME6_Exon		NME6_Exon	NME6_Exon	NME6_Exon	NME6_Exon	NME6_Exon	NME6_Exon		NME6_Exon	NME6_Exon	CAMP_Exon	NME6_Exon		Nme6_Exon	NME6_Exon	NME6_Exon			NME6_Exon	LOC101389418_Exon	NME6_threeUTR	NME6_Exon	NME6_Exon	Nme6_Exon	Nme6_Exon	NME6_Exon		NME6_Exon	NME6_Exon	NME6_Exon	NME6_Exon	LOC102857840_Exon	LOC111144125_Exon	NME6_Exon		NME6_Exon
451	cg00314427	FOSB_Exon	FOSB_Exon	Fosb_Exon	1036.g362_Exon	FOSB_threeUTR	FOSB_Exon	FOSB_Exon	FOSB_Exon	FOSB_Exon	FOSB_threeUTR	FOSB_threeUTR	FOSB_Exon	FOSB_Exon	FOSB_Exon	FOSB_threeUTR	FOSB_Exon	FOSB_Exon	FOSB_threeUTR	FOSB_threeUTR	FOSB_Exon	FOSB_threeUTR	FOSB_threeUTR	FOSB_Exon	FOSB_Exon	FOSB_threeUTR	Fosb_Exon	FOSB_threeUTR	FOSB_threeUTR		FOSB_Exon	FOSB_Exon	LOC101397018_threeUTR	FOSB_Exon	FOSB_Exon	FOSB_Exon	Fosb_Exon	Fosb_Exon	FOSB_Exon		FOSB_Exon	FOSB_threeUTR	FOSB_Exon	FOSB_Exon	FOSB_Exon	LOC111160766_Exon	FOSB_threeUTR	FOSB_Exon	FOSB_Exon
452	cg00315292		IRX4_Intergenic_downstream	Irx4_Intergenic_downstream		IRX4_Intergenic_downstream											IRX4_Intergenic_downstream	IRX4_Intron		IRX4_Intergenic_downstream				IRX4_Intergenic_downstream	IRX4_Intergenic_downstream				IRX4_Intergenic_downstream			IRX4_Intergenic_downstream			NDUFS6_Intergenic_downstream		Irx4_Intergenic_downstream	Irx4_Intergenic_downstream			IRX4_Intergenic_downstream		IRX4_Intergenic_downstream		IRX4_Intergenic_downstream	LOC111153461_Intergenic_downstream
453	cg00316483	MAX_fiveUTR	MAX_Exon	Max_fiveUTR	108.g298_Exon	MAX_fiveUTR	MAX_fiveUTR	MAX_fiveUTR	MAX_fiveUTR	MAX_fiveUTR		MAX_fiveUTR	MAX_fiveUTR	MAX_Exon	MAX_fiveUTR	MAX_fiveUTR	MAX_fiveUTR	MAX_fiveUTR	MAX_fiveUTR	MAX_fiveUTR	MAX_fiveUTR	MAX_fiveUTR	MAX_fiveUTR	MAX_fiveUTR	MAX_fiveUTR	MAX_Promoter	Fntb_fiveUTR	MAX_fiveUTR	MAX_fiveUTR		MAX_fiveUTR	MAX_fiveUTR	LOC101403825_fiveUTR	MAX_fiveUTR		MAX_fiveUTR	Max_Exon	Max_fiveUTR		Max_fiveUTR	MAX_fiveUTR	MAX_fiveUTR	MAX_fiveUTR	MAX_Exon	MAX_fiveUTR	LOC111161903_fiveUTR	MAX_fiveUTR	MAX_fiveUTR	MAX_fiveUTR
454	cg00317287			LOC117704751_Intergenic_downstream																										GRB14_Intergenic_downstream	GRB14_Intergenic_downstream	GRB14_Intergenic_downstream		GRB14_Intergenic_downstream	GRB14_Intergenic_downstream		Grb14_Intergenic_downstream	Grb14_Intergenic_downstream
455	cg00318947	HOXA3_Exon	EVX1_Intron			HOXA3_Intron	HOXA3_Promoter	HOXA3_Exon	HOXA3_Promoter	HOXA3_Exon	LOC00854_Promoter	HOXA3_Promoter			LOC01217_Exon		HOXA3_Promoter	HOXA3_Promoter	HOXA3_Intron	HOXA3_Promoter	HOXA3_Promoter	HOXA3_Intron	HOXA3_Promoter	HOXA3_Intron	HOXA3_Promoter	HOXA3_Promoter		HOXA3_Intron	HOXA3_Intron	SKAP2_Intergenic_upstream	HOXA3_Intron	HOXA3_Intron	LOC101393752_Intron	HOXA3_Intron	HOXA3_Intron	HOXA3_Intron			HOXA3_Intron	Hoxa3_Intron	HOXA3_Intron	HOXA3_Intron	HOXA3_Promoter		HOXA3_Promoter	LOC111147191_Promoter	HOXA3_Promoter		HOXA3_Promoter
456	cg00319727	ATXN7L1_Intron	ATXN7L1_Intron		46.g620_Intron	ATXN7L1_Intron								ATXN7L1_Intron	ATXN7L1_Intron	ATXN7L1_Intron	ATXN7L1_Intron	ATXN7L1_Intron		ATXN7L1_Intron	ATXN7L1_Intron	ATXN7L1_Intron	ATXN7L1_Intron	ATXN7L1_Intron	ATXN7L1_Intron	ATXN7L1_Intron	Atxn7l1_Intron	ATXN7L1_Intron	ATXN7L1_Intron	ATXN7L1_Intron	ATXN7L1_Intron	ATXN7L1_Intron	LOC101407448_Intron	ATXN7L1_Intron	ATXN7L1_Intron	ATXN7L1_Intron			ATXN7L1_Intron	Atxn7l1_Intron	ATXN7L1_Intron	ATXN7L1_Intron		ATXN7L1_Intron	ATXN7L1_Intron	LOC111155334_Intron	ATXN7L1_Intron	ATXN7L1_Intron	ATXN7L1_Intron
457	cg00320782	LOC106975320_Intergenic_upstream		Tle4_Intergenic_upstream	403.g121_Intergenic_upstream	LOC103003962_Intergenic_downstream	LOC112304410_Intergenic_upstream	LOC103286644_Intergenic_upstream	LOC01398_Intergenic_downstream	LOC102436228_Intergenic_upstream	TLE4_Intergenic_upstream	LOC02420_Intergenic_upstream	LOC00685_Intergenic_upstream		TLE4_Intergenic_upstream	TLE4_Intergenic_upstream	TLE4_Intergenic_upstream	TLE4_Intergenic_upstream	TLE4_Intergenic_upstream	TLE4_Intergenic_upstream		TLE4_Intergenic_upstream	TLE4_Intergenic_upstream	TLE4_Intergenic_upstream	TLE4_Intergenic_upstream	TLE4_Intergenic_upstream		TLE4_Intron	TLE4_Intergenic_upstream	TLE4_Intergenic_upstream	TLE4_Intergenic_upstream	TLE4_Intergenic_upstream	LOC101404850_Intergenic_upstream	PSAT1_Intron	TLE4_Intergenic_upstream	TLE4_Intergenic_upstream			TLE4_Intergenic_upstream		TLE4_Intergenic_upstream	TLE4_Intergenic_upstream	LOC101642094_Intergenic_downstream	TLE4_Intergenic_upstream	LOC102869072_Intergenic_downstream	LOC111153482_Intergenic_upstream			LOC114198749_Intergenic_downstream
458	cg00321644	WNK1_Exon	WNK1_Intron	Wnk1_Exon	384.g82_Intron	WNK1_Exon	WNK1_Exon	WNK1_Exon	WNK1_Exon	WNK1_Exon	WNK1_Intron	WNK1_Exon	WNK1_Exon	WNK1_Intron	WNK1_Exon	WNK1_Exon	WNK1_Intron	LOC104992241_Exon		WNK1_Intron	WNK1_Exon	LOC105076291_Exon	WNK1_Exon	WNK1_Intron	WNK1_Intron	WNK1_Exon	Rad52_Intron	WNK1_Exon	WNK1_Exon	RAD52_Intergenic_downstream	WNK1_Exon	WNK1_Exon	LOC101394936_Exon	WNK1_Exon	WNK1_Exon	WNK1_Exon	Wnk1_Exon	Wnk1_Exon	WNK1_Exon	Wnk1_Intron	WNK1_Intron	WNK1_Exon	WNK1_Exon	WNK1_Intron	WNK1_Exon	LOC111159801_Exon	WNK1_Intron	WNK1_Exon	WNK1_Exon
459	cg00323008	APBB1_Exon	APBB1_Exon	Apbb1_Exon	548.g213_Exon	APBB1_Exon	APBB1_Exon	APBB1_Exon	APBB1_fiveUTR	APBB1_Exon	APBB1_fiveUTR	APBB1_fiveUTR	APBB1_fiveUTR		APBB1_Exon	APBB1_Exon	APBB1_Exon	APBB1_Exon	APBB1_Exon	APBB1_Exon	APBB1_Exon	APBB1_Exon	APBB1_Exon	APBB1_Exon	APBB1_Exon	APBB1_Exon	Apbb1_Exon	APBB1_Exon	APBB1_Exon			APBB1_fiveUTR	LOC101396577_Exon	APBB1_Exon	APBB1_Exon	APBB1_Exon	Apbb1_Exon	Apbb1_Exon		Apbb1_Exon	APBB1_Exon	APBB1_Exon			APBB1_Exon	LOC111159408_Exon	APBB1_Exon	APBB1_Exon	APBB1_Exon
460	cg00323590	FOXP1_Exon	EIF4E3_Intron	Foxp1_Intron	107.g169_Exon	FOXP1_Exon	FOXP1_Intron	FOXP1_Intron	LOC01934_Exon	FOXP1_Exon	FOXP1L_Intron	FOXP1L_Exon	FOXP1_Exon		LOC01020_Intergenic_downstream	LOC03957_Intron	FOXP1_Intron	FOXP1_Intron	FOXP1_Exon	FOXP1_Exon	FOXP1_Intron	FOXP1_Intron	MDFIC2_Exon	MDFIC2_Intron	FOXP1_Exon	MDFIC2_Intron	Pdzrn3_threeUTR	FOXP1_Exon	FOXP1_Intron	MDFIC2_Intergenic_upstream	MDFIC2_Intron	FOXP1_Exon	LOC101408860_Intron	EIF4E3_Intron	FOXP1_Exon	FOXP1_Intron	Foxp1_Intron	Foxp1_Intron	gene:ENSDNOG00000042391_Intron	Foxp1_Intron	FOXP1_Intron	FOXP1_Exon	FOXP1_Exon	EIF4E3_Intron	FOXP1_Exon	LOC111143744_Exon	MDFIC2_Intron	FOXP1_Exon	FOXP1_Intron
461	cg00323965	ZEB2_fiveUTR	ZEB2_Promoter	Zeb2_fiveUTR	0.g261_Intergenic_upstream	ZEB2_Promoter	LOC112313097_Promoter	LOC114232179_Exon	ZEB2_fiveUTR		ZEB2_Promoter	ZEB2_fiveUTR	ZEB2_Promoter		ZEB2_fiveUTR	ZEB2_Promoter	ZEB2_Promoter	ZEB2_Promoter		ZEB2_fiveUTR	LOC112811897_threeUTR	ZEB2_Promoter	ZEB2_Promoter	ZEB2_Intergenic_upstream	ZEB2_Intron	ZEB2_Promoter	Zeb2_Promoter	ZEB2_Promoter	ZEB2_Promoter		ZEB2_fiveUTR	ZEB2_fiveUTR	LOC101404004_fiveUTR	ZEB2_Intergenic_upstream	ZEB2_fiveUTR	ZEB2_fiveUTR	Zeb2_Promoter	Zeb2_Promoter	ZEB2_Intron	Zeb2_Promoter	ZEB2_Promoter		ZEB2_Intergenic_upstream	ZEB2_Promoter	LOC102871006_Exon	LOC111144795_threeUTR	ZEB2_Intergenic_upstream	ZEB2_fiveUTR	LOC114224558_threeUTR
462	cg00324097
463	cg00324161	KCNAB1_fiveUTR	KCNAB1_Intergenic_upstream	Kcnab1_fiveUTR	261.g45_Exon		KCNAB1_fiveUTR	KCNAB1_fiveUTR		KCNAB1_fiveUTR	KCNAB1C_fiveUTR	KCNAB1_fiveUTR	KCNAB1B_fiveUTR					KCNAB1_fiveUTR	KCNAB1_fiveUTR	KCNAB1_fiveUTR	KCNAB1_fiveUTR					KCNAB1_Exon		KCNAB1_fiveUTR	KCNAB1_fiveUTR		KCNAB1_Exon		LOC101389072_Intron	KCNAB1_fiveUTR	KCNAB1_Exon		Kcnab1_Exon	Kcnab1_Exon	KCNAB1_fiveUTR				KCNAB1_fiveUTR	KCNAB1_Exon	KCNAB1_fiveUTR	LOC111151358_fiveUTR			KCNAB1_fiveUTR
464	cg00324422	LOC113598207_Promoter	FIGN_Intergenic_downstream	Fign_Intergenic_downstream	0.g344_Intergenic_downstream	FIGN_Intergenic_downstream	FIGN_Intergenic_downstream	FIGN_Intergenic_downstream	FIGN_Intergenic_downstream	FIGN_Intergenic_downstream	FIGN_Intergenic_downstream	FIGN_Intergenic_downstream	FIGN_Intergenic_downstream	FIGN_Intergenic_downstream	FIGN_Intergenic_downstream	FIGN_Intergenic_downstream						FIGN_Intergenic_downstream	FIGN_Intron	FIGN_Intergenic_downstream	FIGN_Intron			FIGN_Intergenic_downstream				FIGN_Intron	LOC101389880_Intergenic_downstream	FIGN_Intergenic_downstream	FIGN_Intron	FIGN_Intergenic_downstream	Fign_Intergenic_downstream	Fign_Intergenic_downstream	FIGN_Intergenic_downstream	Fign_Intergenic_downstream	FIGN_Intron	FIGN_Intron	LOC115873087_Intergenic_downstream	FIGN_Intergenic_downstream		LOC111143714_Intergenic_upstream	FIGN_Intergenic_downstream	FIGN_Intergenic_downstream	FIGN_Intergenic_downstream
465	cg00324754	ZFHX4_Intergenic_upstream	ZFHX4_Intergenic_upstream	Zfhx4_Intergenic_upstream	569.g134_Intergenic_upstream	ZFHX4_Intergenic_upstream	ZFHX4_Intergenic_upstream	LOC114234693_Intergenic_downstream	ZFHX4_Intergenic_upstream	LOC106696735_Intergenic_downstream	ZFHX4_Intergenic_upstream	ZFHX4_Intergenic_upstream	ZFHX4_Intergenic_upstream		ZFHX4_Intergenic_upstream	LOC01954_Intergenic_upstream	ZFHX4_Intergenic_upstream	ZFHX4_Intergenic_upstream	ZFHX4_Intergenic_upstream	ZFHX4_Intergenic_upstream	LOC112823786_Intergenic_upstream	LOC105066248_Intergenic_downstream	gene:ENSCDRG00005013361_Intergenic_upstream	gene:ENSCAFG00020017918_Intergenic_upstream	ZFHX4_Intergenic_upstream	ZFHX4_Intergenic_upstream	Zfhx4_Intergenic_upstream	ZFHX4_Intergenic_upstream	ZFHX4_Intergenic_upstream	PEX2_Intergenic_downstream	ZFHX4_Intergenic_upstream	ZFHX4_Intergenic_upstream	LOC101405496_Intergenic_upstream	ZFHX4_Intergenic_upstream	ZFHX4_Intergenic_upstream	ZFHX4_Intergenic_upstream	Zfhx4_Intergenic_upstream	gene:ENSCGRG00015018805_Intergenic_upstream	ZFHX4_Intergenic_upstream	Zfhx4_Intergenic_upstream	ZFHX4_Intergenic_upstream	ZFHX4_Intergenic_upstream	ZFHX4_Intergenic_upstream	ZFHX4_Intergenic_upstream	ZFHX4_Intergenic_upstream	LOC111156834_Intergenic_upstream	ZFHX4_Intergenic_upstream	ZFHX4_Intergenic_upstream	LOC114216878_Intergenic_upstream
466	cg00324991	FEZF2_Intergenic_downstream	FEZF2_Intergenic_downstream	LOC117706437_Promoter	107.g1023_Promoter	FEZF2_Intergenic_downstream	FEZF2_Intergenic_downstream	FEZF2_Intergenic_downstream	FEZF2_Intergenic_downstream	FEZF2_Intergenic_downstream	FEZF2_Intergenic_downstream	FEZF2_Intergenic_downstream	FEZF2_Intergenic_downstream	FEZF2_Intergenic_downstream	FEZF2_Intergenic_downstream	FEZF2_Intergenic_downstream	FEZF2_Intergenic_downstream	FEZF2_Intergenic_downstream	FEZF2_Intergenic_downstream	FEZF2_Intergenic_downstream	FEZF2_Intergenic_downstream	LOC105079543_Intergenic_downstream	FEZF2_Intergenic_downstream	FEZF2_Intergenic_downstream	FEZF2_Intergenic_downstream	FEZF2_Intergenic_downstream	Fezf2_Intergenic_downstream	FEZF2_Intergenic_downstream	FEZF2_Intergenic_downstream	C3orf14_Intergenic_downstream	FEZF2_Intergenic_downstream	FEZF2_Intergenic_downstream	LOC101399865_Intergenic_downstream	FEZF2_Intergenic_downstream	FEZF2_Intergenic_downstream	FEZF2_Intergenic_downstream	Fezf2_Intergenic_downstream	Fezf2_Intergenic_downstream	FEZF2_Intergenic_downstream	Fezf2_Intergenic_downstream	FEZF2_Intergenic_downstream	FEZF2_Intergenic_downstream	FEZF2_Intergenic_downstream	FEZF2_Intergenic_downstream	FEZF2_Intergenic_downstream	LOC111144341_Intergenic_downstream	FEZF2_Intergenic_downstream	FEZF2_Intergenic_downstream	FEZF2_Intergenic_downstream
467	cg00325115	FAT3_Exon	FAT3_Exon	Fat3_Exon		FAT3_Exon		LOC103292924_Exon	FAT3_Exon	FAT3_Exon	LOC00655_Exon	LOC04281_Exon		MTNR1B_Intergenic_upstream	LOC00485_Exon	MTNR1B_Intergenic_upstream	FAT3_Exon	FAT3_Exon	MTNR1B_fiveUTR	FAT3_Exon	FAT3_Exon	FAT3_Exon	FAT3_Exon	FAT3_Exon	FAT3_Exon	MTNR1B_Intergenic_upstream		FAT3_Exon	FAT3_Exon	gene:ENSCAPG00000009031_Intergenic_upstream	MTNR1B_Intergenic_upstream	FAT3_Exon	LOC101400075_Exon	FAT3_Exon	FAT3_Exon		Fat3_Exon	Fat3_Exon	FAT3_Exon	Fat3_Exon	FAT3_Exon	FAT3_Exon	FAT3_Exon		FAT3_Exon		FAT3_Exon	FAT3_Exon	FAT3_Exon
468	cg00325217	LOC113595322_Intergenic_upstream	GALNT5_Intergenic_upstream	Galnt5_Intergenic_upstream	0.g303_Intergenic_upstream	GALNT5_Intergenic_upstream	GALNT5_Intergenic_upstream	GALNT5_Intergenic_upstream	GALNT5_Intergenic_upstream	GALNT5_Intergenic_upstream	GALNT5_Intergenic_upstream	GALNT5_Intergenic_upstream	GALNT5_Intergenic_upstream		GALNT5_Intergenic_upstream	GALNT5_Intergenic_upstream	GALNT5_Intergenic_upstream	GALNT5_Intergenic_upstream	GALNT5_Intergenic_upstream	GALNT5_Intergenic_upstream	LOC112810827_Intergenic_downstream	LOC105081922_Intergenic_downstream	GALNT5_Intergenic_upstream	ERMN_Intergenic_downstream	gene:ENSCAFG00030008436_Intergenic_upstream	GALNT5_Intergenic_upstream		GALNT5_Intergenic_upstream	GALNT5_Intergenic_upstream	ACVR1C_Intergenic_downstream	GALNT5_Intergenic_upstream	gene:ENSCCAG00000036061_Intergenic_upstream	LOC101400347_Intergenic_upstream	GALNT5_Intergenic_upstream	GALNT5_Intergenic_upstream	GALNT5_Intergenic_upstream	Galnt5_Intergenic_upstream	Galnt5_Intergenic_upstream	GALNT5_Intergenic_upstream	Galnt5_Intergenic_upstream	GALNT5_Intergenic_upstream	GALNT5_Intergenic_upstream	GALNT5_Intergenic_upstream	GALNT5_Intergenic_upstream	GALNT5_Intergenic_upstream	LOC111145652_Intergenic_upstream	GALNT5_Intergenic_upstream	GALNT5_Intergenic_upstream	LOC114216522_Intergenic_downstream
469	cg00325478	SLC35C2_Intergenic_downstream		Cdh22_Promoter	401.g46_Intergenic_downstream	SLC35C2_Intergenic_downstream			LOC03878_Intergenic_downstream			SLC35C2_Intergenic_downstream				SLC35C2_Intergenic_downstream		CDH22_Intergenic_upstream		SLC35C2_Intergenic_downstream		SLC35C2_Intergenic_downstream	SLC35C2_Intergenic_downstream	SLC35C2_Intergenic_downstream	SLC35C2_Intergenic_downstream	SLC35C2_Intergenic_downstream	Slc35c2_Intergenic_downstream	CDH22_Promoter	SLC35C2_Intergenic_downstream			SLC35C2_Intergenic_downstream	LOC101390571_Intergenic_upstream	SLC35C2_Intergenic_downstream	SLC35C2_Intergenic_downstream	SLC35C2_Intergenic_downstream			SLC35C2_Intergenic_downstream	Elmo2_Intergenic_downstream	SLC35C2_Intergenic_downstream	SLC35C2_Intergenic_downstream		SLC35C2_Intergenic_downstream	SLC35C2_Intergenic_downstream	LOC111141453_Intergenic_downstream	SLC35C2_Intergenic_downstream		SLC35C2_Intergenic_downstream
470	cg00325725	LOC113603498_Intergenic_downstream	INSC_Intergenic_downstream	LOC117701627_Intergenic_upstream	429.g40_Intergenic_upstream	LOC103005341_Intergenic_upstream	INSC_Intergenic_downstream	LOC114234958_Intergenic_downstream	INSC_Intergenic_downstream	LOC102435440_Intergenic_downstream	INSC_Intergenic_downstream	INSC_Intergenic_downstream	LOC03620_Intergenic_upstream	SOX6_Intergenic_downstream	LOC00515_Intergenic_upstream	INSC_Intergenic_downstream	INSC_Intergenic_downstream	TRNAW-CCA_Intergenic_upstream	INSC_Intergenic_downstream	INSC_Intron	LOC112806179_Intergenic_upstream		INSC_Intergenic_downstream	INSC_Intergenic_downstream	INSC_Intergenic_downstream	INSC_Intergenic_downstream		INSC_Intergenic_downstream	INSC_Intergenic_downstream	INSC_Intergenic_downstream	INSC_Intergenic_downstream	INSC_Intergenic_downstream	LOC101404497_Intergenic_downstream	INSC_Intergenic_downstream	INSC_Intergenic_downstream	INSC_Intergenic_downstream	Insc_Intergenic_downstream	Insc_Intergenic_downstream	INSC_Intergenic_downstream	Insc_Intergenic_downstream	INSC_Intergenic_downstream	INSC_Intergenic_downstream	LOC101660277_Intergenic_downstream	INSC_Intergenic_downstream	LOC102844650_Intergenic_downstream	LOC111150008_Intergenic_downstream	INSC_Intergenic_downstream	LOC103123014_Intergenic_upstream	LOC114219424_Intergenic_upstream
471	cg00328865	ZNF513_Exon				ZNF513_Exon	ZNF513_Exon		ZNF513_fiveUTR			ZNF513_Exon		ZNF513_Exon	ZNF513_fiveUTR		ZNF513_Exon	ZNF513_Exon	ZNF513_Exon	ZNF513_Exon		ZNF513_Exon	ZNF513_Exon			PPM1G_threeUTR		ZNF513_Exon	ZNF513_Exon	ZNF513_Exon	ZNF513_Exon	SNX17_threeUTR	LOC101402823_Exon	ZNF513_Exon	ZNF513_Exon	ZNF513_Exon			ZNF513_Exon	Zfp513_Exon			ZNF513_Exon		ZNF513_Exon		ZNF513_Exon	ZNF513_Exon
472	cg00330845	LOC113602579_Intergenic_downstream	FOXA2_Intergenic_downstream	LOC117704877_Intergenic_upstream	267.g60_Intron	LOC102999870_Intergenic_downstream	LOC112303624_Intergenic_upstream	LOC114231414_Intergenic_downstream	LOC03931_Intergenic_downstream	FOXA2_Intergenic_downstream	LOC05248_Promoter	LOC00705_Intergenic_downstream	FOXA2_Intergenic_downstream	gene:ENSPVAG00000003032_Promoter	LOC01744_Intergenic_upstream	AL121722.1_Intergenic_downstream	FOXA2_Intergenic_downstream	FOXA2_Intergenic_downstream	FOXA2_Intergenic_downstream	FOXA2_Intergenic_downstream	LOC112828158_Intergenic_downstream	FOXA2_Intergenic_downstream	FOXA2_Intergenic_downstream	FOXA2_Intergenic_downstream	FOXA2_Intergenic_downstream	FOXA2_Intergenic_downstream	Foxa2_Intergenic_downstream	FOXA2_Intergenic_downstream	FOXA2_Intergenic_downstream	CD93_Intergenic_downstream	FOXA2_Intergenic_downstream	FOXA2_Intergenic_downstream	LOC106803777_Intron	FOXA2_Intergenic_downstream	FOXA2_Intergenic_downstream	FOXA2_Intergenic_downstream	Foxa2_Intergenic_downstream	Foxa2_Intergenic_downstream	FOXA2_Intron	Foxa2_Intergenic_downstream	FOXA2_Intergenic_downstream	FOXA2_Intergenic_downstream	FOXA2_Intergenic_downstream	FOXA2_Intergenic_downstream	LOC102851966_Intergenic_downstream	LOC111141902_Intergenic_downstream	FOXA2_Intergenic_downstream	FOXA2_Intergenic_downstream	LOC114224552_Intergenic_downstream
473	cg00331096	FOXA2_fiveUTR		Foxa2_fiveUTR	267.g58_Intron			FOXA2_fiveUTR	LOC03931_Intergenic_downstream	FOXA2_Exon	FOXA2_Exon		FOXA2_Exon	FOXA2_Promoter	FOXA2_Promoter	FOXA2_Promoter	FOXA2_fiveUTR	FOXA2_fiveUTR	FOXA2_Exon	FOXA2_Exon	FOXA2_Exon		FOXA2_Promoter	FOXA2_fiveUTR	FOXA2_fiveUTR	FOXA2_Exon	Foxa2_Exon	FOXA2_fiveUTR	FOXA2_fiveUTR		FOXA2_fiveUTR	FOXA2_fiveUTR	LOC101399958_fiveUTR	FOXA2_fiveUTR	FOXA2_fiveUTR	FOXA2_fiveUTR	Foxa2_Exon	Foxa2_Exon		Foxa2_fiveUTR	FOXA2_fiveUTR	FOXA2_Exon		FOXA2_Promoter	FOXA2_Exon	LOC111141834_Exon	FOXA2_Exon	FOXA2_fiveUTR	FOXA2_Exon
474	cg00331190	LOC106989215_Intron	RTL1_Intergenic_downstream	LOC117697227_Promoter	108.g720_Exon	LOC103009612_Promoter	LOC112311384_Promoter					LOC00122_Promoter			RTL1_Intergenic_downstream		RTL1_Intergenic_downstream	LOC104996958_Promoter	RTL1_Intergenic_downstream	gene:ENSBIXG00000014028_Intergenic_downstream	LOC112822691_Intergenic_upstream	LOC105080015_Promoter	RTL1_Intergenic_downstream	gene:ENSCAFG00020011087_Intergenic_downstream	RTL1_Intergenic_downstream	RTL1_Intergenic_downstream		DLK1_Intergenic_downstream	RTL1_Intergenic_downstream	DLK1_Intergenic_downstream	DLK1_Intergenic_downstream	DLK1_Intergenic_downstream	LOC106802484_Promoter	RTL1_Exon	RTL1_Intergenic_downstream	RTL1_Intergenic_downstream	Dlk1_Intergenic_downstream	Dlk1_Intergenic_downstream	DLK1_Intergenic_downstream	Dlk1_Intergenic_downstream	RTL1_Intergenic_downstream	RTL1_Intergenic_downstream	RTL1_Intergenic_downstream	DLK1_Intergenic_downstream	LOC102859330_Intergenic_upstream	LOC111148704_Promoter	RTL1_Exon		LOC114208256_Promoter
475	cg00331900	NAA25_fiveUTR	NAA25_Exon	Naa25_fiveUTR	404.g17_Exon	NAA25_fiveUTR	NAA25_fiveUTR	NAA25_fiveUTR	NAA25_Exon	NAA25_fiveUTR	NAA25_fiveUTR	NAA25_Exon	NAA25_Exon	NAA25_Exon	NAA25_Exon	NAA25_Exon	TRAFD1_fiveUTR	NAA25_fiveUTR	NAA25_Exon	NAA25_fiveUTR	NAA25_fiveUTR	NAA25_fiveUTR	NAA25_fiveUTR	NAA25_Exon	NAA25_fiveUTR	NAA25_Exon		NAA25_Exon	NAA25_Exon		NAA25_fiveUTR	NAA25_fiveUTR	LOC101394990_fiveUTR	NAA25_fiveUTR	NAA25_Exon		Naa25_fiveUTR	Naa25_Exon	NAA25_Exon	Hectd4_Exon	NAA25_fiveUTR	NAA25_fiveUTR	NAA25_Exon	NAA25_Exon	NAA25_fiveUTR	LOC111156487_fiveUTR	NAA25_Exon	NAA25_Intergenic_upstream	NAA25_fiveUTR
476	cg00332221	PDE2A_Exon	PDE2A_Exon	Pde2a_Exon	716.g102_Exon	PDE2A_Exon	PDE2A_Exon	PDE2A_Exon	PDE2A_Exon	PDE2A_Exon	ARAP1_Intergenic_downstream	PDE2A_Exon	PDE2A_Exon	PDE2A_Exon	PDE2A_Exon	PDE2A_Exon	ARAP1_Exon	PDE2A_Exon	PDE2A_Exon	PDE2A_Exon	PDE2A_Exon	PDE2A_Exon	PDE2A_Exon	PDE2A_Exon	PDE2A_Exon	PDE2A_Exon	Arap1_Exon	PDE2A_Exon	PDE2A_Exon	PDE2A_Exon	PDE2A_Exon	PDE2A_Exon	LOC101390506_Exon	PDE2A_Exon	PDE2A_Exon	PDE2A_Exon	Arap1_Exon	Arap1_Exon	PDE2A_Exon	Stard10_Exon	PDE2A_Exon	PDE2A_Exon	PDE2A_Exon	PDE2A_Exon	PDE2A_Exon	LOC111159411_Exon	PDE2A_Exon	PDE2A_Exon	PDE2A_Exon
477	cg00332561				0.g263_Intergenic_downstream		LOC112313097_Intergenic_downstream		ZEB2_Intergenic_upstream			LOC03516_Intergenic_downstream		ZEB2_Intergenic_upstream	LOC02619_Intergenic_upstream	ZEB2_Intergenic_upstream		ZEB2_Intergenic_upstream	ZEB2_Intergenic_upstream	ZEB2_Intron						ZEB2_Intergenic_upstream			ZEB2_Intergenic_upstream	ZEB2_Intergenic_upstream	ZEB2_Intergenic_upstream	ZEB2_Intergenic_upstream		ZEB2_Intergenic_upstream	ZEB2_Intergenic_upstream		Zeb2_Intergenic_upstream		ZEB2_Intergenic_upstream					ZEB2_Intergenic_upstream
478	cg00334236	FGFR2_Exon	FGFR2_Exon	Fgfr2_Exon	386.g393_Exon	FGFR2_Exon	FGFR2_Intron	FGFR2_Exon		LOC102442356_threeUTR	FGFR2_Exon	FGFR2_fiveUTR	FGFR2_fiveUTR	FGFR2_Intron	FGFR2_Exon	FGFR2_Exon	FGFR2_Exon	FGFR2_Exon	FGFR2_Exon	FGFR2_Exon		FGFR2_Exon	FGFR2_Exon	FGFR2_Exon	FGFR2_Intron	FGFR2_Exon	Fgfr2_Exon	FGFR2_Exon	FGFR2_Exon	FGFR2_Exon	FGFR2_Exon	FGFR2_Exon	LOC101399728_Exon	WDR11_Exon	FGFR2_Exon	FGFR2_Exon	Fgfr2_Exon	Fgfr2_Exon	FGFR2_Exon	Fgfr2_Exon	FGFR2_Exon	FGFR2_Exon		FGFR2_Exon	FGFR2_Exon		FGFR2_Exon	FGFR2_Exon	FGFR2_Intron
479	cg00335286																																		gene:ENSCANG00000007881_Intergenic_upstream
480	cg00338702
481	cg00339654	TLX1_Exon	TLX1_Exon	Tlx1_Exon	386.g132_Exon	TLX1_Exon	TLX1_Exon	TLX1_Exon		TLX1_Exon	TLX1_Exon	TLX1_Exon		TLX1_Exon	TLX1_Exon	TLX1_Exon	TLX1_Exon	TLX1_Exon	TLX1_Exon	TLX1_Exon	TLX1_Exon	TLX1_Exon	TLX1_Exon	TLX1_Exon	TLX1_Exon	TLX1_Exon	Tlx1_Exon	TLX1_Exon	TLX1_Exon			TLX1_Exon	LOC101388572_Exon	LBX1_fiveUTR		AHDC1_Intron	Tlx1_Exon	Tlx1_Exon	TLX1_Exon	Lbx1_Intergenic_downstream	TLX1_Exon	TLX1_Exon		TLX1_Exon	TLX1_Exon	LOC111145368_Exon	TLX1_Exon	TLX1_Exon	TLX1_Exon
482	cg00339708	NR2F1_Exon	NR2F1_Exon	Nr2f1_Exon	1.g532_Promoter	NR2F1_Exon	NR2F1_Exon		NR2F1_Exon		NR2F1_Exon	NR2F1_Exon	NR2F1_Exon	NR2F1_Exon	NR2F1_Exon	NR2F1_Exon	NR2F1_Exon	NR2F1_Exon	NR2F1_Exon	NR2F1_Exon	NR2F1_Exon	NR2F1_Exon	NR2F1_Promoter	NR2F1_Exon	NR2F1_Exon	NR2F1_Exon	Nr2f1_Exon	NR2F1_Exon	NR2F1_Exon		NR2F1_Promoter	NR2F1_Exon	LOC101394354_fiveUTR	NR2F1_Exon	NR2F1_Exon	NR2F1_Exon	Nr2f1_Exon	Nr2f1_Exon		Nr2f1_Promoter	NR2F1_Exon	NR2F1_Exon	NR2F1_fiveUTR	NR2F1_Exon	NR2F1_Promoter	LOC111148433_Exon	NR2F1_Exon	NR2F1_Exon	NR2F1_Exon
483	cg00340124			LOC117705642_Intergenic_downstream																										EXOC5_Intergenic_downstream	OTX2_Intergenic_upstream	OTX2_Intergenic_upstream		OTX2_Intergenic_upstream	OTX2_Intergenic_upstream		Otx2_Intergenic_upstream	Otx2_Intergenic_upstream	OTX2_Intergenic_upstream
484	cg00343067	LOC113597660_Intergenic_upstream	RAB28_Intergenic_downstream		57.g182_Intergenic_upstream	RAB28_Intergenic_downstream	RAB28_Intergenic_downstream	LOC114234907_Intergenic_upstream	LOC00126_Intergenic_upstream	LOC102421101_Intergenic_upstream	LOC00126_Intergenic_downstream	LOC00515_Intergenic_upstream	LOC00400_Intergenic_upstream		RAB28_Intergenic_downstream	LOC00596_Intergenic_upstream	RAB28_Intergenic_downstream	RAB28_Intergenic_downstream	RAB28_Intergenic_downstream	RAB28_Intergenic_downstream	RAB28_Intergenic_downstream	LOC105083263_Intergenic_upstream	RAB28_Intergenic_downstream	NKX3-2_Intergenic_downstream	NKX3-2_Intergenic_downstream	RAB28_Intergenic_downstream		RAB28_Intergenic_downstream	RAB28_Intergenic_downstream	HS3ST1_Intergenic_upstream	RAB28_Intergenic_downstream	HS3ST1_Intergenic_upstream	LOC106802165_Intergenic_upstream	HS3ST1_Intergenic_upstream	RAB28_Intergenic_downstream	RAB28_Intergenic_downstream			NKX3-2_Intergenic_downstream	Rab28_Intergenic_downstream	NKX3-2_Intergenic_downstream	NKX3-2_Intergenic_downstream	LOC115873482_Intergenic_downstream	RAB28_Intergenic_downstream	LOC102849983_Intergenic_upstream	LOC111149170_Intergenic_downstream	RAB28_Intergenic_downstream	LOC103117973_Intergenic_upstream	RAB28_Intergenic_downstream
485	cg00343092																															TSPO_fiveUTR
486	cg00343217	ARIH1_Exon	ARIH1_Exon	Arih1_Exon	87.g518_Exon	ARIH1_fiveUTR		ARIH1_fiveUTR	ARIH1_fiveUTR	ARIH1_Exon	ARIH1_Exon	ARIH1_Exon	ARIH1_Exon		ARIH1_Exon	ARIH1_Exon	ARIH1_Exon	ARIH1_Exon	ARIH1_Exon	ARIH1_Exon	ARIH1_fiveUTR		ARIH1_Exon	ARIH1_Exon	ARIH1_Exon	ARIH1_Exon		ARIH1_Exon	ARIH1_Exon		ARIH1_Exon	ARIH1_Exon	LOC101408184_fiveUTR		ARIH1_Exon	ARIH1_Exon	Arih1_Exon	Arih1_Exon	ARIH1_Exon		ARIH1_Exon				ARIH1_Exon	LOC111153169_Exon	ARIH1_Exon		ARIH1_fiveUTR
487	cg00345769																																			TMEM59_Exon
488	cg00345983	ABI2_Exon	ABI2_Exon	Abi2_Exon	0.g663_Exon	ABI2_Exon	ABI2_Exon	ABI2_Exon	ABI2_Exon	ABI2_Exon	ABI2_Exon	ABI2_Exon	ABI2_Exon	ABI2_Exon	ABI2_Exon	ABI2_Exon	RAPH1_Intergenic_downstream	ABI2_Exon	ABI2_Exon	ABI2_Exon	ABI2_Exon	ABI2_Exon	ABI2_Exon	ABI2_Exon	ABI2_Exon	ABI2_Exon	Abi2_Exon	ABI2_Exon	ABI2_Exon		ABI2_Exon	ABI2_Exon	LOC101395236_Exon	ABI2_Exon	ABI2_Exon	ABI2_Exon	Abi2_Exon	Abi2_Exon	ABI2_Exon	Abi2_Exon	ABI2_Exon	ABI2_Exon	ABI2_Exon	ABI2_Exon		LOC111159996_Exon	ABI2_Exon	ABI2_Exon	ABI2_Exon
489	cg00347775	MPPED1_Intron	MPPED1_Intron																								Mpped1_Intron	SCUBE1_Intron					LOC101397275_Intron		MPPED1_Intron											LOC111157692_Intron			MPPED1_Intron
490	cg00349017	SNX2_Exon			1.g343_Exon	SNX2_Exon	SNX2_Exon	SNX2_Exon	SNX2_Exon	SNX2_Exon	SNX2_Exon	SNX2_Exon	SNX2_Exon	SNX2_Exon	SNX2_Exon	SNX2_Exon	SNX24_Exon	SNX2_Exon	SNX2_Exon	SNX2_Exon	SNX2_Exon	SNX2_Exon	SNX2_Exon	SNX2_Exon	SNX2_Exon	SNX2_Exon	Snx2_Exon	SNX2_Exon	SNX2_Exon		SNX2_Exon	SNX2_Exon	LOC101391967_Exon	SNX24_Exon	SNX2_Exon	SNX2_Exon	Snx24_Exon	Snx2_Exon		Snx2_Exon	SNX2_Exon	SNX2_Exon	SNX2_Exon	SNX2_Exon		LOC111148224_Exon	SNX2_Exon	SNX2_Exon
491	cg00349375	ZBTB20_Promoter	ZBTB20_Intergenic_upstream	Zbtb20_Intron	287.g49_Intergenic_upstream	ZBTB20_Intron	ZBTB20_Promoter	ZBTB20_Intron	ZBTB20C_Intron	ZBTB20_Intron	ZBTB20_Intergenic_upstream	LOC03079_Intergenic_downstream	ZBTB20_Intron		ZBTB20_Intron	LOC03914_Intergenic_upstream	ZBTB20_Intergenic_upstream	ZBTB20_Intron	ZBTB20_Intergenic_upstream	ZBTB20_Intron	ZBTB20_Intron	ZBTB20_Intergenic_upstream	ZBTB20_Intergenic_upstream	ZBTB20_Intergenic_upstream	ZBTB20_Intron	ZBTB20_Intron		ZBTB20_Intergenic_upstream	ZBTB20_Intergenic_upstream		ZBTB20_Intron	ZBTB20_Intergenic_upstream	LOC101408321_Intron	ZBTB20_Intergenic_upstream	ZBTB20_Intergenic_upstream	ZBTB20_Intergenic_upstream	Zbtb20_Intergenic_upstream	Zbtb20_Intron	ZBTB20_Intergenic_upstream	Zbtb20_Intergenic_upstream	ZBTB20_Intron	ZBTB20_Intron	ZBTB20_Intergenic_upstream	ZBTB20_Intergenic_upstream	ZBTB20_Intron	LOC111150989_Promoter	ZBTB20_Intergenic_upstream	ZBTB20_Intron	ZBTB20_Intron
492	cg00350004	LOC106978232_Intergenic_upstream	PITPNB_Intergenic_downstream	LOC117698225_Intergenic_downstream	410.g108_Intergenic_upstream	LOC114236361_Intergenic_upstream	LOC112310523_Intergenic_upstream	LOC114231879_Intergenic_downstream	LOC02851_Intergenic_downstream		LOC02624_Promoter	LOC01468_Intergenic_upstream	LOC01781_Intergenic_upstream		LOC01919_Intergenic_downstream	LOC04225_Intergenic_upstream	CRYBA4_Intergenic_downstream	LOC104980112_Intergenic_downstream		CRYBA4_Intergenic_downstream	LOC112813142_Intergenic_upstream	LOC105066041_Intergenic_downstream	CRYBA4_Intergenic_downstream	CRYBA4_Intergenic_downstream	CRYBB1_Intergenic_upstream	CRYBA4_Intergenic_downstream		CRYBA4_Intergenic_downstream	CRYBB1_Intergenic_upstream	CRYBA4_Intergenic_downstream	CRYBB1_Intergenic_upstream	CRYBA4_Intergenic_downstream	LOC101391409_Intergenic_downstream	CRYBB1_Intergenic_upstream	CRYBA4_Intergenic_downstream	LOC105854216_Intergenic_downstream				Cryba4_Intergenic_downstream	CRYBB1_Intergenic_upstream	CRYBB1_Intergenic_upstream	MN1_Intergenic_downstream	CRYBA4_Intergenic_downstream	LOC102844771_Intergenic_upstream	LOC111160025_Intergenic_upstream			LOC114225170_Intergenic_upstream
493	cg00350220	DRP2_Exon	DRP2_Exon	Drp2_Exon	196091.g140_Exon	DRP2_Exon	DRP2_Exon	DRP2_Exon	DRP2_Exon	DRP2_Exon	DRP2_Exon	DRP2_Exon	DRP2_Exon		DRP2_Exon	DRP2_Exon	DRP2_Exon		DRP2_Exon		DRP2_Exon	DRP2_Exon	DRP2_Exon	DRP2_Exon		DRP2_Exon		DRP2_Exon	DRP2_Exon	TIMM8A_Intergenic_downstream	DRP2_Exon	DRP2_Exon	LOC101400656_Exon	DRP2_Exon	DRP2_Exon	DRP2_Exon	Drp2_Exon	Drp2_Exon	DRP2_Exon	Drp2_Exon	DRP2_Exon	CENPI_Exon	DRP2_Exon	DRP2_Exon	DRP2_Exon	LOC111159212_Exon	DRP2_Exon	DRP2_Exon	DRP2_Exon
494	cg00350702.1	ERGIC3_Exon	ERGIC3_Exon	Ergic3_Exon	267.g466_Exon	ERGIC3_Exon	ERGIC3_Exon	ERGIC3_Exon	ERGIC3_fiveUTR	ERGIC3_Exon	ERGIC3_fiveUTR	ERGIC3_fiveUTR	ERGIC3_Exon	ERGIC3_Exon	ERGIC3_fiveUTR	ERGIC3_fiveUTR	ERGIC3_Exon	ERGIC3_Exon	ERGIC3_Exon	ERGIC3_Exon		ERGIC3_Exon	ERGIC3_Exon	ERGIC3_Exon	ERGIC3_Exon	CEP250_Exon	Ergic3_Exon	ERGIC3_Exon	ERGIC3_Exon		ERGIC3_Exon	ERGIC3_Exon	LOC101393459_Exon	ERGIC3_Exon	ERGIC3_Exon	ERGIC3_Exon	Ergic3_Exon	Ergic3_Exon	ERGIC3_Exon	Ergic3_Exon	ERGIC3_Exon	ERGIC3_Exon	ERGIC3_Exon	ERGIC3_Exon	ERGIC3_Exon	LOC111141489_Exon	ERGIC3_Exon	ERGIC3_Exon	ERGIC3_Exon
495	cg00350702.2	ERGIC3_Exon	ERGIC3_Exon	Ergic3_Exon	267.g466_Exon	ERGIC3_Exon	ERGIC3_Exon	ERGIC3_Exon	ERGIC3_fiveUTR	ERGIC3_Exon	ERGIC3_fiveUTR	ERGIC3_fiveUTR	ERGIC3_Exon	ERGIC3_Exon	ERGIC3_fiveUTR	ERGIC3_fiveUTR	ERGIC3_Exon	ERGIC3_Exon	ERGIC3_Exon	ERGIC3_Exon		ERGIC3_Exon	ERGIC3_Exon	ERGIC3_Exon	ERGIC3_Exon	CEP250_Exon	Ergic3_Exon	ERGIC3_Exon	ERGIC3_Exon		ERGIC3_Exon	ERGIC3_Exon	LOC101393459_Exon	ERGIC3_Exon	ERGIC3_Exon	ERGIC3_Exon	Ergic3_Exon	Ergic3_Exon	ERGIC3_Exon	Ergic3_Exon	ERGIC3_Exon	ERGIC3_Exon	ERGIC3_Exon	ERGIC3_Exon	ERGIC3_Exon	LOC111141489_Exon	ERGIC3_Exon	ERGIC3_Exon	ERGIC3_Exon
496	cg00351264	PAX5_Intron	PAX5_Intron	Pax5_Intron	285.g301_Intergenic_upstream	PAX5_Intron								PAX5_Intron	PAX5_Intron	PAX5_Intron		PAX5_Intron	PAX5_Intron	PAX5_Intron	PAX5_Intron	PAX5_Intron	PAX5_Intron	PAX5_Intron	PAX5_Intron	PAX5_Intron	Pax5_Intron	PAX5_Intron	PAX5_Intron	PAX5_Intron	PAX5_Intron	PAX5_Intron	LOC101408971_Intron	PAX5_Intron	PAX5_Intron	PAX5_Intron	Pax5_Intron	Pax5_Intron	PAX5_Intron	Pax5_Intron	PAX5_Intron	PAX5_Intron	PAX5_Intron	PAX5_Intron	PAX5_Intron	LOC111145877_Intron	PAX5_Intron		PAX5_Intron
497	cg00356067	ZNF821_fiveUTR	ZNF821_Exon	Znf821_fiveUTR	545.g275_Exon	ZNF821_Exon	ZNF821_fiveUTR	ZNF821_fiveUTR	ZNF821_fiveUTR	ZNF821_fiveUTR	ZNF821_fiveUTR	ZNF821_fiveUTR	ZNF821_fiveUTR	ZNF821_Intron	ZNF821_fiveUTR	ZNF821_fiveUTR	ZNF821_Exon	ZNF821_Exon	ZNF821_Exon	ZNF821_Exon	ZNF821_fiveUTR	ZNF821_Exon	ZNF821_Exon	IST1_Exon	ZNF821_Exon	ZNF821_Exon	Zfp821_Exon	ZNF821_Exon	ZNF821_Exon	ZNF821_Promoter	ZNF821_Exon	ZNF821_Exon	LOC101408484_Exon	ZNF821_Exon	ZNF821_Exon	ZNF821_Exon	Zfp821_Exon	Atxn1l_Exon	ZNF821_Exon	Zfp821_fiveUTR	ZNF821_Exon	ZNF821_Exon	ZNF821_fiveUTR	ZNF821_Exon	ZNF821_Exon	LOC111152754_fiveUTR	ZNF821_Exon	ZNF821_fiveUTR	ZNF821_fiveUTR
498	cg00359086	POLR1A_Exon		Polr1a_Exon	301.g537_Exon	POLR1A_Exon	POLR1A_Exon	POLR1A_Exon		POLR1A_Exon	POLR1A_Exon	POLR1A_Exon	POLR1A_Exon	POLR1A_Exon	POLR1A_Exon	POLR1A_Exon	POLR1A_Exon	POLR1A_Exon		POLR1A_Exon		POLR1A_Exon	POLR1A_Exon	POLR1A_Exon	POLR1A_Exon	POLR1A_Exon		POLR1A_Exon	POLR1A_Exon	POLR1A_Exon	POLR1A_Exon	POLR1A_Exon	LOC101391346_Exon		POLR1A_Exon	POLR1A_Exon	Polr1a_Exon	Polr1a_Exon			POLR1A_Exon	POLR1A_Exon		POLR1A_Exon	POLR1A_Exon	LOC111148018_Exon	POLR1A_Exon	POLR1A_Exon
499	cg00359760		VAMP4_Exon	Vamp4_Exon	481.g66_Exon	VAMP4_Exon		VAMP4_Exon			VAMP4_Exon		VAMP4_Exon	VAMP4_Exon	VAMP4_Exon	VAMP4_Exon	VAMP4_Exon	VAMP4_Exon		VAMP4_Exon	VAMP4_Exon	VAMP4_Exon	VAMP4_Exon	VAMP4_Exon	VAMP4_Exon	VAMP4_Exon	Vamp4_Exon		VAMP4_Exon	VAMP4_Exon	VAMP4_Exon	VAMP4_Exon	LOC101402950_Exon	MYOC_Exon	VAMP4_Exon	VAMP4_Exon	Myoc_Exon	Myoc_Exon	VAMP4_Exon	Eef1aknmt_Intergenic_upstream	VAMP4_Exon	VAMP4_Exon	VAMP4_Exon	VAMP4_Exon	VAMP4_Exon	LOC111150842_Exon	VAMP4_Exon	VAMP4_Exon	VAMP4_Exon
500	cg00360105	JAG1_fiveUTR	JAG1_Intron	Jag1_fiveUTR	267.g172_Promoter			JAG1_Promoter	JAG1_Promoter	JAG1_Promoter	JAG1_Promoter	JAG1_Promoter	JAG1_Promoter		JAG1_Promoter	JAG1_Promoter	JAG1_fiveUTR	JAG1_Intron	JAG1_Promoter	JAG1_fiveUTR				JAG1_Exon	JAG1_Promoter	JAG1_fiveUTR	Jag1_fiveUTR	JAG1_Promoter	JAG1_fiveUTR		JAG1_fiveUTR	JAG1_fiveUTR	LOC101396118_fiveUTR		JAG1_Promoter	JAG1_Promoter					JAG1_Promoter	JAG1_Promoter		JAG1_Promoter	JAG1_fiveUTR	LOC111141735_Promoter	JAG1_fiveUTR	JAG1_fiveUTR	JAG1_Promoter
501	cg00360524	RBM14_Exon	RBM4_Intergenic_upstream	LOC117723725_Exon	406.g400_Exon	LOC114235396_Exon	RBM14_Exon	LOC103290944_Exon	RBM14_Exon		LOC00770_Exon	RBM14_Exon	RBM14_Exon		RBM14_Exon	RBM14_Exon	RBM14_Exon	LOC104986986_Exon	gene:ENSBGRG00000022418_Intron	RBM14_Exon	RBM14_Exon	LOC105070311_Exon	RBM14_Exon	RBM14_Exon	RBM4_Exon	RBM14_Exon	Rbm14_Exon	RBM14_Exon	RBM14_Exon	RBM14_Exon	RBM14_Exon		LOC106799922_Exon	RBM14_Exon	RBM14_Exon	RBM14_Exon	Rbm14_Exon	Rbm14_Exon	RBM4_Exon	Rbm14_Exon	RBM14_Exon	RBM14_Exon	RBM14_Exon	RBM14_Exon	RBM14_Exon	LOC111150098_Exon	RBM14_Exon	LOC103109549_Exon	RBM14_Exon
502	cg00362487	LOC113601817_Promoter	ONECUT1_Intergenic_upstream	Onecut1_Intergenic_upstream		ONECUT1_Intergenic_upstream	ONECUT1_Intergenic_upstream	LOC114232026_Intergenic_downstream	ONECUT1_Intergenic_upstream	ONECUT1_Intergenic_upstream	ONECUT1_Intergenic_upstream	ONECUT1_Intergenic_upstream	ONECUT1_Intergenic_upstream	FAM214A_Intergenic_upstream	ONECUT1_Intergenic_upstream	ONECUT1_Intergenic_upstream	ONECUT1_Intergenic_upstream	ONECUT1_Intergenic_upstream	ONECUT1_Intergenic_upstream	ONECUT1_Exon	ONECUT1_Intergenic_upstream	ONECUT1_Intergenic_upstream	ONECUT1_Intergenic_upstream	ONECUT1_Intergenic_upstream	ONECUT1_Intergenic_upstream	ONECUT1_Intergenic_upstream	Onecut1_Intergenic_upstream	ONECUT1_Intergenic_upstream	ONECUT1_Intergenic_upstream			ONECUT1_Intergenic_upstream	LOC101388900_Intergenic_upstream		ONECUT1_Intergenic_upstream	LOC105853986_Promoter	Onecut1_Intergenic_upstream	Onecut1_Intergenic_upstream	ONECUT1_Intergenic_upstream	Onecut1_Intergenic_upstream	ONECUT1_Intergenic_upstream	ONECUT1_Intergenic_upstream	ONECUT1_Intergenic_upstream		ONECUT1_Intergenic_upstream	LOC111140668_Intergenic_upstream	ONECUT1_Intergenic_upstream		ONECUT1_Intergenic_upstream
503	cg00362836	LOC113595927_Intergenic_upstream	MYOCD_Intergenic_upstream	LOC117712128_Intergenic_downstream	1043.g108_Intergenic_upstream	LOC103015553_Intergenic_upstream	LOC112308441_Intergenic_downstream	LOC103296953_Intergenic_downstream	LOC02217_Intergenic_downstream		MYOCD_Intergenic_upstream		MYOCD_Intergenic_upstream		MYOCD_Intergenic_upstream	MYOCD_Intergenic_upstream	MYOCD_Intergenic_upstream	MYOCD_Intergenic_upstream	MYOCD_Intergenic_upstream	MYOCD_Intergenic_upstream	LOC112817050_Intergenic_downstream	MYOCD_Intergenic_upstream	MYOCD_Intergenic_upstream	MYOCD_Intergenic_upstream	gene:ENSCAFG00030002433_Intergenic_downstream	MYOCD_Intergenic_upstream		MYOCD_Intergenic_upstream	MYOCD_Intergenic_upstream	MYOCD_Intergenic_upstream	MYOCD_Intergenic_upstream	MYOCD_Intergenic_upstream	LOC101405086_Intergenic_upstream	MYOCD_Intergenic_upstream	MYOCD_Intergenic_upstream	LOC101635088_Intergenic_upstream	Myocd_Intergenic_upstream	Myocd_Intergenic_upstream	MYOCD_Intergenic_upstream	Myocd_Intergenic_upstream	gene:ENSCAFG00040019260_Intergenic_downstream	MYOCD_Intergenic_upstream	LOC101646701_Intergenic_upstream	MYOCD_Intergenic_upstream	LOC102855079_Intergenic_downstream	LOC111161096_Intergenic_upstream	MYOCD_Intergenic_upstream	LOC103110046_Intergenic_downstream	LOC114197870_Intergenic_downstream
504	cg00363312
505	cg00364500	LOC113604338_Intergenic_downstream		LOC117723185_Intergenic_upstream	545.g259_Intergenic_upstream	LOC114235990_Intergenic_upstream	CUNH16orf47_Intergenic_upstream	LOC114230854_Intergenic_downstream	LOC02723_Intergenic_downstream	LOC111826525_Intergenic_downstream	LOC02048_Intergenic_downstream	LOC01855_Intergenic_upstream	LOC01223_Intergenic_downstream		LOC01713_Intergenic_upstream	LOC01572_Intergenic_upstream	ZFHX3_Intergenic_upstream	LOC104996644_Intergenic_upstream	ZFHX3_Intergenic_upstream	ZFHX3_Intergenic_upstream		ZFHX3_Intergenic_upstream	gene:ENSCDRG00005006666_Intergenic_downstream	ZFHX3_Intergenic_upstream	ZFHX3_Intergenic_upstream	ZFHX3_Intergenic_upstream		ZFHX3_Intron	ZFHX3_Intergenic_upstream	ZFHX3_Intergenic_upstream	ZFHX3_Intergenic_upstream	ZFHX3_Intergenic_upstream		ZFHX3_Intergenic_upstream	ZFHX3_Intergenic_upstream	LOC105854183_Intergenic_upstream	Zfhx3_Intergenic_upstream	Zfhx3_Intergenic_upstream	ZFHX3_Intergenic_upstream	Zfhx3_Intergenic_upstream	ZFHX3_Intergenic_upstream	ZFHX3_Intron		ZFHX3_Intergenic_upstream	LOC102859325_Intergenic_upstream	LOC111153076_Intergenic_upstream	ZFHX3_Intergenic_upstream	ZFHX3_Intergenic_upstream
506	cg00366136	DMRT1_Intron		Dmrt1_Intron	509.g262_Intergenic_downstream		DMRT1_Intron	DMRT1_Intron	DMRT1_Intron	DMRT1_Intron	DMRT1_Intron	DMRT1_Intron	DMRT1_Intron		DMRT1_Intron		DMRT1_Intron	DMRT1_Intron	DMRT1_Intron	DMRT1_Intron		DMRT1_Intron	DMRT3_Intron	DMRT1_Intron	DMRT1_Intron	DMRT1_Intron	Dmrt1_Intergenic_downstream	DMRT1_Intron	DMRT1_Intron	DMRT1_Intron	DMRT1_Intron	DMRT1_Intron	LOC101394016_Intron	DMRT1_Intron	DMRT1_Intron	DMRT1_Intron	Dmrt1_Intron	Dmrt1_Intron	DMRT3_Intergenic_upstream	Dmrt2_Intron	DMRT1_Intron	DMRT1_Intron		DMRT3_Intergenic_upstream	DMRT1_Intron	LOC111153656_Intron	DMRT1_Intron		DMRT1_Intron
507	cg00366435
508	cg00366950	PCCA_Exon	PCCA_Exon	Pcca_Exon		PCCA_Exon	PCCA_Exon	PCCA_Exon	PCCA_fiveUTR	PCCA_Exon	PCCA_Exon	PCCA_fiveUTR	PCCA_Exon	PCCA_Exon	PCCA_Exon	PCCA_Exon	PCCA_Exon	PCCA_Exon	PCCA_Exon	PCCA_Exon	PCCA_Exon			PCCA_Exon	PCCA_Exon	PCCA_Exon		PCCA_Exon	PCCA_Exon	PCCA_Exon	PCCA_Exon	PCCA_Exon	LOC101402505_Exon	PCCA_Exon	PCCA_Exon	PCCA_Exon	Pcca_Exon	Pcca_Exon	PCCA_Exon		PCCA_Exon	PCCA_Exon	PCCA_Exon		PCCA_Exon	LOC111146952_Exon			PCCA_Exon
509	cg00367497							NR2F2_Intron					NR2F2_Exon	NR2F1_Exon				NR2F2_Intron	NR2F2_Exon	NR2F2_Exon			NR2F2_Exon						NR2F2_Exon	USE1_Intergenic_downstream									NR2F2_Exon
510	cg00367518	ZNF521_Intron	ZNF521_Intron	Znf521_Intron	408.g4_Intron	ZNF521_Promoter	ZNF521_Promoter		ZNF521_Intron			ZNF521_Intron		ZNF521_Intergenic_upstream	ZNF521_Intron	ZNF521_Intron	ZNF521_Intron	ZNF521_Intron	ZNF521_Intron	ZNF521_Intron	ZNF521_Intron	ZNF521_Promoter	ZNF521_Intron	ZNF521_Intron	ZNF521_Intron		Zfp521_Intron	ZNF521_Intron	ZNF521_Intron	ZNF521_Promoter	ZNF521_Intron	ZNF521_Intron	LOC101397813_Intron	ZNF521_Intron	ZNF521_Promoter	ZNF521_Intron	Zfp521_Promoter	Zfp521_Intron	ZNF521_Intron	Zfp521_Intron	ZNF521_Intron	ZNF521_Intron	ZNF521_Promoter	ZNF521_Promoter	ZNF521_Intron		ZNF521_Promoter		ZNF521_Promoter
511	cg00369613	TRAPPC12_Exon		Trappc12_Exon	385.g77_Exon	TRAPPC12_Exon			TRAPPC12_Exon	LOC111825040_Intergenic_downstream		TRAPPC12_Exon	TRAPPC12_Exon	TRAPPC12_Exon	TRAPPC12_Exon						TRAPPC12_Exon	TRAPPC12_Exon	TRAPPC12_Exon	TRAPPC12_Exon	TRAPPC12_Exon			TRAPPC12_Exon				TRAPPC12_Exon	LOC101400894_Exon	TRAPPC12_Exon	TRAPPC12_Exon		Trappc12_Exon	Adi1_Exon	TRAPPC12_Exon		TRAPPC12_Exon	TRAPPC12_Exon	TRAPPC12_Exon	TRAPPC12_Exon		LOC111154140_Exon	TRAPPC12_Exon		TRAPPC12_Exon
512	cg00369852				46.g346_Intergenic_upstream	LOC103013021_Intergenic_downstream			NFE2L3_Intergenic_upstream	LOC102423376_Intergenic_downstream	LOC00855_Intergenic_downstream				NFE2L3_Intergenic_upstream	LOC01330_Intergenic_downstream	gene:ENSDLEG00000009610_Intergenic_downstream	NFE2L3_Intergenic_upstream	NFE2L3_Intergenic_upstream	NFE2L3_Intergenic_upstream		LOC105079820_Intergenic_downstream	NFE2L3_Intergenic_upstream			NFE2L3_Intergenic_upstream			NFE2L3_Intergenic_upstream		NFE2L3_Intergenic_upstream	NFE2L3_Intergenic_upstream	LOC106801258_Intergenic_upstream		NFE2L3_Intergenic_upstream					gene:ENSDORG00000024090_Intergenic_upstream			SVBP_Intergenic_downstream	NFE2L3_Intergenic_upstream	LOC102857730_Intergenic_upstream		gene:ENSEASG00005022095_Intergenic_downstream
513	cg00370355			LOC117724781_Intergenic_downstream	403.g123_Intergenic_downstream																											gene:ENSCCAG00000033385_Intergenic_downstream		PSAT1_Intergenic_downstream			Psat1_Intergenic_downstream	Psat1_Intergenic_downstream					LOC115869191_Intergenic_upstream
514	cg00370791	LOC113594764_Promoter		LOC117708059_Intergenic_downstream	434.g93_Intergenic_upstream	LOC103014598_Intergenic_downstream	LOC112315442_Intergenic_downstream	LOC114234706_Promoter	LOC01714_Promoter	BHLHE22_Intergenic_upstream	BHLHE22_Intergenic_upstream	LOC04800_Intergenic_upstream	BHLHE22_Intergenic_upstream		BHLHE22_Intergenic_upstream	BHLHE22_Intergenic_upstream	BHLHE22_Intergenic_upstream	BHLHE22_Intergenic_upstream		BHLHE22_Intergenic_upstream	LOC112823106_Intergenic_upstream	LOC105081517_Intergenic_downstream	BHLHE22_Intergenic_upstream	BHLHE22_Intergenic_upstream	BHLHE22_Intergenic_upstream	BHLHE22_Intergenic_upstream	Bhlhe22_Intergenic_upstream	BHLHE22_Exon	BHLHE22_Intergenic_upstream		BHLHE22_Intergenic_upstream	BHLHE22_Intergenic_upstream		CYP7B1_Intron	CYP7B1_Intergenic_downstream	BHLHE22_Intergenic_upstream	Bhlhe22_Intergenic_upstream	Bhlhe22_Intergenic_upstream		Cyp7b1_Intergenic_downstream	BHLHE22_Intergenic_upstream	CYP7B1_Intergenic_downstream	LOC101656639_Intergenic_downstream	gene:ENSLAFG00000031384_Promoter	LOC102850628_Intergenic_downstream	LOC111155357_Intergenic_downstream		BHLHE22_Intergenic_upstream	LOC114215771_Intergenic_upstream
515	cg00370841		EBF1_Intron	Ebf1_Intron	131.g116_Intergenic_downstream		EBF1_Intron	EBF1_Intron				EBF1_Intron		EBF1_Intron	EBF1_Intron	EBF1_Intron		EBF1_Intron	EBF1_Intron	EBF1_Intron	EBF1_Intron	LOC105065255_Intron	RNF145_Intergenic_downstream	RNF145_Intergenic_downstream	EBF1_Intron	RNF145_Intergenic_downstream	Ublcp1_Intergenic_upstream	EBF1_Intron	EBF1_Intron	EBF1_Intron	EBF1_Intron	EBF1_Intron	LOC101406717_Intron	EBF1_Intron	EBF1_Intron	EBF1_Intron	Ebf1_Intron	Ebf1_Intron	RNF145_Intron		EBF1_Intron	RNF145_Intron	EBF1_Intron	EBF1_Intron	EBF1_Intron	LOC111141248_Intron	RNF145_Intergenic_downstream	EBF1_Intron	EBF1_Intron
516	cg00371107	ARID1A_Exon		Arid1a_Exon	268.g292_Intergenic_upstream			ARID1A_Exon	ARID1A_Exon		ARID1A_Exon	ARID1A_Exon	ARID1A_Exon	ARID1A_Exon	ARID1A_Exon	ARID1A_Exon	ARID1A_Exon		ARID1A_Exon	ARID1A_Exon	ARID1A_Exon		ARID1A_Exon	ARID1A_Exon	ARID1A_Exon	ARID1A_Exon	Arid1a_Intergenic_upstream	ARID1A_Exon	ARID1A_Exon			ARID1A_Exon	LOC101396526_Exon		ARID1A_Exon		Arid1a_Exon	Arid1a_Exon	ARID1A_Exon		ARID1A_Exon	ARID1A_Exon		ARID1A_Exon	ARID1A_Exon	LOC111154896_Exon	ARID1A_Exon		ARID1A_Exon
517	cg00372284	SNX2_Exon	SNX2_Exon	Snx2_Exon	1.g343_Exon	SNX2_Exon	SNX2_Exon	SNX2_Exon	SNX2_Exon	SNX2_Exon	SNX2_Exon		SNX2_Exon	SNX2_Exon	SNX2_Exon	SNX2_Exon	SNX24_Exon	SNX2_Exon	SNX2_Exon	SNX2_Exon	SNX2_Exon	SNX2_Exon	SNX2_Exon	SNX2_Exon	SNX2_Exon	SNX2_Exon	Snx2_Exon	SNX2_Exon	SNX2_Exon	SNX24_Intergenic_upstream	SNX2_Exon	SNX2_Exon	LOC101391967_Exon		SNX2_Exon	SNX2_Exon	Snx24_Exon	Snx2_Exon	gene:ENSDNOG00000045820_Exon	Snx2_Exon	SNX2_Exon	SNX2_Exon	SNX2_Exon	SNX2_Exon	SNX2_Exon	LOC111148224_Exon	SNX2_Exon	SNX2_Exon
518	cg00373808	DIAPH3_Intron	DIAPH3_Intron	Diaph3_Intron			DIAPH3_Intron		DIAPH3B_Intron			DIAPH3_Intron		DIAPH3_Intron	DIAPH3_Intron	DIAPH3_Intron		DIAPH3_Intron	DIAPH3_Promoter	DIAPH3_Intron		DIAPH3_Intron	DIAPH3_Intron	DIAPH3_Intergenic_upstream	DIAPH3_Intron	DIAPH3_Intron		DIAPH3_Intron	DIAPH3_Intron	DIAPH3_Intergenic_upstream	DIAPH3_Intergenic_upstream	DIAPH3_Intron	LOC101397938_Intron	DIAPH3_Intron	DIAPH3_Intron	DIAPH3_Intron	Diaph3_Intron	Diaph3_Intron	DIAPH3_Intron	Diaph3_Intron	DIAPH3_Intron	DIAPH3_Intron					DIAPH3_Intergenic_upstream	DIAPH3_Intron
519	cg00374382	POGZ_Exon	POGZ_Exon	Pogz_Exon	265.g29_Exon	POGZ_Exon	POGZ_Exon	POGZ_Exon	POGZ_threeUTR	POGZ_Exon	POGZ_fiveUTR	POGZ_fiveUTR	POGZ_Exon	POGZ_Exon	POGZ_Exon	POGZ_Exon	POGZ_Exon	POGZ_Exon	POGZ_Exon	POGZ_Exon	POGZ_Exon	POGZ_Exon	POGZ_Exon	POGZ_Exon	POGZ_Exon	POGZ_Exon	Pogz_Exon	POGZ_Exon	POGZ_Intron	POGZ_Exon	POGZ_Exon	POGZ_Exon	LOC101403601_Exon	POGZ_Exon	POGZ_Exon	POGZ_Exon	Pogz_Exon	Pogz_Exon	POGZ_Exon	Pogz_Exon	POGZ_Exon	POGZ_Exon		POGZ_Exon	POGZ_Exon	LOC111162011_Exon	POGZ_Exon	POGZ_Exon	POGZ_Exon
520	cg00374717	ARSG_fiveUTR			263.g656_Intergenic_upstream																ARSG_fiveUTR							ARSG_fiveUTR		ARSG_Promoter	ARSG_fiveUTR	ARSG_fiveUTR		ARSG_fiveUTR										ARSG_Promoter		LOC111158150_fiveUTR	ARSG_Promoter		ARSG_fiveUTR
521	cg00376184	TBCA_Intergenic_upstream	OTP_Intergenic_upstream	LOC117700362_Intergenic_downstream	1.g616_Intergenic_upstream		LOC112307442_Intergenic_upstream	LOC103305345_Promoter	TBCA_Intergenic_upstream	LOC102419747_Promoter	HMGN1_Intergenic_downstream	TBCA_Intergenic_upstream	TBCA_Intergenic_upstream	TBCA_Intergenic_upstream	LOC02716_Intergenic_downstream	TBCA_Intergenic_upstream		LOC104994153_Intergenic_downstream	TBCA_Intergenic_upstream	TBCA_Intergenic_upstream		TBCA_Intergenic_upstream	TBCA_Intergenic_upstream	TBCA_Intergenic_upstream	TBCA_Intergenic_upstream	TBCA_Intergenic_upstream	Ap3b1_Intergenic_downstream	TBCA_Intergenic_upstream	TBCA_Intergenic_upstream		TBCA_Intergenic_upstream	TBCA_Intergenic_upstream	LOC101387094_Intergenic_upstream	OTP_Intergenic_upstream	AP3B1_Intergenic_downstream	TBCA_Intergenic_upstream	Tbca_Intergenic_upstream	Tbca_Intergenic_upstream	AP3B1_Intergenic_downstream	Tbca_Intergenic_upstream	TBCA_Intergenic_upstream	TBCA_Intergenic_upstream	TBCA_Intergenic_upstream	TBCA_Intergenic_upstream	LOC102875408_Intergenic_downstream	LOC111148280_Intergenic_downstream	TBCA_Intergenic_upstream	LOC107522305_Intergenic_upstream	LOC114217616_Intergenic_upstream
522	cg00379717	UBAP2L_Exon	UBAP2L_Exon	Ubap2l_Exon	503.g238_Exon	UBAP2L_Exon	UBAP2L_Exon	UBAP2L_Exon	UBAP2L_fiveUTR	UBAP2L_Exon	UBAP2L_Exon	UBAP2L_Exon	UBAP2L_Exon	UBAP2L_Exon	UBAP2L_Exon	UBAP2L_Exon	UBAP2L_Exon				UBAP2L_Exon	UBAP2L_Exon	UBAP2L_Exon	UBAP2L_Exon	UBAP2L_Exon		Ubap2l_Exon	UBAP2L_Exon		UBAP2L_Exon		UBAP2L_Exon	LOC101402460_Exon	UBAP2L_Exon	UBAP2L_Exon	UBAP2L_Exon	Ubap2l_Exon	Ubap2l_Exon	HAX1_Exon	Atp8b2_Intergenic_upstream	UBAP2L_Exon	UBAP2L_Exon	UBAP2L_Exon	UBAP2L_Exon	UBAP2L_Exon	LOC111138910_Exon	UBAP2L_Exon	UBAP2L_Exon	UBAP2L_Exon
523	cg00379872	NFIB_Intron	NFIB_Intergenic_upstream	Trnah-gug_Intergenic_downstream	285.g52_Intergenic_upstream	NFIB_Intron	TRNAH-GUG_Intergenic_downstream	TRNAH-GUG_Intergenic_downstream	NFIB_Intergenic_upstream	TRNAH-GUG_Intergenic_downstream	LOC01082_Promoter	NFIB_Intergenic_upstream	NFIB_Intergenic_upstream		NFIB_Intergenic_upstream	NFIB_Intron	NFIB_Intergenic_upstream	TRNAH-GUG_Intergenic_downstream		NFIB_Intergenic_upstream	NFIB_Intergenic_upstream	TRNAH-GUG_Intergenic_downstream	NFIB_Intergenic_upstream	NFIB_Intergenic_upstream	NFIB_Intergenic_upstream	NFIB_Intergenic_upstream		NFIB_Intergenic_upstream	NFIB_Intergenic_upstream	ZDHHC21_Intergenic_downstream	NFIB_Intergenic_upstream	NFIB_Intergenic_upstream	TRNAH-GUG_Intergenic_downstream	NFIB_Intergenic_upstream	NFIB_Intergenic_upstream	TRNAH-GUG_Intergenic_downstream	Nfib_Intergenic_upstream	Nfib_Intergenic_upstream		Nfib_Intergenic_upstream	NFIB_Intergenic_upstream	NFIB_Promoter	NFIB_Intron	NFIB_Intergenic_upstream		LOC111156574_Intergenic_upstream	NFIB_Intergenic_upstream	NFIB_Intergenic_upstream	NFIB_Intron
524	cg00380167	LRPPRC_Exon		Lrpprc_Exon	200.g78_Exon	LRPPRC_Exon	LRPPRC_Exon	LRPPRC_Exon	LRPPRC_Exon	LRPPRC_Exon	LRPPRC_Exon	LRPPRC_Exon	LRPPRC_fiveUTR	ABCG8_Exon	LRPPRC_Exon	LRPPRC_Exon	LRPPRC_Exon	LRPPRC_Exon	LRPPRC_Exon	LRPPRC_Exon	LRPPRC_Exon	LRPPRC_Exon	LRPPRC_Exon	LRPPRC_Exon	LRPPRC_Exon	ABCG8_Exon	Lrpprc_Exon	LRPPRC_Exon	LRPPRC_Exon	ABCG8_Exon	ABCG8_Exon	ABCG8_Exon	LOC101402037_Exon	ABCG8_Exon	ABCG8_Exon	LRPPRC_Exon	Abcg8_Exon	Lrpprc_Exon	ABCG5_Exon	Lrpprc_Exon	LRPPRC_Exon	LRPPRC_Exon	LRPPRC_Exon	ABCG8_Exon	LRPPRC_Exon	LOC111155893_Exon	LRPPRC_Exon	LRPPRC_Exon	LRPPRC_Exon
525	cg00381965	MBNL1_Exon	MBNL1_Exon	Mbnl1_Exon	261.g74_Intergenic_downstream	MBNL1_Exon	MBNL1_Exon	MBNL1_Exon	MBNL1_Exon	MBNL1_threeUTR	MBNL1_Exon	MBNL1_Exon	MBNL1_Exon	MBNL1_Exon	MBNL1_Exon	MBNL1_Exon	MBNL1_Exon	MBNL1_Exon	MBNL1_Exon	MBNL1_Exon	MBNL1_Exon	MBNL1_Exon	MBNL1_Exon	MBNL1_Exon	MBNL1_Exon	MBNL1_Exon	Mbnl1_Exon	MBNL1_Exon	MBNL1_Exon	P2RY1_Intergenic_upstream	MBNL1_Exon	MBNL1_Exon	LOC101407127_Exon	MBNL1_threeUTR	MBNL1_Exon	MBNL1_Exon	Mbnl1_Exon	Mbnl1_Exon	MBNL1_Exon	Mbnl1_Exon	MBNL1_Exon	MBNL1_Exon	MBNL1_Exon	MBNL1_Exon	MBNL1_Exon	LOC111147112_Exon	MBNL1_Exon	MBNL1_Exon	MBNL1_Exon
526	cg00382005	DCUN1D4_threeUTR	DCUN1D4_Intergenic_downstream	Dcun1d4_threeUTR	57.g404_Intergenic_downstream	DCUN1D4_threeUTR	DCUN1D4_threeUTR	DCUN1D4_threeUTR	DCUN1D4_threeUTR	DCUN1D4_threeUTR	DCUN1D4_threeUTR	DCUN1D4_threeUTR	DCUN1D4_threeUTR	DCUN1D4_Intergenic_downstream	LRRC66_Intergenic_downstream	DCUN1D4_threeUTR	DCUN1D4_Intergenic_downstream	DCUN1D4_threeUTR	LRRC66_threeUTR	DCUN1D4_threeUTR	DCUN1D4_threeUTR	DCUN1D4_threeUTR	DCUN1D4_Intron	DCUN1D4_Intergenic_downstream	DCUN1D4_Intergenic_downstream	DCUN1D4_threeUTR	Dcun1d4_Intergenic_downstream	DCUN1D4_Intergenic_downstream	DCUN1D4_threeUTR	SGCB_Intergenic_downstream	DCUN1D4_threeUTR	DCUN1D4_threeUTR	LOC101388202_threeUTR			DCUN1D4_threeUTR			gene:ENSDNOG00000036655_Intergenic_downstream	Dcun1d4_threeUTR	DCUN1D4_Intergenic_downstream	DCUN1D4_Intergenic_downstream	DCUN1D4_threeUTR	DCUN1D4_Intergenic_downstream	DCUN1D4_Intergenic_downstream	LOC111149001_threeUTR	DCUN1D4_Intergenic_downstream	LRRC66_Intergenic_downstream	DCUN1D4_threeUTR
527	cg00383161	LOC113599904_Intergenic_downstream	MLF1_Intergenic_upstream	Rsrc1_Intron	261.g26_Intron	RSRC1_Intron	RSRC1_Intron	RSRC1_Intron	RSRC1_Intron	RSRC1_Intron	RSRC1_Intron	RSRC1_Intron	RSRC1_Intron	RSRC1_Intron	RSRC1_Intron	RSRC1_Intron	MLF1_Intergenic_upstream	LOC104988511_Intergenic_upstream	RSRC1_Intron	RSRC1_Intron	RSRC1_Intron	RSRC1_Intron	RSRC1_Intron	RSRC1_Intron	RSRC1_Intron	MLF1_Intergenic_upstream	Shox2_Intergenic_downstream	RSRC1_Intron	RSRC1_Intron	GFM1_Intron	RSRC1_Intron	RSRC1_Intron	LOC106803739_Intron	RSRC1_Intron	RSRC1_Intron	RSRC1_Intron	GFM1_Intron	Rsrc1_Intron	MLF1_Intergenic_upstream	Mlf1_Intron	RSRC1_Intron	RSRC1_Intron	RSRC1_Intron	MLF1_Intron	LOC102854402_Intron	LOC111146093_Intron	MLF1_Intergenic_upstream	LOC103111729_Intergenic_upstream	RSRC1_Intron
528	cg00383766	NPTN_Exon	NPTN_Exon	Nptn_Exon	87.g504_Exon		NPTN_Intron	NPTN_Exon	NPTN_Exon	NPTN_Exon	NPTN_Exon	NPTN_Exon	NPTN_Exon		NPTN_Exon	NPTN_Exon	NPTN_fiveUTR	NPTN_fiveUTR	NPTN_Exon	NPTN_Exon	NPTN_fiveUTR		NPTN_Exon	NPTN_Intron	NPTN_fiveUTR	NPTN_Exon	Nptn_Exon	NPTN_Exon	NPTN_Exon	NPTN_Exon	NPTN_Exon	NPTN_Exon	LOC101387102_Exon	NPTN_Exon	NPTN_Exon	NPTN_Intron	Nptn_Exon	Nptn_Exon	NPTN_Exon	Nptn_Exon	NPTN_Exon	NPTN_fiveUTR	NPTN_Exon		NPTN_Exon	LOC111153205_fiveUTR	NPTN_Exon	NPTN_Exon	NPTN_Exon
529	cg00384342			Dync1i1_Intron		DYNC1I1_Intron	DYNC1I1_Intron	DYNC1I1_Intron	DYNC1I1_Intron	DYNC1I1_Intron		DYNC1I1_Intron	DYNC1I1_Intron	DYNC1I1_Intron		DYNC1I1_Intron	DYNC1I1_Intron	DYNC1I1_Intron	DYNC1I1_Intron	DYNC1I1_Intron		DYNC1I1_Intron	DYNC1I1_Intron					DYNC1I1_Intron	DYNC1I1_Intron			DYNC1I1_Intron		DYNC1I1_Intron	DYNC1I1_Intron	DYNC1I1_Intron	Slc25a13_Intron	Dync1i1_Intron	SLC25A13_Intron						DYNC1I1_Intron			DYNC1I1_Intron
530	cg00385093	PSME3_threeUTR	PSME3_Intergenic_downstream	Psme3_threeUTR	402.g15_Promoter		PSME3_threeUTR	PSME3_threeUTR	PSME3_threeUTR	PSME3_threeUTR	PSME3_threeUTR	PSME3_threeUTR	PSME3_threeUTR	AOC2_Promoter	PSME3_threeUTR	PSME3_threeUTR		PSME3_threeUTR	PSME3_Intergenic_downstream	AOC2_fiveUTR	PSME3_threeUTR	PSME3_threeUTR	AOC2_Promoter	PSME3_threeUTR	PSME3_threeUTR	AOC2_Promoter	Psme3_threeUTR	PSME3_threeUTR	AOC2_fiveUTR			PSME3_threeUTR	LOC101390586_threeUTR		AOC2_Promoter	PSME3_threeUTR	Psme3_threeUTR	Aoc2_Promoter	OR9I1_Intron	Psme3_threeUTR	CNTD1_threeUTR	AOC3_threeUTR	PSME3_threeUTR	PSME3_Intergenic_downstream		LOC111151323_threeUTR	PSME3_threeUTR	PSME3_threeUTR	PSME3_threeUTR
531	cg00386499	LOC113592825_Intron	gene:ENSAMEG00000017025_Intergenic_downstream	LOC117708774_Intergenic_downstream	285.g442_Intron	LOC114237166_Intergenic_downstream	LOC112304602_Intergenic_downstream	ZNF462_Intergenic_upstream	LOC01367_Intergenic_downstream	ZNF462_Intergenic_upstream	ZNF462L_Intergenic_upstream	ZNF462_Intergenic_upstream	LOC00656_Intergenic_upstream		LOC00669_Intergenic_upstream	LOC03426_Intergenic_downstream	ZNF462_Intergenic_upstream	LOC104991155_Intergenic_upstream	ZNF462_Intergenic_upstream	ZNF462_Intron	LOC112836794_Intergenic_upstream	TRNAT-AGU_Intergenic_downstream	ZNF462_Intergenic_upstream	ZNF462_Intergenic_upstream	SLC44A1_Intergenic_downstream	ZNF462_Intergenic_upstream		ZNF462_Intron	ZNF462_Intergenic_upstream		ZNF462_Intergenic_upstream	gene:ENSCCAG00000013828_Intergenic_upstream	LOC101406274_Intergenic_upstream	ZNF462_Intergenic_upstream	ZNF462_Intergenic_upstream	LOC101637131_Intergenic_downstream	Zfp462_Intergenic_upstream	Zfp462_Intergenic_upstream	ZNF462_Intergenic_upstream	Zfp462_Intergenic_upstream	ZNF462_Intergenic_upstream	ZNF462_Intron	LOC115871896_Intergenic_downstream	ZNF462_Intergenic_upstream	LOC102872412_Intergenic_upstream	LOC111146227_Intergenic_upstream	ZNF462_Intergenic_upstream	LOC103107393_Intergenic_upstream	LOC114213458_Intergenic_downstream
532	cg00386797	LOC113599416_Intergenic_upstream	UTP11_Intergenic_downstream	Pou3f1_Intergenic_upstream	268.g30_Intergenic_downstream		LOC112299575_Intergenic_upstream	LOC103294751_Intergenic_upstream	LOC01042_Intergenic_downstream	LOC102416903_Intergenic_downstream	POU3F1_Intergenic_upstream	LOC03932_Intergenic_downstream	POU3F1_Intergenic_upstream		POU3F1_Intergenic_upstream			POU3F1_Intergenic_upstream	POU3F1_Intergenic_upstream	POU3F1_Intergenic_upstream	LOC112812141_Intergenic_upstream	LOC105072868_Intergenic_upstream	POU3F1_Intergenic_upstream	POU3F1_Intergenic_upstream	POU3F1_Intergenic_upstream	POU3F1_Intergenic_upstream	Pou3f1_Intergenic_upstream	POU3F1_Intergenic_upstream	POU3F1_Intergenic_upstream	UTP11_Intergenic_downstream	POU3F1_Intergenic_upstream	POU3F1_Intergenic_upstream	LOC101401212_Intergenic_upstream	UTP11_Intergenic_downstream	UTP11_Intergenic_downstream		Pou3f1_Intergenic_upstream	Pou3f1_Intergenic_upstream		Fhl3_Intergenic_upstream	POU3F1_Intergenic_upstream	POU3F1_Intergenic_upstream		POU3F1_Intergenic_upstream	LOC102859271_Intergenic_upstream	LOC111143729_Intergenic_downstream	UTP11_Intergenic_downstream		LOC114216932_Intergenic_downstream
533	cg00386839	TNIK_fiveUTR	TNIK_Promoter	Tnik_fiveUTR	261.g226_Intergenic_upstream	TNIK_Promoter	TNIK_Promoter	TNIK_fiveUTR	TNIK_fiveUTR		TNIK_fiveUTR	TNIK_fiveUTR	TNIK_Promoter	TNIK_Promoter	TNIK_fiveUTR	TNIK_fiveUTR	TNIK_fiveUTR	TNIK_fiveUTR	TNIK_Promoter	TNIK_fiveUTR	TNIK_fiveUTR	TNIK_fiveUTR	TNIK_Promoter	PLD1_Intergenic_downstream	TNIK_Promoter	TNIK_Promoter	Tnik_fiveUTR	TNIK_fiveUTR	TMSB4_Intergenic_downstream		TNIK_fiveUTR	TNIK_Promoter	LOC101390730_fiveUTR	TNIK_Promoter	TNIK_Promoter	TNIK_fiveUTR	Tnik_Promoter	Tnik_fiveUTR	TNIK_fiveUTR		PLD1_fiveUTR		TNIK_Promoter	PLD1_Intergenic_downstream		LOC111147583_fiveUTR	TNIK_fiveUTR		TNIK_fiveUTR
534	cg00388556	PAX9_Promoter	PAX9_Promoter	Pax9_Promoter	108.g71_Intron	PAX9_Promoter	PAX9_Promoter	PAX9_Promoter	PAX9_Promoter	PAX9_Promoter	PAX9_Promoter	PAX9_Promoter	PAX9_Promoter				PAX9_Promoter	PAX9_Promoter	PAX9_Promoter	PAX9_Promoter	PAX9_Promoter	PAX9_Promoter	PAX9_Promoter	PAX9_Promoter	PAX9_Promoter	PAX9_Promoter	Pax9_Promoter	PAX9_Promoter	PAX9_Promoter		PAX9_Promoter	PAX9_Promoter	LOC101409088_Promoter	PAX9_fiveUTR	PAX9_Promoter	PAX9_Promoter	Pax9_Promoter	Pax9_Promoter	PAX9_Promoter	Pax9_Promoter	PAX9_Promoter	PAX9_Promoter		PAX9_Promoter	PAX9_Promoter	LOC111160992_Promoter	PAX9_Promoter		PAX9_Promoter
535	cg00389116	ASXL3_Exon	NOL4_Intergenic_downstream	Asxl3_fiveUTR	266.g423_Intergenic_upstream	ASXL3_Exon	ASXL3_Exon		ASXL3_fiveUTR	ASXL3_Exon	ASXL3_Exon	ASXL3_fiveUTR	ASXL3_Exon	CCDC178_Intergenic_upstream	ASXL3_Exon	ASXL3_Exon	ASXL3_Exon	ASXL3_Exon	ASXL3_Exon	ASXL3_fiveUTR	ASXL3_Exon	ASXL3_Exon	ASXL3_fiveUTR	CCDC178_Exon	ASXL3_Exon	ASXL3_Exon		ASXL3_Exon	ASXL3_Exon	ASXL3_Exon	ASXL3_fiveUTR	ASXL3_Exon	LOC101393695_Exon	ASXL3_Exon	ASXL3_Exon	ASXL3_Exon	Asxl3_Exon	Asxl3_Exon	ASXL3_Exon	Asxl3_Exon	ASXL3_Exon	ASXL3_Exon	ASXL3_Exon	ASXL3_Exon	ASXL3_Exon	LOC111142412_Exon	ASXL3_Exon	ASXL3_Exon	ASXL3_Exon
536	cg00389526	GATAD2B_threeUTR	GATAD2B_Intergenic_downstream	Gatad2b_threeUTR	503.g258_Intergenic_downstream	GATAD2B_threeUTR	GATAD2B_threeUTR	GATAD2B_threeUTR	GATAD2B_Intergenic_downstream	GATAD2B_threeUTR	GATAD2B_threeUTR	LOC01946_threeUTR	GATAD2B_Intergenic_downstream	GATAD2B_Intergenic_downstream	GATAD2B_threeUTR	GATAD2B_threeUTR	GATAD2B_threeUTR	GATAD2B_threeUTR	GATAD2B_Intergenic_downstream		GATAD2B_threeUTR	GATAD2B_threeUTR	SLC27A3_Intergenic_downstream	GATAD2B_Intergenic_downstream	GATAD2B_threeUTR	GATAD2B_Intergenic_downstream	Gatad2b_threeUTR	GATAD2B_Intergenic_downstream				GATAD2B_threeUTR	LOC101396305_threeUTR	GATAD2B_Intergenic_downstream	GATAD2B_threeUTR	GATAD2B_threeUTR	Gatad2b_threeUTR	Gatad2b_threeUTR	GATAD2B_threeUTR	Gatad2b_threeUTR	GATAD2B_threeUTR	GATAD2B_threeUTR	GATAD2B_threeUTR	GATAD2B_Intergenic_downstream	GATAD2B_threeUTR	LOC111138989_threeUTR	SLC27A3_Intergenic_downstream	GATAD2B_threeUTR	GATAD2B_threeUTR
537	cg00391579	FOXP4_Intron		Foxp4_Intron		FOXP4_Intron	FOXP4_Intron		FOXP4_Intron			FOXP4_Intron				FOXP4_Intron	FOXP4_Intron	FOXP4_Intron	FOXP4_Intron	FOXP4_Intron		FOXP4_Intron	FOXP4_Intron	FOXP4_Intron	FOXP4_Intron	FOXP4_Intron		FOXP4_Intron	FOXP4_Intron							FOXP4_Intron			FOXP4_Intron		FOXP4_Intron	FOXP4_Intron				LOC111147544_Intron
538	cg00393155	GRIA2_Exon	GRIA2_Exon	Gria2_Exon	511.g340_Exon	GRIA2_Exon	GRIA2_Exon	GRIA2_Exon	GRIA2_Exon	GRIA2_Exon	GRIA2_threeUTR	GRIA2_Exon	GRIA2_Exon	GRIA2_Exon	GRIA2_Exon	GRIA2_Exon	GRIA2_Exon	GRIA2_Exon	GRIA2_Exon	GRIA2_Exon	GRIA2_Exon	GRIA2_Exon	GRIA2_Exon	GRIA2_Exon	GRIA2_Exon	GRIA2_Exon	Gria2_Exon	GRIA2_Exon	GRIA2_Exon	GRIA2_Exon	GRIA2_Exon	GRIA2_Exon	LOC101390538_Exon	GRIA2_Exon	GRIA2_Exon	GRIA2_Exon	Gria2_Exon	Gria2_Exon	GRIA2_Exon	Gria2_Exon	GRIA2_Exon	GRIA2_Exon		GRIA2_Exon	GRIA2_Exon	LOC111153762_Exon	GRIA2_Exon		GRIA2_Exon
539	cg00393367	ZEB2_Intron	ZEB2_Intron	Zeb2_Intron	0.g261_Exon	ZEB2_Intron	LOC112313097_Intergenic_upstream	ZEB2_Intron	ZEB2_Intron	ZEB2_Promoter	ZEB2_Intron	ZEB2_Intron	ZEB2_Intron	ZEB2_Intron	ZEB2_Intron	ZEB2_Intron	ZEB2_Intron	ZEB2_Intron	ZEB2_Intron	ZEB2_Intron	ZEB2_Intron	ZEB2_Intron	ZEB2_Intron	ZEB2_Intergenic_upstream	ZEB2_Intron	ZEB2_Intron	Zeb2_Intron	ZEB2_Intron	ZEB2_Intron	ZEB2_Intergenic_upstream	ZEB2_Intron	ZEB2_Intron	LOC101404004_Intron	ZEB2_Intergenic_upstream	ZEB2_Intron	ZEB2_Intron	Zeb2_Intron	Zeb2_Intron	ZEB2_Intron	Zeb2_Intron	ZEB2_Intron	ZEB2_Intron	ZEB2_Intergenic_upstream	ZEB2_Intron	LOC102871006_Intergenic_upstream	LOC111144776_Intron	ZEB2_Intergenic_upstream	ZEB2_Intron	ZEB2_Intron
540	cg00396618	RHOT1_Exon	RHOT1_Exon		402.g597_Exon	RHOT1_Exon	RHOT1_Exon	RHOT1_Exon	RHOT1_Exon	RHOT1_Exon		RHOT1_Exon	RHOT1_Exon	RHOT1_Exon	RHOT1_Exon	RHOT1_threeUTR	RHOT1_Exon	RHOT1_Exon	RHOT1_Exon	RHOT1_Exon	RHOT1_Exon	RHOT1_Exon	RHOT1_Exon	RHOT1_Exon	RHOT1_Exon	RHOT1_Exon		RHOT1_Exon	RHOT1_Exon	RHOT1_Exon	RHOT1_Exon	RHOT1_Exon	LOC101387344_Exon		RHOT1_Exon	RHOT1_Exon			RHOT1_Exon	Rhot1_Exon	RHOT1_Exon	RHOT1_Exon	RHOT1_Exon	RHOT1_Exon		LOC111151308_Exon	RHOT1_Exon	RHOT1_Exon	RHOT1_Exon
541	cg00398876	DLX3_Intergenic_downstream	DLX3_Intergenic_downstream	Dlx3_Intergenic_downstream	402.g306_Intergenic_downstream	DLX3_Intergenic_downstream	DLX3_Intergenic_downstream	DLX3_Intergenic_downstream	DLX3_Intergenic_downstream				DLX3_Intergenic_downstream	DLX3_Intergenic_downstream	DLX3_Intergenic_downstream	DLX3_Intergenic_downstream	DLX3_Intergenic_downstream	DLX3_Intergenic_downstream	DLX3_Intergenic_downstream	DLX3_Intergenic_downstream	DLX3_Intergenic_downstream	DLX3_Intergenic_downstream	DLX3_Intergenic_downstream	DLX3_Intergenic_downstream	DLX3_Intergenic_downstream	DLX3_Intergenic_downstream	Dlx3_Intergenic_downstream	DLX3_Intergenic_downstream	DLX3_Intergenic_downstream	KAT7_Intergenic_downstream	DLX3_Intergenic_downstream	DLX3_Intergenic_downstream	LOC101406142_Intergenic_downstream	DLX3_Intergenic_downstream	DLX3_Intergenic_downstream	DLX3_Intergenic_downstream	Dlx3_Intergenic_downstream	Dlx3_Intergenic_downstream	DLX3_Intergenic_downstream	Dlx4_Intergenic_downstream	DLX3_Intergenic_downstream	DLX3_Intergenic_downstream	DLX3_Intergenic_downstream	DLX3_Intergenic_downstream	DLX3_Intergenic_downstream	LOC111151755_Intergenic_downstream	DLX3_Intergenic_downstream	DLX3_Intergenic_downstream	DLX3_Intergenic_downstream
542	cg00399596	LOC113604067_Intron	NFE2L3_Intergenic_upstream	Nfe2l3_Intergenic_upstream	46.g346_Intergenic_upstream		LOC112306986_Intergenic_downstream		NFE2L3_Intergenic_upstream		NFE2L3_Intergenic_upstream	LOC00963_Intergenic_upstream	LOC02017_Intergenic_upstream		NFE2L3_Intergenic_upstream	NFE2L3_Intergenic_upstream	gene:ENSDLEG00000009610_Intergenic_downstream	NFE2L3_Intergenic_upstream	NFE2L3_Intergenic_upstream	NFE2L3_Intergenic_upstream	LOC112825359_Intergenic_upstream		NFE2L3_Intergenic_upstream	NFE2L3_Intergenic_upstream	NFE2L3_Intergenic_upstream	NFE2L3_Intergenic_upstream		NFE2L3_Intron	NFE2L3_Intergenic_upstream			NFE2L3_Intergenic_upstream	LOC101408074_Intergenic_upstream			NFE2L3_Intergenic_upstream	Nfe2l3_Intergenic_upstream	Nfe2l3_Intergenic_upstream	NFE2L3_Intergenic_upstream	gene:ENSDORG00000024090_Intergenic_downstream	NFE2L3_Intergenic_upstream	NFE2L3_Intron		NFE2L3_Intergenic_upstream	LOC102857730_Intergenic_upstream	LOC111147223_Intergenic_upstream	gene:ENSEASG00005022095_Intergenic_downstream	LOC103116954_Intergenic_downstream	LOC114221265_Intergenic_upstream
543	cg00399624	KHSRP_threeUTR	KHSRP_Intergenic_downstream	Khsrp_threeUTR	506.g361_Intergenic_upstream	KHSRP_threeUTR	KHSRP_threeUTR	KHSRP_threeUTR	KHSRP_threeUTR	KHSRP_threeUTR	KHSRP_Intron	KHSRP_threeUTR	KHSRP_Intron	KHSRP_Intron	KHSRP_threeUTR	KHSRP_threeUTR	KHSRP_Intergenic_downstream	KHSRP_threeUTR	KHSRP_Intron	KHSRP_threeUTR	KHSRP_threeUTR	KHSRP_Intergenic_downstream	KHSRP_Intron	KHSRP_threeUTR	C3_Intron	KHSRP_threeUTR		KHSRP_Intron	KHSRP_threeUTR	KHSRP_Intergenic_downstream	KHSRP_Intergenic_downstream		LOC101395984_threeUTR		BOC_Intergenic_upstream		Khsrp_Intron	gene:ENSCGRG00015001692_Intron	KHSRP_threeUTR	Khsrp_Intron	KHSRP_Intron	KHSRP_Intron	KHSRP_Intergenic_downstream	KHSRP_Intergenic_downstream	KHSRP_Intergenic_downstream	LOC111161842_threeUTR	KHSRP_Intron		KHSRP_threeUTR
544	cg00400141	CCNT2_fiveUTR	CCNT2_Intron	Ccnt2_fiveUTR	0.g214_Intron	CCNT2_fiveUTR	CCNT2_fiveUTR	CCNT2_fiveUTR	CCNT2_fiveUTR	CCNT2_fiveUTR	CCNT2_Intron	CCNT2_Intron	CCNT2_Exon	CCNT2_Intron	CCNT2_Exon	CCNT2_fiveUTR	CCNT2_Intron	CCNT2_fiveUTR	CCNT2_Intron	CCNT2_threeUTR	CCNT2_fiveUTR	CCNT2_fiveUTR	CCNT2_Intron	CCNT2_Exon	CCNT2_Intron	CCNT2_Intron	Ccnt2_Intron	CCNT2_Intron	CCNT2_Intron	CCNT2_Intron	CCNT2_Intron	CCNT2_threeUTR	LOC101388735_fiveUTR	CCNT2_Intron	CCNT2_Intron	CCNT2_Intron	Ccnt2_Intron	Ccnt2_Intron	CCNT2_Intron	Map3k19_Intergenic_downstream	CCNT2_Intron	CCNT2_Intron	CCNT2_Exon	CCNT2_Intron	CCNT2_Intron	LOC111155538_fiveUTR	CCNT2_Intron	CCNT2_fiveUTR	CCNT2_fiveUTR
545	cg00401084	LOC106969531_Promoter	CNTN6_Intergenic_upstream	LOC117715124_Promoter	107.g199_Intergenic_upstream												CNTN6_fiveUTR		CNTN6_Intergenic_upstream	CNTN6_fiveUTR	CNTN6_fiveUTR	CNTN6_fiveUTR	CNTN6_Intergenic_upstream	CHL1_Intergenic_downstream	CNTN6_Intergenic_upstream	CNTN6_fiveUTR		CNTN6_fiveUTR	CNTN6_fiveUTR	CNTN6_Intergenic_upstream	CNTN6_Intergenic_upstream	CNTN6_Intergenic_upstream		CNTN6_fiveUTR	CNTN6_Intergenic_upstream		Cntn6_Intergenic_upstream	Cntn6_Intergenic_upstream	CNTN6_Intergenic_upstream	Cntn6_Intergenic_upstream	CNTN6_Intergenic_upstream	CNTN6_fiveUTR	LOC105978565_Intergenic_upstream			LOC111144105_fiveUTR	CNTN6_Intergenic_upstream	CNTN6_fiveUTR	CNTN6_fiveUTR
546	cg00401116	NFIA_Exon	NFIA_Exon	Nfia_Exon	228.g203_Exon	LOC103013652_Exon	NFIA_Exon	NFIA_Exon	NFIA_Exon	NFIA_Exon	NFIA_Exon	NFIA_Exon	NFIA_Exon	NFIA_Exon	NFIA_Exon	NFIA_Exon	NFIA_Exon	NFIA_Exon	NFIA_Exon	NFIA_Exon	NFIA_Exon	NFIA_Exon	NFIA_Exon		NFIA_Exon	NFIA_Exon	Nfia_Exon	NFIA_Exon	NFIA_Exon	NFIA_Exon	NFIA_Exon	NFIA_Exon	LOC101392442_Exon		NFIA_Exon	NFIA_Exon	Nfia_Exon	Nfia_Exon		Nfia_Exon	NFIA_Exon	NFIA_Exon	NFIA_Exon	TM2D1_Exon	NFIA_Exon	LOC111143037_Exon	NFIA_Exon	NFIA_Exon	NFIA_Exon
547	cg00401433	ZFPM2_Intron	ZFPM2_Intron	Zfpm2_Intergenic_upstream	141.g515_Intergenic_upstream	ZFPM2_Intron	ZFPM2_Intron	ZFPM2_Intron	ZFPM2_Intron	ZFPM2_Intron	ZFPM2_Intron	ZFPM2_Intron	LOC00951_Intergenic_upstream	ZFPM2_Intron	ZFPM2_Intron	ZFPM2_threeUTR	ZFPM2_Intron	ZFPM2_Intron	ZFPM2_Intron	ZFPM2_Intron	ZFPM2_Intron	ZFPM2_Intron	ZFPM2_Intron	ZFPM2_Intron	ZFPM2_Intron	ZFPM2_Intergenic_upstream	gene:ENSCCNG00000008122_Intergenic_upstream	ZFPM2_Intron	ZFPM2_Intron	ZFPM2_Intergenic_upstream	ZFPM2_Intron	ZFPM2_Intron	LOC101394561_Intron	ZFPM2_Intron	ZFPM2_Intron	ZFPM2_Intron			ZFPM2_Intron		ZFPM2_Intron	ZFPM2_Intron	ZFPM2_Intron	ZFPM2_Intron	ZFPM2_Intron	LOC111146591_Intron	ZFPM2_Intron	ZFPM2_Intron	ZFPM2_Intron
548	cg00402434	SHISAL2B_Exon	SHISAL2B_Exon	Shisal2b_Exon	1.g727_Exon		SHISAL2B_Exon	SHISAL2B_Exon	SHISAL2B_Exon		SHISAL2B_Exon	SHISAL2B_Exon		SHISAL2B_Exon	SHISAL2B_Exon	SHISAL2B_Exon		FAM159B_Exon		SHISAL2B_Exon	SHISAL2B_Exon		SHISAL2B_Exon			SHISAL2B_Exon	Shisal2b_Exon	SHISAL2B_Exon	SHISAL2B_Exon				LOC101392337_Exon	SHISAL2B_Exon	SHISAL2B_Exon	FAM159B_Exon			SHISAL2B_Exon	Shisal2b_Exon						LOC111156873_Exon	SHISAL2B_Exon	FAM159B_Exon	SHISAL2B_Exon
549	cg00403457	PTPN12_Exon	PTPN12_Intergenic_upstream	Ptpn12_fiveUTR	46.g587_Exon	PTPN12_fiveUTR	PTPN12_Exon	PTPN12_fiveUTR	PTPN12_Exon		PTPN12_fiveUTR	PTPN12_Exon	PTPN12_Exon	PTPN12_Exon	PTPN12_Exon	PTPN12_Exon	PTPN12_Exon			PTPN12_Exon	PTPN12_fiveUTR		PTPN12_fiveUTR	PTPN12_Exon	PTPN12_fiveUTR	PTPN12_Exon	Ptpn12_Exon	PTPN12_fiveUTR	PTPN12_Exon			PTPN12_Exon	LOC101391357_fiveUTR			PTPN12_Exon	Ptpn12_Exon	Ptpn12_Exon	PTPN12_Exon	Rsbn1l_Exon	PTPN12_fiveUTR			PTPN12_Exon	PTPN12_Exon	LOC111155257_Exon	PTPN12_Exon	PTPN12_Exon	PTPN12_fiveUTR
550	cg00403869			Itpr1_Exon						ITPR1_Exon	ITPR1_Exon		ITPR1_Exon	ITPR1_Exon		ITPR1_Exon						ITPR1_Exon	ITPR1_Exon				Itpr1_Exon			ITPR1_Exon	ITPR1_Exon	ITPR1_Exon		ITPR1_Exon	ITPR1_Exon		Itpr1_Exon	Itpr1_Exon		Itpr1_Exon					ITPR1_Exon			ITPR1_Exon
551	cg00405803	LOC113593542_Intergenic_upstream	gene:ENSAMEG00000013295_Intergenic_downstream		1.g549_Intergenic_downstream	LOC103011506_Intron	LOC112307514_Intergenic_downstream	MIR9-3_Intergenic_downstream	LOC03127_Intergenic_downstream	LOC111825212_Intergenic_downstream	LOC04129_Intergenic_downstream	LOC02661_Intergenic_downstream	LOC02602_Intergenic_downstream	MEF2C_Intergenic_downstream	LOC02712_Intergenic_downstream	MEF2C_Intergenic_downstream	MEF2C_Intergenic_downstream	LOC104982568_Intron	MEF2C_Intergenic_downstream	MEF2C_Intergenic_downstream	LOC112819855_Intergenic_upstream	MEF2C_Intergenic_downstream	MEF2C_Intergenic_downstream	MEF2C_Intergenic_downstream	MEF2C_Intergenic_downstream	MEF2C_Intergenic_downstream	Mef2c_Intergenic_downstream	MEF2C_Intergenic_downstream	MEF2C_Intergenic_downstream	MEF2C_Intergenic_downstream	MEF2C_Intergenic_downstream	MEF2C_Intergenic_downstream	LOC101397295_Intergenic_downstream	MEF2C_Intergenic_downstream	MEF2C_Intergenic_downstream	LOC101637436_Intergenic_downstream	Mef2c_Intergenic_downstream	Mef2c_Intergenic_downstream	MEF2C_Intergenic_downstream	Mef2c_Intergenic_downstream	MEF2C_Intergenic_downstream	MEF2C_Intron	LOC101661088_Intergenic_downstream	MEF2C_Intergenic_downstream	MEF2C_Intergenic_downstream	LOC111148250_Intergenic_downstream	MEF2C_Intergenic_downstream	MEF2C_Intergenic_downstream	MEF2C_Intergenic_downstream
552	cg00407148	HOXC9_Exon	HOXC9_Exon	Hoxc9_Exon	487.g437_Exon	HOXC9_Exon	HOXC9_Exon	HOXC9_Exon	HOXC9_Exon	HOXC9_Exon	HOXC9_Exon	HOXC9_Exon	HOXC9_Exon		HOXC9_Exon	HOXC9_Exon	HOXC9_Exon	HOXC9_Exon	HOXC8_Exon	HOXC9_Exon	HOXC9_Exon	HOXC9_Exon	HOXC9_Exon	HOXC9_Exon	HOXC9_Exon	HOXC9_Exon	Hoxc9_Exon	HOXC9_Exon	HOXC9_Exon			HOXC9_Exon	LOC101391494_Exon	HOXC9_Exon	HOXC9_Exon	HOXC9_Exon	Hoxc9_Exon	Hoxc9_Exon	HOXC9_Exon	Hoxc8_fiveUTR	HOXC8_Promoter	HOXC8_Promoter	HOXC9_Exon	HOXC9_Exon	HOXC9_Exon	LOC111157892_Exon	HOXC9_Exon	HOXC9_Exon	HOXC9_Exon
553	cg00409684	LBX1_Intergenic_downstream		Lbx1_Intergenic_downstream	386.g133_Intergenic_downstream	LBX1_Intergenic_downstream		LBX1_Intergenic_downstream	LBX1_Intergenic_downstream	LBX1_Intergenic_downstream	LBX1_Intergenic_downstream	LBX1_Intergenic_downstream	LBX1_Intergenic_downstream		LBX1_Intergenic_downstream	LBX1_Intergenic_downstream	LBX1_Intergenic_downstream	LBX1_Intergenic_downstream	LBX1_Intergenic_downstream	LBX1_Intron	LBX1_Intergenic_downstream			LBX1_Intergenic_downstream	LBX1_Intergenic_downstream	LBX1_Intergenic_downstream	Lbx1_Intergenic_downstream	LBX1_Intron	LBX1_Intergenic_downstream			LBX1_Intergenic_downstream	LOC101405410_Intergenic_downstream	LBX1_Intergenic_downstream		LBX1_Intergenic_downstream	Lbx1_Intergenic_downstream	Lbx1_Intergenic_downstream	LBX1_Intergenic_downstream	Lbx1_Intergenic_downstream	LBX1_Intergenic_downstream	LBX1_Intergenic_downstream	LBX1_Intergenic_downstream	LBX1_Intergenic_downstream	LBX1_Intergenic_downstream	LOC111145431_Intergenic_downstream	LBX1_Intergenic_downstream	LBX1_Intergenic_downstream	LBX1_Intergenic_downstream
554	cg00410898.1	STC1_Promoter	STC1_Promoter		211.g139_Promoter	STC1_fiveUTR		STC1_fiveUTR	STC1_Promoter	STC1_Promoter	STC1_Promoter		STC1_Promoter	STC1_Promoter		LOC02305_Intron	STC1_Promoter				STC1_Promoter	STC1_Promoter	STC1_fiveUTR	STC1_fiveUTR	STC1_Promoter	STC1_fiveUTR	Stc1_Promoter	STC1_fiveUTR			STC1_fiveUTR	STC1_fiveUTR	LOC101396215_fiveUTR	STC1_fiveUTR	STC1_fiveUTR	STC1_Promoter	Stc1_Promoter	Stc1_Promoter	STC1_fiveUTR	Stc1_fiveUTR	STC1_Promoter	STC1_Promoter	STC1_fiveUTR	STC1_Promoter	STC1_Promoter	LOC111155130_Promoter	STC1_Promoter	STC1_Promoter	STC1_Promoter
555	cg00410898.2	STC1_Promoter	STC1_Promoter		211.g139_Promoter	STC1_fiveUTR		STC1_fiveUTR	STC1_Promoter	STC1_Promoter	STC1_Promoter		STC1_Promoter	STC1_Promoter		LOC02305_Intron	STC1_Promoter				STC1_Promoter	STC1_Promoter	STC1_fiveUTR	STC1_fiveUTR	STC1_Promoter	STC1_fiveUTR	Stc1_Promoter	STC1_fiveUTR			STC1_fiveUTR	STC1_fiveUTR	LOC101396215_fiveUTR	STC1_fiveUTR	STC1_fiveUTR	STC1_Promoter	Stc1_Promoter	Stc1_Promoter	STC1_fiveUTR	Stc1_fiveUTR	STC1_Promoter	STC1_Promoter	STC1_fiveUTR	STC1_Promoter	STC1_Promoter	LOC111155130_Promoter	STC1_Promoter	STC1_Promoter	STC1_Promoter
556	cg00411555	UBTF_threeUTR	ATXN7L3_Promoter	Ubtf_threeUTR	1109.g35_Promoter	ATXN7L3_Promoter	UBTF_threeUTR	UBTF_threeUTR	UBTF_threeUTR	UBTF_threeUTR	UBTF_threeUTR	UBTF_threeUTR	UBTF_threeUTR	ATXN7L3_Promoter	UBTF_threeUTR	UBTF_threeUTR	UBTF_threeUTR	UBTF_threeUTR		UBTF_threeUTR	UBTF_threeUTR	UBTF_threeUTR	UBTF_threeUTR	ATXN7L3_Promoter	ATXN7L3_Promoter	ATXN7L3_Promoter		ATXN7L3_Promoter	UBTF_threeUTR	ATXN7L3_Promoter	ATXN7L3_Promoter	UBTF_threeUTR	LOC101392368_threeUTR	ATXN7L3_Promoter	UBTF_threeUTR	UBTF_threeUTR	Ubtf_threeUTR	Ubtf_Intergenic_downstream		Ubtf_threeUTR	UBTF_Exon	ATXN7L3_Promoter	ATXN7L3_Promoter	ATXN7L3_Promoter	ATXN7L3_Promoter	LOC111158061_Promoter	ATXN7L3_Promoter	LOC103121325_Intergenic_upstream	ATXN7L3_Promoter
557	cg00411965	MCU_Exon	MCU_Exon	Mcu_Exon	286.g243_Exon	MCU_Exon	MCU_Exon	MCU_Exon	MCU_Exon	MCU_Exon	MCU_Exon	MCU_Exon	MCU_Exon	MCU_Exon	MCU_Exon	MCU_fiveUTR	MCU_Exon	MCU_Exon		MCU_Exon		MCU_Exon	MCU_Exon	MCU_Exon	MCU_Exon	MCU_Exon	Mcu_Exon	MCU_Exon	MCU_Exon	MCU_Exon	MCU_Exon		LOC101395582_Exon	MCU_Exon	MCU_Exon	MCU_Exon	Mcu_Exon	Mcu_Exon	MCU_Exon		MCU_Exon	MCU_Exon	LOC101647260_Exon	MCU_Exon	MCU_Exon	LOC111145292_Exon	MCU_Exon	MCU_Exon	MCU_Exon
558	cg00412772
559	cg00412805	KLHL40_fiveUTR																										KLHL40_fiveUTR				KLHL40_fiveUTR			KLHL40_fiveUTR
560	cg00414520	SOX2_Promoter	SOX2_Intron	LOC117707754_Intron	505.g117_Intron	LOC114235645_Intron	LOC112309342_Promoter	SOX2_Promoter	SOX2_Promoter	SOX2_Promoter	SOX2_Promoter	SOX2_Promoter			SOX2_Promoter	SOX2_Promoter	SOX2_Promoter	SOX2_Promoter		gene:ENSBIXG00000006520_Intron	SOX2_Promoter	SOX2_Promoter	DNAJC19_Intron	SOX2_Promoter	DNAJC19_Intron	SOX2_Promoter	Nsg2_Intergenic_downstream	FXR1_Intron	DNAJC19_Intron		DNAJC19_Intergenic_upstream	SOX2_Promoter	LOC106800952_Intron	SOX2_Promoter	SOX2_Promoter	LOC105854396_Intron	Sox2_Promoter	Dnajc19_Intron	SOX2_Promoter	Sox2_Promoter	DNAJC19_Intron	DNAJC19_Intron		SOX2_Promoter	LOC102849030_Promoter	LOC111151025_Promoter	DNAJC19_Intron	SOX2_Promoter	SOX2_Promoter
561	cg00416783	LOC113604070_Exon			46.g344_Intergenic_upstream	LOC103006445_Intergenic_upstream	LOC112307041_Intergenic_downstream	LOC114233568_Promoter	SNX10_Intergenic_downstream	LOC111826059_Intergenic_downstream	SNX10_Intergenic_downstream	LOC00961_Intergenic_downstream	LOC02019_Intergenic_upstream		SNX10_Intergenic_downstream	SNX10_Intergenic_downstream	SNX10_Intergenic_downstream				LOC112825249_Intergenic_upstream	LOC105079826_Intergenic_downstream	SNX10_Intron	SNX10_Intergenic_downstream	SNX10_Intergenic_downstream		Skap2_Intergenic_downstream	SNX10_Intergenic_downstream					LOC101395280_Intergenic_downstream	SKAP2_Intergenic_downstream	SNX10_Intergenic_downstream	LOC105853204_Intron	Snx10_Intergenic_downstream	Snx10_Intergenic_downstream	SNX10_Intergenic_downstream	Snx10_Intergenic_downstream	SNX10_Intergenic_downstream	SNX10_Intergenic_downstream	LOC115869214_Intergenic_upstream	SNX10_Intergenic_downstream	LOC102859758_Promoter	LOC111147367_Intergenic_downstream	SNX10_Intergenic_downstream		LOC114221192_Intergenic_downstream
562	cg00418090	EHBP1_Exon	EHBP1_Exon	Ehbp1_Exon	301.g268_Exon	EHBP1_Exon	EHBP1_Exon	EHBP1_threeUTR	EHBP1_Exon	EHBP1_Exon	LOC01290_Exon	EHBP1_Exon	EHBP1_Exon	EHBP1_Exon	EHBP1_Exon	EHBP1_Exon	EHBP1_Exon	EHBP1_Exon		EHBP1_Exon	EHBP1_Exon	EHBP1_Exon	EHBP1_Exon	EHBP1_Exon	EHBP1_Exon	EHBP1_Exon	Ehbp1_Exon	EHBP1_Exon	EHBP1_Exon	EHBP1_Exon	EHBP1_Exon	EHBP1_Exon	LOC101391091_Exon	EHBP1_Exon	EHBP1_Exon	EHBP1_Exon	Ehbp1_Exon	Ehbp1_Exon	EHBP1_Exon	Ehbp1_Exon	EHBP1_Exon	EHBP1_Exon	EHBP1_Exon	OTX1_Intergenic_upstream	EHBP1_Exon	LOC111148128_Exon	EHBP1_Exon	EHBP1_Exon	EHBP1_Exon
563	cg00418401	LOC113594725_Intron	ARAP3_Intergenic_upstream	Arap3_Intergenic_upstream	1.g58_Intergenic_upstream	ARAP3_Intergenic_upstream	ARAP3_Intergenic_upstream	ARAP3_Intergenic_upstream	ARAP3_Intergenic_upstream	ARAP3_Intergenic_upstream	ARAP3_Intergenic_upstream	FCHSD1_Intergenic_upstream	ARAP3_Intergenic_upstream	ARAP3_Intergenic_upstream	ARAP3_Intergenic_upstream	ARAP3_Intergenic_upstream	ARAP3_Intergenic_upstream	ARAP3_Intergenic_upstream	ARAP3_Intergenic_upstream	ARAP3_Intergenic_upstream	ARAP3_Intergenic_upstream	ARAP3_Intergenic_upstream	ARAP3_Intergenic_upstream	ARAP3_Intergenic_upstream	ARAP3_Intergenic_upstream	ARAP3_Intergenic_upstream	Arap3_Intergenic_upstream	ARAP3_Intergenic_upstream	ARAP3_Intergenic_upstream			ARAP3_Intergenic_upstream	LOC101406356_Intergenic_upstream	ARAP3_Intergenic_upstream	ARAP3_Intergenic_upstream	ARAP3_Intergenic_upstream	Arap3_Intergenic_upstream	Arap3_Intergenic_upstream	ARAP3_Intergenic_upstream	Arap3_Intergenic_upstream	ARAP3_Intergenic_upstream	ARAP3_Intergenic_upstream	ARAP3_Intergenic_upstream	ARAP3_Intergenic_upstream	ARAP3_Intergenic_upstream	LOC111156922_Intergenic_upstream	ARAP3_Intergenic_upstream	ARAP3_Intergenic_upstream	ARAP3_Intergenic_upstream
564	cg00419202	LOC106968137_Intergenic_upstream	PTBP2_Intergenic_upstream	LOC117708051_Intergenic_downstream	407.g14_Promoter	LOC103010833_Intergenic_upstream	TRNAT-AGU_Intergenic_upstream								LOC01558_Intergenic_upstream	PTBP2_Intergenic_upstream	PTBP2_Intergenic_upstream		PDE4DIP_Intergenic_downstream	PTBP2_Intergenic_upstream	LOC112824294_Intergenic_upstream	LOC105065337_Intergenic_downstream	PTBP2_Intergenic_upstream	PTBP2_Intergenic_upstream	PTBP2_Intergenic_upstream	PTBP2_Intergenic_upstream		PTBP2_Intergenic_upstream	PTBP2_Intergenic_upstream		PTBP2_Intergenic_upstream	PTBP2_Intergenic_upstream	LOC106800366_Intergenic_downstream	PTBP2_Intergenic_upstream	RWDD3_Intergenic_downstream	LOC101637243_Intergenic_downstream	Ptbp2_Intergenic_upstream	Ptbp2_Intron	PTBP2_Intergenic_upstream	Ptbp2_Intergenic_upstream	PTBP2_Intergenic_upstream	PTBP2_Intergenic_upstream	LOC115870278_Intergenic_upstream	PTBP2_Intergenic_upstream	LOC102867902_Intergenic_downstream	LOC111142929_Intergenic_upstream		LOC103120970_Intergenic_upstream	LOC114208081_Intergenic_upstream
565	cg00419757	LOC113593549_Intron	TMEM161B_Intergenic_upstream	LOC117700591_Intron	1.g550_Intergenic_downstream	TMEM161B_Intergenic_upstream	LOC112307486_Intergenic_downstream	LOC114230175_Intron	TMEM161B_Intergenic_upstream	LOC106695217_Intergenic_downstream	LOC04127_Intergenic_downstream	TMEM161B_Intergenic_upstream	TMEM161B_Intergenic_upstream		TMEM161B_Intergenic_upstream	LOC05601_Intergenic_downstream	TMEM161B_Intergenic_upstream	LOC104982505_Intron	TMEM161B_Intergenic_upstream	TMEM161B_Intergenic_upstream	TMEM161B_Intergenic_upstream	LOC105074784_Intron	TMEM161B_Intergenic_upstream	MEF2C_Intergenic_downstream	TMEM161B_Intergenic_upstream	TMEM161B_Intron	Mef2c_Intergenic_downstream	TMEM161B_Intergenic_upstream	TMEM161B_Intron			TMEM161B_Intergenic_upstream	LOC101397627_Intergenic_upstream		MEF2C_Intergenic_downstream	TMEM161B_Intergenic_upstream	Tmem161b_Intergenic_upstream	Tmem161b_Intergenic_upstream	TMEM161B_Intron	Tmem161b_Intergenic_upstream	TMEM161B_Intergenic_upstream	TMEM161B_Intergenic_upstream	TMEM161B_Intergenic_upstream		LOC102863063_Intergenic_downstream	LOC111148273_Intergenic_downstream	TMEM161B_Intergenic_upstream	LOC103109851_Intergenic_upstream	TMEM161B_Intergenic_upstream
566	cg00422594	CACNB4_Exon	ARL5A_Exon	Cacnb4_Exon		CACNB4_Exon	CACNB4_Exon	CACNB4_Exon	LOC00782_Exon	CACNB4_Exon	LOC04991_Exon	LOC03522_Exon	LOC03305_Exon	ARL5A_Exon	CACNB4L_Exon	LOC02964_Exon	ARL5A_Exon	CACNB4_Exon	ARL5A_Exon	ARL5A_Exon	CACNB4_Exon	CACNB4_Exon	NEB_Exon	ARL5A_Exon	ARL5A_Exon	ARL5A_Exon	Cacnb4_Exon	CACNB4_Exon	CACNB4_Exon		ARL5A_Exon	ARL5A_Exon	LOC101398849_Exon	NEB_Exon	ARL5A_Exon	CACNB4_Exon	Cacnb4_Exon	Cacnb4_Exon	NEB_Exon		NEB_Exon	CACNB4_Exon	CACNB4_Exon			LOC111141476_Exon	ARL5A_Exon		CACNB4_Exon
567	cg00422680		RANBP17_Intron	Ranbp17_Intron	140.g111_Intron			RANBP17_Intron		RANBP17_Intron	RANBP17_Intron	RANBP17B_Intron		RANBP17_Intron	RANBP17_Intron	RANBP17_Intron	RANBP17_Intron	LOC104996892_Intron	RANBP17_Intron	RANBP17_Intron	RANBP17_Intron	RANBP17_Intron	RANBP17_Intron	RANBP17_Intron	RANBP17_Intron	TLX3_Intergenic_upstream			RANBP17_Intron				LOC101394820_Intron	RANBP17_Intron	RANBP17_Intron	RANBP17_Exon	Ranbp17_Intron	Ranbp17_Intron	RANBP17_Intron	Ranbp17_Intron	RANBP17_Intron	RANBP17_Intron	RANBP17_Intron	RANBP17_Intron	RANBP17_Intron	LOC111141013_Intron	RANBP17_Intron		RANBP17_Intron
568	cg00422730	LOC106969218_Intron	MEF2C_Intergenic_upstream	Mef2c_Intergenic_upstream	1.g547_Intergenic_upstream	LOC103021124_Intergenic_upstream	LOC112307488_Intergenic_downstream	LOC114230215_Intergenic_downstream	LOC03129_Intergenic_downstream	LOC111825598_Intergenic_downstream	LOC04131_Intergenic_downstream	LOC02659_Promoter	MEF2C_Intergenic_upstream		MEF2C_Intergenic_upstream	LOC05600_Intergenic_downstream	MEF2C_Intergenic_upstream	LOC104982569_Intergenic_downstream	MEF2C_Intergenic_upstream	MEF2C_Intergenic_upstream	LOC112820499_Intergenic_upstream	LOC105064597_Intergenic_downstream	MEF2C_Intergenic_upstream	MEF2C_Intergenic_upstream	MEF2C_Intergenic_upstream	MEF2C_Intergenic_upstream		MEF2C_Intergenic_upstream	MEF2C_Intergenic_upstream	MEF2C_Intergenic_upstream	MEF2C_Intergenic_upstream	MEF2C_Intergenic_upstream	LOC106803384_Intergenic_downstream		MEF2C_Intergenic_upstream	MEF2C_Intergenic_upstream				Mef2c_Intergenic_upstream	MEF2C_Intergenic_upstream	MEF2C_Intergenic_upstream	LOC115873841_Intergenic_upstream	gene:ENSLAFG00000025847_Intergenic_upstream	LOC102856706_Intergenic_upstream	LOC111148372_Intergenic_upstream	MEF2C_Intergenic_upstream	MEF2C_Intergenic_upstream	LOC114199971_Intergenic_downstream
569	cg00423854			LOC117723581_Intergenic_downstream								LOC01814_Intergenic_upstream																									Sall1_Intergenic_upstream	Sall1_Intergenic_upstream
570	cg00424048	GPATCH2L_Intergenic_upstream	GPATCH2L_Intergenic_upstream	Gpatch2l_Intergenic_upstream	108.g451_Intergenic_upstream	GPATCH2L_Intergenic_upstream	GPATCH2L_Intergenic_upstream	GPATCH2L_Intergenic_upstream	GPATCH2L_Intergenic_upstream	GPATCH2L_Intergenic_upstream	GPATCH2L_Intergenic_upstream	GPATCH2L_Intergenic_upstream	GPATCH2L_Intergenic_upstream	GPATCH2L_Intergenic_upstream	GPATCH2L_Intergenic_upstream	GPATCH2L_Intergenic_upstream	GPATCH2L_Intergenic_upstream	GPATCH2L_Intergenic_upstream	GPATCH2L_Intergenic_upstream	GPATCH2L_Intergenic_upstream	GPATCH2L_Intergenic_upstream	GPATCH2L_Intron	GPATCH2L_Intergenic_upstream	GPATCH2L_Intergenic_upstream	GPATCH2L_Intergenic_upstream	GPATCH2L_Intergenic_upstream	Batf_Intergenic_upstream	GPATCH2L_Intron	GPATCH2L_Intergenic_upstream	GPATCH2L_Intergenic_upstream	GPATCH2L_Intergenic_upstream	GPATCH2L_Intergenic_upstream	LOC101390735_Intergenic_upstream	GPATCH2L_Intergenic_upstream	GPATCH2L_Intergenic_upstream	GPATCH2L_Intergenic_upstream	Gpatch2l_Intergenic_upstream	Gpatch2l_Intergenic_upstream	GPATCH2L_Intergenic_upstream	Gpatch2l_Intergenic_upstream	GPATCH2L_Intergenic_upstream	GPATCH2L_Intergenic_upstream	LOC115868781_Promoter	GPATCH2L_Intergenic_upstream		LOC111148497_Intergenic_upstream	GPATCH2L_Intergenic_upstream		GPATCH2L_Intergenic_upstream
571	cg00424298	FAM222A_Intron	FAM222A_Intergenic_upstream	Fam222a_Intron	410.g440_Intergenic_upstream	FAM222A_Intron		FAM222A_Intron	FAM222A_Intergenic_upstream	LOC111824112_Intergenic_upstream	FAM222A_Intergenic_upstream	LOC01478_Intergenic_downstream	FAM222A_Intergenic_upstream	FAM222A_Intergenic_upstream	FAM222A_Intergenic_upstream	LOC04232_Intergenic_downstream	FAM222A_Intergenic_upstream		FAM222A_Intergenic_upstream	FAM222A_Intergenic_upstream	FAM222A_Intron	LOC105075678_Intron	FAM222A_Intergenic_upstream	FAM222A_Intergenic_upstream	FAM222A_Intergenic_upstream	FAM222A_Intergenic_upstream	Fam222a_fiveUTR	FAM222A_Intergenic_upstream	FAM222A_Promoter			FAM222A_Intergenic_upstream	LOC101396803_Intergenic_upstream	FAM222A_Promoter	FAM222A_Intron	FAM222A_Intron	Fam222a_Intergenic_upstream	Fam222a_Intergenic_upstream		Fam222a_Intron	FAM222A_Intergenic_upstream		FAM222A_Intergenic_upstream	FAM222A_Intergenic_upstream	FAM222A_Intergenic_upstream	LOC111156506_Intron	FAM222A_Intron		FAM222A_Intron
572	cg00424367	LOC113599757_Intergenic_downstream	HES1_Intergenic_upstream	LOC117718067_Intergenic_upstream	287.g276_Intergenic_upstream	LOC103018919_Intergenic_upstream	LOC112301036_Intergenic_upstream	LOC114235169_Intergenic_downstream	LOC03741_Intergenic_downstream	LOC111825110_Intergenic_downstream	HES1_Intergenic_upstream	LOC03118_Intergenic_downstream	LOC01478_Intergenic_upstream	HES1_Intron	HES1_Intergenic_upstream	HES1_Intergenic_upstream	HES1_Intergenic_upstream	HES1_Intergenic_upstream	HES1_Intergenic_upstream	HES1_Exon	LOC112821798_Intergenic_downstream	TRNAG-ACC_Intergenic_upstream			HES1_Intergenic_upstream	HES1_Intron	Hes1_Intergenic_upstream	HES1_Exon	HES1_Intergenic_upstream	OPA1_Intergenic_downstream	HES1_Intergenic_upstream	HES1_Intergenic_upstream	LOC106800961_Intergenic_downstream	HES1_Intergenic_upstream	HES1_Intergenic_upstream	HES1_Intergenic_upstream	Hes1_Intergenic_upstream	Hes1_Intergenic_upstream	HES1_Intergenic_upstream	Hes1_Intergenic_upstream	HES1_Intergenic_upstream		LOC101661027_Intergenic_downstream	HES1_Intergenic_upstream	LOC102877654_Intergenic_upstream	LOC111155108_Intergenic_upstream	HES1_Intergenic_upstream	HES1_Intergenic_upstream	LOC114206903_Intergenic_downstream
573	cg00424624	HNRNPL_Exon	HNRNPL_Exon	Hnrnpl_Exon	459.g45_Exon	HNRNPL_Exon	HNRNPL_Exon	HNRNPL_Exon	LOC02634_Exon	HNRNPL_Exon	HNRNPL_Exon	HNRNPL_Exon	HNRNPL_Exon	ECH1_Exon	HNRNPL_Exon	HNRNPL_Exon	HNRNPL_Exon		HNRNPL_Exon	HNRNPL_fiveUTR	HNRNPL_Exon	HNRNPL_Exon		HNRNPL_Exon	HNRNPL_Exon	HNRNPL_Exon	Hnrnpl_Exon	ACTN4_Exon	HNRNPL_Exon	LGALS4_Exon	LGALS4_Exon	HNRNPL_Exon	LOC101405825_Exon	LGALS4_Exon	HNRNPL_Exon	HNRNPL_Exon	Hnrnpl_Exon	Hnrnpl_Exon	RINL_Exon	Hnrnpl_Exon	HNRNPL_Exon	HNRNPL_Exon	HNRNPL_Exon			LOC111161426_Exon	HNRNPL_Exon	HNRNPL_Exon	HNRNPL_Exon
574	cg00426154	MYCBP2_Exon	MYCBP2_Exon	Mycbp2_Exon	210.g175_Exon	MYCBP2_Exon	MYCBP2_Exon	MYCBP2_Exon	MYCBP2_Exon	MYCBP2_Exon	MYCBP2_Exon	MYCBP2_Exon	MYCBP2_Exon	MYCBP2_Exon	MYCBP2_Exon	MYCBP2_Exon	MYCBP2_Exon	MYCBP2_Exon	FBXL3_Intergenic_upstream	MYCBP2_Exon	MYCBP2_Exon	MYCBP2_Exon	MYCBP2_Exon	MYCBP2_Exon	MYCBP2_Exon	MYCBP2_Exon	Mycbp2_Exon	MYCBP2_Exon	MYCBP2_Exon		MYCBP2_Exon	MYCBP2_Exon	LOC101389587_Exon	MYCBP2_Exon	MYCBP2_Exon	MYCBP2_Intron	Mycbp2_Exon	Mycbp2_Exon	MYCBP2_Exon	Mycbp2_Exon	MYCBP2_Exon	MYCBP2_Exon	MYCBP2_Exon	MYCBP2_Exon	MYCBP2_Intron	LOC111146914_Exon	MYCBP2_Exon	MYCBP2_Exon	MYCBP2_Exon
575	cg00426659	ANKS1B_Intron	APAF1_Intron	Anks1b_Intron	67.g598_Promoter	ANKS1B_Intron	ANKS1B_Promoter	ANKS1B_fiveUTR	ANKS1B_Intron	ANKS1B_fiveUTR	ANKS1B_Intron	ANKS1B_Intron		ANKS1B_Intron	ANKS1B_Intron	ANKS1B_Intron	FAM71C_Intron	ANKS1B_fiveUTR	ANKS1B_Intron	ANKS1B_fiveUTR		ANKS1B_Intron	ANKS1B_fiveUTR	APAF1_Intergenic_downstream	ANKS1B_Intron	FAM71C_Intergenic_upstream		FAM71C_Intron	APAF1_Intergenic_downstream	APAF1_Intergenic_downstream	ANKS1B_Intron	ANKS1B_Intron	LOC101395103_fiveUTR	ANKS1B_Intron	ANKS1B_Intron	ANKS1B_fiveUTR	Anks1b_Promoter	gene:ENSCGRG00015019013_Intron		Anks1b_Promoter	gene:ENSCAFG00040008971_Intron	ANKS1B_Intron	ANKS1B_fiveUTR	ANKS1B_Intron	ANKS1B_fiveUTR	LOC111141988_fiveUTR	ANKS1B_Intron		ANKS1B_fiveUTR
[truncated: 38,033 more rows]
[truncated: 111 more columns]
