# Supplementary material for: A mammalian methylation array for profiling methylation levels at conserved sequences
Source: Nat Commun. 2022 Feb 10;13:783. doi: 10.1038/s41467-022-28355-z (PMC8831611; doi:10.1038/s41467-022-28355-z)
Supplement: Supplementary file 6 — Supplementary Dataset 4 [file 41467_2022_28355_MOESM6_ESM.csv]

	CGid	Acinonyx_jubatus.Aci_jub_2_genomic	Ailuropoda_melanoleuca.ailMel1.100	Arvicanthis_niloticus.mArvNil1.pat.X_genomic	Balaenoptera_acutorostrata.BalAcu1.0_genomic	Bat.Desmodus_rotundus.GCF 002940915.1 ASM294091v2	Bat.Eptesicus_fuscus.GCF 000308155.1 EptFus1.0	Bat.Pteropus_vampyrus.pteVam1.100	Bat.Rhinolophus_ferrumequinum.HLrhiFer5	Beluga_whale.Delphinapterus_leucas.ASM228892v3.100	Bison_bison.Bison_UMD1.0_genomic	Bos_grunniens.LU_Bosgru_v3.0.100	Callorhinus_ursinus.ASM326570v1_genomic	Camelus_bactrianus.Ca_bactrianus_MBC_1.0_genomic	Camelus_dromedarius.CamDro2.100	Capra_hircus.ARS1.100	Castor_canadensis.C.can_genome_v1.0.100	Cat.Felis_catus_9.0.100	Cattle.bos_taurus.ARS-UCD1.2	Cavia_aperea.CavAp1.0.100	Cavia_porcellus.Cavpor3.0.100	Cebus_capucinus.Cebus_imitator-1.0.100	Ceratotherium_simum.CerSimSim1.0_genomic	Chinchilla_lanigera.ChiLan1.0.100	Colobus_angolensis_palliatus.Cang.pa_1.0.100	Condylura_cristata.ConCri1.0_genomic	Cricetulus_griseus_chok1gshd.CHOK1GS_HDv1.100	Dasypus_novemcinctus.Dasnov3.0.100	Dipodomys_ordii.Dord_2.0.100	Dog.CanFam_GreatDane.UMICH_Zoey_3.1.100	Echinops_telfairi.ASM31398v2_genomic	Elephant.Loxodonta_africana.loxAfr3.100	Elephantulus_edwardii.EleEdw1.0_genomic	Enhydra_lutris.ASM228890v2_genomic	Equus_asinus_asinus.ASM303372v1.100	Erinaceus_europaeus.EriEur2.0_genomic	Eumetopias_jubatus.ASM402803v1_genomic	Fukomys_damarensis.DMR_v1.0.100	Globicephala_melas.ASM654740v1_genomic	Gorilla_gorilla.gorGor4.100	Heterocephalus_glaber_female.HetGla_female_1.0.100	Horse.Equus_caballus.EquCab3.0.100	Human.Homo_sapiens.hg19	Hylobates_moloch.HMol_V2_genomic	Ictidomys_tridecemlineatus.SpeTri2.0.100	Jaculus_jaculus.JacJac1.0.100	Killer whale.Orcinus_orca.GCF_000331955.2_Oorc_1.1_genomic	Lagenorhynchus_obliquidens.ASM367639v1_genomic	Leptonychotes_weddellii.LepWed1.0_genomic
1	cg00000165	no	no	island	no	no	no	no	no	no	no	no	no	no	no	no	island	no	no	NA	no	no	no	island	island	NA	NA	no	island	no	no	no	no	no	no	NA	no	no	no	no	island	no	no	no	island	NA	no	no	no
2	cg00001209	no	no	no	no	NA	NA	no	no	no	no	NA	no	no	no	no	NA	no	no	no	no	no	no	no	no	no	no	no	no	no	no	no	no	no	no	no	no	no	no	no	no	no	no	no	no	no	no	no	no
3	cg00001364	no	no	no	no	no	island	no	no	no	island	NA	no	island	island	no	no	no	island	NA	NA	no	NA	NA	no	island	no	no	no	no	island	no	no	NA	NA	NA	no	NA	no	no	NA	no	no	no	NA	island	no	no	no
4	cg00001582	no	NA	island	no	no	no	NA	no	no	NA	no	NA	no	no	no	NA	no	no	NA	island	island	no	no	NA	no	island	NA	NA	no	no	NA	island	no	no	island	no	NA	NA	no	no	no	no	no	island	island	no	no	no
5	cg00002920	no	NA	no	no	no	NA	NA	no	no	no	no	NA	no	no	no	no	NA	no	no	no	NA	no	no	no	island	no	no	no	no	NA	NA	no	no	no	NA	no	no	no	no	no	no	no	no	no	NA	no	no	NA
6	cg00003994	no	no	no	no	no	island	no	no	no	no	no	no	no	no	no	island	no	no	NA	island	island	no	island	island	no	no	no	island	no	no	no	island	no	NA	island	no	island	no	no	island	NA	no	no	no	island	no	no	no
7	cg00004555	no	no	no	no	no	no	no	no	no	no	no	no	no	no	no	no	no	no	NA	no	no	no	no	no	NA	no	no	no	no	no	no	no	no	no	island	no	no	no	no	no	no	no	no	no	no	no	no	no
8	cg00005112	no	no	no	no	no	no	no	no	no	no	no	no	no	no	no	no	no	no	no	no	no	no	island	no	no	no	island	NA	no	no	no	no	no	no	no	no	no	no	no	island	no	no	no	no	no	no	no	no
9	cg00005271	no	no	no	no	no	no	no	no	no	no	NA	no	no	no	no	no	no	no	island	island	no	no	island	no	no	no	no	no	no	NA	no	no	no	no	no	no	island	no	no	island	no	no	no	no	no	no	no	no
10	cg00006213	no	no	no	no	no	no	no	no	no	no	no	no	no	no	no	no	no	no	no	no	no	no	no	no	no	no	no	no	no	no	no	no	no	no	no	no	no	no	no	no	no	no	no	no	no	no	no	no
11	cg00008998	no	no	NA	no	no	no	no	no	no	no	no	no	no	no	no	NA	no	no	no	no	no	no	NA	no	no	no	no	no	no	NA	NA	NA	no	no	no	no	no	no	no	NA	no	no	no	no	NA	no	no	no
12	cg00009248	no	no	island	no	no	no	no	no	no	no	no	NA	no	no	no	island	no	no	no	no	island	no	no	no	no	no	no	no	no	no	no	no	no	no	no	no	no	no	no	no	no	no	no	island	island	no	no	no
13	cg00009319	no	no	NA	no	no	no	NA	no	NA	no	no	no	NA	NA	no	no	no	no	no	no	no	no	no	no	no	NA	no	NA	no	no	no	no	no	no	no	no	no	NA	no	no	no	no	no	NA	island	NA	NA	NA
14	cg00010445	island	NA	island	island	island	island	island	no	island	NA	no	island	NA	no	no	island	island	no	island	island	island	island	island	NA	island	island	NA	island	island	island	NA	island	island	island	NA	island	NA	island	island	NA	island	island	island	island	NA	island	island	island
15	cg00010903	no	no	no	no	no	no	no	no	no	no	no	no	no	no	no	no	no	no	NA	no	no	no	no	no	no	no	no	no	no	no	no	no	no	no	no	no	no	no	no	no	no	no	no	no	no	no	no	no
16	cg00010926	no	no	no	no	NA	no	NA	NA	no	NA	no	no	no	no	no	NA	no	no	NA	no	no	no	no	no	no	no	no	no	no	no	no	no	NA	no	no	no	no	no	no	no	no	no	no	no	no	no	no	no
17	cg00010977	no	no	no	no	no	no	no	no	no	NA	no	NA	no	no	no	NA	no	no	no	no	no	no	no	no	no	no	no	no	no	no	no	no	no	no	no	no	no	no	no	no	no	no	no	no	no	no	no	no
18	cg00012521	no	no	no	no	no	no	no	NA	no	no	no	no	NA	NA	no	no	no	no	NA	NA	no	no	NA	no	no	no	NA	no	NA	NA	NA	NA	no	no	NA	no	no	no	no	no	no	no	no	no	no	no	no	no
19	cg00012879	no	no	NA	no	no	no	no	no	no	no	no	no	no	no	no	NA	no	no	no	no	no	no	no	no	no	NA	NA	NA	no	NA	no	no	no	no	NA	no	no	no	NA	NA	no	no	no	NA	island	no	no	no
20	cg00013189	island	island	island	island	island	island	island	island	island	island	island	island	NA	island	island	island	island	island	NA	island	island	island	island	island	NA	island	island	NA	island	island	island	NA	island	island	island	island	island	island	island	island	island	island	island	island	island	island	island	island
21	cg00013247	no	no	no	no	NA	NA	NA	no	NA	no	NA	no	NA	NA	no	NA	no	no	no	no	no	no	no	no	no	no	no	NA	no	NA	NA	no	NA	no	no	no	no	NA	no	no	no	no	no	no	no	NA	NA	no
22	cg00014011	no	no	island	NA	island	no	no	NA	NA	no	no	no	island	no	no	no	no	no	no	no	no	no	island	no	no	island	island	no	no	no	no	no	no	no	no	no	no	NA	no	island	no	no	no	no	island	NA	NA	no
23	cg00015001	island	no	island	island	island	island	NA	island	no	island	island	island	island	island	island	NA	no	island	NA	NA	no	island	no	no	island	NA	island	island	no	no	NA	island	island	island	no	island	island	no	no	no	island	no	NA	no	no	no	no	no
24	cg00015319	island	NA	island	no	island	island	NA	island	island	island	NA	island	island	island	island	island	island	island	NA	island	island	island	island	island	island	island	NA	island	island	island	no	NA	island	no	island	island	NA	island	NA	island	no	island	island	island	island	NA	island	island
25	cg00016215	no	no	no	no	no	no	no	no	no	no	no	NA	no	no	no	no	no	no	NA	no	no	no	no	no	no	no	NA	no	no	no	no	no	no	no	no	no	no	no	no	no	no	no	no	no	no	no	no	no
26	cg00017571	no	no	no	NA	no	no	no	no	NA	no	no	no	no	no	no	no	no	no	island	no	no	no	NA	no	no	no	no	no	no	no	no	no	NA	no	no	no	no	NA	no	no	no	no	no	no	NA	NA	NA	no
27	cg00017737	no	no	island	no	island	no	no	island	no	no	no	island	no	no	no	island	NA	no	NA	island	island	island	island	island	no	island	island	island	no	island	island	island	island	island	island	island	NA	no	island	island	island	island	island	island	island	no	no	island
28	cg00017842	NA	NA	NA	NA	NA	NA	NA	NA	NA	NA	NA	NA	NA	NA	NA	NA	NA	NA	NA	NA	NA	NA	NA	NA	NA	NA	NA	NA	NA	NA	NA	NA	NA	NA	NA	NA	NA	NA	NA	NA	NA	no	NA	NA	NA	NA	NA	NA
29	cg00019068	no	no	island	no	no	no	no	island	NA	no	no	no	no	no	no	island	no	no	island	island	island	no	no	island	no	island	no	no	no	no	no	island	no	no	island	no	island	NA	no	NA	no	no	no	island	island	no	no	no
30	cg00020468	no	no	no	no	no	no	no	no	no	no	no	no	no	no	no	no	no	no	no	no	no	no	no	no	no	no	no	no	no	no	no	no	no	no	no	no	no	no	no	no	no	no	no	no	no	no	no	no
31	cg00021588	no	no	no	no	no	no	no	no	no	no	NA	no	no	no	no	no	no	no	no	no	no	no	no	no	no	no	no	no	no	no	no	no	no	no	no	no	no	no	no	NA	no	no	no	no	no	no	no	no
32	cg00022035	no	island	no	no	no	no	no	no	no	no	no	island	no	no	no	no	no	no	no	no	no	no	no	no	no	no	no	no	no	no	no	no	island	no	no	island	no	no	no	no	no	no	no	no	no	no	no	island
33	cg00023292	no	no	no	no	no	no	NA	no	NA	no	no	no	no	no	no	no	no	no	no	no	no	NA	no	no	no	no	no	no	no	no	no	no	NA	no	no	no	NA	no	no	no	no	no	no	no	no	no	no	no
34	cg00024300	no	no	NA	no	no	no	no	no	no	no	no	no	no	no	no	NA	no	no	NA	no	no	no	no	no	no	no	no	no	no	no	no	no	no	no	no	no	no	no	no	no	no	no	no	no	no	no	no	no
35	cg00027030	no	no	island	no	island	no	island	island	no	no	no	no	no	no	no	NA	no	no	island	island	no	no	island	no	no	no	island	island	no	no	no	island	no	no	no	no	island	no	no	island	no	no	NA	no	island	no	no	no
36	cg00027863	no	no	NA	no	no	no	no	no	no	no	no	no	no	no	no	no	no	no	no	no	no	no	no	no	no	no	no	no	no	NA	NA	no	no	no	no	no	no	no	no	no	no	no	no	no	no	no	no	no
37	cg00027948	no	no	no	no	no	no	no	no	no	no	no	no	no	no	no	no	no	no	no	no	no	no	NA	no	island	no	no	no	no	no	no	no	no	no	no	no	no	no	no	no	no	no	no	no	no	no	no	no
38	cg00029553	NA	no	no	no	no	no	no	no	no	no	no	no	no	no	no	no	NA	no	no	no	NA	no	no	no	no	no	no	no	no	no	no	no	no	no	NA	no	no	no	no	no	no	no	no	no	no	no	no	no
39	cg00029755	no	no	no	no	no	no	no	no	no	no	no	no	no	no	no	island	no	no	no	no	no	no	no	no	no	island	no	no	no	no	no	island	no	no	island	no	no	no	no	no	no	no	no	island	no	no	no	no
40	cg00031262	no	no	island	no	island	no	no	no	no	no	no	no	island	no	no	no	no	no	no	no	no	no	island	no	no	island	island	no	no	no	no	no	no	no	no	no	no	no	no	island	no	no	no	no	island	no	no	no
41	cg00031896	NA	NA	NA	NA	NA	NA	NA	NA	NA	NA	NA	NA	NA	NA	NA	NA	NA	NA	NA	NA	NA	NA	NA	no	NA	NA	NA	NA	NA	NA	NA	NA	NA	NA	NA	NA	NA	NA	no	NA	NA	no	no	NA	NA	NA	NA	NA
42	cg00032045	no	no	no	no	NA	NA	NA	NA	no	no	no	no	no	no	no	no	no	no	no	no	no	no	no	no	no	no	no	no	no	no	no	no	no	no	no	no	no	no	no	no	no	no	no	no	no	no	no	no
43	cg00032807	no	no	no	no	no	no	NA	no	no	no	no	no	NA	NA	no	NA	no	no	NA	no	no	no	no	no	no	NA	NA	no	no	no	no	no	no	no	NA	no	no	no	no	no	no	no	no	no	island	no	no	no
44	cg00032872	no	no	no	no	no	no	no	no	no	no	NA	no	no	no	no	no	no	no	NA	no	no	no	no	no	NA	no	no	no	no	no	no	no	no	no	NA	no	no	no	no	island	no	no	no	no	island	no	no	no
45	cg00035308	no	no	no	island	island	NA	no	no	no	no	NA	no	island	island	no	no	no	no	no	no	no	island	island	no	NA	no	no	no	no	island	no	no	island	island	no	no	no	no	no	no	island	no	no	island	no	no	no	island
46	cg00036621	no	no	no	NA	NA	no	no	no	no	no	no	no	no	no	no	no	no	no	NA	NA	no	NA	NA	no	no	no	NA	no	no	NA	NA	NA	no	NA	no	no	NA	no	no	no	NA	no	no	NA	no	no	no	no
47	cg00036705	no	no	no	no	NA	no	no	no	no	island	island	no	no	no	island	no	no	island	island	island	NA	no	no	no	NA	no	island	NA	no	no	NA	no	no	no	NA	no	no	no	no	NA	no	no	no	no	no	no	no	NA
48	cg00036709	no	no	NA	no	no	no	NA	no	no	no	no	no	no	no	no	no	no	no	NA	no	no	no	no	NA	no	NA	NA	NA	no	no	no	no	no	NA	NA	no	no	no	NA	NA	no	no	no	island	NA	no	no	no
49	cg00036788	NA	island	island	NA	NA	no	NA	NA	NA	no	no	island	no	island	no	island	NA	no	no	no	island	no	island	island	NA	island	NA	NA	no	NA	NA	NA	island	no	NA	island	no	NA	no	no	no	island	no	island	NA	NA	NA	island
50	cg00037013	no	no	NA	no	NA	NA	NA	no	no	no	NA	NA	no	no	no	NA	no	no	NA	NA	no	no	NA	no	NA	NA	NA	NA	no	NA	NA	NA	no	no	NA	NA	NA	no	no	NA	no	no	no	NA	NA	no	no	no
51	cg00037518	no	no	NA	no	NA	no	no	NA	NA	no	NA	no	no	no	no	NA	no	no	NA	NA	no	no	no	no	no	no	NA	no	NA	no	no	no	no	no	NA	no	no	no	no	no	no	no	no	no	NA	no	no	no
52	cg00037619	no	no	no	no	no	no	NA	no	no	no	no	no	no	no	no	no	no	no	NA	NA	no	no	no	no	no	no	no	no	no	no	no	no	no	no	no	no	NA	no	no	no	NA	no	no	no	no	no	no	no
53	cg00037952	NA	NA	NA	no	NA	no	no	NA	NA	no	no	NA	no	no	no	NA	NA	no	NA	NA	no	no	NA	no	no	NA	NA	NA	NA	no	NA	NA	NA	NA	no	NA	NA	NA	no	NA	NA	no	no	NA	no	NA	NA	NA
54	cg00038038	no	no	no	NA	NA	no	NA	no	NA	no	no	no	no	no	no	NA	no	no	no	no	no	NA	no	no	no	no	no	no	no	NA	NA	NA	no	NA	NA	no	no	NA	NA	no	NA	no	no	no	no	NA	NA	no
55	cg00038306	no	no	no	no	NA	NA	no	no	no	NA	NA	no	no	no	no	no	no	NA	no	no	no	no	no	no	no	NA	no	no	no	no	no	no	no	no	no	no	no	no	no	no	no	no	no	no	NA	no	no	no
56	cg00038376	no	no	no	no	no	no	no	no	no	no	NA	NA	no	no	no	no	no	no	no	no	no	no	no	no	no	no	no	no	no	no	no	no	no	no	no	no	no	no	no	no	no	no	no	no	no	no	no	no
57	cg00038849	no	no	no	no	no	no	no	no	no	no	no	NA	no	no	no	no	no	no	no	no	no	no	no	no	no	NA	no	no	no	no	no	no	no	no	no	NA	NA	no	no	no	no	no	no	no	no	no	no	no
58	cg00038872	no	no	no	no	no	no	NA	NA	no	NA	NA	no	no	no	NA	NA	no	NA	NA	NA	no	no	NA	no	no	no	NA	no	no	no	no	no	no	no	no	no	NA	no	no	NA	no	no	no	no	NA	no	no	no
59	cg00038955	no	no	NA	no	no	no	no	no	no	no	NA	no	no	no	no	NA	no	no	NA	no	no	no	no	no	no	no	no	no	no	NA	no	no	no	no	no	no	no	no	no	no	no	no	no	no	no	no	no	no
60	cg00039469	NA	no	no	NA	NA	no	NA	NA	NA	NA	NA	no	NA	NA	NA	NA	NA	NA	NA	NA	no	NA	NA	NA	NA	NA	NA	NA	NA	NA	NA	NA	no	no	NA	no	NA	NA	no	NA	no	no	NA	NA	no	NA	NA	NA
61	cg00039845	no	no	no	no	no	no	NA	no	no	no	no	no	no	no	no	no	no	no	no	no	no	no	no	no	no	no	no	no	no	no	no	no	no	no	NA	no	no	no	no	no	no	no	no	no	no	no	NA	no
62	cg00042664	NA	no	no	no	NA	no	no	no	no	no	no	NA	no	NA	no	no	NA	no	no	no	no	no	no	no	no	NA	no	no	NA	no	no	no	NA	no	no	NA	no	no	NA	no	no	no	no	no	no	no	no	NA
63	cg00044472	no	no	no	no	no	no	no	no	no	no	no	no	no	no	no	no	no	no	no	no	no	no	no	no	no	no	no	no	no	no	NA	no	no	no	no	no	no	no	no	no	no	no	no	no	no	no	no	no
64	cg00045146	no	no	no	no	no	no	no	no	no	no	no	NA	no	no	no	no	no	no	no	no	no	no	NA	no	no	no	no	no	no	no	no	no	no	no	no	no	NA	no	no	NA	no	no	no	no	no	no	no	no
65	cg00045149	island	island	island	NA	NA	island	island	island	island	NA	island	NA	NA	NA	island	island	island	island	NA	island	island	island	island	island	no	island	island	island	island	island	island	island	island	island	island	NA	NA	island	island	NA	island	island	island	island	island	island	island	island
66	cg00046033	no	NA	no	no	no	no	no	NA	no	no	no	NA	NA	NA	no	no	no	no	NA	NA	no	NA	NA	no	no	no	no	NA	NA	NA	no	NA	NA	NA	NA	NA	no	no	no	no	NA	no	no	no	no	no	no	NA
67	cg00046073	island	island	island	island	NA	NA	no	no	island	NA	NA	island	no	no	NA	island	island	NA	NA	island	no	island	island	island	island	island	NA	island	NA	island	NA	NA	NA	island	NA	island	NA	island	no	NA	no	no	no	NA	island	island	island	NA
68	cg00046146	no	NA	no	no	NA	no	NA	no	no	no	no	no	no	no	no	NA	no	no	no	no	no	no	no	no	no	no	no	no	no	no	no	no	no	no	no	no	NA	no	no	no	no	no	no	no	no	no	no	no
69	cg00046614	NA	no	no	no	no	NA	NA	no	no	no	NA	NA	no	NA	no	no	NA	no	no	no	no	no	no	no	NA	NA	NA	NA	no	no	no	no	no	no	NA	no	no	no	no	no	no	no	no	no	no	no	no	NA
70	cg00046850	island	island	island	island	island	island	island	island	island	island	island	island	NA	island	island	island	island	island	NA	island	island	island	island	island	island	island	island	NA	island	island	island	island	island	island	island	island	island	island	island	island	island	island	island	island	island	island	island	island
71	cg00049527	no	no	no	no	no	NA	no	no	no	no	no	no	no	no	no	no	NA	no	no	no	no	no	no	NA	no	no	no	no	no	no	no	no	no	no	no	no	no	no	no	NA	no	no	NA	NA	no	no	no	no
72	cg00049667	island	island	island	island	island	no	no	no	island	no	no	no	island	island	no	island	island	no	island	island	no	island	no	no	island	NA	island	NA	island	island	island	no	island	island	island	no	island	island	no	island	island	no	no	island	island	island	island	island
73	cg00049718	island	island	island	island	island	island	island	island	island	island	island	island	island	island	island	island	island	island	NA	island	island	island	island	island	island	island	island	island	island	island	island	NA	island	island	island	island	island	island	island	NA	island	island	island	island	island	island	island	island
74	cg00050268	no	NA	no	NA	no	no	NA	NA	NA	NA	NA	no	NA	NA	NA	NA	no	NA	no	no	no	no	NA	no	no	no	no	no	no	NA	NA	no	no	NA	no	no	NA	NA	no	NA	no	no	no	NA	no	NA	NA	no
75	cg00051709	no	no	no	NA	no	no	no	no	no	no	no	NA	no	no	no	no	no	no	NA	no	no	no	no	no	no	no	no	no	no	no	no	no	no	no	NA	no	no	no	no	no	no	no	no	no	no	no	no	no
76	cg00051782	NA	NA	island	NA	NA	NA	island	island	no	NA	island	NA	NA	NA	island	island	NA	island	NA	island	island	NA	NA	NA	NA	island	NA	NA	no	NA	NA	island	NA	island	island	NA	NA	no	NA	island	island	island	island	NA	island	no	no	NA
77	cg00054169	no	no	no	no	no	no	no	no	no	no	NA	no	no	no	no	no	no	no	NA	no	no	no	no	no	no	no	no	no	no	no	no	no	no	no	no	no	no	no	no	no	no	no	no	no	no	no	no	no
78	cg00054831	no	no	NA	no	NA	NA	NA	NA	no	no	NA	no	NA	NA	no	NA	no	no	NA	NA	no	NA	NA	no	NA	NA	NA	no	no	no	NA	NA	no	NA	NA	no	NA	no	no	NA	NA	no	no	NA	NA	no	no	no
79	cg00055211	no	no	no	no	no	no	no	no	no	no	no	no	no	no	NA	no	no	no	NA	NA	no	no	no	no	no	no	no	no	no	no	no	no	no	NA	NA	no	no	no	no	no	no	no	no	no	no	no	no	no
80	cg00055619	no	island	island	no	no	no	no	no	no	no	no	island	island	no	no	island	no	NA	NA	island	island	no	island	island	no	NA	island	island	no	island	no	island	island	no	no	island	island	no	no	island	no	no	no	island	island	no	no	island
81	cg00056413	no	no	no	island	island	island	island	island	island	island	island	island	island	island	island	island	no	island	NA	NA	island	island	NA	island	island	no	island	no	island	no	no	island	island	island	no	island	no	island	island	NA	island	island	island	island	island	island	island	NA
82	cg00056578	no	no	no	no	no	no	no	no	no	no	no	NA	no	no	no	NA	no	no	NA	no	no	no	no	no	no	no	no	no	no	no	no	no	no	no	island	no	no	no	no	no	no	no	no	no	no	no	no	no
83	cg00056596	no	no	no	no	NA	NA	no	no	no	no	no	no	no	no	no	no	no	no	no	no	no	no	no	no	no	no	no	no	NA	no	no	no	no	no	no	no	no	no	no	no	no	no	no	no	no	no	no	no
84	cg00057767	no	no	no	no	no	NA	no	no	no	no	no	no	no	no	no	no	no	no	NA	no	no	no	no	no	no	no	no	no	no	no	no	no	no	no	no	no	no	no	no	no	no	no	no	no	no	no	NA	NA
85	cg00058449	island	island	island	island	NA	island	no	island	island	island	island	island	island	island	island	island	island	island	NA	NA	island	island	island	island	no	island	island	island	island	island	NA	island	island	island	island	island	island	island	island	island	island	island	NA	island	island	island	island	island
86	cg00059117	no	no	no	no	no	no	NA	no	no	no	no	no	no	no	no	no	no	no	NA	NA	no	no	NA	no	no	no	no	no	no	no	no	no	no	no	no	no	NA	no	no	NA	no	no	no	no	no	no	no	no
87	cg00059486	island	island	island	island	no	no	no	island	island	island	island	island	island	island	island	NA	island	island	no	no	island	island	island	island	island	island	island	island	island	island	island	island	island	island	no	island	island	island	island	island	island	island	island	island	island	island	island	island
88	cg00059897	no	no	no	no	no	no	no	no	no	no	no	no	no	no	no	no	no	no	no	no	no	no	no	no	no	no	NA	no	no	no	NA	no	no	no	no	no	no	no	NA	no	no	no	no	no	no	no	no	no
89	cg00060304	no	no	NA	no	no	NA	no	no	no	no	NA	no	NA	NA	NA	no	no	no	no	no	no	no	NA	no	no	NA	no	NA	no	no	no	no	no	no	NA	no	NA	no	no	NA	no	no	no	no	NA	no	no	no
90	cg00060633	no	no	no	no	no	no	NA	no	no	no	no	no	no	no	no	NA	no	no	no	no	no	no	no	no	no	NA	no	no	no	no	no	no	no	no	no	no	NA	no	no	no	no	no	no	no	no	no	no	no
91	cg00060978	NA	NA	no	no	no	NA	NA	no	no	no	no	NA	no	no	no	no	NA	no	NA	NA	NA	no	NA	no	no	no	NA	NA	NA	NA	NA	NA	NA	NA	NA	NA	NA	no	no	NA	no	no	no	no	no	no	no	NA
92	cg00061093	NA	NA	no	no	no	NA	NA	NA	no	no	NA	NA	no	no	no	no	NA	no	NA	no	no	no	no	no	no	no	NA	no	NA	NA	NA	no	NA	no	NA	NA	NA	no	NA	no	no	no	no	no	NA	no	no	NA
93	cg00061684	NA	NA	no	NA	NA	NA	NA	NA	NA	NA	NA	NA	NA	NA	NA	NA	NA	NA	NA	NA	NA	NA	no	no	NA	no	no	NA	NA	no	no	NA	no	NA	NA	no	no	NA	no	NA	NA	no	no	no	no	NA	NA	no
94	cg00065957	no	no	NA	NA	island	NA	no	island	no	NA	island	island	NA	NA	island	NA	no	island	NA	NA	island	no	NA	island	NA	NA	island	NA	island	NA	NA	NA	NA	NA	island	island	NA	NA	island	island	no	island	island	island	NA	no	no	island
95	cg00065997	no	no	no	no	no	no	NA	no	no	no	no	no	no	no	no	no	no	NA	NA	no	no	no	no	no	no	no	no	no	no	NA	no	NA	no	no	no	no	no	no	no	no	no	no	no	no	no	no	no	no
96	cg00066554	NA	island	island	island	island	island	NA	no	no	island	island	island	island	island	no	NA	NA	island	island	island	island	island	island	island	island	island	NA	island	island	island	island	island	island	island	island	island	island	no	island	island	island	island	island	island	island	no	no	island
97	cg00067370	no	no	no	no	NA	NA	NA	no	no	no	no	no	no	no	no	no	no	no	no	no	no	no	no	no	no	no	no	no	no	no	no	no	no	no	no	no	no	no	no	no	no	no	no	no	no	no	no	no
98	cg00067520	no	no	no	no	no	no	no	no	no	no	no	no	no	no	no	no	no	no	no	no	no	no	no	no	NA	no	no	no	no	no	no	no	no	no	no	no	NA	no	no	no	no	no	no	no	no	no	no	no
99	cg00067701	no	no	no	no	no	no	no	no	no	no	no	no	no	no	no	no	no	no	no	no	no	no	no	no	no	no	no	no	no	no	no	no	no	no	no	no	no	no	NA	no	no	no	no	no	no	no	no	no
100	cg00067884	NA	NA	no	no	NA	NA	NA	NA	no	NA	NA	NA	NA	NA	NA	NA	NA	NA	no	no	no	NA	no	NA	NA	NA	NA	NA	NA	NA	no	NA	NA	NA	NA	NA	no	no	no	no	NA	no	no	NA	NA	no	no	NA
101	cg00068326	no	NA	no	NA	NA	NA	NA	NA	NA	island	island	NA	NA	NA	no	NA	no	island	NA	NA	NA	NA	NA	no	NA	no	island	island	NA	NA	NA	NA	NA	NA	island	NA	NA	NA	no	NA	NA	no	NA	NA	NA	NA	NA	NA
102	cg00068760	island	NA	island	island	no	island	island	no	no	island	island	island	island	island	island	NA	island	island	NA	NA	island	island	island	island	island	island	island	NA	island	NA	island	island	island	island	NA	NA	NA	no	island	island	island	island	island	island	island	no	no	island
103	cg00069876	no	no	no	no	no	no	no	no	no	no	no	no	no	no	no	no	no	no	no	no	no	no	no	no	no	no	no	no	no	no	no	no	no	no	NA	no	no	no	no	no	no	no	no	no	island	no	no	no
104	cg00071267	island	no	no	no	no	no	NA	no	island	NA	island	island	island	island	NA	NA	island	island	no	no	no	island	NA	no	no	no	no	no	no	no	NA	island	no	no	no	island	no	island	no	no	island	no	no	no	NA	island	island	island
105	cg00071297	no	no	NA	no	no	no	no	no	no	NA	NA	no	NA	NA	no	NA	no	NA	NA	no	no	no	no	NA	no	NA	no	no	no	no	no	no	no	no	no	no	no	no	no	no	no	no	NA	no	NA	no	no	no
106	cg00072253	no	no	NA	no	no	no	NA	no	no	no	no	no	no	no	no	NA	no	no	NA	no	no	no	no	no	no	no	NA	no	no	no	no	no	no	no	no	no	NA	no	no	no	no	no	no	no	no	no	no	NA
107	cg00072466	no	no	island	no	no	no	no	no	no	no	no	no	no	no	no	no	no	no	no	no	no	no	no	no	no	island	no	no	no	no	no	no	no	no	no	no	no	no	no	no	no	no	no	no	island	no	no	no
108	cg00072485	island	island	island	island	island	island	island	island	island	island	island	island	NA	island	island	island	island	island	NA	island	island	island	island	island	island	island	island	NA	island	island	island	island	island	island	island	island	island	island	island	island	island	island	island	island	island	island	island	island
109	cg00073460	NA	NA	NA	NA	NA	NA	NA	NA	NA	NA	NA	NA	NA	NA	NA	NA	NA	NA	NA	NA	NA	NA	NA	no	NA	NA	NA	NA	NA	NA	NA	NA	NA	NA	NA	NA	NA	NA	NA	NA	NA	no	NA	NA	NA	NA	NA	NA
110	cg00073543	NA	no	island	NA	no	NA	NA	no	NA	NA	NA	NA	no	no	no	NA	NA	no	NA	NA	island	no	no	island	no	island	no	no	NA	no	no	no	NA	NA	NA	NA	NA	NA	no	island	NA	no	no	no	NA	NA	NA	NA
111	cg00075117	no	no	no	NA	NA	NA	NA	no	NA	no	no	no	no	no	no	no	no	no	no	no	no	no	no	no	no	no	no	no	NA	no	NA	no	no	no	no	no	no	NA	NA	no	no	no	no	no	NA	NA	NA	NA
112	cg00075753	no	no	no	no	no	no	no	no	no	no	no	no	no	no	no	island	no	no	NA	NA	island	no	island	no	no	island	no	no	no	no	no	island	no	no	no	no	island	no	no	island	no	no	no	island	island	no	no	no
113	cg00075967	NA	NA	NA	NA	NA	NA	NA	NA	NA	NA	NA	NA	NA	NA	NA	NA	NA	NA	NA	NA	no	NA	NA	no	NA	NA	NA	NA	NA	NA	NA	NA	NA	NA	NA	NA	NA	NA	no	NA	NA	no	no	NA	NA	NA	NA	NA
114	cg00077617	island	island	island	island	island	NA	island	island	island	island	island	island	island	island	island	island	island	island	island	island	island	island	island	island	island	island	island	NA	island	NA	island	NA	island	island	NA	island	island	island	island	island	island	island	island	island	island	island	island	island
115	cg00077667	no	no	no	no	no	no	NA	no	no	no	no	no	no	no	no	NA	no	no	no	no	no	no	NA	no	NA	no	no	NA	no	no	no	no	no	no	no	no	no	no	no	no	no	no	NA	no	no	no	no	no
116	cg00078463	no	no	island	no	no	no	no	no	no	no	no	no	no	no	no	NA	no	no	NA	NA	island	no	NA	no	no	no	no	no	no	island	no	no	no	no	no	no	NA	no	NA	NA	no	no	no	no	island	no	no	no
117	cg00079056	NA	NA	NA	NA	NA	NA	NA	NA	NA	NA	NA	NA	NA	NA	NA	NA	NA	NA	NA	NA	NA	NA	NA	NA	NA	NA	NA	NA	NA	NA	NA	NA	NA	NA	NA	NA	NA	NA	NA	NA	NA	no	NA	NA	NA	NA	NA	NA
118	cg00079224	no	no	no	no	no	no	no	no	no	no	no	NA	no	no	no	no	no	no	no	no	no	no	no	no	no	no	no	no	no	no	no	no	no	no	NA	no	no	no	no	no	no	no	no	no	no	no	no	no
119	cg00080164	no	no	no	no	no	no	no	no	no	no	no	no	NA	NA	no	no	no	no	NA	NA	no	no	no	no	NA	no	no	NA	no	NA	no	no	no	no	no	no	no	no	no	no	no	no	no	no	no	no	no	no
120	cg00080475	no	NA	no	no	no	no	NA	no	no	no	no	no	no	no	no	NA	no	no	no	no	no	NA	no	no	no	no	no	no	NA	no	NA	no	no	NA	no	no	no	no	no	no	NA	no	no	no	no	no	no	no
121	cg00082691	no	no	no	no	no	NA	no	no	NA	no	no	no	no	no	no	island	no	no	no	no	no	no	no	no	no	no	no	no	no	no	no	no	no	NA	NA	no	no	no	no	NA	NA	no	no	no	no	no	no	no
122	cg00083068	no	no	no	no	no	no	NA	no	no	no	no	no	no	no	no	no	no	no	no	no	no	no	no	no	no	no	no	no	no	NA	no	no	no	no	no	no	no	no	no	no	NA	no	no	no	no	no	no	no
123	cg00083847	no	NA	no	no	NA	no	no	no	no	no	no	no	no	no	no	NA	no	no	no	no	no	no	no	no	no	no	NA	no	no	no	no	no	no	no	no	no	no	no	no	NA	no	no	no	no	NA	no	no	NA
124	cg00083937	NA	NA	NA	NA	NA	NA	NA	NA	NA	NA	NA	NA	NA	NA	NA	NA	NA	NA	NA	NA	island	NA	NA	NA	NA	NA	NA	NA	NA	NA	NA	NA	NA	NA	NA	NA	NA	NA	island	NA	NA	no	island	NA	NA	NA	NA	NA
125	cg00084503	NA	no	no	NA	NA	NA	NA	NA	NA	NA	NA	NA	no	no	NA	NA	NA	NA	no	no	no	NA	no	NA	NA	no	NA	NA	NA	NA	NA	NA	no	no	NA	NA	no	no	no	no	no	no	no	no	no	no	no	NA
126	cg00084577	no	no	no	no	no	no	no	no	no	no	no	NA	no	no	no	no	no	no	NA	NA	no	no	no	no	no	no	no	no	no	no	no	no	no	no	no	no	no	no	no	no	no	no	no	no	no	no	no	no
127	cg00087116	island	island	island	no	no	island	island	island	no	island	island	island	island	island	island	island	island	island	NA	island	island	island	island	island	island	island	island	island	island	no	island	island	island	island	island	island	island	island	island	island	island	island	island	island	no	no	no	island
128	cg00087778	island	island	no	no	no	no	NA	island	no	NA	island	NA	no	no	island	island	island	island	island	no	NA	NA	no	no	island	no	NA	island	NA	NA	NA	NA	island	island	island	island	no	no	no	no	island	no	no	island	island	no	no	island
129	cg00090184	no	no	NA	no	island	no	no	no	no	NA	no	no	NA	no	no	no	no	no	no	no	no	no	no	no	no	NA	NA	no	no	no	no	no	no	no	no	no	no	no	no	no	no	no	NA	no	no	no	no	no
130	cg00090384	no	no	no	no	no	no	no	no	NA	no	no	no	no	no	no	NA	no	no	no	no	no	no	no	no	no	no	no	no	no	no	no	no	no	no	no	no	no	NA	no	no	no	no	no	no	no	NA	NA	no
131	cg00090461	no	no	NA	no	no	island	NA	no	no	no	no	NA	no	no	NA	NA	no	no	no	no	no	no	NA	no	NA	no	no	no	no	NA	NA	island	no	no	NA	no	NA	no	no	NA	no	no	no	island	island	no	no	no
132	cg00091093	no	no	no	no	NA	no	no	no	no	NA	NA	no	no	no	NA	NA	no	NA	NA	no	NA	no	no	no	no	NA	no	no	no	NA	NA	NA	NA	no	no	no	no	no	no	no	no	no	NA	no	no	no	no	NA
133	cg00091349	NA	NA	NA	NA	NA	NA	NA	NA	NA	NA	NA	NA	NA	NA	NA	NA	NA	NA	NA	NA	NA	NA	NA	NA	NA	NA	NA	NA	NA	NA	NA	NA	NA	NA	NA	NA	NA	NA	no	NA	NA	no	NA	NA	NA	NA	NA	NA
134	cg00091693	NA	NA	NA	NA	NA	NA	NA	NA	NA	NA	NA	NA	NA	NA	NA	NA	NA	NA	NA	NA	no	NA	NA	no	NA	NA	NA	NA	NA	NA	NA	NA	NA	NA	NA	NA	NA	NA	no	NA	NA	no	NA	NA	NA	NA	NA	NA
135	cg00091964	no	no	no	no	no	no	no	no	no	no	NA	no	no	no	no	no	no	no	NA	no	no	no	no	no	no	no	no	no	no	NA	no	no	no	no	no	no	no	no	NA	no	no	no	no	no	no	no	no	no
136	cg00092013	NA	no	no	NA	no	no	no	no	no	no	no	no	NA	NA	no	NA	NA	no	no	no	no	no	no	no	NA	no	NA	no	no	no	no	no	no	no	NA	no	no	no	no	no	no	no	no	NA	no	no	NA	no
137	cg00092621	no	no	no	no	no	no	no	no	no	no	no	no	no	no	no	NA	no	no	NA	no	no	no	no	no	no	no	no	no	no	no	no	no	no	no	no	no	no	no	no	no	no	no	no	NA	no	no	no	no
138	cg00092936	no	no	no	no	no	no	no	no	no	no	NA	no	no	no	no	NA	no	no	island	no	no	no	no	no	no	NA	no	NA	no	no	no	no	no	no	no	no	island	no	no	no	no	no	no	no	no	no	no	no
139	cg00095474	no	no	NA	NA	NA	no	NA	NA	NA	no	no	no	no	no	no	NA	no	no	NA	NA	NA	NA	NA	no	no	no	NA	no	no	no	no	no	no	no	NA	no	NA	NA	no	NA	no	no	no	no	NA	NA	NA	no
140	cg00096766	no	no	no	no	NA	no	no	no	no	no	no	no	no	no	no	no	no	no	no	no	no	no	no	no	no	no	no	no	no	no	no	no	no	no	no	no	NA	no	no	no	no	no	no	no	no	no	no	no
141	cg00096813	no	no	no	no	no	no	no	no	no	no	no	no	no	no	no	no	no	no	no	no	no	no	no	no	no	no	no	no	no	no	NA	no	no	no	no	no	no	no	no	no	no	no	no	no	no	no	no	no
142	cg00096922	no	no	island	no	NA	no	no	no	no	island	NA	island	island	no	island	island	no	island	NA	island	island	no	no	no	island	island	island	island	no	island	no	island	island	no	island	island	island	no	island	island	no	island	island	island	island	no	no	island
143	cg00098422	no	no	no	no	NA	NA	NA	NA	no	no	no	no	no	no	no	no	NA	no	no	no	no	no	no	no	no	no	no	no	no	NA	no	no	no	no	no	no	no	no	no	no	no	no	no	no	no	no	no	no
144	cg00100281	no	island	NA	no	island	island	NA	no	no	island	island	island	no	no	island	NA	island	island	NA	NA	no	island	no	no	no	no	NA	NA	island	island	island	no	island	island	NA	island	island	no	no	island	island	no	no	island	no	no	no	NA
145	cg00101175	no	no	no	no	no	no	no	no	no	no	no	no	no	no	no	no	no	no	no	no	no	no	no	no	no	no	no	no	no	no	no	no	no	no	no	no	no	no	no	no	no	no	no	no	no	no	no	no
146	cg00101279	no	no	no	no	no	no	no	no	no	no	no	no	no	no	NA	no	no	no	no	no	no	no	no	no	no	NA	NA	no	no	no	no	no	no	no	no	no	no	no	no	no	no	no	no	no	NA	no	no	no
147	cg00101491	NA	NA	NA	no	no	NA	NA	no	no	no	no	no	no	no	no	no	NA	no	no	no	no	no	no	no	no	NA	no	no	no	no	NA	no	NA	no	NA	no	no	no	NA	no	no	no	no	no	NA	no	no	no
148	cg00101675	no	no	no	no	no	no	no	no	no	no	no	no	no	no	no	NA	no	no	NA	NA	no	no	NA	no	no	no	no	no	no	no	no	no	no	no	no	no	NA	no	no	NA	no	no	no	no	no	no	no	no
149	cg00102584	no	no	NA	no	no	no	NA	no	no	no	no	NA	NA	NA	NA	no	no	no	NA	NA	no	no	NA	no	no	no	NA	NA	NA	NA	no	NA	island	no	NA	no	NA	no	no	NA	no	no	no	no	NA	no	no	NA
150	cg00103299	NA	NA	NA	NA	NA	NA	NA	NA	NA	NA	NA	NA	NA	NA	NA	NA	NA	NA	NA	NA	NA	NA	NA	NA	NA	NA	NA	NA	NA	NA	NA	NA	NA	NA	NA	NA	NA	NA	no	NA	NA	no	NA	NA	NA	NA	NA	NA
151	cg00103439	no	no	no	no	no	NA	no	NA	no	no	no	no	no	no	no	NA	NA	no	NA	NA	no	no	no	no	NA	no	no	no	NA	NA	no	NA	no	no	NA	no	no	NA	no	no	no	no	no	NA	NA	no	no	no
152	cg00103598	no	no	no	no	no	no	no	no	no	no	no	no	no	no	no	island	no	no	no	island	no	no	island	no	no	no	no	no	no	no	no	no	no	no	no	no	island	no	no	no	no	no	no	no	no	no	no	no
153	cg00103762	no	NA	no	no	no	no	no	no	no	no	no	no	no	no	no	NA	no	no	no	no	no	no	no	no	no	no	no	no	no	no	no	no	no	no	no	no	no	no	no	no	no	no	no	no	no	no	no	no
154	cg00104779	no	no	no	no	NA	no	NA	no	no	no	no	no	no	no	no	no	no	no	no	no	NA	no	no	no	NA	no	NA	no	no	NA	no	no	no	NA	no	no	no	no	no	no	NA	no	no	no	no	no	no	no
155	cg00106630	NA	NA	no	no	no	NA	no	no	no	NA	NA	NA	no	no	no	NA	NA	NA	NA	NA	no	NA	NA	no	no	NA	no	NA	NA	NA	NA	NA	NA	NA	NA	NA	no	no	no	NA	NA	no	no	NA	NA	no	no	NA
156	cg00106809	no	no	no	no	no	no	no	no	no	no	no	no	no	no	no	no	no	no	no	no	no	no	no	no	no	no	no	no	no	no	no	no	no	no	no	no	no	no	no	NA	no	no	no	no	no	no	no	no
157	cg00106940	island	island	island	island	island	island	NA	island	island	NA	island	island	NA	island	island	island	island	island	NA	NA	island	island	island	island	island	island	island	island	island	island	island	island	island	island	island	island	island	island	island	island	island	island	island	island	island	island	island	island
158	cg00107682	island	island	NA	island	NA	NA	NA	island	island	island	NA	island	island	island	island	island	island	island	NA	island	island	island	island	island	island	island	island	NA	island	island	island	island	island	island	no	island	island	island	island	island	island	island	island	NA	island	island	island	island
159	cg00109076	no	no	NA	no	no	no	NA	no	no	no	NA	no	no	no	no	island	no	no	NA	island	island	no	no	island	no	NA	no	island	no	no	no	island	no	no	no	no	island	no	no	island	no	island	no	island	no	no	no	no
160	cg00109300	no	no	island	island	island	island	NA	NA	no	no	island	island	island	NA	island	island	no	island	NA	island	island	island	island	island	island	island	NA	island	island	island	island	island	no	no	island	island	island	no	island	NA	no	island	island	island	NA	no	no	island
161	cg00109303	no	no	no	no	no	island	no	no	no	no	no	no	no	no	no	no	no	no	no	no	no	no	no	no	NA	no	no	no	no	no	no	no	no	no	no	no	no	no	no	NA	no	no	no	no	no	no	no	no
162	cg00109643	island	NA	island	NA	island	island	NA	island	island	island	island	island	NA	NA	island	island	island	island	NA	NA	island	island	island	island	island	island	NA	NA	island	NA	island	island	island	island	island	island	island	island	NA	island	island	island	island	island	NA	island	island	island
163	cg00109797	NA	island	island	NA	NA	NA	NA	no	NA	NA	NA	island	NA	NA	NA	no	NA	NA	NA	no	island	no	no	island	no	NA	no	NA	no	NA	NA	NA	island	island	NA	island	NA	NA	no	island	island	no	NA	NA	NA	NA	NA	island
164	cg00110098	no	no	no	island	NA	no	no	no	island	island	NA	no	island	island	island	no	no	island	NA	NA	no	no	no	no	no	no	NA	no	no	NA	NA	NA	no	no	no	no	no	island	no	no	no	no	no	no	no	island	island	no
165	cg00110825	no	no	no	no	no	no	no	no	no	no	no	no	no	no	no	no	no	no	NA	no	no	no	no	no	no	no	no	no	no	no	no	no	no	no	no	no	no	no	no	no	no	no	no	no	no	no	no	no
166	cg00111333	no	no	no	no	island	NA	NA	no	no	NA	NA	no	island	island	NA	NA	no	NA	no	no	no	no	no	no	no	no	no	no	no	no	no	no	no	no	no	no	no	no	NA	no	no	no	no	NA	island	no	no	no
167	cg00112642	no	no	no	NA	no	no	no	island	NA	island	island	no	no	no	no	island	no	island	NA	NA	no	no	NA	island	island	no	island	NA	no	island	no	NA	no	no	NA	no	NA	NA	no	NA	no	no	no	no	island	NA	NA	no
168	cg00113096	NA	NA	NA	NA	NA	NA	NA	NA	NA	NA	NA	NA	NA	NA	NA	NA	NA	NA	NA	NA	NA	NA	NA	NA	NA	NA	NA	NA	NA	NA	NA	NA	NA	NA	NA	NA	NA	NA	no	NA	NA	no	NA	NA	NA	NA	NA	NA
169	cg00113533	NA	NA	NA	NA	NA	no	NA	NA	NA	NA	NA	NA	no	no	NA	NA	NA	NA	no	no	no	no	NA	NA	no	NA	NA	NA	NA	no	no	NA	NA	NA	no	NA	NA	NA	NA	NA	NA	no	NA	no	no	NA	NA	NA
170	cg00113951	NA	NA	NA	NA	NA	NA	NA	NA	NA	NA	NA	NA	NA	NA	NA	NA	NA	NA	NA	NA	NA	NA	NA	NA	NA	NA	NA	NA	NA	NA	NA	NA	NA	NA	NA	NA	NA	NA	no	NA	NA	no	no	NA	NA	NA	NA	NA
171	cg00114412	no	no	no	no	no	no	no	no	no	no	no	no	no	no	no	no	no	no	no	no	no	no	no	no	no	no	no	no	no	no	no	no	no	no	NA	no	no	no	no	no	no	no	no	no	island	no	no	no
172	cg00114602	no	no	no	no	no	no	no	no	no	no	no	no	no	no	no	NA	no	no	no	no	no	no	no	no	island	no	no	no	no	no	no	no	no	no	no	no	island	no	no	no	no	no	no	no	no	no	no	no
173	cg00115173	no	no	no	island	island	no	NA	no	island	no	no	no	island	island	no	no	no	no	no	no	no	no	no	no	no	no	no	NA	no	island	no	no	no	no	NA	no	no	island	no	no	no	no	no	no	no	island	island	no
174	cg00115203	no	no	no	no	no	no	no	no	no	no	no	no	no	no	no	NA	no	no	NA	no	no	no	no	no	no	no	no	no	no	NA	no	no	no	no	no	NA	no	no	no	no	no	no	no	no	NA	no	no	no
175	cg00115348	no	no	no	no	no	island	no	no	no	NA	NA	NA	no	no	NA	no	no	NA	NA	NA	no	no	NA	no	no	no	no	no	no	NA	no	no	no	no	no	no	NA	no	no	NA	no	no	no	no	no	no	no	no
176	cg00116110	no	NA	no	no	NA	NA	NA	NA	no	no	no	no	no	no	no	NA	no	no	no	no	NA	no	no	no	no	NA	no	NA	no	NA	no	no	no	no	NA	no	no	no	no	no	no	no	no	no	NA	no	no	no
177	cg00116234	no	no	no	no	no	no	no	no	no	no	no	no	no	no	no	NA	no	no	NA	no	no	no	no	no	no	no	no	no	no	no	no	no	island	no	no	no	NA	no	no	NA	no	no	no	no	island	no	no	no
178	cg00116289	no	no	no	no	no	no	NA	no	no	no	no	no	no	no	no	no	no	no	no	no	no	no	no	no	no	no	no	no	no	no	no	no	no	no	no	no	no	no	no	no	no	no	no	no	no	no	no	no
179	cg00116653	island	island	island	island	island	no	no	no	island	island	island	island	island	island	island	island	island	island	island	island	island	island	island	island	island	island	island	island	island	island	NA	island	island	island	island	island	island	island	island	island	island	island	island	island	island	island	island	island
180	cg00117744	no	no	no	no	no	no	no	no	no	no	no	no	NA	no	no	NA	no	no	no	no	no	no	no	NA	no	island	no	no	no	no	no	no	no	NA	no	no	no	no	no	no	NA	no	no	NA	no	no	no	no
181	cg00117839	no	no	NA	NA	no	no	no	NA	NA	no	no	no	no	no	no	no	no	no	no	no	NA	NA	no	no	no	no	NA	no	no	no	no	no	no	no	NA	no	no	NA	no	no	no	no	NA	no	no	NA	NA	no
182	cg00117955	no	no	island	no	no	no	no	no	no	no	no	no	no	no	no	no	no	no	no	no	no	no	no	island	no	no	no	no	no	no	no	no	no	no	no	no	no	NA	no	no	no	no	no	no	no	no	no	no
183	cg00119476	no	no	no	no	no	no	NA	no	no	no	no	no	no	no	no	no	no	no	no	no	no	no	no	NA	no	no	no	no	no	NA	NA	NA	no	no	no	no	no	no	no	NA	no	no	no	no	no	no	no	no
184	cg00120227	no	no	no	NA	no	no	NA	no	NA	no	island	no	island	island	no	island	no	island	no	no	no	no	no	no	no	no	no	no	no	island	no	island	island	NA	no	no	island	NA	no	island	NA	no	NA	no	no	NA	NA	no
185	cg00122272	no	no	NA	no	NA	no	no	NA	no	no	no	no	no	no	no	NA	no	no	island	no	no	no	island	no	no	no	no	no	no	no	no	no	no	island	NA	no	NA	no	no	no	no	no	no	NA	no	no	no	no
186	cg00122769	NA	NA	no	NA	NA	NA	NA	NA	NA	NA	NA	NA	NA	NA	NA	NA	NA	NA	NA	NA	no	NA	no	no	NA	no	no	NA	NA	island	NA	NA	NA	NA	NA	NA	no	NA	no	no	NA	no	no	no	NA	NA	NA	NA
187	cg00122911	no	NA	NA	no	no	no	NA	NA	no	no	no	NA	no	no	NA	NA	no	no	NA	NA	NA	no	no	no	no	NA	NA	NA	no	no	NA	no	no	no	no	NA	no	no	no	no	no	no	NA	no	NA	no	no	no
188	cg00124810	no	no	no	no	no	no	no	no	no	NA	NA	no	no	no	NA	no	no	NA	NA	no	no	no	no	no	no	no	no	island	no	no	no	NA	no	no	no	no	no	no	no	NA	no	no	no	no	no	no	no	no
189	cg00126993	no	no	no	no	no	no	no	no	no	no	no	no	no	no	no	no	no	no	no	no	no	no	no	no	no	no	no	no	no	no	no	no	no	no	no	no	no	no	no	no	no	no	no	no	no	no	no	no
190	cg00127523	no	no	no	no	no	no	NA	no	no	no	no	no	no	no	island	island	no	no	NA	NA	NA	no	no	no	no	NA	NA	no	no	island	no	no	no	no	no	no	NA	no	NA	NA	no	no	no	no	no	no	no	no
191	cg00128439	no	no	no	no	no	no	NA	no	no	no	no	no	no	no	no	no	no	no	no	no	no	no	no	no	no	no	no	no	no	no	no	NA	no	no	no	no	no	no	no	no	no	no	no	no	no	no	no	no
192	cg00130134	no	no	island	no	no	no	island	no	no	no	no	NA	no	no	no	no	no	no	no	no	no	no	no	no	no	no	no	no	no	no	no	no	no	no	no	no	no	no	NA	NA	no	no	no	no	no	no	no	no
193	cg00130771	no	no	island	no	no	no	no	no	no	island	island	NA	island	no	no	island	no	island	island	island	island	no	island	no	no	no	island	island	no	no	no	NA	no	no	no	no	no	no	island	island	no	island	island	island	island	no	no	no
194	cg00131490	no	no	no	no	NA	no	no	no	no	no	no	NA	no	no	no	no	no	no	no	no	no	no	no	no	no	no	no	no	no	no	no	NA	no	no	no	no	no	NA	no	no	no	no	no	no	NA	no	no	no
195	cg00133237	no	no	no	no	no	no	no	no	no	no	NA	NA	no	no	no	no	no	no	NA	island	no	no	NA	no	no	no	island	NA	no	no	no	NA	no	no	NA	NA	island	no	no	island	no	no	no	no	island	no	no	no
196	cg00133606	no	no	island	island	island	no	no	island	no	island	island	no	no	no	island	island	no	island	no	island	island	island	no	island	island	island	island	island	no	no	island	island	island	island	island	no	island	no	island	island	no	no	island	island	island	no	no	island
197	cg00134217	no	no	no	no	no	no	no	no	no	no	NA	no	no	no	no	no	no	no	no	no	no	no	no	no	no	no	no	no	no	no	no	no	no	no	no	no	no	no	no	no	no	no	NA	no	no	no	no	no
198	cg00134706	NA	no	no	NA	NA	island	NA	no	NA	NA	NA	NA	no	no	NA	NA	NA	NA	NA	NA	NA	NA	NA	no	NA	no	NA	NA	NA	NA	NA	NA	no	NA	NA	NA	NA	NA	no	NA	NA	no	no	NA	NA	NA	NA	NA
199	cg00137175	NA	NA	no	no	NA	NA	NA	NA	NA	NA	NA	NA	no	no	NA	no	NA	NA	no	no	no	no	no	no	NA	no	no	NA	no	NA	NA	NA	no	NA	NA	NA	no	no	no	no	NA	no	no	no	no	no	no	no
200	cg00138195	island	island	island	island	island	island	island	island	island	island	NA	island	NA	island	island	island	island	island	NA	island	island	island	island	island	island	island	island	island	island	NA	island	island	island	NA	island	island	NA	island	island	island	island	island	island	island	NA	island	island	island
201	cg00139115	no	no	island	no	NA	no	no	no	no	no	no	no	no	no	no	no	no	no	no	no	no	no	no	no	no	no	no	no	no	NA	no	no	no	no	no	no	island	no	no	no	no	no	no	NA	no	no	no	no
202	cg00140840	island	island	island	island	island	island	island	island	island	island	NA	island	island	island	island	island	island	island	NA	NA	NA	NA	no	island	no	island	island	island	island	island	island	island	island	NA	island	island	NA	island	no	NA	NA	no	no	island	island	island	island	NA
203	cg00141625	no	no	no	no	no	no	no	no	no	no	no	no	NA	NA	no	no	no	no	no	no	no	no	no	no	no	no	no	no	no	no	NA	no	no	no	no	no	no	no	no	no	no	no	NA	no	no	no	no	no
204	cg00143077	no	no	no	no	no	no	NA	no	no	no	no	no	no	no	no	no	no	no	no	no	no	no	no	no	no	no	NA	no	no	no	no	no	no	no	no	no	no	no	no	no	no	no	no	no	no	no	no	no
205	cg00143530	no	no	no	NA	no	no	NA	no	no	NA	no	NA	NA	NA	NA	NA	no	no	NA	no	NA	no	no	no	no	no	no	NA	no	NA	no	NA	no	NA	NA	no	NA	NA	no	no	NA	no	no	no	no	NA	no	no
206	cg00143792	no	no	no	island	island	island	island	island	island	island	island	NA	island	island	island	island	no	island	island	island	island	island	island	island	island	island	island	island	island	island	island	island	no	island	no	island	island	island	island	island	island	island	island	island	NA	island	island	island
207	cg00145315	island	no	island	island	NA	no	NA	no	no	island	no	island	NA	no	no	NA	no	no	NA	no	no	island	no	no	island	no	NA	NA	no	island	no	island	island	no	island	island	island	island	NA	no	no	island	island	NA	no	no	island	island
208	cg00146111	no	no	no	no	no	no	NA	no	no	no	no	no	island	island	no	NA	no	no	no	no	no	NA	no	no	no	no	no	no	no	no	no	island	NA	no	no	no	no	no	no	no	no	no	no	NA	no	no	no	no
209	cg00146174	no	no	no	no	no	no	no	no	no	no	no	NA	no	no	no	NA	no	no	no	no	no	no	no	no	no	no	no	no	no	no	no	no	no	no	no	no	no	no	no	no	no	no	no	no	no	no	no	no
210	cg00146253	no	no	island	no	NA	NA	no	no	no	NA	NA	NA	no	no	NA	island	no	NA	no	island	island	no	no	no	no	island	no	NA	no	no	NA	no	island	no	island	no	no	no	no	island	no	no	no	island	island	no	no	no
211	cg00146676	no	no	no	no	NA	NA	NA	NA	no	no	NA	no	no	no	no	no	no	no	NA	NA	no	no	NA	no	no	no	no	no	no	no	no	no	no	no	NA	no	NA	no	no	NA	no	no	no	no	no	no	no	no
212	cg00147440	NA	no	no	no	no	no	NA	island	no	island	NA	NA	no	no	no	no	no	island	no	no	no	no	no	no	no	no	island	no	no	NA	NA	NA	no	no	island	no	no	no	no	NA	no	no	no	no	island	no	no	no
213	cg00147638	NA	NA	NA	NA	NA	NA	NA	NA	NA	NA	NA	NA	NA	NA	NA	NA	NA	NA	NA	NA	no	NA	NA	no	NA	NA	NA	NA	NA	NA	NA	NA	NA	NA	NA	NA	NA	NA	NA	NA	NA	no	NA	NA	NA	NA	NA	NA
214	cg00149071	island	island	island	island	NA	island	NA	island	island	island	island	island	NA	island	island	island	island	island	NA	NA	island	island	island	island	island	island	island	island	island	island	island	island	island	island	island	island	NA	island	island	island	island	island	island	NA	island	island	island	NA
215	cg00149213	NA	NA	NA	NA	NA	NA	NA	NA	NA	NA	NA	NA	NA	NA	NA	NA	NA	NA	NA	NA	NA	NA	NA	no	NA	NA	NA	NA	NA	NA	NA	NA	NA	NA	NA	NA	NA	NA	no	NA	NA	no	no	NA	NA	NA	NA	NA
216	cg00149440	NA	NA	island	island	island	island	island	island	island	island	island	NA	island	island	island	island	NA	island	island	island	NA	island	island	island	island	island	island	island	NA	island	island	NA	NA	island	island	NA	island	island	island	island	island	island	island	island	island	island	island	NA
217	cg00149689	NA	no	no	no	no	no	NA	NA	no	NA	NA	no	no	no	NA	NA	NA	NA	no	no	no	no	no	NA	NA	no	no	no	no	no	no	no	no	no	no	no	no	no	no	no	no	no	no	no	no	no	NA	no
218	cg00152260	no	no	no	no	NA	no	NA	no	no	no	no	no	no	no	no	no	no	no	NA	no	no	NA	no	no	no	no	NA	no	no	NA	NA	NA	no	no	NA	no	no	no	no	no	no	no	no	NA	NA	NA	no	no
219	cg00152482	no	island	island	island	no	no	no	no	no	island	island	no	no	no	island	NA	no	island	no	no	no	no	no	no	island	no	no	no	no	no	no	NA	no	no	island	no	no	no	no	no	no	no	NA	island	island	no	no	no
220	cg00153046	no	no	no	no	no	no	NA	no	no	no	no	no	no	no	no	no	no	no	no	no	no	no	no	NA	no	no	no	no	no	no	NA	no	no	no	no	no	no	no	no	no	no	no	no	no	no	no	no	no
221	cg00153387	no	no	island	no	no	no	no	no	no	no	no	no	no	no	no	no	no	no	no	no	no	no	no	no	no	no	no	NA	no	NA	no	NA	no	no	no	no	no	no	NA	no	no	no	no	no	NA	no	no	no
222	cg00154486	no	no	no	no	NA	no	NA	no	no	no	no	no	no	no	no	no	no	no	no	no	no	no	no	no	no	no	no	NA	no	no	no	no	no	no	NA	no	no	no	no	no	no	no	no	no	NA	no	no	no
223	cg00156720	no	NA	no	no	NA	no	NA	no	no	no	no	no	no	no	no	NA	no	no	NA	NA	no	no	no	no	NA	no	no	no	no	no	no	no	no	no	no	no	no	no	no	no	no	no	no	no	no	no	no	no
224	cg00156769	no	no	no	no	no	no	NA	no	NA	no	NA	no	no	no	NA	no	no	no	NA	NA	no	no	NA	no	no	no	NA	no	no	no	no	NA	no	no	NA	no	no	NA	no	NA	no	no	no	NA	no	NA	NA	no
225	cg00157812	no	NA	no	no	no	no	NA	no	no	no	no	no	no	no	no	NA	no	no	NA	NA	no	no	NA	no	no	no	no	no	no	no	no	no	NA	no	NA	no	NA	no	no	NA	no	no	NA	no	no	NA	no	no
226	cg00158333	NA	NA	island	island	island	NA	NA	NA	island	NA	NA	NA	NA	island	island	NA	NA	island	NA	island	island	island	island	NA	island	island	NA	NA	NA	island	island	island	NA	island	NA	NA	NA	island	island	island	island	island	island	island	NA	island	island	NA
227	cg00159243	NA	NA	NA	NA	NA	NA	NA	NA	NA	NA	NA	NA	NA	NA	NA	NA	NA	NA	NA	NA	NA	NA	NA	NA	NA	NA	NA	NA	NA	NA	NA	NA	NA	NA	NA	NA	NA	NA	no	NA	NA	no	no	NA	NA	NA	NA	NA
228	cg00159476	no	no	no	no	no	no	no	no	no	no	no	no	no	no	no	NA	no	no	no	no	no	no	no	no	no	no	no	no	no	NA	NA	NA	no	no	no	no	no	no	no	no	no	no	no	no	no	no	no	no
229	cg00159753	no	NA	island	no	island	island	no	no	no	no	no	NA	no	no	no	no	no	no	island	no	no	no	no	no	no	no	no	no	NA	no	no	no	NA	no	no	NA	no	no	no	no	no	no	no	no	island	no	no	NA
230	cg00160892	no	no	island	no	no	no	no	no	no	no	no	no	no	no	no	no	no	no	NA	island	no	no	no	no	no	island	no	no	no	no	no	no	no	no	island	no	no	no	no	no	no	no	no	no	no	no	no	no
231	cg00162326	no	no	no	no	no	no	island	no	no	NA	island	no	no	no	island	no	no	island	no	no	no	no	no	no	NA	no	no	no	no	NA	island	island	island	NA	NA	no	no	no	no	no	NA	no	no	no	no	no	no	no
232	cg00162625	no	no	no	no	no	no	no	no	no	no	NA	no	no	no	no	NA	no	no	NA	NA	no	no	no	no	no	no	no	no	no	NA	no	no	no	no	NA	no	no	no	no	no	NA	no	no	no	NA	no	no	no
233	cg00164295	no	no	NA	no	island	NA	NA	no	no	no	no	island	NA	NA	no	NA	no	no	no	NA	island	no	no	island	NA	NA	no	NA	island	NA	NA	no	no	island	NA	island	no	no	island	no	island	island	no	no	NA	no	no	NA
234	cg00165325	no	NA	NA	NA	no	no	NA	NA	NA	NA	NA	NA	NA	NA	NA	NA	NA	NA	island	no	no	NA	no	NA	NA	NA	NA	NA	no	NA	NA	NA	NA	no	NA	NA	NA	NA	no	NA	no	no	no	no	NA	NA	NA	NA
235	cg00166579	island	island	island	island	island	island	island	island	island	island	island	island	island	island	island	island	no	island	NA	NA	island	island	island	island	island	island	island	island	island	island	island	island	island	NA	island	island	no	island	island	island	island	island	island	island	island	island	island	NA
236	cg00166917	no	no	no	no	no	no	no	no	no	no	no	no	no	no	no	no	NA	no	no	no	no	no	no	no	no	no	no	no	no	no	no	no	no	no	no	no	no	no	no	no	no	no	no	no	NA	no	no	no
237	cg00167250	no	no	no	NA	no	no	no	no	NA	no	no	NA	no	no	no	NA	no	no	NA	NA	no	no	NA	NA	NA	no	no	no	no	NA	NA	no	no	no	no	NA	NA	NA	no	NA	no	no	no	no	no	NA	NA	no
238	cg00167491	no	no	no	no	no	NA	no	no	no	no	no	no	no	no	no	no	no	no	NA	no	no	no	no	no	no	no	no	NA	no	NA	no	NA	no	NA	NA	no	no	no	no	no	no	no	no	no	NA	no	no	no
239	cg00167853	no	no	no	no	no	no	no	no	no	no	no	no	no	no	no	no	no	no	no	no	no	no	no	no	no	no	NA	no	no	no	no	no	no	no	no	no	island	no	no	no	no	no	no	no	no	no	no	no
240	cg00168042	NA	NA	NA	no	island	no	no	no	no	NA	NA	NA	NA	NA	NA	island	NA	NA	no	no	island	island	no	no	island	island	island	NA	NA	island	island	NA	NA	no	island	NA	island	no	no	island	no	island	no	island	NA	no	no	NA
241	cg00168721	no	no	no	no	no	no	no	no	no	no	no	no	no	no	no	no	no	no	no	no	no	no	no	no	no	no	NA	no	no	no	no	no	no	no	no	no	no	NA	no	no	no	no	no	NA	NA	no	no	no
242	cg00168727	no	no	no	no	no	no	no	no	no	no	no	no	no	no	no	no	no	no	NA	no	no	no	no	no	no	no	no	no	no	no	no	no	no	NA	no	no	no	no	no	no	NA	no	no	no	no	no	no	no
243	cg00168942	NA	NA	NA	NA	NA	NA	NA	NA	NA	NA	NA	NA	NA	NA	NA	NA	NA	NA	NA	NA	NA	NA	NA	NA	NA	NA	NA	NA	NA	NA	NA	NA	NA	NA	NA	NA	NA	NA	no	NA	NA	no	NA	NA	NA	NA	NA	NA
244	cg00169860	no	no	no	no	NA	no	NA	no	no	no	no	NA	no	NA	no	no	no	no	no	no	NA	no	no	no	no	no	no	NA	no	NA	no	NA	no	no	no	no	no	no	no	no	no	no	no	no	no	no	no	no
245	cg00170518	no	NA	no	NA	no	NA	NA	NA	NA	no	no	no	NA	NA	no	no	no	no	island	island	no	no	NA	no	NA	no	NA	NA	NA	no	no	NA	NA	no	NA	no	island	NA	no	no	no	no	NA	no	no	NA	NA	no
246	cg00174373	island	NA	island	NA	island	island	island	island	island	NA	island	NA	NA	NA	island	island	island	island	NA	island	island	island	NA	island	no	island	NA	island	island	NA	NA	island	island	island	island	island	NA	island	NA	NA	island	island	island	island	island	island	island	NA
247	cg00174687	NA	NA	no	no	NA	NA	NA	NA	NA	no	no	NA	no	no	NA	no	NA	NA	NA	no	no	no	NA	no	NA	no	NA	no	NA	NA	NA	no	NA	no	NA	NA	no	NA	no	no	NA	no	no	no	NA	NA	NA	NA
248	cg00175324	no	no	no	NA	no	no	no	no	NA	NA	no	NA	no	NA	no	no	no	no	no	no	no	no	no	no	no	no	no	no	no	NA	no	no	no	no	NA	no	NA	no	no	island	no	no	no	no	no	NA	NA	no
249	cg00176482	no	no	no	no	no	no	no	no	no	no	NA	no	no	no	no	no	no	no	no	no	no	no	no	no	no	no	no	no	no	no	no	no	no	no	no	no	no	no	no	no	no	no	no	no	no	no	no	no
250	cg00177385	NA	NA	no	no	NA	no	NA	NA	NA	no	no	NA	no	no	NA	NA	NA	no	NA	NA	no	NA	no	no	NA	NA	no	NA	no	NA	no	no	NA	NA	no	NA	no	NA	no	no	NA	no	NA	no	no	NA	NA	NA
251	cg00178703	NA	NA	no	island	NA	NA	no	no	no	no	no	NA	island	island	no	no	NA	no	NA	NA	no	island	island	NA	no	no	island	no	NA	no	island	no	NA	island	NA	NA	no	island	no	island	island	no	no	island	no	island	island	NA
252	cg00179574	no	no	no	no	NA	no	no	no	no	no	no	no	no	no	no	no	no	no	NA	NA	no	no	NA	no	no	no	no	no	no	no	no	NA	no	NA	NA	no	no	no	no	NA	NA	no	no	no	no	no	no	no
253	cg00179765	no	no	no	no	no	no	no	no	no	no	no	no	no	no	no	no	no	no	no	no	no	no	no	no	no	no	no	no	no	NA	no	no	no	no	no	no	no	no	no	no	no	no	no	no	no	no	no	no
254	cg00180385	no	no	NA	NA	no	no	NA	no	NA	NA	NA	no	NA	NA	NA	NA	no	NA	no	no	no	no	no	no	no	NA	no	NA	no	NA	NA	NA	no	no	no	no	no	NA	no	NA	no	no	no	no	NA	NA	NA	no
255	cg00180589	no	NA	no	no	no	no	NA	no	no	no	no	NA	no	no	no	NA	no	no	NA	no	no	no	no	no	no	no	no	no	no	no	no	no	no	no	no	no	no	no	no	no	no	no	no	no	no	no	no	no
256	cg00180801	no	no	no	no	no	no	no	NA	no	no	no	no	no	no	no	NA	no	no	island	no	no	no	no	no	NA	no	no	NA	no	no	no	no	no	no	NA	no	NA	no	no	no	no	no	no	no	no	no	no	no
257	cg00180917	island	no	island	NA	NA	NA	NA	NA	island	NA	island	island	NA	island	island	island	island	island	NA	NA	island	island	NA	NA	NA	island	NA	island	island	NA	NA	NA	island	island	island	island	NA	island	island	NA	island	island	island	NA	NA	island	island	no
258	cg00181100	no	no	no	no	NA	no	NA	NA	no	no	no	no	no	no	no	no	no	no	NA	no	no	no	NA	no	no	no	no	NA	no	NA	NA	no	no	no	no	no	NA	no	no	no	no	no	NA	no	no	no	no	NA
259	cg00181698	no	no	no	no	no	no	no	no	NA	no	no	no	no	no	no	no	no	no	no	no	no	no	no	no	no	no	no	no	no	no	no	no	no	no	no	no	no	NA	NA	no	no	no	NA	no	no	NA	NA	no
260	cg00183899	no	no	no	no	no	NA	no	no	no	no	NA	no	no	no	no	NA	no	no	NA	no	no	no	no	no	no	no	no	no	no	no	no	no	no	no	no	no	no	no	no	NA	no	no	no	no	no	no	no	no
261	cg00184699	no	no	NA	no	no	no	no	no	no	no	no	no	no	no	no	no	no	no	NA	no	no	no	no	no	no	NA	no	no	no	no	no	NA	no	NA	no	no	no	no	no	no	no	no	no	no	NA	no	no	no
262	cg00185982	no	no	no	NA	no	no	no	no	NA	no	no	no	no	no	no	NA	no	no	no	no	no	NA	no	no	no	no	no	no	no	no	no	no	NA	no	NA	no	no	NA	no	no	NA	no	no	no	island	NA	NA	no
263	cg00186529	NA	NA	NA	NA	NA	NA	NA	NA	NA	NA	NA	NA	NA	NA	NA	NA	NA	NA	NA	NA	NA	NA	NA	no	NA	NA	NA	NA	NA	NA	NA	NA	NA	NA	NA	NA	NA	NA	island	NA	NA	island	island	NA	NA	NA	NA	NA
264	cg00187380	no	island	island	NA	island	island	no	island	no	island	NA	island	island	island	island	island	no	island	NA	island	island	island	island	island	island	island	island	island	no	island	island	island	island	island	island	island	island	no	island	island	island	island	island	island	island	no	no	island
265	cg00187832	no	no	no	no	no	no	no	NA	no	no	no	no	no	no	no	no	no	no	no	no	NA	no	no	NA	no	no	no	no	no	no	NA	NA	no	no	no	no	no	no	no	no	no	no	no	no	no	no	no	NA
266	cg00189226	no	no	no	no	no	no	no	no	no	no	no	no	no	no	NA	NA	no	NA	no	no	no	no	no	no	no	no	no	NA	no	no	no	no	no	no	NA	no	NA	no	no	NA	no	no	no	island	no	NA	no	no
267	cg00190744	no	no	no	no	no	no	no	no	no	no	no	no	no	no	no	island	no	no	no	no	no	no	no	no	no	island	no	no	no	no	no	no	no	no	no	no	no	no	no	no	no	no	no	no	no	no	no	no
268	cg00190912	no	no	no	no	no	no	no	no	no	no	no	no	no	no	no	no	no	no	no	no	no	no	no	no	no	no	no	no	no	no	no	no	no	no	NA	no	no	no	no	no	no	no	no	no	no	no	no	no
269	cg00190934	NA	NA	NA	NA	NA	no	NA	NA	NA	NA	NA	NA	NA	NA	NA	NA	NA	NA	NA	NA	NA	NA	NA	NA	NA	NA	island	NA	NA	NA	NA	NA	NA	NA	island	NA	island	NA	NA	NA	NA	island	NA	NA	NA	NA	NA	island
270	cg00191058	no	no	no	no	NA	no	NA	no	no	NA	NA	no	no	no	NA	NA	no	NA	NA	NA	no	no	NA	no	no	no	no	no	no	NA	NA	no	no	no	no	no	no	no	no	no	no	no	no	no	NA	no	no	NA
271	cg00192066	no	no	no	no	NA	NA	no	no	no	no	no	no	no	no	no	NA	no	no	NA	no	no	no	no	no	NA	no	no	no	NA	no	no	no	no	no	no	no	no	no	no	no	no	no	no	NA	no	no	no	no
272	cg00192998	no	no	island	no	no	no	NA	no	no	no	NA	no	no	no	no	NA	no	no	no	no	no	no	no	no	no	no	no	NA	NA	island	no	no	no	no	no	no	no	no	no	no	no	no	no	no	NA	no	no	NA
273	cg00193075	no	no	no	no	no	no	no	no	no	no	no	no	no	no	no	no	no	no	NA	no	no	NA	no	no	no	no	no	no	no	no	no	no	no	no	no	no	no	no	no	no	no	no	NA	no	no	no	no	no
274	cg00193158	no	no	no	no	no	no	no	no	no	no	no	no	no	no	no	no	no	no	no	no	no	no	no	no	no	no	no	no	no	no	no	no	no	no	no	no	no	no	no	no	no	no	no	no	no	no	no	no
275	cg00193345	no	NA	no	no	no	NA	NA	no	no	NA	no	no	no	no	no	no	no	no	NA	NA	no	no	NA	no	no	no	no	NA	no	no	no	no	no	no	NA	no	NA	no	no	NA	no	no	no	island	island	no	no	no
276	cg00194126	no	no	NA	no	no	no	no	island	no	island	island	island	no	no	no	NA	no	island	NA	NA	island	NA	NA	island	island	NA	island	NA	island	island	island	island	island	island	island	island	NA	no	no	NA	island	island	no	NA	NA	no	no	island
277	cg00194146	NA	NA	NA	NA	NA	NA	NA	NA	NA	NA	NA	NA	NA	NA	NA	NA	NA	NA	NA	NA	NA	NA	NA	island	NA	NA	NA	NA	NA	NA	NA	NA	NA	NA	NA	NA	NA	NA	no	NA	NA	no	no	NA	NA	NA	NA	NA
278	cg00194417	no	no	no	no	no	NA	NA	no	no	no	no	no	no	no	no	NA	no	no	no	no	no	no	no	no	no	no	no	NA	no	NA	no	no	no	no	no	no	no	no	no	no	no	no	no	no	no	no	no	no
279	cg00194857	island	island	NA	no	no	island	NA	island	no	island	island	island	island	island	island	NA	island	island	NA	island	island	island	island	island	island	island	island	island	island	island	island	no	island	island	no	island	island	no	island	island	island	island	island	island	island	no	no	island
280	cg00195533	no	no	no	NA	no	no	no	no	NA	NA	NA	NA	NA	no	NA	no	no	NA	no	no	no	no	no	no	no	no	no	no	no	NA	no	no	no	no	no	no	NA	NA	no	no	no	no	no	no	no	NA	NA	no
281	cg00195577	island	island	island	island	island	island	island	island	island	no	island	island	island	island	island	island	island	island	NA	island	island	island	island	island	island	island	NA	NA	island	no	island	island	island	island	NA	island	island	island	island	island	island	island	island	NA	island	island	island	island
282	cg00196544	no	no	island	no	no	no	no	no	no	no	no	NA	no	no	no	island	no	no	no	island	island	no	no	no	no	island	no	no	no	no	no	island	no	no	island	no	island	no	no	island	no	no	no	island	island	no	no	no
283	cg00197024	no	no	no	no	no	no	no	no	no	no	no	no	no	no	no	NA	no	no	NA	no	no	no	no	no	no	no	no	no	no	no	no	no	no	no	no	no	no	no	no	NA	no	no	no	no	no	no	no	no
284	cg00197058	no	no	NA	NA	no	NA	no	NA	NA	no	no	no	island	no	island	NA	no	no	no	no	no	no	no	no	no	no	NA	NA	no	NA	NA	NA	no	no	NA	no	NA	NA	no	no	no	no	no	no	no	NA	NA	no
285	cg00197325	no	NA	no	no	no	no	no	no	no	NA	NA	no	no	no	no	no	no	NA	NA	NA	no	no	NA	no	no	no	no	no	no	NA	no	no	no	no	no	no	no	no	no	no	no	no	no	no	no	NA	no	no
286	cg00197456	island	no	island	NA	island	NA	NA	island	island	NA	island	island	no	no	island	island	no	island	NA	NA	NA	no	NA	island	NA	island	NA	NA	no	NA	island	NA	island	island	NA	NA	NA	island	NA	NA	island	no	island	NA	NA	NA	island	no
287	cg00199273	NA	NA	NA	NA	NA	NA	NA	NA	NA	NA	NA	NA	NA	NA	NA	NA	NA	NA	NA	NA	no	NA	no	no	NA	NA	no	no	NA	NA	no	NA	NA	NA	NA	NA	no	NA	no	no	NA	no	NA	no	NA	NA	NA	NA
288	cg00199899	no	no	no	no	no	no	no	no	no	no	no	no	no	no	no	no	no	no	no	no	no	no	no	no	NA	no	no	no	no	no	no	no	no	no	no	no	no	no	no	no	no	no	no	island	island	no	no	island
289	cg00200794	no	no	no	no	no	no	no	island	no	no	NA	no	no	no	no	no	no	no	island	no	no	no	island	no	no	no	no	no	no	island	no	no	no	no	no	no	island	no	no	no	no	no	no	no	no	no	no	no
290	cg00200899	island	island	NA	NA	island	island	island	island	island	island	NA	island	island	island	island	NA	island	island	NA	island	island	island	NA	island	island	NA	island	island	island	island	island	island	island	island	island	island	island	island	island	island	island	island	island	island	island	island	island	island
291	cg00201390	NA	NA	no	NA	NA	NA	NA	NA	NA	NA	NA	NA	NA	NA	NA	NA	NA	NA	NA	NA	NA	NA	NA	NA	NA	no	NA	no	NA	NA	NA	no	NA	NA	NA	NA	NA	NA	no	NA	NA	no	no	NA	no	NA	NA	NA
292	cg00202143	no	no	no	no	no	no	no	no	no	no	NA	no	no	no	no	NA	no	no	NA	no	NA	no	no	no	no	no	NA	no	no	no	no	no	no	no	no	no	no	no	NA	no	no	no	no	no	no	no	no	no
293	cg00202194	no	no	NA	no	no	no	NA	no	no	no	no	no	no	no	no	NA	no	no	NA	NA	no	no	no	no	no	NA	no	NA	no	no	no	no	no	no	NA	no	no	no	no	no	no	no	no	no	NA	no	no	no
294	cg00203745	no	no	no	no	NA	no	no	no	no	no	no	no	no	no	no	NA	no	no	NA	NA	no	no	NA	no	no	no	no	no	no	no	no	no	no	no	no	no	NA	no	no	NA	no	no	no	no	no	no	no	no
295	cg00204390	no	no	island	no	island	no	no	island	no	island	island	no	island	no	island	island	no	island	no	island	island	no	no	island	no	island	island	island	no	island	no	island	island	no	island	no	no	no	island	island	no	island	island	island	island	no	no	island
296	cg00204462	no	no	no	no	no	no	no	no	no	no	no	NA	no	no	no	no	no	no	no	no	no	no	no	no	no	no	NA	NA	no	no	no	NA	no	no	no	no	no	no	no	no	no	no	no	no	no	no	no	no
297	cg00205229	NA	NA	no	no	NA	NA	NA	NA	no	no	NA	no	no	no	no	NA	no	no	NA	NA	NA	no	no	no	no	no	NA	NA	no	no	no	no	no	no	NA	no	no	no	no	NA	no	no	no	no	no	no	no	no
298	cg00205619	no	NA	no	no	no	no	no	no	no	no	no	no	no	no	no	no	no	no	no	no	no	NA	no	no	no	NA	no	no	no	no	no	no	no	NA	no	no	no	no	no	NA	NA	no	no	no	no	no	no	NA
299	cg00206304	island	island	island	NA	island	island	island	island	island	island	island	island	island	island	island	island	island	island	island	island	island	island	island	island	island	island	island	island	island	island	island	island	island	island	island	island	island	island	island	island	island	island	island	island	island	island	island	island
300	cg00207040	no	no	no	no	no	no	no	no	no	NA	island	no	no	no	no	no	no	island	no	no	no	no	no	no	no	no	no	no	no	no	no	no	no	no	no	no	island	no	no	island	no	no	no	no	no	no	no	no
301	cg00207813	no	no	no	no	NA	NA	NA	NA	no	no	no	NA	no	no	no	no	no	no	no	no	no	NA	no	no	no	no	no	no	no	no	no	no	no	no	no	no	no	no	no	no	no	no	no	no	no	no	no	no
302	cg00207962	no	no	island	no	no	no	NA	no	no	no	NA	no	no	no	no	island	no	no	NA	island	no	no	no	no	no	island	no	no	no	no	no	no	no	no	no	no	island	no	no	island	no	no	no	island	no	no	no	no
303	cg00208586	no	no	no	no	NA	no	NA	NA	NA	no	no	NA	no	no	no	NA	no	no	NA	NA	no	no	no	no	no	no	NA	NA	no	NA	no	NA	NA	NA	NA	no	NA	no	no	NA	NA	no	no	NA	NA	no	no	no
304	cg00209445	no	no	no	no	no	no	no	no	no	no	no	no	no	no	no	no	no	no	no	no	no	no	no	no	no	no	no	no	no	no	no	no	no	no	no	no	no	no	no	no	no	no	no	no	no	no	no	no
305	cg00211337	no	no	no	no	no	no	no	no	no	no	no	no	no	NA	no	no	no	no	no	no	no	no	no	no	no	no	no	no	no	no	no	no	no	no	no	no	no	no	no	no	no	no	no	no	no	no	no	no
306	cg00211372	no	no	island	no	no	no	no	no	no	no	no	no	no	no	NA	NA	no	NA	island	island	NA	no	island	no	no	island	no	island	no	no	no	island	no	no	island	no	NA	no	NA	island	no	no	no	island	island	no	no	no
307	cg00211423	no	no	no	no	no	no	no	no	no	no	no	no	no	no	no	NA	no	no	no	no	no	no	no	no	no	no	no	no	no	no	no	no	no	no	no	no	no	no	NA	no	no	no	no	no	no	no	no	no
308	cg00211803	NA	NA	island	NA	NA	NA	NA	NA	NA	NA	NA	NA	NA	NA	NA	island	NA	NA	NA	NA	island	NA	NA	island	NA	island	NA	no	NA	island	no	island	NA	NA	NA	NA	NA	NA	NA	NA	NA	island	island	no	no	NA	NA	NA
309	cg00213533	no	no	no	no	no	no	NA	no	no	NA	no	no	no	no	no	NA	no	no	NA	no	no	no	no	no	no	no	no	no	no	NA	no	NA	no	no	no	no	no	no	no	no	no	no	no	no	no	no	no	no
310	cg00214262	no	no	island	no	island	no	no	NA	no	no	NA	island	NA	NA	no	island	no	no	island	island	island	island	island	island	no	NA	island	island	island	island	island	NA	island	no	NA	island	island	no	island	no	no	island	island	island	island	no	no	island
311	cg00215378	no	no	NA	no	no	no	NA	NA	no	NA	NA	no	no	no	NA	no	no	NA	no	no	no	no	no	no	no	NA	no	NA	no	no	NA	no	no	no	no	no	no	no	no	no	no	no	no	no	NA	no	no	no
312	cg00216013	no	NA	island	no	island	no	no	no	no	no	no	no	NA	no	no	island	no	no	NA	island	NA	no	no	island	no	island	NA	island	no	island	no	island	no	no	island	no	no	no	no	island	no	island	no	island	island	no	no	no
313	cg00216659	island	island	island	island	island	NA	island	island	island	island	island	island	island	island	island	NA	island	island	NA	NA	island	island	island	island	island	island	island	island	island	island	island	island	island	island	NA	island	NA	island	island	island	island	island	island	island	NA	island	island	island
314	cg00217702	no	no	no	no	no	no	NA	no	no	no	no	no	no	no	no	no	no	no	no	no	no	no	no	NA	no	no	no	no	no	no	no	no	no	no	no	no	no	no	no	no	no	no	no	no	no	no	no	no
315	cg00218407	no	no	no	no	no	no	NA	no	no	no	NA	no	no	no	no	no	no	no	no	no	no	no	no	no	no	no	no	no	no	island	no	no	no	no	no	no	no	no	no	no	no	no	no	no	no	no	no	no
316	cg00218447	no	no	island	no	no	no	no	no	no	no	no	no	no	no	no	island	no	no	island	island	island	no	island	island	no	NA	island	island	no	island	island	island	island	NA	island	no	island	no	island	no	NA	island	island	island	island	no	no	no
317	cg00219921	NA	NA	NA	NA	NA	NA	NA	NA	NA	NA	NA	NA	NA	NA	NA	NA	NA	NA	NA	NA	NA	NA	NA	NA	NA	NA	NA	NA	NA	NA	NA	NA	NA	NA	NA	NA	NA	NA	NA	NA	NA	no	no	NA	NA	NA	NA	NA
318	cg00220188	no	no	no	NA	no	no	NA	no	NA	NA	NA	no	NA	NA	NA	NA	no	NA	no	no	no	no	no	no	no	no	no	no	NA	no	no	no	no	no	no	NA	no	NA	no	NA	no	no	no	no	no	NA	NA	no
319	cg00220465	NA	NA	no	NA	NA	NA	NA	NA	NA	NA	NA	NA	NA	NA	NA	NA	NA	NA	NA	island	no	NA	island	no	NA	no	NA	island	NA	no	no	NA	NA	NA	NA	NA	NA	NA	no	NA	NA	no	no	island	no	NA	NA	NA
320	cg00220722	no	no	no	no	no	NA	NA	no	no	NA	NA	no	no	no	NA	no	no	NA	NA	NA	NA	NA	no	NA	no	no	NA	NA	NA	no	no	no	NA	NA	no	no	no	no	no	no	NA	no	no	NA	no	no	no	no
321	cg00220825	no	no	no	no	no	no	no	no	no	no	no	no	no	no	no	NA	no	no	no	no	no	no	no	no	no	no	no	no	no	no	no	no	no	no	no	no	no	no	no	no	no	no	no	no	no	no	no	no
322	cg00222071	island	no	island	no	NA	no	NA	island	no	island	island	island	island	island	no	NA	no	island	NA	island	island	island	island	island	island	island	island	island	island	island	NA	NA	island	island	island	island	island	no	island	island	island	island	island	island	island	no	no	island
323	cg00222474	no	no	island	no	island	no	no	island	no	no	no	island	island	no	no	island	no	no	NA	island	island	no	island	island	no	island	island	island	no	island	no	NA	island	no	island	island	island	no	island	island	no	island	island	island	island	no	no	island
324	cg00223609	no	no	NA	no	no	no	no	no	no	no	no	no	no	no	no	no	no	no	no	no	no	NA	no	no	no	NA	NA	no	no	NA	NA	NA	no	no	NA	no	no	no	no	no	no	no	no	no	NA	no	no	no
325	cg00225449	NA	NA	island	NA	NA	NA	no	NA	no	no	no	NA	NA	NA	no	NA	NA	no	NA	NA	no	no	no	no	no	no	NA	no	NA	NA	no	no	NA	no	no	NA	no	no	no	NA	no	no	no	NA	no	no	no	NA
326	cg00227334	no	no	no	no	no	no	no	no	no	no	no	no	no	no	no	no	no	no	no	no	no	no	no	no	no	NA	no	no	no	no	no	no	no	no	no	no	no	no	no	no	no	no	no	no	no	no	no	no
327	cg00228489	NA	NA	no	NA	NA	NA	NA	NA	NA	NA	NA	NA	NA	NA	NA	NA	NA	NA	no	no	no	NA	no	no	NA	no	no	NA	NA	no	NA	no	NA	NA	NA	NA	no	NA	no	island	NA	no	no	island	island	NA	NA	NA
328	cg00230271	NA	NA	NA	NA	NA	NA	NA	NA	NA	NA	NA	NA	NA	NA	NA	NA	NA	NA	NA	NA	no	NA	NA	island	NA	NA	NA	NA	NA	NA	NA	NA	NA	NA	NA	NA	NA	NA	no	NA	NA	no	island	NA	NA	NA	NA	NA
329	cg00232174	island	island	NA	island	island	island	NA	island	island	island	island	island	island	island	island	island	island	island	NA	island	island	island	island	island	NA	NA	island	island	island	island	island	island	island	island	island	island	island	island	island	island	island	island	island	island	island	island	island	island
330	cg00234132	no	no	island	no	NA	no	no	no	no	no	no	no	NA	no	island	NA	no	no	NA	NA	island	no	island	island	no	no	island	no	island	island	island	island	no	NA	no	no	NA	no	no	NA	no	island	no	NA	no	no	no	no
331	cg00234378	no	no	no	no	no	no	no	no	no	no	NA	no	no	no	no	no	no	no	NA	no	no	no	no	no	no	no	no	no	no	no	no	no	no	no	no	no	no	no	no	no	no	no	no	no	no	no	no	no
332	cg00235789	no	no	no	no	no	no	no	no	no	no	no	no	no	no	no	no	no	no	island	island	no	NA	no	no	no	no	no	no	no	no	no	no	no	island	no	no	island	no	no	no	island	no	no	no	no	no	no	no
333	cg00236075	no	no	no	no	no	no	no	no	no	no	no	no	no	no	no	no	no	no	NA	no	no	no	no	no	no	NA	no	no	no	no	no	no	no	no	no	no	no	no	no	no	no	no	no	no	no	no	no	no
334	cg00236139	NA	NA	island	NA	NA	NA	NA	NA	NA	NA	NA	NA	NA	NA	NA	NA	NA	NA	NA	NA	island	NA	island	island	NA	island	NA	NA	NA	island	NA	NA	NA	NA	NA	NA	NA	NA	island	island	NA	island	island	island	NA	NA	NA	NA
335	cg00236396	no	no	NA	no	NA	NA	no	no	no	no	no	no	no	no	no	NA	NA	no	NA	NA	no	no	no	no	no	no	NA	NA	no	NA	no	NA	no	no	NA	no	no	no	no	no	no	no	no	no	NA	no	no	no
336	cg00238638	no	no	NA	no	NA	NA	NA	no	no	no	no	no	island	island	no	NA	no	no	island	no	no	no	no	no	no	no	island	no	no	no	no	no	no	no	no	no	no	no	no	no	no	no	no	no	island	no	no	NA
337	cg00238826	no	no	no	NA	NA	no	no	no	no	NA	NA	NA	no	no	NA	NA	no	NA	no	no	NA	no	NA	no	NA	no	no	NA	NA	no	no	NA	no	NA	NA	NA	no	no	no	no	NA	no	no	no	NA	NA	NA	NA
338	cg00239815	no	no	no	no	no	no	no	no	no	no	no	no	no	no	no	no	no	no	no	no	no	no	no	no	no	no	no	NA	no	no	no	no	no	no	NA	no	no	no	no	no	no	no	no	no	no	no	no	no
339	cg00240737	no	no	no	no	no	no	NA	no	no	no	no	no	no	no	no	NA	no	no	island	no	no	no	no	no	no	no	no	no	no	no	no	no	no	no	no	no	no	no	no	no	no	no	no	no	no	no	no	no
340	cg00240849	NA	NA	NA	no	no	no	NA	NA	no	no	no	NA	no	no	no	NA	NA	no	no	no	NA	no	no	no	NA	NA	NA	NA	NA	NA	NA	NA	NA	NA	NA	NA	no	no	NA	NA	NA	no	NA	NA	NA	no	no	NA
341	cg00242883	NA	NA	no	NA	NA	NA	NA	NA	NA	NA	NA	NA	NA	NA	NA	no	NA	NA	NA	no	no	NA	no	no	no	no	no	no	NA	no	NA	NA	NA	NA	no	NA	no	NA	no	no	NA	no	no	no	no	NA	NA	NA
342	cg00243488	no	no	no	no	no	no	NA	no	no	no	no	NA	no	no	no	no	no	no	no	no	no	no	no	no	no	no	no	no	no	no	no	no	no	no	no	NA	no	no	no	no	no	no	no	no	no	no	no	NA
343	cg00244134	no	no	no	no	no	no	NA	no	no	no	no	no	no	no	no	no	no	no	no	no	no	no	no	no	no	no	no	no	no	no	no	no	no	no	no	no	no	no	no	no	no	no	no	no	no	no	no	no
344	cg00244213	island	island	island	island	island	island	island	island	island	island	island	island	island	island	NA	island	island	island	island	island	island	island	island	island	island	island	island	island	island	island	island	island	island	island	island	island	island	island	island	island	island	no	island	island	island	island	island	island
345	cg00246701	no	no	NA	no	no	NA	no	no	no	NA	no	no	no	no	no	NA	no	NA	NA	no	no	no	no	no	no	no	no	no	no	NA	no	no	no	no	no	no	no	no	no	no	no	no	no	no	no	no	no	no
346	cg00246767	no	no	no	no	no	no	no	no	no	no	no	no	no	no	no	NA	no	no	NA	NA	no	no	no	no	no	no	no	no	no	no	no	no	no	no	no	no	no	no	no	NA	no	no	no	NA	no	no	no	no
347	cg00247020	island	island	island	NA	island	island	island	island	island	NA	island	island	NA	island	island	NA	island	island	NA	island	island	island	island	NA	island	island	island	island	island	island	NA	island	island	island	NA	NA	island	island	island	island	island	island	island	island	NA	island	island	island
348	cg00247437	no	no	NA	no	no	no	no	no	no	no	no	no	no	no	no	NA	no	no	NA	NA	no	no	no	no	no	no	no	no	no	no	NA	island	no	no	no	no	NA	no	no	NA	no	no	no	no	no	no	no	no
349	cg00247864	no	no	no	no	no	no	no	no	no	no	no	no	no	no	no	no	no	no	no	no	no	no	no	no	NA	no	no	NA	no	NA	NA	NA	no	no	no	no	NA	no	no	no	no	no	no	no	no	no	no	no
350	cg00247972	no	no	no	no	no	no	no	no	no	no	no	no	no	no	no	no	no	no	no	no	no	NA	no	no	no	no	no	no	no	no	no	no	no	no	no	no	no	no	no	no	no	no	no	no	NA	no	no	no
351	cg00249321	no	no	no	no	no	no	no	no	no	no	no	NA	no	no	no	NA	no	no	no	no	no	no	no	no	no	no	no	no	no	no	no	no	no	no	no	no	no	no	no	no	no	no	no	no	NA	no	no	no
352	cg00249744	island	NA	island	island	island	island	NA	island	island	island	island	island	island	island	island	island	island	island	NA	island	island	island	island	NA	island	island	island	NA	island	NA	NA	island	island	island	NA	island	island	island	island	island	island	island	island	island	NA	island	island	island
353	cg00249943	no	no	no	no	no	no	no	no	no	no	no	no	no	no	no	no	no	no	no	no	no	no	no	no	no	no	no	no	no	no	no	no	no	NA	no	no	no	no	no	no	no	no	no	no	no	no	no	no
354	cg00250171	no	no	no	no	no	no	NA	no	no	no	no	NA	no	no	no	no	no	no	no	no	no	no	no	no	island	no	NA	no	no	no	no	no	no	no	NA	NA	no	no	no	no	no	no	no	no	NA	no	no	NA
355	cg00250365	no	no	no	NA	no	no	NA	no	no	no	no	no	no	no	no	NA	no	no	NA	NA	NA	no	no	no	no	no	no	NA	no	no	no	no	no	no	no	no	no	no	no	NA	no	no	no	no	NA	no	no	no
356	cg00250826	no	no	no	no	no	no	no	no	no	no	no	NA	no	no	no	no	no	no	no	no	no	no	no	no	no	no	no	no	no	no	no	no	no	no	no	no	no	no	no	no	no	no	no	no	no	no	no	no
357	cg00251344	no	no	no	no	NA	NA	no	no	no	no	no	no	no	no	no	no	no	no	NA	NA	no	no	NA	no	NA	NA	NA	NA	no	NA	no	no	no	no	no	no	NA	no	no	NA	no	no	no	no	no	no	no	no
358	cg00251385	no	no	no	no	no	no	NA	no	no	no	no	no	no	no	no	no	no	no	no	no	NA	no	no	no	no	no	no	no	no	no	no	no	no	no	no	no	no	no	no	no	no	no	no	no	no	no	no	no
359	cg00251628	no	no	NA	no	no	NA	NA	NA	no	no	no	no	no	no	no	NA	no	no	no	no	NA	no	no	no	no	no	NA	NA	no	NA	no	NA	no	NA	NA	no	NA	NA	no	no	NA	no	no	no	no	no	NA	NA
360	cg00251636	no	no	no	no	no	no	no	no	no	no	no	no	no	no	NA	no	no	no	no	no	no	no	no	no	no	no	no	no	no	no	no	no	no	no	no	NA	no	no	no	no	no	no	no	no	no	no	no	NA
361	cg00252404	no	no	NA	no	NA	NA	NA	NA	NA	NA	NA	no	no	no	NA	NA	no	NA	NA	NA	no	NA	NA	no	NA	NA	NA	no	no	NA	NA	NA	NA	NA	NA	no	NA	no	no	NA	NA	no	no	NA	no	no	no	no
362	cg00252955	no	no	no	no	NA	NA	no	no	no	no	no	NA	no	no	no	no	no	no	no	no	no	no	no	no	no	no	no	no	no	NA	no	NA	NA	no	no	no	no	no	no	no	no	no	no	no	no	no	no	no
363	cg00253748	no	NA	no	no	no	no	no	no	no	NA	no	NA	no	no	NA	NA	no	no	no	no	no	no	no	NA	no	NA	no	no	no	NA	no	no	no	no	no	NA	no	NA	no	no	no	no	no	NA	no	no	no	no
364	cg00253867	no	no	no	no	no	no	no	no	no	no	no	no	no	no	no	no	no	no	no	no	NA	no	no	no	no	no	no	no	no	no	no	no	no	no	NA	no	no	no	no	no	no	no	NA	no	no	no	no	no
365	cg00256784	no	no	no	no	no	no	no	no	no	no	no	no	no	no	no	no	no	no	no	no	no	no	no	no	no	no	NA	no	no	no	no	no	no	no	no	no	no	no	no	no	no	no	no	no	no	no	no	no
366	cg00256932	no	NA	NA	no	NA	NA	NA	no	no	NA	NA	no	no	no	NA	NA	no	NA	NA	NA	no	no	NA	no	no	no	no	NA	no	no	no	NA	no	NA	NA	no	NA	no	no	NA	NA	no	no	NA	NA	no	no	no
367	cg00257455	NA	NA	NA	NA	NA	NA	NA	NA	NA	NA	NA	NA	NA	NA	NA	NA	NA	NA	NA	NA	NA	NA	NA	NA	NA	NA	NA	NA	NA	NA	NA	NA	NA	NA	NA	NA	NA	NA	no	NA	NA	no	no	NA	NA	NA	NA	NA
368	cg00257941	no	no	NA	no	no	no	NA	no	no	no	NA	no	no	no	no	NA	no	no	no	no	no	no	no	no	no	NA	no	no	no	no	no	no	no	no	no	no	no	no	NA	no	no	no	no	no	no	no	no	no
369	cg00257950	NA	NA	no	NA	NA	NA	NA	NA	NA	NA	NA	NA	NA	NA	NA	NA	NA	NA	NA	NA	NA	NA	NA	NA	NA	no	NA	no	NA	NA	NA	NA	NA	NA	NA	NA	NA	NA	NA	NA	NA	no	no	NA	NA	NA	NA	NA
370	cg00258173	no	no	no	no	no	no	no	no	no	no	no	no	no	no	no	island	no	no	island	island	island	no	no	island	no	no	no	no	no	NA	no	no	no	no	no	no	island	no	no	island	no	island	no	island	no	no	no	no
371	cg00258262	no	no	no	no	no	no	no	no	no	NA	NA	NA	no	no	no	NA	no	NA	no	no	no	NA	NA	no	NA	no	no	NA	NA	no	no	NA	no	NA	NA	NA	no	no	no	NA	NA	no	no	NA	no	no	no	no
372	cg00259292	no	no	no	no	no	NA	no	no	no	no	no	no	no	no	no	no	no	no	no	no	no	no	no	no	no	no	no	no	no	no	no	no	no	no	no	no	no	no	no	no	no	no	no	no	NA	no	no	no
373	cg00259935	no	no	no	no	no	no	NA	no	no	no	no	no	no	no	no	no	no	no	no	no	no	no	no	no	no	no	no	no	no	no	no	no	no	no	no	no	no	no	no	no	no	no	NA	no	no	no	no	no
374	cg00259969	no	no	no	no	no	no	no	no	no	no	no	no	no	no	no	no	NA	no	no	no	no	no	no	no	no	no	no	no	no	no	no	no	no	no	no	no	no	no	no	no	no	no	no	no	no	no	no	no
375	cg00261096	no	no	no	no	no	no	no	no	no	no	no	no	no	no	no	no	no	no	no	no	no	no	no	no	no	no	no	no	NA	no	no	no	no	no	no	no	no	no	no	no	no	no	no	no	no	no	no	no
376	cg00261570	no	no	NA	no	no	no	no	no	no	no	no	no	no	no	no	no	no	no	NA	no	no	no	no	no	no	no	no	NA	no	no	no	no	no	no	no	no	no	no	no	no	no	no	no	no	NA	no	no	no
377	cg00261781	NA	NA	NA	NA	NA	NA	NA	NA	NA	NA	NA	NA	NA	NA	NA	NA	NA	NA	NA	NA	NA	NA	NA	NA	NA	NA	NA	NA	NA	NA	NA	NA	NA	NA	NA	NA	NA	NA	island	NA	NA	island	NA	NA	NA	NA	NA	NA
378	cg00262856	no	no	NA	no	NA	no	no	no	no	no	no	no	no	no	no	NA	no	no	NA	NA	no	no	no	no	no	NA	no	NA	no	NA	NA	NA	no	no	NA	no	NA	no	no	no	no	no	no	NA	NA	no	no	no
379	cg00263654	no	no	no	no	no	no	NA	no	no	NA	no	no	no	no	no	no	no	no	no	no	no	no	no	no	no	no	no	NA	no	no	NA	NA	NA	no	NA	no	no	no	no	no	no	no	no	no	NA	no	no	no
380	cg00264131	no	no	no	no	no	no	NA	no	NA	no	NA	no	no	no	no	NA	no	no	NA	no	no	no	no	no	no	no	no	no	no	no	no	no	no	no	NA	no	no	no	no	no	no	no	no	no	no	no	no	no
381	cg00264579	island	island	NA	island	island	NA	NA	island	island	NA	island	island	island	no	NA	NA	island	island	NA	NA	island	island	island	island	island	island	island	island	island	island	NA	island	island	island	island	island	island	island	island	island	island	island	island	island	island	island	island	island
382	cg00264615	no	no	no	no	no	no	no	no	no	no	no	no	no	no	no	no	no	no	no	no	no	no	no	no	no	no	no	NA	no	no	no	no	no	no	no	no	no	no	no	NA	no	no	no	no	NA	no	no	no
383	cg00265484	NA	NA	NA	NA	NA	NA	NA	NA	NA	NA	NA	NA	NA	NA	NA	NA	NA	NA	NA	NA	no	NA	NA	NA	NA	NA	NA	NA	NA	NA	NA	no	NA	NA	NA	NA	NA	NA	no	NA	NA	no	no	NA	NA	NA	NA	NA
384	cg00266822	NA	NA	NA	NA	NA	no	no	no	NA	NA	NA	NA	NA	NA	NA	no	NA	NA	no	no	no	NA	no	NA	NA	no	no	NA	NA	island	no	no	NA	NA	NA	NA	NA	NA	no	NA	NA	no	no	NA	NA	NA	NA	NA
385	cg00267231	no	no	no	no	NA	NA	no	no	no	no	no	no	no	no	no	NA	no	no	no	no	no	no	no	no	no	no	no	no	no	no	no	no	no	no	no	no	no	no	no	no	no	no	no	no	no	no	no	no
386	cg00267482	island	island	NA	island	island	island	NA	island	island	island	island	island	island	island	island	island	island	island	NA	island	island	island	island	island	island	island	island	island	island	island	island	island	island	island	island	island	island	island	island	island	island	island	NA	island	island	island	island	island
387	cg00267853	no	no	no	NA	no	no	NA	no	NA	no	NA	NA	NA	NA	no	NA	no	no	no	no	no	no	no	no	no	no	NA	NA	no	NA	no	no	no	no	no	NA	no	NA	no	no	no	no	no	no	NA	NA	NA	no
388	cg00269503	island	island	island	NA	island	NA	NA	island	island	NA	NA	island	NA	island	island	NA	island	island	NA	NA	island	island	island	island	island	island	island	island	island	NA	island	island	NA	island	NA	island	island	island	island	island	island	island	island	island	island	island	island	island
389	cg00270194	island	island	island	island	island	no	island	island	island	island	island	island	island	island	island	island	no	island	island	island	island	island	island	island	island	island	island	island	island	island	island	island	island	island	island	island	island	island	island	island	island	island	island	island	island	island	island	island
390	cg00271154	island	island	island	island	NA	island	NA	island	island	island	island	island	NA	island	island	island	island	island	NA	NA	island	no	island	island	island	island	NA	island	island	island	island	island	island	island	island	island	NA	island	island	island	island	island	island	NA	island	island	island	NA
391	cg00271378	no	NA	no	no	NA	no	no	NA	no	no	no	no	no	no	no	NA	no	no	NA	NA	no	no	no	no	NA	no	no	NA	no	no	no	no	no	no	no	no	no	no	no	no	no	no	no	no	no	no	no	NA
392	cg00271426	island	island	island	island	island	island	island	island	island	NA	NA	island	island	island	island	NA	island	NA	NA	island	island	island	island	island	island	island	island	NA	island	island	island	island	NA	island	NA	island	island	island	island	island	island	no	island	island	island	island	island	island
393	cg00271703	no	no	NA	no	no	no	no	NA	no	no	NA	no	no	no	no	NA	no	no	no	no	no	no	no	no	no	no	no	no	no	no	no	no	no	no	no	no	no	no	no	no	no	no	no	no	no	no	no	no
394	cg00272971	island	island	island	island	island	island	NA	island	island	island	island	island	island	island	island	NA	island	island	NA	island	island	island	island	island	island	island	island	island	island	island	island	island	island	island	island	island	island	island	island	island	island	island	island	island	island	island	island	island
395	cg00273046	no	no	no	no	no	no	NA	no	no	no	no	NA	no	no	no	NA	no	no	NA	no	no	NA	no	no	no	no	NA	no	no	no	no	no	no	no	NA	no	NA	no	no	NA	no	no	no	no	no	no	no	no
396	cg00273076	no	no	no	no	no	no	NA	no	no	no	no	NA	no	no	no	NA	no	no	no	no	NA	no	no	no	no	no	no	no	no	no	no	no	no	no	no	no	NA	no	no	no	no	no	no	NA	no	no	no	no
397	cg00274492	no	no	no	no	no	no	no	no	no	no	no	no	no	no	no	no	no	no	island	island	no	no	no	NA	no	no	no	no	NA	no	no	no	no	no	island	no	no	no	no	no	no	no	no	no	no	no	no	no
398	cg00279054	no	no	island	no	no	no	no	no	no	no	no	island	no	NA	no	island	no	no	NA	island	no	island	NA	no	no	island	no	no	island	NA	no	NA	island	no	no	NA	island	no	no	island	no	no	no	island	island	no	no	island
399	cg00279752	no	no	no	no	no	NA	NA	NA	no	no	no	no	no	no	no	NA	no	no	no	no	no	no	no	NA	no	no	no	no	no	no	no	NA	no	no	no	no	no	no	no	no	no	no	NA	no	NA	no	no	no
400	cg00280963	no	no	no	no	no	no	no	no	no	no	no	no	no	no	no	no	no	no	no	no	no	no	no	no	no	no	no	no	no	no	NA	no	no	no	no	no	no	no	no	no	no	no	no	no	no	no	no	no
401	cg00281024	NA	no	no	NA	NA	no	no	no	no	no	no	no	no	no	no	NA	no	no	NA	no	NA	no	no	no	no	no	no	no	no	NA	no	no	NA	no	no	no	NA	NA	no	no	no	no	NA	no	no	no	no	no
402	cg00281640	no	NA	no	no	no	no	no	no	no	no	no	no	no	no	no	NA	no	no	no	no	no	no	no	no	no	no	no	no	no	no	no	no	no	no	no	no	no	no	NA	no	no	no	no	no	NA	no	no	no
403	cg00281833	no	no	NA	no	NA	no	NA	no	no	no	no	no	no	no	no	NA	no	no	NA	NA	no	no	NA	no	no	NA	no	NA	no	no	no	no	no	no	NA	no	NA	no	no	NA	no	no	no	no	NA	no	no	no
404	cg00282490	no	no	no	no	no	no	NA	no	no	no	NA	no	no	no	no	NA	no	no	no	no	no	no	no	no	no	no	no	no	no	no	no	no	no	no	no	no	no	no	no	no	no	no	no	no	no	no	no	no
405	cg00282704	island	island	island	island	no	no	island	island	island	island	island	NA	island	island	island	island	island	island	NA	island	island	island	island	island	island	no	island	island	island	island	island	no	island	island	NA	island	island	island	island	island	island	island	island	island	island	island	island	island
406	cg00282792	no	NA	no	no	no	no	NA	no	no	no	no	no	no	no	no	NA	no	no	no	no	NA	no	no	no	no	no	no	no	no	no	no	no	no	no	no	no	no	no	no	no	no	no	no	no	no	no	no	no
407	cg00284078	no	no	no	no	no	no	NA	no	no	no	no	no	no	no	no	NA	no	no	no	no	no	no	no	no	NA	no	no	no	no	no	no	no	no	no	no	no	no	no	no	no	no	no	no	no	no	no	no	no
408	cg00286137	no	no	no	no	no	no	NA	no	no	no	no	no	no	no	no	island	no	no	no	no	no	no	no	no	no	island	no	no	no	no	no	island	no	no	island	no	no	no	no	no	no	no	no	island	no	no	no	no
409	cg00286320	no	no	no	no	no	no	no	no	no	NA	island	no	no	no	island	island	no	island	no	no	island	no	no	island	no	island	no	no	no	island	no	no	no	no	island	no	NA	no	island	no	no	no	island	island	no	no	no	no
410	cg00286916	island	island	island	island	island	island	island	island	island	island	island	island	island	island	island	island	island	island	NA	island	island	island	island	island	island	island	island	island	island	island	island	island	island	island	island	island	island	island	island	island	island	island	island	island	island	island	island	island
411	cg00287915	NA	NA	NA	NA	NA	NA	NA	NA	NA	NA	NA	NA	NA	NA	NA	NA	NA	NA	NA	NA	NA	NA	NA	no	NA	NA	NA	NA	NA	NA	NA	NA	NA	NA	NA	NA	NA	NA	no	NA	NA	no	NA	NA	NA	NA	NA	NA
412	cg00289591	no	no	no	no	no	no	no	no	no	no	no	no	no	no	no	no	no	no	no	no	no	no	no	no	no	no	no	no	no	no	no	no	no	no	no	NA	no	no	no	no	no	no	no	no	no	no	no	no
413	cg00290109	no	no	no	no	no	no	no	NA	no	no	NA	no	no	no	no	NA	no	no	no	no	no	no	no	no	no	no	no	no	no	no	no	no	NA	no	no	no	no	no	no	no	no	no	no	no	no	no	no	no
414	cg00290302	no	no	no	no	no	no	no	no	no	no	no	no	no	no	no	NA	no	no	NA	no	no	no	no	no	no	no	no	no	no	no	no	no	no	no	NA	no	no	no	no	no	no	no	no	no	no	no	no	no
415	cg00290812	no	no	no	no	island	no	no	no	no	no	no	no	no	no	no	no	no	no	island	island	no	no	no	no	no	no	island	NA	no	no	no	island	no	no	no	no	no	no	no	no	no	no	no	no	no	no	no	no
416	cg00292639	no	no	no	no	no	no	no	no	no	no	NA	no	no	no	no	no	no	no	no	no	no	no	no	no	no	no	island	no	no	island	island	island	no	no	island	no	no	no	no	no	no	no	no	no	no	no	no	island
417	cg00293511	island	island	island	island	island	island	island	island	island	island	island	NA	island	island	island	island	island	island	NA	island	NA	island	island	island	island	island	island	island	island	island	island	island	island	island	island	island	island	island	island	island	island	island	island	island	island	island	island	island
418	cg00294442	island	island	island	NA	island	NA	island	island	island	island	island	island	NA	island	island	island	island	island	NA	island	island	island	island	island	island	island	island	island	island	NA	island	NA	island	island	island	island	NA	island	island	island	island	island	island	NA	island	island	island	island
419	cg00295657	island	island	no	no	no	island	no	no	no	island	island	island	no	island	island	island	island	island	NA	no	no	no	island	no	no	no	island	no	island	no	no	no	island	no	no	NA	NA	no	no	island	no	no	no	island	no	no	no	island
420	cg00295725	no	no	no	no	no	NA	NA	no	no	NA	no	no	no	no	no	NA	no	island	no	no	no	no	no	no	no	no	no	no	no	no	island	no	no	no	no	no	no	no	no	no	no	no	no	no	no	no	no	no
421	cg00296110	island	island	island	NA	island	island	island	island	NA	island	NA	island	island	island	island	island	island	island	no	island	island	island	island	island	island	island	island	island	island	island	island	island	island	island	island	island	island	NA	island	island	island	island	island	island	island	NA	NA	island
422	cg00296428	no	no	no	no	no	no	no	no	no	no	no	no	no	no	no	no	no	no	NA	NA	no	no	no	no	no	no	NA	no	no	no	no	island	no	no	no	no	no	no	NA	no	no	no	no	no	no	no	no	no
423	cg00297075	no	no	no	no	no	no	NA	no	no	no	no	NA	no	no	no	no	no	no	no	no	no	no	no	no	no	no	no	no	no	no	no	no	no	no	no	no	no	no	no	no	no	no	no	no	no	no	no	no
424	cg00297600	NA	NA	NA	NA	NA	NA	NA	NA	NA	NA	NA	NA	NA	NA	NA	NA	NA	NA	NA	NA	NA	NA	NA	NA	NA	NA	NA	NA	NA	NA	NA	NA	NA	NA	NA	NA	NA	NA	no	NA	NA	no	no	NA	NA	NA	NA	NA
425	cg00297805	no	no	no	no	no	no	NA	no	no	no	no	no	no	no	no	NA	no	no	no	no	no	no	no	no	no	no	no	no	no	no	no	no	no	no	no	no	no	no	no	no	no	no	no	no	no	no	no	no
426	cg00297951	no	no	no	no	no	no	NA	NA	NA	no	no	no	no	no	no	NA	no	no	NA	no	no	no	no	no	no	no	NA	NA	no	NA	NA	NA	NA	no	NA	no	NA	no	no	NA	no	no	no	no	NA	no	no	no
427	cg00298032	no	no	no	no	NA	no	no	NA	island	no	no	no	island	no	no	no	no	no	no	no	no	no	no	no	NA	no	NA	no	NA	island	no	island	no	no	island	no	island	island	NA	NA	no	no	no	no	island	no	island	no
428	cg00298301	no	no	no	no	no	no	no	no	no	NA	NA	NA	no	no	no	NA	no	NA	NA	no	no	no	no	no	no	no	no	no	no	no	no	no	no	no	no	no	no	no	no	no	no	no	no	no	no	no	no	no
429	cg00298697	island	island	island	no	island	island	no	island	island	no	island	island	NA	NA	island	island	island	island	NA	island	island	island	no	island	NA	island	island	NA	island	NA	island	island	island	island	island	island	NA	island	island	island	island	no	island	island	island	island	island	island
430	cg00299517	no	no	NA	NA	NA	NA	NA	NA	no	island	NA	NA	no	no	no	no	no	island	no	NA	no	no	island	no	NA	no	island	NA	no	no	no	NA	NA	no	island	NA	no	no	no	NA	no	no	no	NA	NA	no	no	NA
431	cg00300211	no	no	no	no	no	no	no	no	no	no	no	no	no	no	no	NA	no	no	NA	NA	no	no	NA	no	no	NA	no	NA	no	NA	NA	NA	NA	NA	NA	no	NA	no	no	NA	no	no	NA	NA	NA	no	no	no
432	cg00300224	no	no	no	no	no	no	NA	no	no	NA	no	no	no	no	no	NA	no	no	no	no	no	no	no	no	no	no	no	no	no	no	no	no	no	NA	no	no	no	no	no	no	no	no	no	no	no	no	no	no
433	cg00300233	no	no	no	no	no	no	no	no	no	no	no	no	no	no	no	no	no	no	no	no	no	no	no	no	no	no	no	NA	no	no	no	no	no	NA	no	no	no	no	no	no	no	no	no	no	no	no	no	no
434	cg00301020	no	no	no	no	no	no	NA	no	no	no	no	no	no	no	no	no	no	no	NA	no	no	no	no	no	no	no	NA	no	no	no	no	NA	no	NA	no	no	no	no	no	no	no	no	no	no	no	no	no	no
435	cg00301226	no	no	no	no	no	NA	NA	no	no	NA	no	no	no	no	NA	NA	no	no	no	no	no	no	no	no	no	no	no	no	no	no	no	no	no	no	no	no	no	no	NA	no	no	no	no	no	no	no	no	no
436	cg00301801	NA	no	NA	NA	no	no	no	NA	NA	NA	no	no	no	no	no	NA	NA	no	NA	NA	no	no	NA	NA	NA	NA	NA	no	no	no	no	no	no	no	no	no	NA	no	no	NA	no	no	no	no	NA	no	no	no
437	cg00304629	island	island	island	NA	island	island	island	island	island	no	island	island	island	island	island	NA	no	island	NA	island	island	island	island	island	island	island	island	NA	island	island	island	island	island	island	island	island	island	island	island	island	island	island	island	island	NA	island	island	island
438	cg00304877	no	no	no	NA	NA	NA	NA	no	NA	no	no	NA	no	no	no	NA	no	no	NA	NA	no	NA	NA	no	no	no	no	no	no	no	NA	no	no	NA	no	no	NA	NA	no	NA	NA	no	NA	no	NA	NA	NA	NA
439	cg00306239	no	no	no	no	no	NA	NA	no	no	no	no	no	NA	NA	no	NA	no	no	no	no	NA	no	no	no	no	no	no	NA	no	NA	no	NA	no	no	no	no	no	no	no	no	no	no	no	no	NA	no	no	no
440	cg00307913	no	no	no	no	no	no	no	no	NA	no	no	no	no	no	no	NA	no	no	NA	NA	no	NA	NA	no	no	no	no	no	no	no	no	no	no	no	no	no	NA	no	no	NA	no	no	no	no	no	no	no	no
441	cg00308441	island	island	island	NA	island	island	island	island	island	island	island	island	NA	island	island	island	island	island	NA	island	island	island	island	island	island	island	island	island	NA	NA	NA	island	island	island	island	island	NA	island	island	island	island	island	island	island	island	island	island	island
442	cg00308763	NA	NA	no	NA	NA	NA	NA	NA	NA	no	no	NA	NA	NA	no	NA	NA	NA	NA	NA	NA	NA	NA	no	NA	no	NA	NA	NA	no	NA	no	NA	no	NA	NA	no	NA	no	NA	no	no	no	no	NA	NA	NA	NA
443	cg00309259	no	no	NA	no	no	no	no	no	no	no	no	no	no	no	no	no	no	no	island	island	no	no	no	no	NA	NA	no	NA	no	no	NA	no	no	no	no	no	no	no	no	no	no	no	no	no	NA	no	no	no
444	cg00309562	no	no	no	NA	no	no	NA	no	no	no	no	no	no	no	no	NA	no	no	NA	no	no	no	no	no	no	no	no	no	no	no	no	no	no	no	no	no	no	no	no	no	no	no	no	no	no	no	no	no
445	cg00309578	no	no	NA	no	no	no	no	no	no	no	NA	no	no	no	no	no	no	no	no	no	no	no	no	no	no	no	no	no	no	no	no	no	no	no	no	no	no	no	no	no	no	no	no	no	no	no	no	no
446	cg00310182	island	island	island	island	island	island	NA	island	island	no	no	island	island	island	island	island	island	no	NA	island	island	island	island	island	island	island	island	island	island	island	island	island	island	island	island	island	island	island	island	island	island	island	island	island	NA	island	island	NA
447	cg00310215	no	NA	island	NA	NA	no	no	no	no	island	no	island	NA	NA	no	no	no	no	NA	NA	no	island	no	NA	NA	no	no	no	no	NA	NA	island	island	no	NA	island	NA	no	no	no	no	no	island	NA	no	no	no	island
448	cg00311846	island	no	island	island	NA	NA	island	island	island	NA	NA	island	island	island	island	island	island	island	NA	NA	island	island	NA	NA	NA	island	island	NA	island	NA	NA	NA	island	island	NA	island	NA	island	NA	NA	island	island	island	NA	NA	island	island	island
449	cg00311934	no	no	NA	no	no	no	no	no	no	no	no	no	no	no	no	no	no	no	no	no	no	no	island	no	no	no	no	no	no	no	no	no	no	no	no	no	island	no	no	NA	no	no	no	no	no	no	no	no
450	cg00312241	no	no	NA	NA	NA	NA	NA	island	no	no	no	NA	no	no	NA	no	no	no	NA	NA	no	no	island	no	no	no	no	NA	no	no	no	no	no	no	NA	no	NA	no	no	no	no	no	no	no	no	no	no	no
451	cg00314427	island	island	island	island	island	island	island	island	island	island	island	island	island	island	island	island	island	island	NA	island	island	island	island	island	island	island	island	NA	island	island	island	island	island	island	island	island	NA	island	island	NA	island	island	island	island	island	island	island	island
452	cg00315292	NA	no	island	island	NA	NA	NA	NA	island	island	NA	NA	NA	NA	NA	NA	NA	island	NA	NA	island	NA	NA	island	NA	island	NA	NA	island	no	NA	island	island	NA	NA	NA	NA	island	island	NA	no	island	island	island	NA	island	island	NA
453	cg00316483	island	island	island	island	island	no	island	island	island	island	island	island	island	island	island	island	island	island	NA	island	island	island	island	NA	island	island	NA	island	island	island	island	island	island	island	island	island	NA	island	no	island	island	island	NA	island	island	island	NA	island
454	cg00317287	NA	NA	no	NA	NA	NA	NA	NA	NA	NA	NA	NA	NA	NA	NA	NA	NA	NA	no	no	no	NA	no	no	NA	no	NA	NA	NA	NA	NA	NA	NA	NA	NA	NA	NA	NA	NA	NA	NA	no	no	no	NA	NA	NA	NA
455	cg00318947	no	no	NA	no	island	no	NA	no	no	no	no	no	no	no	no	NA	no	no	island	island	no	no	no	no	no	NA	no	no	no	no	NA	no	no	no	NA	no	island	no	no	island	no	no	no	no	no	no	no	no
456	cg00319727	no	no	NA	no	NA	NA	no	no	no	no	NA	no	no	no	no	no	no	no	no	no	no	no	no	no	no	NA	no	no	no	NA	no	no	no	no	no	no	no	no	no	no	no	no	no	no	no	no	no	no
457	cg00320782	no	NA	no	no	no	no	NA	no	no	no	no	NA	no	no	no	NA	no	no	no	no	no	no	no	no	no	NA	no	NA	no	no	no	no	no	NA	NA	no	no	no	no	no	NA	no	no	no	no	no	no	no
458	cg00321644	no	no	no	no	no	no	no	no	no	no	NA	no	no	no	no	no	no	no	no	no	no	no	no	no	no	no	no	no	no	no	no	no	no	no	no	no	no	no	no	no	no	no	no	no	no	no	no	no
459	cg00323008	no	no	no	no	no	no	NA	no	no	island	island	no	no	no	island	no	no	island	NA	NA	island	no	no	no	no	no	NA	no	no	NA	NA	no	no	no	no	no	no	no	no	no	no	no	no	no	island	no	no	no
460	cg00323590	no	no	island	island	island	no	NA	island	no	island	island	no	island	no	no	island	no	island	island	island	island	island	island	island	island	island	island	no	no	no	island	no	no	island	island	no	island	no	island	island	no	no	island	NA	island	no	no	no
461	cg00323965	no	no	no	no	no	no	NA	no	no	no	NA	no	no	no	no	no	no	no	NA	no	no	no	no	no	no	no	no	no	no	no	no	no	no	no	no	no	no	no	no	island	no	no	no	no	NA	no	no	no
462	cg00324097	NA	NA	NA	NA	NA	NA	NA	NA	NA	NA	NA	NA	NA	NA	NA	NA	NA	NA	NA	NA	NA	NA	NA	NA	NA	NA	NA	NA	NA	NA	NA	NA	NA	NA	NA	NA	NA	NA	no	NA	NA	no	NA	NA	NA	NA	NA	NA
463	cg00324161	no	no	no	NA	no	no	NA	NA	NA	no	no	no	NA	NA	no	NA	no	no	NA	no	NA	no	island	no	NA	no	no	NA	NA	island	island	no	no	NA	NA	no	island	NA	no	NA	NA	no	NA	island	NA	NA	NA	no
464	cg00324422	no	no	no	no	no	no	no	no	NA	NA	NA	NA	no	no	NA	NA	no	NA	NA	NA	no	no	no	no	no	no	no	no	no	no	no	NA	no	no	no	no	no	NA	no	no	no	no	no	no	no	NA	NA	no
465	cg00324754	no	no	no	no	no	no	NA	no	no	no	no	no	no	no	no	no	no	no	no	no	no	no	no	no	no	no	no	no	no	no	no	no	no	no	no	no	no	no	no	no	no	no	no	no	no	no	no	no
466	cg00324991	no	no	no	no	no	no	no	no	no	no	no	no	no	no	no	no	no	no	no	no	no	no	no	no	no	no	no	no	no	no	no	no	no	no	no	no	no	no	no	no	no	no	no	no	no	no	no	no
467	cg00325115	no	no	no	no	NA	no	no	no	no	no	no	no	no	no	no	NA	no	no	no	no	no	no	no	no	NA	no	no	no	no	no	NA	no	NA	no	no	no	NA	no	no	NA	no	no	no	no	no	no	no	no
468	cg00325217	no	no	no	no	no	no	NA	no	no	no	no	no	no	no	no	NA	no	no	no	no	no	no	no	no	no	no	no	no	no	no	no	no	no	no	no	no	no	no	no	no	no	no	no	no	no	no	no	no
469	cg00325478	no	NA	island	island	NA	NA	NA	NA	NA	island	NA	NA	island	no	island	island	island	island	NA	NA	island	island	island	island	island	NA	island	island	no	NA	island	island	island	island	NA	island	island	NA	island	NA	island	island	NA	NA	island	NA	NA	island
470	cg00325725	no	no	no	no	no	no	no	no	no	no	no	no	NA	no	no	NA	no	no	no	no	no	no	no	no	no	no	no	no	no	no	no	no	no	no	no	no	no	no	no	no	no	no	no	no	no	no	no	NA
471	cg00328865	no	NA	NA	island	no	NA	no	island	no	island	island	NA	island	island	no	NA	no	island	island	island	no	no	island	no	no	NA	island	no	NA	no	NA	island	NA	no	island	NA	no	no	no	island	no	no	no	island	NA	no	no	NA
472	cg00330845	no	no	no	no	no	no	no	no	no	no	no	no	no	no	no	no	no	no	no	no	no	no	no	no	no	no	no	no	no	no	no	no	no	no	no	no	no	no	no	no	no	no	no	no	no	no	no	no
473	cg00331096	no	NA	island	NA	NA	no	no	no	no	no	no	no	NA	no	no	island	no	no	NA	island	island	no	no	island	no	island	NA	no	no	NA	no	no	no	no	no	no	NA	no	no	island	no	no	no	island	island	no	no	no
474	cg00331190	no	no	island	island	no	NA	NA	no	no	no	no	no	no	no	no	NA	no	no	island	island	island	no	no	island	no	island	island	island	no	island	no	island	no	no	NA	no	island	no	no	NA	no	no	no	island	island	no	no	no
475	cg00331900	island	island	island	island	island	island	island	island	island	island	island	island	island	island	island	NA	island	island	NA	island	island	island	island	island	NA	island	island	island	island	island	island	island	island	island	island	island	island	island	NA	island	island	island	island	island	island	island	island	island
476	cg00332221	no	no	no	no	island	no	no	no	no	no	no	no	no	no	no	no	no	no	no	no	no	no	no	no	island	no	island	no	no	no	no	no	no	no	no	no	no	no	no	no	no	no	no	island	island	no	no	no
477	cg00332561	NA	NA	NA	NA	no	NA	no	no	NA	no	no	NA	NA	NA	no	NA	NA	no	no	no	no	NA	no	no	NA	no	no	NA	NA	NA	no	NA	NA	NA	NA	NA	NA	NA	no	NA	NA	no	no	NA	NA	NA	NA	NA
478	cg00334236	no	no	no	no	no	no	no	no	no	no	no	NA	no	no	no	no	no	no	no	no	no	no	no	no	no	no	no	no	no	NA	no	no	NA	no	no	no	no	no	no	no	no	no	no	island	island	no	no	no
479	cg00335286	NA	NA	NA	NA	NA	NA	NA	NA	NA	NA	NA	NA	NA	NA	NA	NA	NA	NA	NA	NA	NA	NA	NA	no	NA	NA	NA	NA	NA	NA	NA	NA	NA	NA	NA	NA	NA	NA	no	NA	NA	no	no	NA	NA	NA	NA	NA
480	cg00338702	NA	NA	NA	NA	NA	NA	NA	NA	NA	NA	NA	NA	NA	NA	NA	NA	NA	NA	NA	NA	NA	NA	NA	NA	NA	NA	NA	NA	NA	NA	NA	NA	NA	NA	NA	NA	NA	NA	island	NA	NA	island	island	NA	NA	NA	NA	NA
481	cg00339654	island	island	island	island	island	island	island	island	island	island	island	island	island	island	island	island	island	island	NA	NA	island	island	island	NA	island	island	island	island	island	NA	island	island	island	island	island	island	NA	island	island	island	island	island	island	island	island	island	island	island
482	cg00339708	no	no	island	island	island	NA	no	island	no	island	island	island	island	island	island	island	no	island	NA	island	island	island	island	island	no	island	NA	island	no	island	no	island	island	island	island	island	island	no	NA	NA	island	island	island	island	island	no	no	island
483	cg00340124	NA	NA	no	NA	NA	NA	NA	NA	NA	NA	NA	NA	NA	NA	NA	NA	NA	NA	no	no	no	NA	no	no	NA	no	no	NA	NA	NA	NA	NA	NA	NA	NA	NA	no	NA	no	NA	NA	no	no	no	no	NA	NA	NA
484	cg00343067	no	no	NA	no	no	no	NA	no	no	no	no	no	no	no	no	NA	no	no	no	no	no	no	no	no	no	NA	no	no	no	no	no	no	no	no	no	no	no	no	no	no	no	no	no	no	NA	no	no	no
485	cg00343092	NA	NA	NA	NA	NA	NA	NA	NA	NA	NA	NA	NA	NA	NA	NA	NA	NA	NA	NA	NA	island	NA	NA	NA	NA	NA	NA	NA	NA	NA	NA	NA	NA	NA	NA	NA	NA	NA	NA	NA	NA	island	NA	NA	NA	NA	NA	NA
486	cg00343217	island	island	island	island	NA	island	NA	island	island	island	island	no	NA	island	island	NA	island	island	NA	island	island	island	NA	island	island	island	island	NA	island	NA	NA	island	island	island	NA	no	NA	island	island	island	island	island	island	island	island	island	island	NA
487	cg00345769	NA	NA	NA	NA	NA	NA	NA	NA	NA	NA	NA	NA	NA	NA	NA	NA	NA	NA	NA	NA	NA	NA	NA	NA	no	NA	NA	NA	NA	NA	NA	NA	NA	NA	NA	NA	NA	NA	no	NA	NA	no	NA	NA	NA	NA	NA	NA
488	cg00345983	no	no	island	no	no	no	no	no	no	no	no	no	no	no	no	no	no	no	NA	island	no	no	no	no	island	no	no	no	no	no	no	NA	no	no	no	no	no	no	no	no	no	no	no	no	no	no	no	no
489	cg00347775	no	no	NA	NA	NA	NA	NA	NA	NA	NA	NA	NA	NA	NA	NA	no	no	NA	NA	NA	NA	no	NA	no	NA	NA	NA	NA	NA	NA	NA	NA	no	NA	NA	no	no	NA	no	NA	NA	no	no	NA	NA	NA	NA	NA
490	cg00349017	no	NA	NA	no	no	no	no	no	no	no	no	no	no	no	no	no	no	no	NA	no	no	no	no	no	no	no	NA	no	no	no	no	NA	no	no	no	NA	NA	no	no	NA	no	no	no	no	no	no	no	no
491	cg00349375	no	no	no	no	no	no	NA	no	no	no	no	no	no	no	no	NA	no	no	NA	no	no	no	no	no	no	no	no	no	no	no	no	no	no	no	no	no	no	no	no	no	no	no	no	no	no	no	no	no
492	cg00350004	no	no	no	no	no	no	NA	no	no	no	NA	no	no	no	no	NA	no	no	no	no	no	no	no	no	no	NA	NA	no	no	no	no	no	no	NA	NA	no	no	no	no	no	NA	no	no	no	NA	no	no	NA
493	cg00350220	no	no	no	no	no	no	NA	no	no	NA	no	no	no	no	no	NA	no	no	no	no	no	no	no	no	no	no	no	no	no	no	no	no	no	no	no	no	no	no	no	no	no	no	no	no	no	no	no	no
494	cg00350702.1	island	island	island	island	island	island	no	island	island	island	island	NA	island	no	island	island	island	island	NA	island	island	island	island	island	no	island	island	island	island	island	island	no	island	island	island	island	island	island	island	island	island	island	island	island	island	island	island	island
495	cg00350702.2	island	island	island	island	island	island	no	island	island	island	island	NA	island	no	island	island	island	island	NA	island	island	island	island	island	no	island	island	island	island	island	island	no	island	island	island	island	island	island	island	island	island	island	island	island	island	island	island	island
496	cg00351264	no	no	no	no	NA	NA	no	no	NA	no	no	no	no	no	no	no	no	no	no	no	no	no	no	no	no	no	no	no	no	no	no	no	no	no	NA	no	no	no	no	no	no	no	NA	no	no	no	no	no
497	cg00356067	no	no	no	no	no	no	no	no	no	no	no	no	no	no	no	no	no	no	no	no	no	no	no	no	no	no	no	no	no	no	no	no	no	no	no	no	no	no	no	no	no	no	no	no	no	no	no	no
498	cg00359086	no	NA	no	no	no	no	no	no	no	no	NA	NA	no	no	no	NA	no	no	no	no	no	no	NA	no	no	no	NA	NA	no	NA	no	no	no	no	no	NA	no	no	no	NA	NA	no	NA	no	NA	no	no	NA
499	cg00359760	NA	no	no	no	NA	no	no	no	no	no	NA	no	no	no	no	no	NA	no	no	no	no	no	no	no	no	no	no	no	no	no	no	no	no	no	no	no	no	no	no	no	no	no	no	no	no	no	no	no
500	cg00360105	island	no	island	NA	NA	island	NA	island	island	island	island	NA	NA	NA	island	island	island	island	NA	island	island	island	NA	island	island	NA	NA	NA	island	NA	island	island	island	island	island	island	island	island	island	island	island	island	island	island	island	island	island	island
501	cg00360524	no	no	island	island	no	no	NA	island	island	island	island	island	island	island	island	island	no	island	island	island	NA	island	island	island	island	island	island	island	no	no	island	island	island	island	island	island	island	island	island	island	island	island	island	island	island	island	island	island
502	cg00362487	no	no	island	no	no	no	no	no	no	no	no	no	no	no	no	no	no	no	NA	NA	no	no	NA	no	no	island	no	no	no	no	NA	no	no	no	NA	no	NA	no	no	island	no	no	no	no	no	no	no	no
503	cg00362836	no	no	no	no	no	no	NA	no	no	no	no	no	no	no	no	NA	no	no	no	no	no	no	no	no	no	no	no	no	no	no	no	no	no	no	no	no	no	no	no	no	no	no	no	no	no	no	no	no
504	cg00363312	NA	NA	NA	NA	NA	NA	NA	NA	NA	NA	NA	NA	NA	NA	NA	NA	NA	NA	NA	NA	NA	NA	NA	NA	NA	NA	NA	NA	NA	NA	NA	NA	NA	NA	NA	NA	NA	NA	NA	NA	NA	no	NA	NA	NA	NA	NA	NA
505	cg00364500	no	NA	no	no	no	no	NA	no	no	no	no	NA	no	no	no	NA	no	no	no	no	no	NA	no	no	no	no	no	no	no	NA	no	no	no	no	no	NA	no	no	no	no	no	no	no	no	no	no	no	no
506	cg00366136	no	NA	no	NA	no	no	NA	no	no	no	no	NA	island	island	no	no	no	no	no	no	no	no	no	no	no	no	no	no	no	NA	no	no	island	no	NA	no	island	no	no	no	no	no	no	no	no	no	no	no
507	cg00366435	NA	NA	NA	NA	NA	NA	NA	NA	NA	NA	NA	NA	NA	NA	NA	NA	NA	NA	NA	NA	NA	NA	NA	NA	NA	NA	NA	NA	NA	NA	NA	NA	NA	NA	NA	NA	NA	NA	NA	NA	NA	no	no	NA	NA	NA	NA	NA
508	cg00366950	no	no	no	no	no	no	no	no	no	no	no	no	NA	NA	no	NA	no	no	no	no	no	no	no	no	no	no	no	NA	no	no	NA	no	no	NA	NA	no	no	no	NA	no	no	no	no	no	no	no	no	no
509	cg00367497	NA	NA	NA	NA	NA	island	no	NA	NA	island	island	NA	NA	island	NA	NA	NA	island	no	NA	NA	NA	NA	NA	NA	NA	island	NA	NA	NA	NA	NA	NA	NA	NA	NA	NA	NA	island	NA	NA	island	NA	NA	NA	NA	NA	island
510	cg00367518	no	no	no	no	no	NA	no	no	no	no	no	no	no	no	NA	no	no	no	no	no	no	no	no	no	no	no	no	no	no	no	no	no	NA	no	NA	no	no	no	no	no	no	no	no	no	no	no	no	no
511	cg00369613	island	NA	no	island	NA	NA	island	island	NA	NA	NA	no	no	no	NA	NA	no	NA	NA	NA	no	no	island	no	NA	no	no	NA	no	no	no	NA	island	no	NA	no	NA	no	no	no	no	no	no	no	NA	no	no	no
512	cg00369852	NA	NA	NA	no	NA	NA	NA	no	no	no	no	NA	no	no	no	NA	NA	no	NA	no	no	no	NA	no	NA	NA	NA	no	NA	no	no	no	NA	no	NA	NA	NA	no	no	NA	no	no	no	no	NA	no	no	NA
513	cg00370355	NA	NA	no	NA	NA	NA	NA	NA	NA	NA	NA	NA	NA	NA	NA	NA	NA	NA	NA	NA	no	NA	no	NA	NA	no	NA	NA	NA	no	NA	NA	NA	NA	NA	NA	no	NA	no	NA	NA	no	no	no	NA	NA	NA	NA
514	cg00370791	no	NA	no	no	no	no	NA	no	no	no	NA	no	no	no	no	island	no	no	NA	no	no	NA	no	no	no	no	NA	island	no	no	no	no	no	NA	no	no	no	no	no	no	NA	no	no	no	island	no	no	NA
515	cg00370841	NA	island	island	NA	island	no	island	island	NA	island	island	island	island	island	island	island	island	island	island	island	island	island	island	island	island	island	island	NA	island	island	island	island	island	island	island	island	NA	NA	island	island	island	island	island	island	island	NA	NA	NA
516	cg00371107	island	NA	island	NA	NA	island	island	island	island	NA	island	island	NA	island	island	island	island	island	NA	NA	island	island	NA	island	NA	island	island	NA	island	NA	island	island	island	island	NA	island	NA	island	island	island	island	island	island	NA	island	island	island	island
517	cg00372284	no	no	no	no	no	no	no	no	no	no	no	no	no	no	no	no	no	no	no	no	no	no	NA	no	no	no	no	no	no	no	no	no	no	no	no	NA	no	no	no	no	no	no	no	no	no	no	no	no
518	cg00373808	no	no	no	NA	no	NA	no	no	NA	no	no	NA	no	no	no	NA	no	no	no	no	no	no	no	no	no	no	no	no	no	NA	NA	NA	NA	no	no	NA	no	NA	no	no	no	no	no	no	no	NA	NA	NA
519	cg00374382	no	no	no	no	no	no	no	no	no	no	no	no	no	no	no	no	no	no	no	no	no	no	no	no	no	no	no	no	no	NA	no	no	no	no	no	no	no	no	no	no	no	no	no	no	island	no	no	no
520	cg00374717	no	NA	NA	NA	NA	NA	NA	NA	NA	NA	NA	no	NA	NA	NA	NA	no	NA	no	no	no	NA	no	NA	NA	NA	NA	NA	NA	NA	no	NA	island	no	NA	no	NA	NA	no	no	NA	no	no	NA	NA	NA	NA	no
521	cg00376184	no	no	no	NA	no	no	no	no	NA	no	no	NA	no	no	no	no	no	no	NA	no	no	no	no	no	no	no	no	no	no	no	no	no	no	no	no	no	no	NA	no	no	no	no	no	no	no	NA	NA	no
522	cg00379717	no	no	no	no	no	no	no	no	no	NA	NA	no	no	no	NA	no	no	NA	no	NA	no	no	no	no	no	no	no	no	no	no	no	no	no	no	no	no	no	no	no	no	no	no	no	no	no	no	no	NA
523	cg00379872	no	no	no	no	no	no	NA	no	no	no	NA	no	no	no	no	NA	no	no	no	no	no	no	no	no	no	no	NA	no	no	no	no	NA	no	no	no	no	no	no	no	no	no	no	no	no	no	no	no	no
524	cg00380167	no	NA	no	no	no	no	no	no	no	no	no	no	no	no	no	no	no	no	no	no	no	no	no	no	no	no	no	no	no	no	no	no	no	no	no	no	no	no	no	no	no	no	no	no	no	no	no	no
525	cg00381965	no	no	no	no	no	no	no	no	no	no	no	no	no	no	no	no	no	no	no	no	no	no	no	no	no	no	no	no	no	no	no	no	no	no	no	no	no	no	no	no	no	no	no	no	no	no	no	no
526	cg00382005	no	no	no	no	no	no	no	no	no	no	no	no	no	no	no	no	no	no	no	no	no	no	NA	NA	no	NA	no	no	no	no	no	no	no	no	no	no	NA	no	no	NA	no	no	no	no	island	no	no	no
527	cg00383161	no	no	no	no	no	no	no	no	no	no	no	no	no	no	no	no	no	no	no	no	no	no	no	no	no	no	no	no	no	no	no	no	no	no	no	no	no	no	no	no	no	no	no	no	no	no	no	no
528	cg00383766	no	island	island	NA	island	no	NA	island	no	island	island	island	NA	island	island	island	no	island	island	island	island	island	island	island	island	island	island	island	no	island	NA	island	island	island	island	island	island	no	island	island	island	island	island	island	island	no	no	NA
529	cg00384342	NA	NA	no	no	no	no	no	NA	no	no	no	NA	no	no	NA	NA	no	no	NA	NA	no	NA	no	no	no	no	no	NA	NA	NA	NA	no	NA	NA	no	NA	no	no	no	no	NA	no	no	no	no	no	no	NA
530	cg00385093	no	no	no	NA	no	no	no	no	NA	no	no	no	no	no	no	no	no	no	NA	NA	no	no	NA	no	no	no	no	no	no	no	no	NA	no	no	no	no	NA	no	no	NA	no	no	no	no	no	no	no	NA
531	cg00386499	no	no	no	no	no	no	NA	no	no	no	no	no	no	no	no	NA	no	no	NA	no	no	no	no	no	no	no	no	no	no	no	no	no	no	no	no	no	no	no	no	NA	no	no	no	no	no	NA	no	no
532	cg00386797	no	no	no	NA	no	no	NA	no	NA	no	no	no	no	no	no	no	no	no	no	no	no	no	no	no	NA	no	NA	no	no	NA	no	no	no	no	NA	no	no	NA	no	no	no	no	no	no	no	NA	NA	NA
533	cg00386839	island	island	island	island	island	island	island	island	island	island	island	island	island	island	island	island	island	island	NA	island	island	island	island	island	island	island	island	NA	island	island	island	NA	island	island	NA	island	island	NA	island	island	island	no	NA	island	island	island	island	island
534	cg00388556	no	no	no	no	no	no	NA	NA	no	no	no	no	no	no	no	island	no	no	NA	no	no	no	no	no	no	no	no	island	no	NA	island	island	no	no	NA	no	island	no	no	no	no	island	no	no	island	no	no	no
535	cg00389116	no	no	no	no	no	NA	no	no	no	no	no	no	no	no	no	NA	no	no	no	no	no	no	no	no	no	no	no	no	no	no	no	no	no	no	no	no	no	no	no	no	no	no	no	NA	no	no	no	no
536	cg00389526	no	no	no	no	no	no	island	no	no	no	no	island	no	no	no	no	no	NA	NA	NA	no	no	no	no	no	no	no	no	no	no	no	no	island	no	no	island	no	no	no	island	no	no	no	no	island	no	no	NA
537	cg00391579	no	NA	no	no	no	NA	NA	NA	no	no	no	NA	no	no	no	NA	no	no	NA	NA	NA	NA	NA	NA	no	NA	island	NA	no	NA	NA	NA	no	NA	NA	NA	NA	NA	no	NA	NA	no	no	NA	no	NA	NA	NA
538	cg00393155	no	no	no	no	no	no	no	no	no	no	no	no	no	no	no	no	no	no	no	no	no	no	no	no	no	no	no	no	no	NA	no	no	no	no	NA	no	island	no	no	no	no	no	NA	no	NA	no	no	no
539	cg00393367	no	no	no	no	no	no	no	no	no	no	no	no	no	no	no	no	no	no	no	no	no	no	no	no	no	no	no	no	no	no	no	no	no	no	no	no	no	no	no	no	no	no	no	no	no	no	no	no
540	cg00396618	no	no	NA	no	no	no	no	no	no	no	no	no	no	no	no	NA	no	no	no	no	no	no	NA	no	no	NA	no	no	no	no	no	NA	no	no	no	no	no	no	no	NA	no	no	no	NA	no	no	no	no
541	cg00398876	no	no	no	no	no	no	no	no	no	no	no	no	island	no	no	no	no	no	no	no	no	no	no	no	no	no	no	no	no	island	no	no	no	no	island	no	no	no	no	no	no	no	no	no	no	no	no	no
542	cg00399596	island	island	island	NA	island	NA	NA	island	island	island	island	island	NA	island	island	NA	island	island	NA	NA	island	island	NA	NA	island	island	island	island	island	NA	island	island	island	island	island	island	NA	island	NA	island	island	island	island	island	island	island	island	island
543	cg00399624	island	island	no	no	no	no	no	no	no	island	island	no	island	island	no	NA	no	island	island	island	NA	island	NA	no	NA	no	no	no	island	no	no	island	island	island	NA	no	island	no	NA	NA	island	island	island	island	no	no	no	no
544	cg00400141	no	no	no	no	no	no	no	no	no	no	no	no	no	no	no	no	no	no	no	no	no	no	no	no	no	no	no	no	no	no	no	no	no	no	no	no	no	no	no	no	no	no	no	no	no	no	no	no
545	cg00401084	no	no	no	NA	NA	NA	NA	NA	no	NA	no	no	no	no	no	NA	no	no	no	no	no	NA	no	no	NA	no	no	no	no	no	NA	NA	no	no	no	no	no	no	no	no	no	no	no	no	no	no	no	no
546	cg00401116	no	no	no	no	no	no	no	no	no	no	no	no	no	no	no	no	no	no	island	no	no	no	NA	no	no	no	NA	no	no	no	no	no	no	no	no	no	no	no	NA	island	no	no	no	no	no	no	no	no
547	cg00401433	no	no	no	no	no	no	no	no	no	no	no	no	no	no	no	no	no	no	no	no	no	no	no	no	no	NA	no	NA	no	no	no	no	no	no	no	no	NA	no	no	no	NA	no	no	no	no	no	no	no
548	cg00402434	island	island	island	NA	island	island	island	island	NA	island	NA	island	NA	island	island	island	island	island	NA	NA	NA	island	island	island	no	NA	island	island	NA	NA	NA	NA	island	island	island	island	island	NA	island	island	island	island	island	island	NA	NA	NA	island
549	cg00403457	no	island	island	island	island	no	no	island	island	NA	NA	island	NA	island	island	island	no	island	NA	NA	island	island	NA	NA	island	island	island	island	island	NA	island	island	island	island	island	island	NA	island	island	island	island	island	island	island	island	island	island	island
550	cg00403869	NA	NA	no	NA	NA	NA	island	NA	NA	NA	NA	NA	no	no	NA	no	NA	NA	island	no	no	NA	no	no	NA	no	NA	no	NA	NA	NA	island	NA	NA	island	NA	no	NA	no	no	NA	no	no	no	no	NA	NA	NA
551	cg00405803	no	no	NA	no	no	no	no	no	no	no	no	no	no	no	no	no	no	no	no	no	no	no	no	no	no	no	no	no	no	no	no	no	no	no	no	no	no	no	no	no	no	no	no	no	no	no	no	no
552	cg00407148	island	island	island	island	island	island	NA	island	island	island	island	island	island	island	island	island	island	island	NA	NA	island	island	island	island	island	island	island	island	island	island	island	island	island	island	island	island	island	island	island	island	island	island	island	island	island	island	island	island
553	cg00409684	island	NA	island	island	NA	island	NA	island	island	island	island	island	NA	NA	island	island	island	island	NA	NA	island	island	island	NA	island	island	island	island	island	island	island	island	island	island	island	island	NA	island	island	island	island	island	island	NA	island	island	island	NA
554	cg00410898.1	no	no	NA	no	NA	no	no	NA	no	NA	NA	no	no	no	no	no	no	NA	NA	no	no	no	no	no	no	no	no	no	no	no	no	no	no	no	no	no	no	no	no	no	no	no	no	no	NA	no	no	no
555	cg00410898.2	no	no	NA	no	NA	no	no	NA	no	NA	NA	no	no	no	no	no	no	NA	NA	no	no	no	no	no	no	no	no	no	no	no	no	no	no	no	no	no	no	no	no	no	no	no	no	no	NA	no	no	no
556	cg00411555	no	no	no	no	no	no	no	no	no	no	NA	no	no	no	no	NA	no	no	no	no	no	no	no	no	no	no	NA	no	no	no	no	no	no	no	no	no	no	no	no	no	no	no	no	no	no	no	no	no
557	cg00411965	no	no	no	no	no	no	no	no	no	no	NA	NA	no	no	no	no	no	no	no	no	NA	no	no	no	no	no	no	NA	no	no	no	no	no	no	no	no	no	no	no	NA	no	no	NA	no	NA	no	no	no
558	cg00412772	NA	NA	NA	NA	NA	NA	NA	NA	NA	NA	NA	NA	NA	NA	NA	NA	NA	NA	NA	NA	NA	NA	NA	NA	NA	NA	NA	NA	NA	NA	NA	NA	NA	NA	NA	NA	NA	NA	no	NA	NA	no	NA	NA	NA	NA	NA	NA
559	cg00412805	no	NA	NA	NA	NA	NA	NA	NA	NA	NA	NA	NA	NA	NA	NA	NA	no	NA	NA	NA	island	NA	NA	no	NA	NA	NA	NA	NA	NA	NA	NA	NA	NA	NA	NA	NA	NA	no	NA	NA	no	no	NA	NA	NA	NA	NA
560	cg00414520	no	no	island	no	island	no	NA	no	no	no	NA	no	no	no	no	island	no	no	NA	no	island	no	no	island	no	island	no	island	no	NA	no	no	no	no	island	no	island	no	no	island	no	island	no	island	island	no	no	no
561	cg00416783	no	NA	NA	no	no	no	NA	no	no	NA	NA	no	no	no	NA	no	no	NA	NA	NA	NA	no	no	no	no	no	no	no	no	no	no	no	no	no	NA	no	no	no	no	no	no	no	no	NA	no	no	NA	NA
562	cg00418090	no	no	no	no	no	no	no	no	no	no	NA	no	no	no	no	no	no	no	no	no	no	no	no	no	no	no	no	no	no	no	no	island	no	no	no	no	no	no	no	no	no	no	no	no	island	no	no	no
563	cg00418401	no	no	no	no	no	no	no	no	no	no	no	no	no	no	no	no	no	no	NA	NA	no	no	no	no	no	no	no	no	no	no	no	no	no	no	no	no	no	no	no	no	no	no	no	island	no	no	no	no
564	cg00419202	no	no	no	no	no	NA	NA	no	no	NA	no	no	no	no	no	NA	no	no	NA	no	no	no	no	no	no	no	no	no	no	no	no	no	no	NA	no	no	no	no	no	no	no	no	no	no	no	no	no	no
565	cg00419757	no	no	no	no	no	no	NA	no	no	no	no	no	no	no	no	no	no	no	NA	NA	no	no	NA	no	no	no	no	no	no	no	NA	no	no	no	no	no	no	no	no	no	no	no	no	no	NA	no	no	no
566	cg00422594	no	no	no	no	no	no	no	no	no	no	no	no	no	no	no	no	no	no	NA	no	no	no	no	no	no	no	no	NA	no	no	NA	NA	no	no	NA	no	no	no	no	no	no	no	no	no	no	no	no	no
567	cg00422680	NA	no	no	NA	NA	no	no	no	no	no	no	no	no	no	no	NA	NA	no	NA	NA	NA	no	no	no	no	no	no	no	no	no	no	no	no	no	NA	no	NA	NA	no	no	no	no	no	NA	no	NA	NA	no
568	cg00422730	no	no	no	island	no	no	NA	island	island	island	island	island	island	island	island	NA	no	island	no	island	no	island	NA	no	island	NA	NA	no	no	no	no	island	island	no	island	island	island	island	no	island	island	no	no	island	NA	island	island	island
569	cg00423854	NA	NA	no	NA	NA	NA	NA	NA	NA	NA	NA	NA	NA	NA	NA	NA	NA	NA	NA	NA	NA	NA	NA	NA	NA	no	NA	NA	NA	NA	NA	NA	NA	NA	NA	NA	NA	NA	no	NA	NA	no	NA	NA	NA	NA	NA	NA
570	cg00424048	island	island	island	island	island	no	no	island	no	island	island	no	island	island	no	island	no	island	island	island	island	no	island	island	island	island	island	island	island	island	island	NA	no	no	NA	no	island	no	island	island	island	island	island	island	island	no	no	island
571	cg00424298	island	island	island	island	NA	island	island	island	island	NA	island	island	island	island	island	island	island	island	NA	NA	island	island	island	island	island	island	NA	island	island	island	island	island	island	island	NA	island	no	island	island	island	island	island	island	island	NA	island	island	island
572	cg00424367	no	island	no	no	no	no	no	no	no	no	no	no	no	NA	no	no	no	no	no	no	no	no	no	no	no	no	no	no	no	no	no	no	no	no	no	no	no	no	no	island	no	no	no	no	no	no	no	no
573	cg00424624	no	no	no	no	no	no	no	no	no	NA	no	no	no	NA	no	no	no	no	no	no	no	no	no	no	no	no	no	no	no	no	NA	NA	no	no	no	no	no	no	no	no	no	no	NA	island	no	no	no	no
574	cg00426154	no	no	no	no	no	no	no	no	no	no	no	no	no	no	no	no	no	no	NA	no	no	no	no	no	no	no	no	no	no	no	no	no	no	no	no	no	no	no	no	no	no	no	no	no	no	no	no	no
575	cg00426659	no	no	no	no	no	no	no	no	no	no	no	NA	no	no	no	NA	no	no	no	no	no	no	no	no	no	no	NA	no	no	no	no	no	no	no	NA	no	no	no	no	no	no	no	no	no	NA	no	no	no
576	cg00427623	island	no	island	island	island	island	NA	no	island	NA	island	no	island	island	NA	island	island	island	NA	island	island	island	no	island	island	island	NA	NA	island	NA	no	NA	island	no	no	island	NA	island	no	island	no	island	no	island	island	island	island	island
577	cg00427871	no	no	no	no	NA	no	NA	NA	NA	no	no	no	no	no	no	NA	no	no	no	no	no	no	no	no	no	NA	no	no	no	no	no	no	no	no	no	no	NA	no	no	no	no	no	no	island	island	no	no	no
578	cg00428557	no	no	NA	NA	no	island	NA	no	NA	NA	NA	no	no	no	NA	NA	no	NA	NA	NA	no	no	no	no	no	NA	no	no	NA	no	no	island	no	no	NA	no	no	NA	island	no	no	no	no	NA	no	NA	NA	no
579	cg00431549	NA	NA	NA	NA	NA	NA	NA	NA	NA	NA	NA	NA	NA	NA	NA	NA	NA	NA	NA	NA	NA	NA	NA	NA	NA	NA	NA	NA	NA	NA	NA	NA	NA	NA	NA	NA	NA	NA	no	NA	NA	no	NA	NA	NA	NA	NA	NA
580	cg00431974	no	no	no	no	no	no	no	no	no	no	no	no	no	no	no	no	no	no	no	no	no	no	no	no	no	no	no	NA	no	no	no	no	no	no	no	no	no	no	no	NA	NA	no	no	no	no	no	no	no
581	cg00433042	no	no	no	no	no	no	no	no	no	no	no	no	no	no	no	no	no	no	no	no	no	no	no	no	no	no	no	no	no	no	NA	no	no	no	no	no	NA	no	no	no	no	no	no	no	NA	no	no	no
582	cg00434962	no	no	island	no	island	island	island	no	island	NA	no	no	NA	no	no	island	no	no	NA	island	island	no	no	island	no	island	no	island	no	NA	no	no	no	no	NA	no	NA	no	island	NA	no	island	island	island	NA	island	island	no
583	cg00436603	NA	NA	NA	NA	NA	NA	NA	NA	NA	NA	NA	NA	NA	NA	NA	NA	NA	NA	NA	NA	NA	NA	NA	NA	NA	NA	NA	NA	NA	NA	NA	NA	NA	NA	NA	NA	NA	NA	no	NA	NA	no	no	NA	NA	NA	NA	NA
584	cg00436746	no	NA	no	no	no	no	NA	no	no	no	no	no	NA	NA	no	no	no	no	no	no	no	no	no	no	no	no	no	NA	no	no	no	no	NA	NA	no	no	no	no	no	no	NA	no	no	no	no	no	no	no
585	cg00437193	no	no	no	no	no	no	NA	no	no	no	no	no	no	no	no	island	no	no	NA	island	island	no	no	island	no	no	no	island	no	no	no	no	no	no	no	no	no	no	no	no	no	no	no	island	island	no	no	no
586	cg00437358	no	no	no	no	no	no	no	no	no	no	no	no	no	no	no	NA	no	no	island	no	no	no	NA	no	no	no	NA	no	no	NA	no	no	NA	no	no	no	no	no	no	no	no	no	no	no	no	no	no	no
587	cg00438646	no	no	no	NA	no	NA	no	no	NA	no	no	no	NA	NA	no	NA	no	no	NA	NA	no	no	no	no	no	no	no	no	NA	no	no	NA	NA	no	no	no	no	NA	no	no	no	no	no	NA	NA	NA	NA	no
588	cg00438946	no	no	no	no	no	no	NA	no	NA	no	no	no	no	no	no	NA	no	no	no	no	no	no	NA	no	no	no	island	no	no	no	NA	NA	no	NA	NA	no	no	no	no	no	NA	no	no	no	no	no	no	NA
589	cg00439117	no	no	no	no	island	island	island	island	island	island	island	island	island	island	island	island	no	island	island	island	island	island	island	island	island	no	island	island	island	island	island	island	island	no	island	island	island	no	island	island	island	no	island	island	island	no	no	island
590	cg00439253	no	no	no	NA	no	no	no	no	no	no	no	no	no	no	no	no	no	no	no	no	no	no	no	no	no	no	no	no	no	no	no	no	no	no	no	no	no	no	no	no	no	no	no	no	no	no	no	no
591	cg00439445	no	NA	no	no	NA	NA	no	no	no	NA	NA	no	no	no	NA	no	no	NA	no	no	no	no	no	no	NA	no	no	NA	no	NA	no	NA	NA	NA	NA	no	no	no	no	no	NA	no	NA	no	NA	no	no	NA
592	cg00439981	NA	NA	NA	NA	NA	NA	NA	NA	NA	NA	NA	NA	NA	NA	NA	NA	NA	NA	NA	NA	NA	NA	NA	NA	NA	NA	NA	NA	NA	NA	NA	NA	NA	NA	NA	NA	NA	NA	no	NA	NA	no	no	NA	NA	NA	NA	NA
593	cg00440980	NA	NA	NA	NA	NA	NA	NA	NA	NA	NA	NA	NA	no	no	NA	NA	NA	NA	NA	NA	no	NA	NA	no	NA	NA	NA	NA	NA	NA	NA	NA	NA	NA	NA	NA	NA	NA	no	NA	NA	no	no	NA	NA	NA	NA	NA
594	cg00441553	no	no	NA	NA	NA	NA	no	NA	NA	no	no	no	no	no	no	NA	no	no	no	no	no	no	no	no	no	NA	no	no	no	NA	NA	island	no	no	NA	no	no	NA	no	no	no	no	no	no	NA	NA	NA	no
595	cg00442423	no	no	no	no	no	no	no	no	no	no	no	no	no	no	no	no	no	no	no	no	no	no	no	no	no	no	island	no	no	no	no	no	no	no	no	no	no	no	no	no	no	no	no	no	no	no	no	no
596	cg00443041	no	no	no	no	no	no	no	no	no	no	no	NA	no	no	no	no	no	no	no	no	no	no	no	no	no	NA	no	no	no	no	no	no	no	no	no	NA	no	no	no	no	no	no	no	no	no	no	no	NA
597	cg00443833	NA	NA	no	NA	no	NA	NA	NA	NA	NA	NA	no	NA	NA	no	NA	NA	NA	NA	NA	no	no	NA	NA	NA	no	no	NA	no	NA	NA	NA	no	NA	NA	no	no	NA	no	no	no	no	NA	no	NA	NA	NA	no
598	cg00444649	no	no	no	no	no	no	no	no	no	no	no	no	NA	NA	no	no	no	no	no	no	no	no	no	no	no	no	no	no	no	no	NA	no	no	NA	no	no	no	no	no	no	NA	no	NA	no	no	no	no	no
599	cg00444928	no	no	no	NA	NA	no	NA	NA	NA	no	no	no	no	no	no	NA	no	no	NA	NA	no	no	NA	NA	NA	no	NA	no	no	no	NA	no	no	no	no	NA	NA	NA	no	NA	no	no	no	no	NA	NA	NA	NA
600	cg00445879	no	island	island	island	island	island	island	island	NA	island	island	island	island	island	island	island	no	island	NA	island	island	island	island	island	island	island	island	island	island	island	island	NA	island	island	NA	island	island	NA	island	island	island	island	island	island	island	NA	NA	island
601	cg00445959	NA	NA	NA	NA	NA	NA	NA	NA	NA	NA	NA	NA	NA	NA	NA	NA	NA	NA	NA	NA	NA	NA	NA	NA	NA	NA	NA	NA	NA	NA	NA	NA	NA	NA	NA	NA	NA	NA	NA	NA	NA	no	NA	NA	NA	NA	NA	NA
602	cg00447136	NA	NA	no	NA	NA	no	no	no	NA	NA	NA	NA	NA	NA	NA	no	NA	NA	NA	NA	no	no	NA	NA	no	NA	no	no	NA	no	no	no	NA	no	no	NA	NA	NA	no	NA	no	no	no	no	no	NA	NA	NA
603	cg00449321	NA	no	no	NA	no	no	NA	no	no	no	no	no	no	no	no	no	no	no	no	no	no	no	no	no	no	no	NA	NA	no	no	no	no	no	NA	no	no	NA	no	no	NA	no	no	no	no	no	no	no	no
604	cg00449726	no	no	NA	NA	NA	NA	NA	no	NA	no	no	no	no	no	no	NA	no	no	NA	NA	no	no	NA	no	no	NA	no	NA	no	NA	no	NA	no	no	no	no	NA	no	no	no	NA	no	no	no	no	no	no	no
605	cg00450713	no	no	no	no	no	no	NA	no	no	no	no	no	no	no	no	no	no	no	NA	NA	no	no	NA	no	no	no	no	NA	no	no	no	island	no	no	no	no	no	no	no	no	no	no	NA	no	no	no	no	no
606	cg00450884	no	no	NA	no	no	no	NA	no	no	no	no	no	no	no	no	NA	no	no	no	no	no	no	no	no	no	NA	no	no	no	no	no	no	no	NA	no	no	no	no	NA	no	no	no	no	no	NA	no	no	no
607	cg00450891	no	no	no	NA	no	no	no	no	NA	no	no	no	NA	NA	no	NA	no	no	no	no	no	no	no	NA	no	no	no	no	no	no	no	no	no	no	no	no	no	NA	NA	no	no	no	no	no	no	NA	NA	no
608	cg00450910	no	no	no	no	no	no	no	no	no	no	no	no	no	no	no	no	no	no	NA	NA	no	no	NA	NA	no	no	no	no	NA	no	no	no	no	no	no	no	NA	no	no	NA	no	no	no	no	no	no	no	no
609	cg00451044	no	no	no	no	no	no	no	no	no	no	no	NA	no	no	no	NA	no	no	no	no	no	no	no	no	no	NA	no	NA	no	NA	no	no	no	no	NA	NA	no	no	no	no	no	no	no	no	no	no	no	no
610	cg00452125	no	no	island	no	no	no	no	no	no	no	no	no	no	no	no	island	no	no	no	no	no	no	no	no	no	island	no	no	no	no	no	island	no	no	island	no	island	no	no	island	no	no	no	island	island	no	no	no
611	cg00453591	no	no	no	no	no	no	no	no	no	no	NA	no	no	no	no	NA	no	no	no	no	no	no	no	no	no	no	no	NA	no	no	no	no	no	no	no	no	no	no	no	no	no	no	no	island	no	no	no	no
612	cg00454274	no	no	NA	NA	no	no	NA	no	NA	no	no	no	no	no	no	NA	no	no	no	no	no	no	NA	no	no	NA	no	no	no	NA	no	no	no	no	no	no	no	NA	no	no	no	no	no	no	NA	NA	NA	no
613	cg00454305	NA	NA	NA	NA	NA	NA	NA	NA	NA	NA	NA	NA	NA	NA	NA	NA	NA	NA	NA	NA	NA	NA	NA	NA	NA	NA	NA	NA	NA	NA	NA	NA	NA	NA	NA	NA	NA	NA	NA	NA	NA	no	island	NA	NA	NA	NA	NA
614	cg00455143	no	island	island	island	no	island	island	no	island	NA	island	island	island	island	island	island	island	island	island	no	island	no	island	island	island	no	island	island	island	no	island	island	island	NA	island	island	island	island	island	island	island	no	island	island	no	island	island	island
615	cg00455362	island	no	no	no	no	no	no	no	no	island	no	island	island	no	no	no	no	no	no	no	no	island	no	no	no	no	no	no	no	NA	no	no	island	no	island	island	no	no	no	no	no	no	no	no	no	no	no	island
616	cg00455875	no	no	NA	no	no	no	NA	no	no	no	no	no	no	no	no	NA	no	no	no	no	no	no	no	no	no	NA	no	NA	no	no	no	no	no	no	no	no	no	no	NA	no	no	no	no	no	no	no	no	no
617	cg00456768	no	no	NA	no	no	no	no	no	no	no	no	no	no	no	no	NA	no	no	NA	NA	no	no	NA	no	no	NA	no	NA	no	no	no	NA	no	no	no	no	NA	no	no	NA	no	no	no	no	no	no	no	no
618	cg00457583	no	no	no	NA	no	no	no	NA	no	no	no	no	no	no	no	no	no	no	NA	NA	no	no	NA	no	no	no	no	no	no	no	no	NA	no	no	no	no	NA	no	no	NA	no	no	no	no	no	no	no	no
619	cg00458124	no	no	no	no	no	no	no	no	no	no	NA	no	no	no	NA	no	no	no	NA	NA	no	no	no	NA	no	NA	no	no	no	no	NA	no	no	NA	NA	no	NA	NA	no	no	no	no	no	no	NA	no	no	no
620	cg00458681	NA	NA	NA	NA	NA	NA	NA	NA	NA	NA	NA	NA	NA	NA	NA	NA	NA	NA	NA	NA	NA	NA	NA	NA	NA	NA	NA	NA	NA	NA	NA	NA	NA	NA	NA	NA	NA	NA	no	NA	NA	no	NA	NA	NA	NA	NA	NA
621	cg00458823	NA	no	no	no	no	NA	NA	no	no	no	no	no	no	no	no	no	no	no	no	no	no	no	no	no	no	NA	no	NA	no	NA	no	no	no	no	no	no	no	no	no	NA	no	no	no	no	no	no	no	NA
622	cg00459263	no	no	no	no	no	no	no	no	no	no	NA	no	no	no	no	no	no	no	NA	no	no	no	no	no	no	no	no	no	no	no	no	no	no	no	no	no	no	no	no	no	no	no	no	island	no	no	no	no
623	cg00462525	island	island	NA	island	NA	NA	NA	island	island	island	island	NA	island	island	island	island	island	island	NA	NA	NA	NA	island	island	island	island	island	NA	island	NA	NA	NA	island	island	NA	island	island	island	island	island	island	island	island	island	island	island	island	island
624	cg00462994	NA	NA	NA	NA	NA	NA	NA	NA	NA	NA	NA	NA	NA	NA	NA	NA	NA	NA	NA	NA	island	NA	NA	island	NA	NA	NA	NA	NA	NA	NA	NA	NA	NA	NA	NA	NA	NA	island	NA	NA	island	island	NA	NA	NA	NA	NA
625	cg00463693	no	NA	no	no	no	no	no	no	no	no	no	NA	no	no	no	no	no	no	no	no	no	no	no	no	no	no	no	no	NA	no	no	no	NA	no	NA	NA	no	no	no	NA	no	no	no	no	island	no	no	NA
626	cg00464569	no	no	island	no	no	island	island	island	no	island	NA	NA	island	island	no	NA	no	island	no	no	no	island	no	no	no	island	no	no	island	island	no	island	island	no	no	island	no	no	no	no	no	island	island	no	island	NA	no	NA
627	cg00464610	no	no	no	no	no	island	no	no	no	no	no	NA	no	no	no	no	no	no	no	no	no	no	no	no	no	no	no	no	no	no	no	no	no	no	no	no	NA	no	no	NA	no	no	no	no	NA	no	no	no
628	cg00464803	no	no	island	no	no	no	no	no	no	no	NA	no	no	no	no	NA	no	no	island	island	NA	no	no	island	no	island	island	NA	no	no	no	island	no	no	no	no	island	no	no	island	no	no	no	island	island	no	no	no
629	cg00465284	no	no	island	island	no	no	no	no	island	island	island	no	island	island	island	island	no	island	NA	island	island	no	island	island	no	island	island	island	no	island	no	NA	no	no	NA	no	island	island	no	island	no	no	no	island	island	island	island	no
630	cg00465985	no	no	no	no	no	no	no	no	no	no	no	NA	no	no	no	no	no	no	no	no	no	no	no	no	NA	no	no	no	no	no	no	no	no	no	no	NA	no	no	no	no	no	no	no	no	no	no	no	no
631	cg00466720	no	no	no	NA	no	no	no	no	no	no	no	no	no	no	no	no	no	no	no	no	no	no	no	no	no	no	no	no	no	no	no	NA	no	no	no	no	no	no	no	no	no	no	no	NA	no	no	no	no
632	cg00466950	NA	NA	no	NA	NA	NA	island	NA	NA	NA	NA	no	NA	NA	NA	no	NA	NA	no	NA	no	no	no	no	NA	no	no	no	NA	no	NA	no	no	no	NA	no	no	NA	no	NA	no	no	NA	no	no	NA	NA	no
633	cg00467357	no	no	no	no	no	no	no	no	NA	no	no	no	no	no	no	no	no	no	NA	no	no	no	no	no	no	no	no	no	no	NA	no	no	no	no	no	no	no	no	no	no	no	no	no	no	no	no	no	no
634	cg00469450	no	no	no	no	no	no	no	no	no	no	no	no	no	no	no	no	no	no	no	no	no	no	no	no	no	no	no	no	no	no	no	NA	no	no	no	no	no	no	no	no	no	no	no	no	no	no	no	no
635	cg00470694	no	no	no	NA	no	no	no	NA	NA	no	no	no	no	no	no	NA	no	no	no	no	no	no	no	no	no	no	no	no	no	no	no	no	no	no	NA	no	NA	NA	no	no	no	no	no	no	no	NA	NA	no
636	cg00470955	island	island	island	island	island	island	NA	island	island	island	island	island	island	NA	island	island	island	island	NA	island	island	no	island	island	island	island	island	no	island	NA	island	island	island	island	NA	island	island	island	island	island	island	island	island	island	island	island	island	island
637	cg00470976	NA	NA	no	no	no	no	NA	no	no	NA	no	no	no	no	no	NA	NA	NA	NA	no	no	no	no	no	no	no	no	no	no	no	no	no	no	NA	no	no	no	no	no	no	no	no	NA	no	no	no	no	no
638	cg00471170	no	no	NA	no	NA	NA	NA	no	no	no	no	no	no	NA	no	no	no	no	NA	NA	no	no	NA	no	NA	no	no	no	no	no	no	NA	no	no	no	no	NA	no	no	NA	no	no	no	no	NA	no	no	no
639	cg00471663	no	no	no	NA	NA	no	no	no	NA	no	no	no	no	no	no	no	no	no	NA	NA	NA	no	NA	no	no	no	no	NA	no	no	no	no	NA	no	NA	no	no	NA	no	NA	no	no	no	no	no	NA	NA	no
640	cg00471664	island	island	island	island	island	island	island	island	island	NA	island	island	NA	NA	island	NA	island	island	NA	island	island	island	island	NA	island	island	island	NA	island	island	NA	NA	island	island	NA	island	island	island	island	island	island	island	island	NA	island	island	island	island
641	cg00471897	no	no	no	no	no	no	no	no	no	no	no	no	no	no	no	no	no	no	no	no	no	no	no	no	no	no	no	no	no	no	no	no	no	no	no	no	no	no	no	no	no	no	no	no	no	no	no	no
642	cg00472347	island	island	island	no	island	no	no	island	no	island	island	NA	island	no	no	island	island	island	island	island	island	no	island	island	no	island	island	island	island	island	no	island	island	no	NA	island	island	no	island	island	no	island	island	island	island	no	no	island
643	cg00472898	no	no	no	no	no	no	no	no	no	no	no	NA	no	no	no	no	no	no	no	no	no	no	no	no	no	no	no	no	no	no	no	no	no	no	no	no	NA	no	no	no	no	no	no	no	no	no	no	no
644	cg00472926	no	no	no	no	no	no	NA	no	no	no	no	no	no	no	no	no	no	no	no	no	no	no	no	no	NA	no	no	no	no	NA	no	NA	no	no	NA	no	no	no	no	no	no	no	no	no	NA	no	no	no
645	cg00473176	no	no	NA	no	no	no	no	no	no	NA	no	no	no	no	no	NA	no	no	NA	no	no	no	no	no	no	no	no	no	NA	no	no	no	no	no	no	no	no	no	no	no	no	no	no	no	no	no	no	no
646	cg00474060	no	no	no	no	NA	NA	NA	NA	no	NA	NA	NA	no	no	NA	NA	no	NA	no	no	no	no	no	no	no	no	no	no	no	NA	no	NA	no	no	NA	no	no	no	no	no	no	no	no	island	no	no	no	no
647	cg00474657	no	no	no	no	NA	no	no	no	no	no	no	NA	NA	NA	no	no	no	no	no	no	no	no	no	no	NA	no	no	no	no	NA	no	no	no	no	no	no	no	no	no	no	no	no	no	no	no	no	no	no
648	cg00475260	NA	NA	NA	no	no	no	no	no	no	no	NA	NA	no	no	no	NA	NA	no	NA	island	no	no	island	no	no	NA	NA	no	NA	no	no	island	NA	no	island	NA	island	no	no	no	no	no	no	no	NA	no	no	NA
649	cg00475509	no	no	NA	island	island	NA	NA	island	NA	island	island	island	island	island	no	island	no	island	NA	island	island	island	island	island	island	NA	island	NA	island	no	island	island	island	island	island	island	island	NA	island	island	island	island	island	island	no	NA	NA	island
650	cg00476429	no	no	no	no	no	no	no	no	no	island	island	NA	island	island	island	NA	no	island	no	no	island	no	no	island	no	no	no	no	no	no	no	no	no	no	no	no	no	no	island	no	no	island	no	NA	island	no	no	no
651	cg00477261	island	no	island	NA	no	no	no	NA	island	NA	NA	island	NA	island	island	island	island	island	island	island	island	island	no	island	island	island	island	NA	no	island	no	island	no	island	NA	island	NA	island	no	island	island	no	island	island	no	island	island	island
652	cg00478851	NA	NA	NA	NA	NA	NA	NA	NA	NA	NA	NA	NA	NA	NA	NA	NA	NA	NA	NA	NA	NA	NA	NA	no	NA	NA	NA	NA	NA	NA	NA	NA	NA	NA	NA	NA	NA	NA	no	NA	NA	no	NA	NA	NA	NA	NA	NA
653	cg00479641	no	no	NA	no	no	island	no	no	no	no	no	no	no	no	no	no	no	no	no	no	no	no	no	no	no	no	no	no	no	no	no	no	no	no	no	no	no	no	no	no	no	no	no	no	island	no	no	no
654	cg00480149	no	no	island	no	no	no	no	no	no	no	NA	no	no	no	no	island	no	no	NA	island	island	no	no	island	no	no	no	NA	no	NA	NA	NA	NA	no	no	no	island	no	no	no	no	no	no	island	NA	no	no	no
655	cg00480381	no	no	NA	no	no	no	no	no	no	NA	NA	no	no	no	NA	NA	no	NA	no	no	no	no	no	no	NA	NA	no	NA	no	NA	no	island	NA	NA	NA	no	no	no	no	no	NA	no	no	island	NA	no	no	no
656	cg00481760	NA	NA	no	NA	NA	NA	NA	NA	NA	NA	NA	NA	NA	NA	NA	no	NA	NA	NA	no	no	no	no	NA	no	no	NA	NA	NA	NA	no	no	NA	no	no	NA	no	NA	no	no	no	no	no	no	no	NA	NA	NA
657	cg00481951	NA	NA	NA	NA	NA	NA	NA	NA	NA	NA	NA	NA	NA	NA	NA	NA	NA	NA	NA	NA	NA	NA	NA	island	NA	NA	NA	NA	NA	NA	NA	NA	NA	NA	NA	NA	NA	NA	no	NA	NA	no	no	NA	NA	NA	NA	NA
658	cg00482994	no	no	no	no	no	no	no	no	no	no	NA	no	no	no	no	no	NA	no	no	no	NA	no	no	no	no	island	no	no	no	no	no	no	no	no	no	no	no	no	no	island	no	no	no	no	island	no	no	no
659	cg00483633	no	no	no	no	no	no	no	no	no	no	no	no	no	no	no	no	no	no	island	no	no	no	no	no	no	no	no	no	no	no	no	no	no	no	no	no	no	no	no	no	no	no	no	no	no	no	no	no
660	cg00484915	no	no	NA	no	no	no	no	NA	no	no	NA	no	no	no	no	no	no	no	NA	no	NA	NA	no	NA	no	NA	NA	no	NA	NA	no	NA	no	no	NA	no	no	no	NA	no	no	no	NA	NA	NA	no	no	no
661	cg00485323	NA	NA	no	no	NA	NA	NA	no	NA	no	no	NA	no	no	no	NA	NA	no	NA	NA	no	NA	NA	no	NA	no	NA	NA	no	NA	NA	NA	NA	NA	NA	NA	NA	NA	no	NA	NA	no	no	no	no	NA	NA	NA
662	cg00485681	island	island	island	no	island	island	island	island	no	island	island	island	island	island	island	island	island	island	NA	NA	island	NA	island	island	NA	island	NA	NA	island	island	island	island	island	island	island	island	NA	no	island	NA	island	island	island	island	NA	no	no	island
663	cg00486031	no	no	no	NA	no	no	no	no	NA	NA	no	NA	no	no	no	no	no	no	NA	no	no	no	no	no	no	no	no	no	no	no	no	no	no	no	no	no	no	NA	no	no	no	no	no	no	no	no	NA	no
664	cg00486113	NA	NA	NA	NA	NA	NA	NA	NA	NA	NA	NA	NA	NA	NA	NA	NA	NA	NA	NA	NA	NA	NA	NA	no	NA	NA	NA	NA	NA	NA	NA	NA	NA	NA	NA	NA	NA	NA	no	NA	NA	no	no	NA	NA	NA	NA	NA
665	cg00486998	no	no	NA	no	no	no	no	no	no	no	no	no	no	no	no	NA	no	no	NA	no	no	NA	NA	no	NA	no	no	NA	no	no	no	NA	no	NA	NA	NA	NA	no	no	no	NA	no	no	NA	NA	no	no	no
666	cg00487538	no	no	no	island	island	no	NA	island	island	island	island	no	island	island	island	island	no	island	island	no	no	island	island	island	no	island	island	island	island	island	no	island	island	island	no	no	NA	island	island	island	island	island	island	island	no	island	island	island
667	cg00489376	NA	no	island	no	no	no	no	no	no	no	no	no	no	no	no	no	NA	no	no	no	no	no	no	no	no	no	no	NA	no	no	NA	no	no	no	no	no	no	no	no	no	no	no	no	no	no	no	no	no
668	cg00489428	no	no	no	no	NA	no	no	island	no	NA	island	no	no	no	no	no	no	island	no	no	no	no	island	no	no	no	no	no	no	no	no	NA	no	no	no	no	no	no	no	no	no	no	no	no	no	no	no	NA
669	cg00490620	no	no	no	island	no	island	no	no	island	no	no	no	no	no	no	island	no	no	no	no	no	no	no	island	island	NA	no	island	no	no	island	no	no	no	no	no	NA	island	island	NA	no	no	island	no	island	island	island	no
670	cg00491561	no	no	no	no	no	no	NA	no	no	no	no	no	no	no	no	no	no	no	no	no	no	no	no	no	no	no	no	no	no	no	no	no	no	no	NA	no	no	no	no	no	no	no	no	no	no	no	no	no
671	cg00493297	no	no	no	no	no	no	no	no	NA	no	no	no	no	no	no	no	no	no	island	no	no	no	no	no	no	no	NA	no	no	no	no	no	no	no	island	no	no	no	no	no	no	no	no	no	no	no	no	no
672	cg00493831	NA	no	NA	no	NA	NA	NA	NA	no	no	no	no	NA	island	NA	island	NA	no	NA	NA	island	no	NA	island	NA	NA	NA	NA	no	no	no	island	island	no	island	no	NA	no	NA	NA	no	island	island	NA	no	no	no	no
673	cg00493843	no	NA	NA	no	no	no	no	no	no	no	no	no	no	no	no	no	no	no	NA	no	no	no	no	no	no	no	no	no	no	no	no	no	no	no	no	no	NA	no	no	no	no	no	no	NA	no	no	no	no
674	cg00493887	NA	NA	no	NA	no	no	no	no	NA	no	no	NA	no	no	NA	no	NA	no	no	no	no	no	no	no	no	no	no	NA	no	NA	no	NA	NA	NA	NA	NA	no	NA	no	no	NA	no	no	no	NA	no	no	NA
675	cg00495443	NA	NA	NA	NA	NA	NA	NA	NA	NA	NA	NA	NA	NA	NA	NA	NA	NA	NA	NA	NA	NA	NA	NA	no	NA	NA	NA	NA	NA	NA	NA	NA	NA	NA	NA	NA	NA	NA	NA	NA	NA	no	no	NA	NA	NA	NA	NA
676	cg00495518	no	no	no	no	no	no	no	no	no	no	no	no	no	no	NA	no	no	no	no	no	no	no	no	no	no	no	no	no	no	no	no	no	no	no	no	no	no	no	NA	no	no	no	no	no	no	no	no	no
677	cg00499875	island	island	NA	island	island	NA	island	NA	island	NA	NA	island	island	island	NA	NA	island	NA	island	NA	island	island	NA	island	NA	NA	NA	NA	island	NA	NA	NA	island	island	NA	island	NA	island	island	NA	island	island	island	NA	island	island	island	island
678	cg00499973	no	no	no	no	no	no	no	no	no	no	no	NA	no	no	no	no	no	no	no	no	no	no	no	no	no	NA	no	no	no	no	no	no	no	NA	no	no	no	no	no	no	no	no	no	no	no	NA	NA	no
679	cg00500341	no	no	no	no	no	no	no	no	NA	no	no	no	no	no	no	NA	no	no	no	no	no	no	NA	no	no	no	no	NA	no	no	no	no	no	no	no	no	NA	no	no	no	no	no	no	no	no	no	no	no
680	cg00500681	island	no	island	NA	island	NA	NA	island	island	NA	island	island	NA	NA	island	island	island	island	NA	NA	NA	no	NA	island	NA	island	NA	NA	island	NA	island	NA	island	island	NA	NA	NA	island	NA	NA	island	island	island	NA	NA	NA	island	no
681	cg00503840	NA	NA	NA	NA	NA	NA	NA	NA	NA	NA	NA	NA	NA	NA	NA	NA	NA	NA	NA	NA	NA	NA	NA	island	NA	NA	NA	NA	NA	NA	NA	NA	NA	NA	NA	NA	NA	NA	no	NA	NA	island	island	NA	NA	NA	NA	NA
682	cg00504333	no	no	no	no	no	no	no	no	no	NA	NA	no	no	no	NA	no	no	NA	no	no	no	no	no	no	no	no	NA	no	no	NA	no	no	no	no	no	no	no	no	no	no	no	no	NA	NA	no	no	no	no
683	cg00504554	no	no	no	no	NA	no	no	no	no	no	no	NA	no	no	no	NA	no	no	no	no	no	no	no	no	no	NA	no	no	no	no	no	no	no	no	no	no	no	no	no	no	no	no	no	no	no	no	no	no
684	cg00505361	no	no	NA	no	island	NA	no	NA	no	no	no	no	island	no	no	NA	no	no	NA	NA	island	no	NA	no	no	NA	NA	NA	island	no	no	no	no	no	NA	no	no	no	no	NA	no	no	no	NA	NA	no	no	no
685	cg00505445	no	no	no	no	no	island	no	no	no	no	no	no	no	no	no	no	no	no	no	no	no	no	no	no	no	no	no	no	no	no	no	no	no	no	no	no	no	no	no	no	no	no	no	no	no	no	no	no
686	cg00507817	no	no	island	no	no	no	NA	NA	no	NA	NA	no	no	no	no	no	no	no	NA	no	no	no	no	no	no	no	no	no	no	NA	no	NA	no	no	island	no	no	no	no	no	no	no	island	no	no	no	no	island
687	cg00508255	no	no	no	no	no	no	no	no	no	no	no	no	no	no	no	no	no	no	NA	NA	no	no	NA	no	no	no	no	no	no	no	no	no	no	no	no	no	no	no	no	no	no	no	no	no	no	no	no	no
688	cg00510450	no	no	NA	no	no	no	no	no	no	no	no	NA	no	no	no	NA	no	no	no	no	no	no	no	no	no	NA	no	no	no	no	no	no	no	no	no	NA	no	no	no	no	no	no	no	no	no	no	no	NA
689	cg00512700	no	no	no	no	NA	NA	NA	NA	no	no	no	no	no	no	no	NA	no	no	no	no	no	no	no	no	NA	no	no	NA	no	no	no	no	no	no	no	no	no	NA	no	no	no	no	no	no	no	no	no	no
690	cg00513357	no	no	NA	no	no	no	NA	no	NA	no	no	no	no	no	no	no	no	no	no	no	no	no	no	NA	no	no	no	no	no	no	no	no	no	no	no	no	no	no	no	NA	no	no	no	no	no	no	no	no
691	cg00515235	no	no	no	no	no	no	no	no	no	no	no	no	no	no	no	no	no	no	NA	NA	no	no	NA	no	no	no	no	no	no	no	no	NA	no	no	no	no	NA	no	no	no	no	no	no	no	no	no	no	no
692	cg00515905	NA	NA	NA	NA	NA	NA	NA	NA	NA	NA	NA	NA	NA	NA	NA	NA	NA	NA	NA	NA	NA	NA	NA	no	NA	NA	NA	NA	NA	NA	NA	NA	NA	NA	NA	NA	NA	NA	no	NA	NA	no	NA	NA	NA	NA	NA	NA
693	cg00515954	no	no	no	NA	no	no	no	NA	no	no	no	NA	no	no	no	NA	no	no	no	no	no	NA	no	no	NA	no	no	NA	no	NA	no	no	no	no	NA	no	NA	no	no	no	no	no	no	no	no	no	no	no
694	cg00516349	no	no	NA	no	NA	NA	NA	no	no	no	no	no	no	no	no	NA	no	no	NA	NA	no	no	no	no	no	NA	no	no	no	no	no	no	no	NA	no	no	no	no	no	no	no	no	no	NA	NA	no	no	no
695	cg00518702	NA	no	NA	NA	NA	NA	NA	NA	NA	no	no	no	no	no	no	NA	NA	no	no	no	no	no	island	no	no	no	no	no	no	no	NA	no	no	no	NA	no	NA	NA	no	NA	no	no	no	no	no	NA	NA	no
696	cg00518708	no	no	no	no	no	no	no	no	no	no	no	no	NA	NA	no	no	no	no	no	no	no	no	no	no	NA	no	no	NA	no	NA	no	NA	no	no	NA	no	no	no	no	no	no	no	no	no	NA	no	no	no
697	cg00519119	no	NA	NA	NA	no	no	NA	no	NA	no	no	no	no	no	no	no	no	no	NA	NA	no	no	no	no	NA	NA	no	NA	no	no	no	no	no	no	NA	no	no	NA	no	NA	no	no	no	NA	no	NA	NA	no
698	cg00519284	no	no	no	no	island	no	no	no	no	island	island	no	no	no	island	NA	no	island	NA	NA	no	no	no	no	no	island	no	NA	no	island	island	no	island	no	island	no	NA	no	no	NA	no	no	no	island	island	no	no	no
699	cg00519301	no	no	no	no	no	no	NA	no	no	no	no	no	no	no	NA	no	no	no	no	no	no	no	no	no	no	no	no	no	no	no	no	no	no	no	no	no	no	no	no	no	no	no	no	no	no	no	no	no
700	cg00519323	no	no	no	no	no	no	NA	no	no	no	no	no	no	no	no	NA	no	no	no	no	no	NA	no	no	no	no	no	no	no	no	no	no	no	no	no	no	no	no	no	no	no	no	no	NA	no	no	no	no
701	cg00519918	no	no	no	no	NA	no	no	no	no	no	no	no	NA	NA	no	no	no	no	no	no	no	no	no	no	no	no	no	NA	no	no	no	no	no	no	NA	no	no	no	no	NA	no	no	no	no	no	no	no	no
702	cg00521920	no	no	no	NA	NA	NA	NA	NA	NA	no	no	no	no	no	no	NA	no	no	NA	NA	no	no	no	no	NA	no	NA	no	no	NA	no	no	no	no	NA	no	no	NA	no	no	no	no	no	NA	no	NA	NA	no
703	cg00522231	NA	NA	NA	NA	NA	NA	NA	NA	NA	NA	NA	NA	NA	NA	NA	NA	NA	NA	NA	NA	NA	NA	NA	NA	NA	NA	NA	NA	NA	NA	NA	NA	NA	NA	NA	NA	NA	NA	no	NA	NA	island	no	NA	NA	NA	NA	NA
704	cg00522402	no	no	no	no	no	no	no	no	no	no	no	no	NA	NA	no	NA	no	no	no	no	no	no	no	no	no	no	NA	NA	no	NA	no	no	no	no	no	no	NA	no	no	NA	no	no	NA	NA	no	no	no	no
705	cg00522519	no	no	NA	NA	no	no	no	no	NA	no	NA	NA	no	no	no	NA	no	no	no	no	no	no	no	no	no	no	NA	no	no	no	no	no	no	no	no	NA	no	NA	no	no	no	no	no	no	no	NA	NA	NA
706	cg00522668	no	NA	no	no	no	no	no	no	no	no	no	no	no	no	no	NA	no	no	no	no	no	no	no	no	no	no	NA	no	no	no	no	no	no	no	no	no	no	no	no	no	no	no	no	no	no	no	no	no
707	cg00523349	no	no	no	NA	no	no	NA	no	NA	no	no	NA	no	no	no	no	no	no	no	no	no	no	no	no	no	no	NA	no	no	NA	no	NA	no	no	no	no	no	NA	no	no	no	no	no	no	no	NA	NA	NA
708	cg00523361	NA	NA	NA	NA	NA	NA	NA	NA	NA	NA	NA	NA	NA	NA	NA	NA	NA	NA	NA	NA	no	NA	NA	no	NA	NA	NA	NA	NA	NA	NA	NA	NA	NA	NA	NA	NA	NA	no	NA	NA	no	no	NA	NA	NA	NA	NA
709	cg00523855	no	no	no	no	no	no	no	no	no	no	no	no	no	no	no	no	no	no	NA	no	no	no	no	no	no	no	no	no	no	no	no	no	no	no	no	no	no	no	NA	no	no	no	no	no	no	no	no	no
710	cg00524115	no	no	no	no	no	NA	no	no	no	no	no	no	island	no	no	no	NA	no	NA	island	no	no	island	no	no	no	no	no	island	no	no	NA	no	no	island	NA	NA	no	no	no	no	no	no	island	NA	no	no	no
711	cg00525251	no	no	no	no	no	no	NA	no	NA	no	no	NA	no	no	no	no	no	no	no	no	no	no	no	no	no	no	NA	no	no	no	no	no	no	no	no	NA	no	no	no	no	no	no	no	no	no	no	no	no
712	cg00526068	no	no	no	no	NA	NA	NA	no	NA	no	no	NA	no	no	no	NA	no	NA	NA	NA	NA	NA	no	no	no	no	no	no	no	no	no	NA	no	no	no	NA	no	NA	no	no	no	no	no	NA	no	NA	NA	no
713	cg00527415	no	NA	no	no	no	NA	NA	no	NA	NA	no	NA	no	NA	NA	NA	no	no	NA	NA	no	no	no	no	no	no	NA	no	NA	NA	no	NA	NA	no	NA	NA	no	NA	NA	no	no	no	no	no	no	no	no	NA
714	cg00527510	no	no	no	no	no	no	NA	no	no	no	no	no	no	no	no	NA	no	no	no	no	no	no	no	NA	no	no	no	no	no	no	no	no	no	NA	NA	no	no	no	no	no	no	no	no	no	no	no	no	no
715	cg00528052	island	NA	island	NA	NA	NA	NA	island	island	NA	island	island	NA	NA	island	island	island	island	NA	NA	island	island	island	NA	NA	island	island	NA	island	NA	NA	island	island	island	NA	island	NA	island	NA	island	island	island	island	island	island	island	island	island
716	cg00528541	no	no	no	no	no	no	NA	no	no	NA	NA	no	no	no	no	NA	no	no	no	no	no	no	no	no	no	no	no	no	no	no	no	no	no	no	NA	no	no	no	no	no	no	no	no	no	no	no	no	no
717	cg00529649	no	no	no	no	NA	no	no	no	no	no	NA	no	no	NA	no	NA	no	no	no	no	no	NA	no	no	no	no	no	no	no	NA	NA	no	no	no	no	no	no	no	no	no	no	no	no	no	no	no	no	no
718	cg00531009	no	no	no	no	no	NA	no	no	no	no	NA	no	no	no	no	no	no	no	island	no	NA	no	no	no	no	no	NA	no	no	no	no	no	no	no	island	no	no	no	no	no	no	no	no	no	no	no	no	no
719	cg00531909	no	no	no	no	no	no	no	no	no	no	no	no	no	no	no	NA	no	no	no	no	no	no	no	no	no	no	NA	no	no	no	NA	no	no	no	no	no	no	no	no	no	no	no	no	no	no	no	no	no
720	cg00532890	no	no	no	NA	NA	NA	island	no	no	no	no	NA	NA	no	no	no	no	no	NA	no	no	no	no	no	no	no	no	no	no	no	no	no	no	no	NA	no	no	no	no	no	no	no	no	NA	no	no	no	NA
721	cg00533774	no	no	no	no	no	no	no	no	no	no	no	no	no	no	no	no	no	no	no	no	no	no	no	no	no	no	no	no	no	no	no	no	no	no	no	no	no	no	no	no	no	no	no	no	no	no	no	no
722	cg00535482	no	no	island	no	no	NA	NA	no	no	no	no	NA	no	no	no	island	no	no	no	no	island	no	no	island	no	no	no	no	no	no	no	island	no	no	no	no	no	no	no	no	no	no	no	island	no	no	no	no
723	cg00538388	no	no	no	island	no	no	no	no	island	no	no	no	NA	NA	no	no	no	no	no	no	no	no	no	no	no	no	no	no	no	no	NA	no	no	no	no	no	no	island	no	no	no	no	no	no	no	island	island	no
724	cg00539598	no	no	no	NA	no	NA	NA	no	NA	no	no	no	no	no	no	no	no	no	NA	NA	no	no	NA	no	no	no	NA	no	NA	NA	no	no	no	no	NA	no	NA	NA	NA	NA	no	no	no	no	island	NA	NA	no
725	cg00540391	island	NA	island	island	NA	island	no	island	NA	island	island	island	NA	island	island	island	island	island	NA	island	island	NA	NA	island	NA	island	NA	island	island	NA	island	island	island	island	no	island	NA	NA	NA	island	island	island	NA	NA	island	NA	NA	NA
726	cg00540706	no	no	no	no	no	no	NA	no	no	no	NA	no	no	no	no	no	no	no	no	no	no	no	no	no	no	no	no	no	no	no	no	no	no	no	no	no	no	no	no	no	no	no	no	no	no	no	no	no
727	cg00542313	NA	NA	NA	NA	NA	NA	NA	NA	NA	NA	NA	NA	NA	NA	NA	NA	NA	NA	NA	NA	no	NA	NA	no	NA	NA	NA	NA	NA	NA	NA	NA	NA	NA	NA	NA	NA	NA	no	NA	NA	no	no	NA	no	NA	NA	NA
728	cg00542737	no	no	no	no	no	no	NA	no	no	no	no	no	no	no	no	NA	no	no	no	no	no	NA	no	no	no	no	no	no	no	no	no	no	no	no	NA	no	no	no	no	no	no	no	no	NA	no	no	no	no
729	cg00543023	no	no	no	NA	no	no	NA	NA	NA	no	no	no	no	no	no	no	no	no	NA	NA	no	no	no	no	no	no	NA	no	no	no	NA	no	NA	no	NA	no	no	NA	no	no	no	no	no	no	no	NA	NA	no
730	cg00543458	no	no	no	no	no	no	no	no	no	no	no	no	no	no	no	no	no	no	no	no	no	no	no	no	no	no	no	no	no	no	no	no	no	no	no	no	no	no	no	no	no	no	no	no	no	no	no	no
731	cg00545236	no	no	no	no	no	no	no	no	no	no	no	no	no	no	no	no	no	no	no	no	no	no	NA	no	no	no	no	no	no	no	no	no	no	no	no	NA	no	no	NA	no	no	no	NA	no	no	no	no	no
732	cg00545696	no	no	no	no	no	no	NA	no	no	no	no	no	no	no	no	NA	no	no	NA	NA	no	no	no	no	no	no	no	NA	no	NA	no	NA	no	no	no	no	no	no	no	no	no	no	NA	NA	no	no	no	no
733	cg00546281	no	NA	NA	no	no	no	no	no	NA	no	no	no	no	no	no	no	no	no	no	no	no	no	no	no	no	no	no	no	no	no	no	no	no	no	no	no	no	no	no	no	no	no	no	no	no	no	no	no
734	cg00546693	island	island	island	NA	island	island	island	island	island	island	NA	island	island	island	island	island	island	island	NA	NA	island	island	island	island	island	island	island	island	island	island	island	island	island	island	NA	island	NA	island	island	island	island	island	island	island	island	island	island	NA
735	cg00547789	island	island	NA	island	NA	island	no	island	no	NA	no	island	island	no	no	island	island	no	NA	island	island	NA	island	island	NA	no	no	NA	NA	island	island	NA	island	island	NA	island	island	no	island	island	island	island	island	island	island	no	no	island
736	cg00548085	no	no	NA	no	no	no	NA	no	no	NA	NA	no	no	no	NA	no	no	NA	no	no	no	NA	no	no	NA	NA	no	NA	no	no	no	NA	no	no	NA	no	no	no	no	no	no	no	no	no	NA	no	no	NA
737	cg00548487	no	no	no	no	no	no	no	no	no	no	NA	no	no	no	no	no	no	no	no	no	no	no	no	no	no	no	no	no	no	no	no	no	no	no	no	no	no	no	no	no	no	no	no	no	no	no	no	no
738	cg00548719	no	no	no	no	no	no	no	no	no	no	no	no	no	no	no	no	no	no	no	no	no	no	no	no	no	no	no	no	no	no	no	no	no	no	no	no	no	no	no	no	no	no	no	no	no	no	no	no
739	cg00549985	no	no	island	no	no	no	no	no	no	NA	island	no	no	no	island	NA	no	island	NA	NA	NA	no	island	no	no	island	island	island	no	island	island	island	NA	NA	island	no	island	no	island	island	NA	island	island	no	island	no	no	no
740	cg00550040	no	no	no	no	no	no	NA	no	no	no	no	no	no	no	no	NA	no	no	no	no	no	no	no	no	no	no	no	NA	no	no	no	no	no	no	no	no	no	no	no	no	no	no	no	no	no	no	no	no
741	cg00551264	no	no	island	island	no	no	no	no	no	island	island	island	island	island	island	island	no	island	NA	NA	island	island	NA	island	no	island	NA	no	no	island	island	island	island	island	island	island	NA	no	island	NA	island	island	island	island	island	no	no	island
742	cg00551503	no	no	NA	NA	no	no	no	no	no	no	no	NA	NA	NA	no	no	no	no	no	no	no	no	no	no	no	NA	no	no	no	no	no	no	no	no	no	no	no	no	no	no	no	no	NA	no	no	no	no	no
743	cg00552731	no	no	NA	no	no	no	no	no	no	no	no	no	no	no	no	no	no	no	no	no	no	no	no	no	no	no	no	no	no	no	no	no	no	no	no	no	NA	no	no	no	no	no	no	no	no	no	no	no
744	cg00553880	island	no	island	NA	NA	island	island	NA	no	island	island	island	island	island	island	island	no	island	NA	NA	island	island	NA	island	no	island	island	no	island	island	no	island	no	island	NA	island	NA	no	island	NA	island	island	island	island	island	no	no	island
745	cg00553886	island	NA	island	NA	NA	NA	NA	NA	NA	island	island	island	island	island	island	island	island	island	NA	island	island	island	island	island	NA	island	island	island	island	island	island	island	NA	island	NA	island	island	NA	island	island	island	island	island	island	island	NA	NA	island
746	cg00553911	island	island	island	island	NA	island	island	island	island	island	island	island	island	island	island	island	island	island	NA	NA	island	island	island	island	island	island	island	island	island	island	NA	island	island	island	island	island	island	island	island	island	island	island	island	island	island	island	island	island
747	cg00554332	no	no	no	no	NA	NA	NA	no	no	no	no	no	no	no	no	NA	no	no	NA	no	NA	no	no	no	NA	NA	no	NA	no	NA	no	no	no	no	NA	no	no	no	no	no	no	no	no	no	no	no	no	no
748	cg00555047	no	no	NA	no	no	no	no	no	no	no	no	no	no	no	NA	no	no	no	no	no	no	no	NA	NA	no	NA	no	no	no	NA	no	no	no	no	NA	no	no	no	no	no	no	no	no	NA	NA	no	no	no
749	cg00555070	no	NA	no	no	no	NA	NA	no	no	NA	no	NA	no	no	no	NA	no	no	island	island	no	no	no	no	island	no	NA	no	no	no	NA	NA	no	no	no	NA	no	no	no	no	NA	no	no	no	NA	no	no	no
750	cg00556573	no	no	no	no	no	no	no	NA	no	no	no	NA	no	no	no	no	no	no	no	no	no	no	no	no	no	NA	no	NA	no	no	no	NA	no	no	NA	no	no	no	no	no	no	no	no	no	NA	no	no	no
751	cg00557468	island	island	island	NA	NA	island	island	NA	NA	NA	NA	island	NA	island	NA	island	island	NA	NA	island	island	NA	island	island	NA	island	island	NA	NA	NA	island	island	island	NA	NA	island	island	NA	island	island	NA	island	island	island	NA	NA	NA	NA
752	cg00557947	island	no	island	island	no	no	NA	no	no	island	no	island	NA	NA	no	NA	no	no	NA	NA	no	island	no	no	island	no	no	no	no	NA	no	NA	island	no	island	island	no	NA	no	no	no	no	island	no	no	no	island	NA
753	cg00559067	no	no	no	island	no	no	no	island	no	island	island	island	island	island	island	island	no	island	no	island	island	island	NA	island	no	no	island	island	no	no	island	island	island	NA	island	island	island	no	island	island	island	no	island	island	island	no	no	NA
754	cg00560327	no	no	NA	NA	NA	NA	no	no	NA	NA	NA	no	NA	NA	NA	no	no	NA	NA	NA	no	NA	NA	no	NA	no	island	no	no	NA	NA	NA	no	NA	NA	no	NA	NA	no	NA	NA	no	no	no	no	NA	NA	no
755	cg00562080	no	no	no	no	no	no	NA	no	no	no	no	no	no	no	no	NA	no	no	NA	no	no	NA	no	no	no	no	no	NA	no	no	NA	no	no	NA	NA	no	NA	no	no	NA	NA	no	no	no	no	no	no	no
756	cg00562438	island	island	island	island	no	no	NA	no	NA	island	NA	island	island	island	island	NA	island	island	island	island	no	no	no	no	no	NA	NA	NA	island	island	no	no	island	no	island	island	no	island	no	no	no	no	no	no	island	island	island	island
757	cg00562553	island	NA	island	NA	island	island	island	island	island	island	island	island	island	island	island	island	island	island	NA	island	island	island	island	island	island	island	island	island	island	island	island	island	island	island	island	island	NA	island	island	island	island	island	island	island	island	island	island	island
758	cg00562749	NA	no	NA	no	no	NA	NA	no	no	no	no	no	no	no	no	NA	no	no	no	no	no	no	no	no	no	no	no	NA	no	no	no	no	no	no	no	no	no	no	no	no	no	no	NA	no	NA	no	no	NA
759	cg00563016	island	island	island	island	island	island	island	island	island	NA	NA	island	island	island	island	island	island	island	NA	island	island	island	island	NA	island	NA	island	island	island	island	NA	island	island	island	island	island	island	island	NA	island	island	island	island	NA	island	island	island	island
760	cg00563045	no	no	no	no	no	no	no	no	no	no	no	no	no	no	no	no	no	no	no	no	NA	no	no	no	NA	no	island	no	no	no	no	NA	no	no	no	no	island	no	no	NA	no	no	no	no	no	no	no	no
761	cg00564054	no	no	NA	no	no	no	no	no	no	no	no	no	no	no	no	NA	no	NA	no	no	no	NA	no	no	no	no	no	no	no	no	NA	no	no	no	no	no	no	no	no	no	no	no	no	no	no	no	no	no
762	cg00566346	no	no	no	no	island	no	no	no	no	no	no	no	no	no	no	NA	no	no	no	no	no	no	no	no	island	no	no	no	no	no	no	no	no	no	no	no	no	no	no	no	no	no	no	no	no	no	no	no
763	cg00566395	no	no	NA	no	NA	no	no	no	no	NA	no	NA	no	no	NA	no	no	no	NA	NA	no	no	island	no	island	no	no	NA	NA	no	no	no	no	no	no	NA	no	no	no	NA	no	no	no	no	NA	no	no	no
764	cg00566855	no	no	no	no	no	no	NA	no	no	NA	NA	no	no	no	NA	NA	no	NA	NA	NA	no	no	no	no	no	no	NA	no	no	no	NA	no	no	no	NA	no	no	no	no	NA	no	no	no	no	no	no	no	no
765	cg00567001	no	no	no	no	no	no	no	no	no	no	no	no	no	no	no	no	no	no	no	no	no	no	no	no	no	no	no	no	no	no	no	no	no	no	no	no	no	no	no	no	no	no	no	no	no	no	no	no
766	cg00568797	no	no	no	no	no	no	NA	no	no	no	NA	no	no	no	no	island	no	no	no	no	no	no	no	NA	no	no	NA	NA	no	island	no	NA	no	no	NA	no	NA	no	no	no	no	no	no	no	no	no	no	no
767	cg00569374	no	no	no	NA	no	no	no	no	NA	no	no	no	no	no	no	no	no	no	NA	NA	no	NA	no	no	no	no	no	no	no	no	NA	no	no	no	no	no	no	NA	NA	NA	no	no	no	no	no	NA	NA	no
768	cg00570517	no	no	no	no	no	no	no	no	no	no	no	no	no	no	NA	NA	no	no	NA	no	no	no	no	no	no	no	no	no	no	no	no	no	no	no	no	no	no	no	no	no	no	no	no	no	no	NA	no	no
769	cg00570985	no	no	no	no	NA	no	no	no	no	no	no	no	no	no	NA	NA	no	no	no	no	no	no	no	no	no	no	NA	no	no	NA	NA	no	no	no	no	no	no	no	no	no	no	no	no	no	no	no	no	no
770	cg00571033	no	NA	no	no	NA	no	NA	no	no	NA	NA	no	no	no	no	NA	no	no	NA	no	island	no	no	island	NA	no	NA	no	no	island	NA	island	no	no	island	no	island	no	no	island	no	no	no	island	no	no	no	no
771	cg00571633	no	no	NA	no	NA	no	NA	NA	no	no	no	NA	no	no	no	NA	no	no	no	no	no	no	no	NA	no	NA	no	no	no	no	no	no	no	no	no	no	no	no	no	no	no	no	no	no	no	no	no	no
772	cg00571722	no	no	no	NA	no	no	NA	no	no	no	no	no	no	no	no	no	no	no	NA	NA	no	no	NA	no	no	no	NA	no	no	no	no	no	no	no	NA	no	NA	no	no	NA	no	no	no	no	no	no	no	no
773	cg00572334	no	no	island	no	no	island	no	no	no	no	NA	NA	NA	NA	no	island	no	no	NA	island	island	no	island	no	no	island	no	island	no	no	NA	no	no	no	NA	no	island	no	no	island	no	no	no	island	no	no	no	no
774	cg00573041	no	no	no	no	no	no	no	no	no	no	no	no	no	no	no	no	no	no	no	no	no	no	no	no	no	no	island	no	no	NA	no	no	no	no	no	no	no	no	no	no	no	no	no	no	no	no	no	no
775	cg00576279	no	island	island	NA	island	island	no	island	no	island	NA	island	island	island	island	island	no	island	NA	island	island	island	island	island	island	island	island	island	no	island	island	island	island	island	island	island	island	no	island	island	island	island	island	island	island	no	no	island
776	cg00576774	no	no	no	no	no	no	island	no	no	no	no	no	no	no	no	NA	no	no	NA	no	no	no	no	no	no	no	no	NA	no	no	no	no	no	no	no	no	no	no	no	NA	no	no	no	NA	no	no	no	no
777	cg00577233	no	no	no	no	NA	no	no	no	no	no	no	NA	no	NA	no	no	no	no	no	no	no	no	no	no	no	no	no	no	no	no	no	no	no	no	no	no	no	no	no	island	no	no	no	no	no	no	no	no
778	cg00577417	no	NA	NA	no	NA	NA	no	no	no	no	NA	no	NA	NA	no	no	no	no	no	no	island	NA	NA	island	NA	NA	NA	NA	island	NA	NA	NA	NA	NA	island	no	no	no	island	no	NA	island	island	NA	NA	no	no	no
779	cg00577835	no	island	NA	no	no	island	NA	NA	no	NA	no	island	island	island	no	NA	no	no	no	no	no	no	no	no	no	NA	no	NA	island	NA	no	no	no	no	NA	island	no	no	no	no	no	no	no	no	NA	no	no	no
780	cg00578263	NA	NA	no	no	no	no	NA	no	NA	NA	NA	NA	no	no	NA	NA	NA	NA	NA	NA	no	NA	no	no	no	no	NA	NA	NA	NA	no	NA	no	NA	NA	NA	no	no	no	NA	NA	no	no	NA	no	no	no	no
781	cg00578937	no	no	island	no	NA	no	NA	island	no	NA	NA	island	island	NA	no	island	no	island	NA	NA	island	no	island	island	no	island	island	island	no	island	no	island	island	no	island	island	island	no	island	island	no	island	island	island	island	no	no	island
782	cg00580052	no	no	no	no	no	no	NA	no	no	no	no	no	no	no	no	no	no	no	no	no	no	no	no	no	no	no	no	no	no	no	no	no	no	no	no	no	no	no	no	no	no	no	no	no	no	no	no	no
783	cg00580454	no	no	NA	no	no	no	no	no	no	no	no	no	no	no	no	no	no	no	no	no	no	no	no	no	no	NA	no	no	no	NA	no	NA	no	NA	NA	no	no	no	no	NA	NA	no	no	no	NA	no	no	no
784	cg00582446	no	no	island	no	no	NA	no	no	no	no	no	no	no	no	no	island	no	no	no	no	no	no	no	no	no	no	no	NA	NA	NA	no	no	no	no	no	no	no	NA	no	no	no	no	no	NA	no	no	island	NA
785	cg00582628	NA	NA	NA	NA	NA	NA	NA	NA	NA	NA	NA	NA	NA	NA	NA	NA	NA	NA	NA	NA	NA	NA	NA	NA	NA	NA	NA	NA	NA	NA	NA	NA	NA	NA	NA	NA	NA	NA	no	NA	NA	no	NA	NA	NA	NA	NA	NA
786	cg00582950	no	NA	NA	no	no	no	NA	no	no	no	no	no	no	no	no	NA	no	no	no	no	no	no	no	no	no	NA	NA	NA	no	no	no	no	no	no	island	no	no	no	no	no	no	no	no	NA	NA	no	no	no
787	cg00583628	NA	island	island	island	island	no	island	island	no	island	island	island	island	island	no	island	no	island	NA	no	island	island	no	island	island	island	island	island	island	no	NA	island	island	island	island	island	NA	no	island	island	island	no	island	island	island	no	no	island
788	cg00583683	no	NA	no	no	no	no	NA	no	no	no	no	no	no	no	no	NA	no	no	NA	no	no	no	no	no	no	no	no	no	no	no	NA	no	no	no	NA	no	no	no	no	NA	no	no	no	no	no	no	no	NA
789	cg00585108	no	no	no	no	NA	island	no	island	no	no	no	no	no	no	no	no	no	no	no	no	no	no	no	NA	NA	no	no	no	no	no	no	no	no	no	no	no	no	no	no	no	no	no	no	NA	no	no	no	no
790	cg00585163	NA	no	no	NA	no	no	no	no	NA	no	no	no	no	no	no	no	NA	no	island	no	no	no	no	no	no	no	no	no	no	no	no	NA	no	no	NA	no	no	NA	no	no	no	no	no	no	no	NA	NA	no
791	cg00585359	no	no	NA	no	no	no	no	no	no	no	no	no	island	no	no	NA	no	no	no	no	no	no	no	no	no	no	no	no	no	NA	no	no	no	no	no	no	no	no	no	no	no	no	no	no	no	no	no	no
792	cg00585733	island	NA	NA	NA	island	island	NA	NA	NA	island	NA	NA	island	island	island	island	island	island	NA	island	island	island	island	island	island	NA	island	island	island	island	island	island	island	island	NA	NA	island	NA	island	island	island	island	island	island	island	NA	NA	island
793	cg00586556	NA	NA	no	NA	NA	NA	NA	NA	NA	NA	NA	NA	NA	NA	NA	no	NA	NA	no	no	no	NA	island	no	NA	no	NA	no	NA	no	no	no	NA	NA	NA	NA	island	NA	no	no	NA	no	no	no	no	NA	NA	NA
794	cg00587168	no	no	no	no	NA	no	no	no	no	no	no	no	no	no	no	no	no	no	NA	no	no	no	no	no	no	no	no	no	no	no	no	no	no	no	no	no	no	no	no	no	no	no	no	no	no	no	no	no
795	cg00589789	no	no	no	NA	no	no	NA	no	NA	NA	NA	no	no	NA	NA	NA	no	NA	no	no	NA	no	no	NA	no	no	NA	no	no	NA	NA	NA	no	no	no	no	no	NA	no	no	no	no	NA	no	NA	NA	NA	no
796	cg00590051	NA	NA	no	NA	NA	NA	NA	NA	NA	NA	NA	NA	NA	NA	NA	NA	NA	NA	no	no	no	NA	no	NA	NA	NA	NA	no	NA	NA	no	no	NA	NA	NA	NA	no	NA	no	no	NA	no	no	NA	no	NA	NA	NA
797	cg00591406	no	no	no	no	no	NA	no	no	no	no	no	no	no	no	no	NA	no	no	NA	no	no	no	no	no	no	no	no	no	no	no	no	no	no	no	no	no	no	no	no	no	no	no	no	no	NA	no	no	no
798	cg00592151	no	NA	NA	no	NA	NA	NA	NA	no	NA	NA	NA	no	no	NA	NA	no	no	NA	NA	NA	no	no	no	no	NA	no	NA	no	NA	NA	NA	no	NA	no	no	no	no	no	no	NA	no	no	no	NA	no	no	no
799	cg00593231	island	island	island	island	no	island	island	island	island	island	island	island	island	island	island	island	island	island	island	island	NA	island	island	island	no	island	island	island	island	island	island	island	island	island	island	island	island	island	island	NA	island	island	island	island	island	island	island	island
800	cg00593462	NA	NA	NA	NA	NA	NA	NA	NA	NA	NA	NA	NA	NA	NA	NA	NA	NA	NA	NA	NA	NA	NA	NA	NA	NA	NA	NA	NA	NA	NA	NA	NA	NA	NA	NA	NA	NA	NA	island	NA	NA	island	NA	NA	NA	NA	NA	NA
801	cg00593862	no	NA	no	NA	no	NA	NA	NA	NA	no	no	no	no	no	no	NA	no	no	no	no	no	no	no	no	no	no	no	no	no	no	no	no	no	no	no	no	no	NA	no	no	no	no	no	NA	no	NA	NA	NA
802	cg00594099	no	no	no	no	no	no	NA	no	no	no	no	no	no	no	no	NA	no	no	no	no	no	no	no	no	no	no	no	no	no	NA	no	no	no	no	no	no	no	no	no	NA	no	no	no	no	no	no	no	no
803	cg00594698	no	no	no	no	no	no	no	no	no	no	no	no	no	no	no	NA	no	no	no	no	no	no	no	no	no	NA	no	no	no	no	no	no	no	no	no	no	no	no	no	no	no	no	no	no	island	no	no	no
804	cg00595076	island	island	NA	island	NA	island	island	no	NA	island	island	island	island	island	no	island	island	island	island	island	island	island	island	island	island	island	island	island	island	NA	NA	no	island	NA	NA	island	NA	NA	island	island	NA	island	island	no	NA	island	island	island
805	cg00595156	NA	island	no	NA	NA	NA	NA	NA	NA	NA	NA	NA	island	island	NA	NA	NA	NA	NA	NA	NA	NA	NA	no	NA	NA	no	NA	NA	NA	NA	NA	NA	NA	NA	NA	NA	NA	no	NA	no	no	no	NA	NA	NA	NA	NA
806	cg00595237	no	no	no	no	island	no	NA	no	no	island	island	island	NA	no	no	no	no	island	NA	island	island	island	no	island	island	no	NA	NA	no	no	no	no	island	no	no	island	island	no	island	island	no	island	island	no	no	no	no	no
807	cg00595660	no	no	NA	no	NA	no	no	no	no	no	no	NA	no	no	no	NA	no	no	NA	NA	NA	NA	no	no	no	NA	no	NA	no	no	no	no	no	no	no	no	no	no	NA	no	no	no	no	no	no	no	no	no
808	cg00597118	no	no	no	no	no	no	no	NA	NA	no	no	no	no	no	no	NA	no	no	no	no	no	no	no	no	no	no	NA	no	no	no	no	NA	no	NA	no	no	no	NA	no	NA	no	no	no	no	NA	no	NA	no
809	cg00597234	island	island	island	island	island	island	island	NA	island	island	island	island	island	NA	island	island	island	island	island	island	island	island	island	island	island	island	island	island	island	island	island	island	island	island	island	island	island	island	island	island	island	island	island	island	island	island	island	island
810	cg00597285	no	no	no	no	no	NA	NA	no	no	no	no	no	no	no	no	no	NA	no	NA	NA	no	no	NA	no	no	no	no	NA	no	NA	no	no	no	no	no	no	NA	no	no	NA	no	no	no	no	no	no	no	no
811	cg00597719	NA	NA	no	no	no	no	no	no	no	no	no	NA	no	no	no	NA	NA	no	no	no	no	no	no	no	no	NA	no	no	NA	no	no	no	NA	no	no	NA	no	no	no	no	no	no	no	no	no	no	no	NA
812	cg00597759	no	no	NA	NA	no	no	no	no	no	no	NA	NA	NA	NA	no	no	no	NA	NA	NA	no	no	NA	no	no	NA	no	no	no	no	no	no	no	no	NA	NA	no	no	no	NA	no	no	no	no	NA	no	no	no
813	cg00598343	no	no	no	no	no	no	no	no	no	no	no	no	no	no	no	no	no	no	NA	no	no	no	no	no	no	no	no	no	no	no	no	no	no	no	no	no	no	no	no	no	no	no	no	no	no	no	no	no
814	cg00598724	no	no	no	no	no	no	NA	no	no	no	no	no	no	no	no	NA	no	no	no	no	no	no	no	no	no	no	no	no	no	no	no	no	NA	no	no	no	no	no	no	no	no	no	no	no	no	no	no	no
815	cg00599230	no	no	island	no	NA	no	no	no	no	NA	NA	no	no	no	NA	island	no	NA	no	no	no	no	no	no	no	island	island	NA	no	no	island	no	island	no	no	no	NA	no	no	no	no	no	no	island	NA	no	no	no
816	cg00601070	no	no	NA	no	no	no	no	NA	no	no	no	no	no	no	no	no	no	no	no	no	no	no	no	no	no	no	no	no	no	no	no	no	no	no	NA	no	no	no	no	no	no	no	no	no	no	no	no	no
817	cg00604109	no	no	NA	no	NA	NA	no	NA	no	no	no	no	no	no	no	NA	no	no	NA	NA	no	no	NA	no	no	NA	no	NA	no	NA	no	NA	no	no	no	no	NA	no	no	NA	no	no	no	NA	NA	no	no	NA
818	cg00604987	no	NA	NA	no	no	no	no	no	no	no	no	NA	no	no	no	no	no	no	NA	island	no	no	island	no	no	no	no	no	no	no	no	no	no	NA	NA	no	island	no	no	island	NA	no	no	no	no	no	no	no
819	cg00605332	no	no	no	NA	NA	NA	NA	no	NA	NA	NA	no	NA	NA	NA	NA	no	NA	NA	NA	no	NA	NA	no	no	no	NA	NA	NA	no	NA	NA	no	NA	no	no	NA	NA	no	NA	NA	no	no	NA	NA	NA	NA	no
820	cg00606085	no	no	NA	no	no	NA	no	no	no	no	no	no	no	no	no	no	no	no	NA	NA	no	NA	no	no	no	NA	no	NA	no	no	no	no	no	no	no	no	island	no	no	NA	no	no	no	no	no	no	no	no
821	cg00608008	no	no	no	no	no	no	no	no	no	no	no	no	no	no	no	no	no	no	NA	no	no	no	no	no	no	no	no	no	no	no	NA	no	no	no	no	no	no	no	no	no	no	no	no	no	no	no	no	no
822	cg00608221	no	no	no	no	no	no	no	no	no	no	no	no	no	no	no	no	no	no	no	no	no	no	no	no	no	no	no	no	no	no	no	no	no	no	no	no	no	no	no	no	no	no	no	no	no	no	no	no
823	cg00608633	no	island	island	no	no	no	no	no	no	no	no	no	island	no	no	no	no	no	no	island	no	no	island	no	no	no	NA	no	no	no	no	island	no	no	no	no	island	no	no	no	no	no	no	no	no	no	no	no
824	cg00611149	no	island	island	island	island	no	island	no	island	island	island	island	island	NA	no	island	no	island	NA	island	island	island	island	island	no	island	island	island	no	island	island	island	no	NA	island	island	island	island	island	island	no	island	island	island	no	island	island	no
825	cg00611206	no	no	NA	NA	no	NA	no	no	NA	NA	NA	no	no	no	NA	NA	no	NA	NA	NA	no	no	NA	no	NA	NA	no	NA	no	no	no	no	NA	no	no	no	NA	NA	no	NA	no	no	NA	NA	NA	NA	NA	no
826	cg00611309	no	no	no	no	no	no	NA	no	no	no	no	no	NA	NA	no	no	no	no	no	no	no	no	no	no	no	no	NA	no	no	no	no	no	no	no	no	no	no	no	no	no	no	no	no	no	no	no	no	no
827	cg00612583	no	NA	no	no	NA	no	NA	no	no	NA	NA	no	no	no	NA	NA	no	NA	no	no	NA	no	no	no	NA	no	NA	NA	no	NA	NA	NA	no	no	NA	no	no	no	no	no	no	no	no	no	NA	NA	no	no
828	cg00612925	no	no	no	no	no	no	no	no	no	no	no	no	no	no	no	no	no	no	NA	no	no	no	no	no	no	no	NA	no	no	no	no	no	no	no	no	no	no	no	no	NA	no	no	no	no	NA	no	no	no
829	cg00613562	NA	no	no	NA	no	island	no	no	no	no	NA	no	no	no	no	no	no	no	NA	island	no	no	no	no	no	no	no	no	no	no	no	no	no	no	no	no	island	no	no	island	no	no	no	no	NA	no	no	no
830	cg00614320	no	no	no	no	no	no	NA	no	no	no	no	no	no	no	no	NA	no	no	no	no	no	no	no	no	no	no	no	no	no	no	no	no	no	no	no	no	no	no	no	no	no	no	no	no	no	no	no	no
831	cg00614622	NA	NA	no	no	no	no	no	no	no	no	no	NA	no	no	no	no	NA	no	no	no	no	no	no	no	no	no	no	no	NA	no	no	no	NA	no	no	NA	no	no	no	no	no	no	no	NA	island	no	no	NA
832	cg00614923	NA	NA	no	no	no	NA	NA	no	no	no	no	NA	no	no	no	NA	NA	no	NA	no	no	no	no	no	NA	NA	NA	NA	NA	no	NA	no	NA	no	no	NA	no	no	no	no	no	no	no	no	no	no	no	NA
833	cg00615662	no	no	no	no	NA	no	no	no	no	no	no	no	no	no	no	no	no	no	no	no	no	no	no	no	no	no	no	no	no	no	no	no	no	no	no	no	no	no	no	no	no	no	no	no	no	no	no	no
834	cg00616272	no	no	no	no	NA	NA	NA	NA	no	no	no	no	no	no	no	no	no	no	no	no	no	no	NA	no	no	no	NA	no	no	NA	no	no	no	no	NA	no	no	no	no	no	no	no	no	no	no	no	no	no
835	cg00618420	no	no	no	no	no	no	NA	no	no	no	no	no	no	no	no	NA	no	no	NA	no	no	no	no	no	no	no	NA	NA	no	no	no	no	no	no	no	no	no	no	NA	no	no	no	no	no	NA	no	no	no
836	cg00618479	no	no	no	no	no	no	no	no	no	no	no	no	no	no	no	no	no	no	NA	NA	no	no	no	no	no	no	island	no	no	no	no	no	no	no	no	no	island	no	no	island	no	no	NA	no	no	no	NA	no
837	cg00619207	NA	NA	NA	NA	NA	NA	NA	NA	NA	NA	NA	NA	NA	NA	NA	NA	NA	NA	NA	NA	NA	NA	NA	no	NA	NA	NA	NA	NA	NA	NA	NA	NA	NA	NA	NA	NA	NA	no	NA	NA	no	no	NA	NA	NA	NA	NA
838	cg00619575	no	no	no	no	no	no	no	no	no	no	no	no	no	no	no	no	no	no	no	no	no	no	no	no	no	NA	no	NA	no	no	no	no	no	no	no	no	no	no	no	no	NA	no	no	no	no	no	no	no
839	cg00620527	NA	NA	no	NA	NA	no	NA	NA	NA	NA	NA	NA	NA	NA	NA	no	NA	NA	NA	NA	no	NA	NA	no	NA	no	NA	NA	NA	NA	no	NA	NA	NA	NA	NA	NA	NA	no	NA	NA	no	no	no	NA	NA	NA	NA
840	cg00621125	NA	NA	island	NA	NA	NA	NA	NA	NA	NA	NA	NA	NA	NA	NA	NA	NA	NA	NA	island	island	NA	NA	NA	NA	island	NA	NA	NA	NA	NA	NA	NA	NA	NA	NA	NA	NA	island	island	NA	island	island	NA	island	NA	NA	NA
841	cg00621224	no	NA	NA	no	no	no	NA	no	no	no	NA	no	no	no	no	NA	no	no	no	no	no	no	no	no	no	NA	NA	NA	no	no	no	no	no	no	NA	no	NA	no	no	NA	no	no	no	no	no	no	no	no
842	cg00621654	no	no	no	no	no	no	no	no	no	no	no	no	no	no	no	NA	no	no	NA	NA	no	NA	no	no	no	no	no	no	no	no	no	no	NA	no	NA	no	no	no	NA	no	no	no	no	no	no	no	no	no
843	cg00622300	no	no	no	no	no	no	NA	no	no	no	no	no	no	no	no	NA	no	no	NA	no	no	no	no	no	no	no	no	no	no	no	no	no	no	no	NA	no	no	no	NA	no	NA	no	no	no	no	no	no	no
844	cg00622374	no	no	no	no	no	no	NA	NA	no	no	no	no	no	no	no	NA	no	no	no	no	no	no	no	NA	no	no	no	NA	no	no	NA	no	no	no	no	no	no	no	NA	no	no	no	no	no	no	no	no	no
845	cg00623160	no	island	island	island	no	no	no	island	no	island	island	island	island	island	no	island	no	no	NA	NA	island	island	island	island	island	island	NA	island	island	no	island	NA	island	island	NA	island	island	no	island	NA	island	island	island	island	NA	no	no	island
846	cg00623391	no	NA	NA	NA	NA	no	NA	no	NA	NA	NA	no	NA	NA	NA	NA	no	NA	no	no	no	no	no	NA	no	NA	NA	no	no	no	no	no	no	no	NA	no	NA	NA	no	NA	no	no	no	no	no	NA	NA	no
847	cg00627621	island	no	island	island	no	NA	no	no	no	NA	no	island	NA	no	no	no	no	no	NA	NA	no	island	no	NA	NA	no	no	no	NA	island	no	island	island	no	NA	island	NA	island	no	NA	no	no	island	no	no	no	island	island
848	cg00627626	NA	NA	no	NA	no	no	NA	NA	NA	NA	NA	NA	NA	NA	no	no	NA	no	no	no	no	NA	no	NA	no	no	no	NA	NA	no	NA	NA	NA	no	no	NA	no	NA	no	NA	no	no	no	no	NA	NA	NA	NA
849	cg00627678	no	no	no	no	NA	no	no	no	no	no	no	NA	no	no	no	no	no	no	no	no	no	no	NA	NA	no	no	no	no	no	NA	no	NA	no	no	no	NA	no	no	NA	no	no	no	NA	no	no	no	no	no
850	cg00629585	NA	NA	NA	NA	NA	NA	NA	NA	NA	NA	NA	NA	NA	NA	NA	NA	NA	NA	NA	NA	no	NA	NA	no	NA	NA	NA	NA	NA	no	NA	NA	NA	NA	NA	NA	NA	NA	no	NA	NA	no	no	NA	NA	NA	NA	NA
851	cg00631268	no	no	no	no	no	no	no	no	no	no	no	no	no	no	no	no	no	no	no	no	no	no	no	no	no	no	no	no	no	no	no	no	no	NA	no	no	no	no	no	no	no	no	no	no	no	no	no	no
852	cg00632889	NA	NA	no	NA	NA	NA	NA	NA	NA	NA	NA	NA	NA	NA	NA	NA	NA	NA	NA	NA	no	NA	NA	no	NA	no	NA	NA	NA	NA	no	NA	NA	NA	NA	NA	NA	NA	no	no	NA	no	NA	NA	no	NA	NA	NA
853	cg00633857	no	no	no	island	no	no	no	island	island	island	island	no	no	no	no	island	no	no	NA	island	no	island	no	island	no	no	island	no	no	no	island	island	no	island	no	no	island	island	island	NA	island	island	island	island	NA	island	island	no
854	cg00634704	no	no	island	island	no	no	no	no	island	island	island	no	island	island	island	island	no	island	NA	NA	island	no	NA	island	no	island	NA	island	no	no	no	no	no	no	island	no	NA	island	no	NA	no	no	no	island	island	island	island	no
855	cg00637411	NA	NA	no	no	no	NA	NA	NA	no	NA	no	NA	no	no	no	no	NA	no	NA	NA	NA	no	NA	no	NA	no	NA	NA	NA	NA	NA	no	NA	no	NA	NA	no	no	no	NA	no	no	no	NA	NA	no	no	NA
856	cg00637843	no	NA	NA	no	no	NA	NA	no	no	no	no	no	no	no	no	NA	no	no	NA	no	no	no	no	no	no	no	island	NA	no	no	NA	no	no	NA	NA	no	NA	no	no	no	NA	no	no	no	NA	no	no	NA
857	cg00638532	no	no	NA	no	no	no	no	no	no	no	no	no	no	no	no	no	no	no	NA	no	no	no	no	no	no	NA	no	NA	no	no	no	NA	no	no	island	no	no	no	no	NA	no	no	no	no	no	no	no	NA
858	cg00638788	no	no	no	NA	NA	NA	NA	NA	no	no	no	no	no	no	no	no	no	no	NA	no	no	NA	no	no	NA	no	no	no	no	NA	no	no	no	NA	NA	no	NA	no	no	no	NA	no	no	NA	NA	no	no	no
859	cg00640107	no	no	no	no	no	no	no	no	no	no	no	no	no	no	no	NA	no	no	no	no	no	no	no	no	no	no	no	no	no	no	no	no	no	no	no	no	no	no	no	no	no	no	no	no	no	no	no	no
860	cg00640255	island	island	NA	island	island	island	NA	island	island	island	island	island	island	island	island	island	no	island	island	island	island	island	island	island	island	NA	island	island	no	island	island	island	island	island	island	island	island	island	island	island	island	island	island	island	island	island	island	island
861	cg00641826	no	NA	no	NA	no	no	NA	no	NA	NA	NA	no	NA	NA	NA	NA	no	NA	no	no	no	NA	no	no	no	no	no	no	no	no	NA	no	no	NA	no	no	no	NA	no	no	NA	no	no	no	no	NA	NA	no
862	cg00643363	no	no	no	NA	no	NA	no	NA	no	no	no	no	no	no	no	no	no	no	NA	NA	no	no	island	no	no	no	no	no	no	no	no	no	no	no	NA	no	NA	no	no	no	no	no	no	no	island	no	no	no
863	cg00643485	no	no	no	no	no	no	no	no	no	no	no	no	no	no	no	no	no	no	no	no	no	no	no	no	no	no	no	no	no	no	no	no	no	no	no	no	no	no	no	no	no	no	no	no	no	no	no	no
864	cg00645382	no	no	island	island	no	no	NA	no	island	no	no	island	no	no	no	island	no	no	no	no	no	no	no	no	no	island	no	no	no	no	no	no	island	no	no	island	no	island	no	no	no	no	no	no	island	island	island	NA
865	cg00648405	island	no	NA	NA	NA	NA	NA	NA	NA	NA	NA	NA	NA	NA	NA	NA	NA	NA	NA	NA	no	NA	NA	NA	NA	NA	NA	NA	no	NA	NA	NA	NA	NA	NA	NA	NA	NA	no	NA	NA	no	no	NA	NA	NA	NA	no
866	cg00649365	no	no	no	no	no	no	no	no	no	NA	NA	no	no	no	NA	no	no	NA	no	no	no	NA	no	no	no	no	no	no	no	no	no	no	no	no	no	no	no	no	no	no	no	no	no	no	no	no	no	no
867	cg00650240	no	no	NA	no	NA	NA	NA	NA	NA	no	no	no	no	no	no	NA	no	no	no	no	no	no	no	no	no	no	NA	no	no	no	no	no	no	no	no	no	no	NA	no	no	no	no	no	no	no	NA	NA	no
868	cg00650422	island	island	island	island	no	no	NA	island	island	island	NA	no	no	island	no	island	no	island	NA	island	island	island	island	island	island	island	island	island	island	island	island	island	island	no	island	island	island	island	NA	island	no	no	no	island	island	island	island	island
869	cg00651667	no	no	island	no	no	no	NA	no	no	island	island	no	no	no	no	no	no	island	island	island	NA	no	no	island	no	island	no	no	no	no	no	island	no	no	no	no	island	no	no	island	no	no	no	island	island	no	no	no
870	cg00652484	NA	NA	no	no	no	NA	NA	no	NA	NA	NA	NA	NA	NA	NA	NA	NA	NA	NA	no	NA	NA	no	no	NA	NA	NA	NA	NA	NA	NA	NA	NA	NA	NA	NA	no	NA	NA	NA	NA	no	no	no	NA	NA	NA	NA
871	cg00653777	NA	no	no	NA	no	NA	NA	NA	no	NA	no	no	no	no	no	no	no	no	NA	NA	no	no	no	no	no	no	NA	no	no	no	no	no	no	no	no	no	NA	no	no	no	no	no	no	no	no	no	no	no
872	cg00653985	no	no	no	no	no	no	NA	no	no	no	no	no	no	no	no	island	no	no	NA	NA	no	no	NA	no	no	no	NA	no	no	NA	no	no	no	no	no	no	NA	no	no	NA	no	no	no	island	island	no	no	no
873	cg00654772	no	no	no	no	NA	no	no	no	no	no	no	NA	no	no	no	NA	no	no	no	no	no	no	no	NA	no	no	no	no	no	NA	no	no	no	no	no	NA	no	no	no	no	NA	no	no	no	no	no	NA	no
874	cg00656055	no	no	no	no	no	no	no	no	no	no	no	no	no	no	no	NA	no	no	no	no	no	no	no	no	no	no	no	no	no	no	no	no	no	no	no	no	no	no	no	no	no	no	no	no	no	no	no	no
875	cg00658652	NA	NA	NA	NA	NA	NA	NA	NA	NA	NA	NA	NA	NA	NA	NA	NA	NA	NA	NA	NA	NA	NA	NA	NA	NA	NA	NA	NA	NA	NA	NA	NA	NA	NA	NA	NA	NA	NA	no	NA	NA	no	NA	NA	NA	NA	NA	NA
876	cg00658736	no	no	no	no	island	no	no	island	no	no	no	no	island	no	no	no	no	no	no	no	no	no	no	no	no	no	no	no	no	no	no	no	no	no	no	no	no	no	no	no	no	no	no	no	no	no	no	no
877	cg00658751	NA	no	no	no	NA	NA	no	no	NA	no	no	NA	NA	NA	no	NA	no	no	no	no	NA	no	NA	no	NA	no	no	NA	no	no	NA	NA	no	no	no	no	no	NA	no	no	no	no	no	no	no	NA	NA	NA
878	cg00658920	no	no	no	no	no	no	NA	no	no	no	no	no	no	no	no	no	no	no	no	no	no	no	no	no	no	no	no	no	no	no	no	no	NA	no	no	no	no	no	no	no	no	no	no	no	no	no	no	no
879	cg00658982	no	no	no	no	no	NA	NA	no	no	no	no	no	no	no	no	no	no	no	no	no	no	no	no	no	no	NA	NA	no	no	no	no	no	no	no	no	no	no	no	no	no	no	no	no	no	no	no	no	island
880	cg00659065	island	no	island	island	no	no	NA	NA	no	NA	NA	island	island	no	no	no	no	no	NA	no	no	island	no	no	island	no	no	no	no	NA	no	NA	island	no	island	island	no	island	no	no	no	no	island	no	no	no	island	island
881	cg00659574	NA	no	NA	no	no	island	NA	NA	no	no	no	no	no	no	no	no	NA	no	no	no	NA	NA	NA	no	no	no	no	NA	no	no	no	no	no	no	NA	no	NA	no	no	NA	no	no	no	no	no	no	no	no
882	cg00660874	no	no	no	no	no	no	no	no	no	no	no	no	no	no	no	no	no	no	no	no	no	no	no	no	no	no	no	NA	no	NA	no	no	no	no	NA	no	NA	no	no	NA	no	no	no	no	no	no	no	no
883	cg00661523	NA	NA	NA	NA	NA	NA	NA	NA	NA	NA	NA	NA	NA	NA	NA	NA	NA	NA	NA	NA	no	NA	NA	NA	NA	NA	NA	NA	NA	NA	NA	NA	NA	NA	NA	NA	NA	NA	no	NA	NA	no	no	NA	NA	NA	NA	NA
884	cg00661777	NA	NA	NA	NA	NA	NA	NA	NA	NA	NA	NA	NA	NA	NA	NA	NA	NA	NA	NA	NA	NA	NA	NA	no	NA	NA	NA	NA	NA	NA	NA	NA	NA	NA	NA	NA	NA	NA	no	NA	NA	no	NA	NA	NA	NA	NA	NA
885	cg00662491	no	no	NA	no	no	no	NA	no	no	no	no	no	no	no	no	NA	no	no	NA	no	no	no	no	no	no	no	no	no	no	no	no	no	no	no	no	no	no	no	no	no	no	no	no	no	no	no	no	no
886	cg00662931	island	NA	island	island	island	island	island	island	island	island	island	island	island	island	island	island	island	island	NA	NA	island	island	island	island	island	island	NA	island	island	island	NA	island	island	island	island	island	island	island	island	island	island	island	island	island	island	island	island	island
887	cg00663363	no	no	NA	no	no	no	NA	no	NA	no	no	no	no	no	no	NA	no	no	NA	NA	no	no	NA	no	NA	NA	no	NA	no	no	no	no	no	no	NA	no	NA	no	no	NA	no	no	no	NA	NA	no	no	NA
888	cg00663972	NA	NA	island	NA	NA	NA	NA	NA	NA	NA	NA	NA	NA	NA	NA	no	NA	NA	NA	no	no	NA	NA	NA	NA	no	NA	NA	NA	NA	NA	island	NA	no	NA	NA	NA	NA	NA	no	no	no	island	NA	NA	NA	NA	NA
889	cg00665868	no	NA	no	no	no	no	no	no	no	NA	NA	NA	no	no	no	no	no	NA	no	no	no	NA	no	no	no	no	no	no	no	island	no	no	no	NA	no	no	no	no	no	no	NA	no	no	no	no	no	no	no
890	cg00666549	no	island	island	no	no	no	island	island	no	no	no	no	island	no	no	no	no	no	NA	NA	no	no	island	no	no	island	island	island	no	island	no	island	no	island	no	no	no	no	no	island	island	no	no	island	NA	no	no	island
891	cg00668187	no	NA	no	NA	no	no	no	no	NA	NA	NA	no	no	no	NA	no	no	NA	no	no	no	no	no	no	no	no	no	no	no	no	no	no	no	no	no	no	no	NA	no	no	no	no	no	no	no	NA	NA	no
892	cg00668252	no	NA	NA	no	no	NA	NA	no	no	no	no	no	no	no	no	NA	no	no	no	no	no	no	no	no	no	NA	no	no	no	no	no	no	no	no	NA	no	no	no	no	no	no	no	no	no	NA	no	no	no
893	cg00669285	no	no	no	no	no	no	NA	no	no	no	no	no	no	no	no	no	no	no	no	no	no	no	no	no	no	no	no	no	no	NA	no	NA	no	no	no	no	no	no	no	no	no	no	no	no	no	no	no	no
894	cg00670113	no	no	no	no	no	no	no	no	no	no	no	no	no	no	no	no	no	no	no	no	no	no	no	no	no	no	no	no	no	no	NA	no	no	no	no	no	no	no	no	no	no	no	no	no	no	no	no	no
895	cg00670697	no	no	no	no	no	no	NA	no	no	no	no	no	no	no	no	no	no	no	NA	no	no	no	no	no	no	no	NA	no	no	no	no	no	no	no	no	no	no	no	no	no	no	no	no	no	NA	no	no	no
896	cg00672291	no	no	no	no	no	no	no	no	no	no	no	no	no	no	no	no	no	no	NA	no	no	no	no	no	no	no	no	no	no	no	no	no	no	no	no	no	no	no	no	no	no	no	no	no	no	no	no	no
897	cg00672555	island	island	island	island	NA	NA	NA	NA	island	island	island	island	island	island	island	island	no	island	NA	island	island	island	island	island	island	island	island	NA	island	island	NA	island	island	island	island	island	NA	island	island	island	island	island	island	NA	island	island	island	island
898	cg00672657	no	island	island	island	island	no	no	island	no	island	island	island	island	island	island	NA	no	island	NA	island	island	island	island	island	no	island	island	no	no	island	island	island	island	island	island	island	NA	no	NA	island	island	no	island	island	island	no	no	island
899	cg00672891	no	no	no	no	no	no	NA	no	no	no	no	NA	no	no	no	no	no	no	no	no	no	no	no	no	no	no	no	no	no	NA	no	no	NA	no	no	no	no	no	no	no	no	no	no	no	no	no	no	no
900	cg00673150	no	no	no	no	no	no	no	no	no	no	no	no	no	no	no	no	no	no	no	no	no	no	no	no	no	no	no	no	no	no	no	no	no	no	no	no	no	no	no	no	no	no	no	no	no	no	no	no
901	cg00674395	island	island	island	island	island	island	island	island	island	NA	island	island	NA	island	island	island	island	island	island	island	island	island	island	island	island	island	island	island	island	island	island	island	island	island	island	island	island	island	island	island	island	island	island	island	island	island	island	island
902	cg00674815	no	no	no	no	no	no	no	no	no	no	NA	NA	no	no	no	no	no	no	NA	no	no	no	no	no	no	no	no	no	no	no	no	no	no	no	NA	no	no	no	no	no	NA	no	no	no	no	no	no	no
903	cg00675053	no	no	no	NA	no	no	NA	no	no	no	no	no	no	no	no	NA	no	no	NA	NA	no	no	no	no	no	no	NA	no	no	no	no	no	no	no	NA	no	no	no	no	no	no	no	no	no	no	no	NA	no
904	cg00675389	no	no	no	no	no	no	no	no	no	no	no	no	no	no	no	no	no	no	no	no	no	no	no	no	no	no	no	no	no	no	no	no	no	no	no	no	no	no	no	no	no	no	no	no	no	no	no	no
905	cg00676135	no	no	NA	no	no	no	NA	no	no	no	NA	no	no	no	no	NA	no	no	NA	NA	no	no	no	no	no	NA	no	no	no	NA	NA	no	no	no	no	no	no	no	no	no	no	no	no	no	NA	no	no	NA
906	cg00678568	no	no	island	no	no	no	no	no	no	island	NA	NA	no	no	no	island	no	no	island	island	island	no	island	island	no	island	NA	island	no	no	island	island	no	no	island	no	island	no	island	island	no	island	island	island	island	no	no	no
907	cg00678608	no	no	NA	no	no	no	NA	no	no	no	no	no	no	no	no	no	no	no	no	no	no	NA	no	no	no	NA	no	no	no	NA	NA	no	no	no	no	NA	NA	no	NA	no	no	no	no	no	no	no	no	no
908	cg00678823	no	no	no	no	no	no	no	no	no	no	no	no	no	no	no	no	no	no	NA	no	no	no	no	no	no	no	no	no	no	no	no	NA	no	no	no	NA	NA	no	no	NA	no	no	no	no	no	no	no	NA
909	cg00679862	no	no	NA	no	no	island	NA	NA	no	no	no	no	no	no	NA	NA	no	no	NA	NA	no	no	NA	no	island	NA	no	NA	no	NA	NA	NA	no	no	NA	no	NA	no	no	NA	no	no	no	no	no	no	no	no
910	cg00684550	no	no	no	no	no	no	no	no	no	island	island	no	no	no	no	NA	no	no	NA	NA	no	no	NA	NA	no	NA	no	NA	no	no	no	no	no	no	no	no	NA	no	island	NA	no	no	no	NA	NA	no	no	no
911	cg00684577	no	no	no	no	no	no	NA	no	no	no	NA	NA	no	no	no	no	no	no	no	no	no	no	no	no	no	no	no	NA	no	no	no	no	no	no	no	no	no	no	no	no	no	no	no	no	no	no	no	no
912	cg00685149	no	no	NA	no	no	NA	NA	no	no	no	no	no	no	no	no	NA	no	no	no	no	no	no	no	no	no	no	no	no	no	no	no	no	no	no	no	no	no	no	no	no	no	no	no	no	no	no	no	no
913	cg00686910	no	no	no	no	no	no	NA	NA	no	no	no	no	no	no	no	NA	no	no	NA	NA	no	no	no	NA	island	no	island	no	no	no	no	no	no	no	island	no	no	no	no	no	no	no	no	NA	no	no	no	no
914	cg00687049	island	NA	no	NA	NA	NA	NA	NA	NA	NA	NA	island	NA	NA	NA	no	island	NA	NA	NA	no	NA	NA	no	NA	no	NA	no	NA	NA	NA	NA	NA	NA	NA	island	island	NA	no	island	NA	no	no	NA	island	NA	NA	NA
915	cg00687674	NA	NA	NA	NA	NA	NA	NA	NA	NA	NA	NA	NA	NA	NA	NA	NA	NA	NA	NA	NA	NA	NA	NA	NA	NA	NA	NA	NA	NA	NA	NA	NA	NA	NA	NA	NA	NA	NA	no	NA	NA	no	no	NA	NA	NA	NA	NA
916	cg00687713	no	no	no	no	no	no	no	no	no	no	no	no	no	no	no	no	no	no	no	no	no	no	no	no	no	no	no	no	no	island	no	no	no	no	no	no	no	no	no	no	no	no	no	no	no	no	no	no
917	cg00688078	no	no	NA	no	no	no	NA	no	no	no	no	NA	no	no	no	no	no	no	island	no	no	no	NA	no	NA	NA	no	no	NA	NA	NA	NA	NA	NA	no	NA	no	no	no	no	no	no	no	NA	no	no	no	no
918	cg00688252	no	no	no	no	no	no	no	no	no	no	no	no	no	no	no	no	no	no	no	no	no	NA	no	no	NA	no	no	no	no	no	NA	no	no	NA	no	no	no	no	no	no	NA	no	no	no	no	no	no	NA
919	cg00688975	island	island	island	island	no	island	no	island	island	island	NA	island	island	island	island	NA	island	island	island	island	island	island	island	island	island	island	island	island	island	island	island	island	island	island	island	island	island	island	island	island	island	island	island	island	island	island	island	island
920	cg00689383	no	no	no	no	no	no	no	no	no	no	NA	no	no	no	no	NA	no	no	no	no	no	no	no	no	no	no	island	no	no	no	no	no	no	no	no	no	no	no	no	no	no	no	NA	no	no	no	no	no
921	cg00689651	no	NA	island	no	no	no	no	no	no	no	no	no	no	no	no	island	no	no	NA	NA	island	no	NA	no	no	island	NA	NA	no	no	no	island	no	no	NA	island	NA	no	no	NA	no	island	no	island	no	no	no	NA
922	cg00690028	no	no	no	no	no	no	no	no	no	no	no	no	no	no	no	no	no	no	no	no	no	no	no	no	no	no	no	no	no	no	no	no	no	no	no	no	no	no	no	no	no	no	no	no	no	no	no	no
923	cg00691401	no	no	no	island	no	no	no	no	no	no	no	no	no	no	no	no	no	no	no	no	no	no	no	no	island	no	no	no	no	no	no	island	no	no	no	no	no	no	no	no	no	no	no	no	no	no	no	no
924	cg00693817	no	no	no	no	NA	NA	NA	no	no	NA	NA	NA	no	no	no	no	no	NA	no	no	no	no	no	no	no	no	no	no	no	NA	no	no	no	no	NA	NA	no	no	no	no	no	no	no	NA	no	NA	no	NA
925	cg00694277	no	no	NA	no	no	no	NA	no	no	no	no	no	no	no	no	NA	no	no	NA	NA	no	NA	NA	no	no	NA	no	no	no	no	no	no	no	NA	no	no	NA	no	no	NA	NA	no	no	no	NA	no	no	no
926	cg00694357	island	no	island	island	island	no	island	island	island	island	island	island	island	no	no	island	no	no	NA	island	island	island	island	island	no	island	island	island	island	no	no	island	island	island	no	island	NA	island	island	island	island	island	island	island	island	island	island	island
927	cg00695659	no	NA	NA	no	no	no	no	NA	no	no	NA	no	no	no	no	no	no	no	no	no	no	no	no	no	no	no	no	no	no	no	no	NA	no	no	NA	no	no	no	no	NA	no	no	no	no	NA	no	no	no
928	cg00696175	no	no	no	NA	no	no	NA	no	NA	no	no	no	no	no	no	no	no	no	no	no	no	no	no	no	no	no	no	no	no	no	no	no	no	NA	no	no	no	no	NA	no	no	no	no	no	no	no	no	no
929	cg00696388	NA	NA	island	island	island	no	NA	island	NA	island	island	NA	island	island	island	NA	NA	island	NA	island	island	no	NA	island	island	island	island	island	NA	NA	island	NA	island	no	no	island	NA	island	NA	island	no	no	island	NA	island	island	island	island
930	cg00696623	no	no	no	no	no	no	no	no	no	no	no	no	no	no	no	no	no	no	no	no	no	no	no	no	no	no	no	no	no	no	no	no	no	no	no	no	no	no	no	no	no	no	no	no	NA	no	no	no
931	cg00697942	no	no	NA	no	no	no	no	no	no	no	no	NA	no	no	no	no	no	no	no	no	no	no	no	no	no	no	no	no	no	no	no	no	no	no	no	NA	NA	no	no	no	no	no	NA	no	no	no	no	NA
932	cg00698219	no	no	NA	no	no	NA	NA	NA	no	no	no	no	no	no	no	NA	no	NA	no	no	NA	no	no	no	no	NA	no	NA	no	NA	no	no	no	no	no	no	no	no	no	NA	no	no	no	NA	NA	no	no	NA
933	cg00700237	no	no	island	no	no	no	no	NA	no	no	NA	NA	no	no	no	NA	no	no	no	no	no	no	no	no	NA	island	no	island	no	no	no	no	no	no	NA	NA	no	no	no	no	no	no	no	no	island	no	no	no
934	cg00701951	NA	NA	NA	NA	NA	NA	NA	NA	NA	NA	NA	NA	NA	NA	NA	no	NA	NA	NA	NA	NA	NA	NA	NA	NA	NA	NA	NA	NA	NA	NA	NA	NA	NA	NA	NA	NA	NA	no	NA	NA	no	no	NA	NA	NA	NA	NA
935	cg00702638	NA	NA	NA	NA	NA	NA	NA	NA	island	NA	NA	NA	NA	NA	NA	NA	NA	NA	NA	NA	island	NA	NA	island	island	NA	NA	NA	NA	NA	island	NA	NA	NA	NA	NA	NA	island	island	NA	NA	island	island	NA	NA	island	island	NA
936	cg00702872	NA	NA	NA	NA	NA	NA	NA	NA	NA	NA	NA	NA	NA	NA	NA	NA	NA	NA	NA	NA	NA	NA	NA	NA	NA	NA	NA	NA	NA	NA	NA	NA	NA	NA	NA	NA	NA	NA	NA	NA	NA	no	NA	NA	NA	NA	NA	NA
937	cg00703091	no	NA	no	no	no	no	NA	island	island	no	no	no	no	no	no	NA	no	no	NA	island	island	island	no	no	no	no	island	no	no	island	no	no	no	no	NA	no	no	no	island	island	no	island	island	island	NA	no	no	no
938	cg00703273	no	no	NA	NA	no	no	no	NA	NA	island	no	NA	island	no	no	no	no	no	NA	no	no	island	NA	NA	island	NA	no	no	no	NA	no	island	island	no	NA	island	no	NA	no	NA	no	island	island	NA	NA	NA	NA	island
939	cg00703619	no	no	no	no	no	no	no	no	no	no	NA	no	no	no	no	no	no	no	no	no	no	no	no	no	no	NA	no	no	no	no	no	no	no	no	no	no	no	no	no	no	no	no	no	no	no	no	no	no
940	cg00704341	no	no	no	no	no	no	NA	no	no	no	no	no	no	no	no	NA	no	no	island	island	no	no	no	no	no	island	no	no	no	no	no	no	no	no	island	no	no	no	no	no	no	no	no	NA	no	no	no	NA
941	cg00704763	no	no	island	no	no	NA	NA	island	no	NA	NA	island	no	no	no	island	no	island	no	island	island	no	island	island	no	island	island	island	no	island	no	island	island	no	island	island	no	no	island	no	no	island	island	island	no	no	no	island
942	cg00705684	no	no	no	no	no	no	NA	no	no	no	no	no	no	no	no	NA	no	no	no	no	no	no	no	no	no	no	no	no	no	NA	no	NA	no	NA	no	no	no	no	no	NA	NA	no	no	no	NA	no	no	NA
943	cg00705730	NA	NA	NA	NA	NA	NA	NA	NA	NA	NA	NA	NA	NA	NA	NA	NA	NA	NA	NA	NA	NA	NA	NA	NA	NA	NA	NA	NA	NA	NA	NA	NA	NA	NA	NA	NA	NA	NA	no	NA	NA	no	no	NA	NA	NA	NA	NA
944	cg00707632	no	no	no	no	no	no	NA	no	NA	no	no	no	no	no	no	no	no	no	no	no	no	no	no	no	no	no	no	NA	no	NA	NA	NA	no	NA	NA	no	no	no	no	no	NA	no	no	no	NA	no	no	NA
945	cg00708404	no	no	no	no	no	no	no	no	no	no	NA	no	no	no	no	no	no	no	no	no	island	no	no	no	no	no	no	no	no	no	no	no	no	no	no	no	no	no	no	no	no	no	no	no	NA	no	no	NA
946	cg00709542	no	no	no	no	no	no	no	no	no	no	no	no	no	no	no	no	no	no	no	no	no	no	no	no	no	no	no	no	no	no	no	NA	no	no	NA	no	no	no	no	no	no	no	no	no	NA	no	no	no
947	cg00711678	no	island	island	island	no	no	island	island	island	island	island	island	no	no	island	no	no	island	no	no	no	no	no	no	no	island	no	no	island	island	island	island	island	no	no	island	no	island	no	no	no	island	no	no	island	island	island	island
948	cg00712594	no	no	no	no	no	NA	no	no	no	no	no	no	no	no	no	no	no	no	no	no	no	no	no	no	no	NA	no	no	NA	no	no	no	no	NA	no	no	no	no	NA	NA	NA	no	no	no	no	no	no	no
949	cg00713411	island	island	island	island	island	island	island	island	island	island	NA	island	NA	NA	island	NA	island	island	NA	island	island	island	island	island	no	NA	island	island	island	island	NA	NA	island	island	island	island	island	island	island	island	island	island	island	island	island	island	island	island
950	cg00715063	no	no	no	no	no	no	no	no	no	no	no	no	no	no	no	no	no	no	no	no	no	no	no	no	no	no	no	no	no	no	no	no	no	no	island	no	no	no	NA	no	no	no	no	no	NA	no	no	no
951	cg00715100	no	no	no	no	no	no	no	no	no	no	no	NA	no	no	no	no	no	no	no	no	no	no	no	no	no	no	no	no	no	NA	no	no	no	no	no	no	no	no	no	no	no	no	no	no	no	no	no	no
952	cg00716110	no	no	no	no	no	no	NA	no	no	no	no	no	no	no	no	no	no	no	no	no	no	no	no	no	no	no	NA	no	no	no	no	no	no	no	no	no	no	no	no	no	no	no	no	no	no	no	no	NA
953	cg00716140	no	no	no	no	no	no	no	no	no	NA	no	no	no	no	no	no	no	no	no	no	no	no	no	no	no	no	no	no	no	no	no	no	no	no	no	no	no	no	no	no	no	no	no	no	no	no	no	no
954	cg00716194	no	no	no	no	no	no	no	no	no	no	no	island	no	no	no	no	no	no	island	island	no	no	no	no	no	no	island	no	no	no	no	no	no	no	no	island	no	no	no	no	no	no	no	no	no	no	no	no
955	cg00716196	no	no	island	no	no	island	no	no	no	no	no	NA	no	no	no	island	no	no	island	island	no	no	no	island	no	island	no	no	no	no	no	island	no	no	no	no	island	no	island	no	no	island	no	island	NA	no	no	no
956	cg00716372	no	no	no	no	no	no	no	no	no	no	no	NA	no	no	no	no	no	no	no	no	no	no	no	no	no	no	no	no	NA	NA	no	no	no	no	no	no	no	no	no	no	no	no	no	no	no	no	no	no
957	cg00717629	NA	NA	no	NA	NA	NA	NA	NA	NA	NA	NA	NA	NA	NA	NA	NA	NA	NA	NA	NA	no	NA	NA	no	NA	no	NA	NA	no	NA	NA	no	NA	NA	no	NA	NA	NA	no	NA	NA	no	NA	NA	NA	NA	NA	NA
958	cg00718342	NA	no	no	no	no	no	no	no	no	NA	NA	no	no	no	NA	NA	NA	NA	no	no	no	no	no	NA	no	no	NA	no	no	no	no	no	NA	no	NA	no	no	no	no	no	no	no	no	no	NA	no	no	NA
959	cg00719175	no	NA	no	no	no	no	NA	no	no	no	no	no	no	no	no	NA	no	no	no	no	NA	no	no	no	NA	NA	NA	no	no	NA	no	NA	no	no	NA	no	no	no	no	no	no	no	no	no	no	no	no	no
960	cg00719335	no	no	no	NA	no	no	NA	no	NA	NA	NA	no	NA	NA	NA	NA	no	NA	no	no	NA	no	no	no	no	no	no	no	no	NA	no	no	no	no	no	no	no	NA	no	no	no	no	no	no	no	NA	NA	no
961	cg00719568	NA	NA	NA	NA	NA	NA	NA	NA	NA	NA	NA	NA	NA	NA	NA	NA	NA	NA	NA	NA	NA	NA	NA	NA	NA	NA	NA	NA	NA	NA	NA	NA	NA	NA	NA	NA	NA	NA	no	NA	NA	no	NA	NA	NA	NA	NA	NA
962	cg00720104	no	no	no	no	no	no	no	no	no	no	no	no	no	no	no	no	no	no	NA	island	no	no	NA	no	no	no	no	no	no	no	no	no	no	no	no	no	island	no	no	NA	no	no	no	island	island	no	no	no
963	cg00720180	no	no	no	no	no	NA	NA	no	no	no	no	no	no	no	no	NA	no	no	no	no	no	NA	no	NA	no	no	no	no	no	no	NA	no	no	NA	NA	no	NA	no	no	no	NA	no	no	no	NA	no	no	no
964	cg00720992	island	island	island	island	island	island	island	NA	island	island	island	island	island	island	island	island	no	island	no	island	island	island	island	island	island	island	island	island	no	island	island	island	island	island	island	island	island	island	NA	island	island	island	island	island	island	island	island	island
965	cg00724499	no	no	no	no	no	no	no	no	no	no	no	no	no	no	no	island	no	no	NA	island	no	no	no	no	no	no	no	no	no	no	no	no	no	no	no	no	island	no	no	island	no	no	no	no	no	no	no	no
966	cg00724865	no	NA	no	no	no	no	NA	no	no	no	no	no	no	no	no	NA	no	no	no	no	no	no	no	no	no	no	NA	no	no	no	no	no	no	no	no	no	no	no	no	no	no	no	no	no	no	no	no	NA
967	cg00726571	no	NA	no	no	no	no	NA	no	no	no	NA	no	no	NA	no	no	no	no	no	no	no	no	no	no	no	no	no	NA	no	no	no	island	no	no	no	no	no	no	no	no	no	no	no	no	no	no	no	no
968	cg00727061	no	no	NA	no	NA	no	no	no	no	no	no	no	no	no	no	no	no	no	no	no	no	no	no	no	NA	no	no	no	no	NA	no	no	no	no	no	no	no	no	no	NA	no	no	NA	no	no	no	no	no
969	cg00727310	no	no	NA	no	no	no	NA	island	no	island	island	no	NA	NA	NA	NA	no	island	no	no	island	island	no	island	no	NA	island	island	no	island	no	island	no	island	island	no	island	no	island	island	island	island	NA	NA	no	no	no	no
970	cg00727382	no	NA	no	no	no	no	NA	NA	no	no	no	no	no	no	NA	no	no	no	NA	NA	NA	no	NA	no	no	no	no	no	no	no	no	NA	no	no	NA	no	NA	no	no	NA	no	no	no	NA	no	no	no	no
971	cg00728976	no	NA	no	no	no	no	NA	no	no	no	NA	no	NA	NA	no	no	no	no	NA	NA	no	no	no	no	no	no	no	no	no	no	no	no	no	no	NA	no	no	no	no	no	no	no	no	no	no	no	no	no
972	cg00729699	NA	NA	NA	NA	NA	NA	NA	NA	NA	NA	NA	NA	NA	NA	NA	NA	NA	NA	NA	NA	NA	NA	NA	NA	NA	NA	NA	NA	NA	NA	NA	NA	NA	NA	NA	NA	NA	NA	NA	NA	NA	no	NA	NA	NA	NA	NA	NA
973	cg00730275	NA	NA	no	no	NA	NA	NA	no	no	NA	NA	NA	no	no	no	NA	NA	NA	NA	NA	no	no	NA	no	no	no	NA	no	NA	NA	no	no	NA	no	NA	NA	no	NA	NA	NA	no	no	no	no	no	no	no	NA
974	cg00730730	no	no	no	NA	NA	no	no	no	NA	NA	NA	no	no	no	no	no	no	NA	no	no	no	no	no	no	no	no	no	no	no	no	no	no	no	no	no	no	no	NA	no	no	no	no	no	no	NA	NA	NA	no
975	cg00731024	no	no	NA	no	no	no	no	no	no	no	no	no	no	no	NA	NA	no	no	NA	NA	no	no	no	no	no	no	no	no	no	no	no	no	no	no	no	no	no	no	no	no	no	no	no	no	no	no	no	no
976	cg00731079	no	no	no	no	no	no	no	no	no	no	no	no	no	no	no	no	no	no	no	no	no	no	no	no	no	no	no	no	no	no	no	no	no	no	no	no	no	no	no	no	no	no	no	no	no	no	no	no
977	cg00733912	no	no	no	NA	no	no	NA	no	NA	no	no	NA	no	no	no	no	no	no	no	no	no	no	no	no	NA	no	no	no	no	no	no	NA	no	no	no	no	no	NA	no	no	no	no	NA	no	no	NA	NA	no
978	cg00735249	NA	NA	no	no	no	no	NA	no	no	no	no	no	no	no	no	no	no	no	NA	NA	no	NA	NA	no	NA	no	no	NA	island	no	no	no	NA	NA	NA	no	NA	no	no	no	NA	no	no	no	no	no	no	no
979	cg00737936	no	no	no	no	no	no	no	no	NA	no	no	NA	no	no	no	no	no	no	no	no	no	no	no	no	no	no	NA	no	NA	no	no	no	no	no	no	NA	no	NA	NA	no	no	no	no	no	no	NA	NA	no
980	cg00738250	no	NA	NA	no	NA	no	no	no	no	no	no	NA	no	no	no	no	no	no	NA	no	no	no	no	no	NA	no	no	no	no	no	no	no	no	no	NA	no	NA	no	no	NA	no	no	no	no	no	no	no	no
981	cg00738572	no	no	no	NA	no	no	no	no	NA	no	no	NA	no	no	no	no	no	no	no	no	no	no	no	no	no	no	no	no	no	no	no	no	no	no	no	no	no	NA	no	no	no	no	no	island	no	NA	NA	no
982	cg00738648	no	no	no	no	no	no	NA	no	no	no	NA	no	no	no	no	NA	no	no	NA	no	no	NA	no	no	no	no	no	NA	no	no	NA	no	no	no	no	no	NA	no	no	NA	no	no	no	no	NA	no	no	no
983	cg00738721	island	no	island	island	island	island	NA	island	island	island	island	island	island	island	island	island	island	island	NA	island	island	island	island	island	NA	island	island	island	island	island	island	island	island	island	island	island	NA	island	island	island	island	island	island	island	island	island	island	island
984	cg00740694	island	island	island	island	no	island	island	island	island	island	island	island	island	NA	island	island	island	island	NA	NA	island	island	NA	island	island	island	NA	island	island	island	NA	island	island	island	island	island	island	island	island	island	island	island	island	island	island	island	island	island
985	cg00740870	no	no	no	no	no	no	no	no	no	no	no	no	no	no	no	no	no	no	no	no	no	no	no	no	no	no	no	NA	NA	no	no	no	no	no	no	no	no	no	no	no	no	no	no	no	no	no	no	no
986	cg00741609	island	island	island	island	island	island	island	island	island	island	island	island	island	island	island	island	island	island	island	island	island	island	island	island	island	island	island	island	island	island	island	island	island	island	island	island	island	island	island	island	island	island	island	island	island	island	island	island
987	cg00741695	NA	NA	NA	NA	NA	NA	NA	NA	NA	NA	NA	NA	NA	NA	NA	NA	NA	NA	NA	NA	NA	NA	NA	no	NA	NA	NA	NA	NA	NA	NA	NA	NA	NA	NA	NA	NA	NA	NA	NA	NA	no	NA	NA	NA	NA	NA	NA
988	cg00742557	island	island	island	island	no	island	island	island	island	island	NA	island	island	island	island	island	island	island	NA	NA	island	island	island	NA	island	island	island	no	island	NA	island	island	island	island	island	island	island	island	island	island	island	island	island	island	NA	island	island	island
989	cg00743491	no	no	no	no	no	no	NA	no	no	no	no	no	no	no	no	no	no	no	NA	NA	no	no	NA	no	no	no	no	no	no	no	NA	no	no	no	no	no	NA	no	no	NA	no	no	island	no	no	no	no	no
990	cg00743923	no	no	NA	no	NA	NA	NA	NA	no	no	no	no	no	no	no	no	no	no	NA	NA	no	no	NA	no	NA	no	no	NA	no	no	no	no	no	no	NA	no	NA	no	no	NA	no	no	no	NA	NA	no	no	no
991	cg00744070	no	no	NA	NA	no	no	no	no	NA	no	no	no	no	no	no	no	no	no	NA	NA	NA	no	NA	no	no	NA	no	no	no	NA	no	no	no	no	NA	no	NA	NA	no	NA	no	no	no	NA	no	NA	NA	no
992	cg00744433	NA	NA	NA	NA	NA	NA	NA	NA	NA	NA	NA	NA	NA	NA	NA	NA	NA	NA	NA	NA	NA	NA	NA	no	NA	NA	NA	NA	NA	NA	NA	NA	NA	NA	NA	NA	NA	NA	no	NA	NA	no	no	NA	NA	NA	NA	NA
993	cg00745868	no	no	no	no	no	island	island	no	no	island	island	no	no	no	no	island	no	island	no	no	no	no	no	no	no	no	no	no	no	island	no	island	no	no	island	no	no	no	no	no	no	no	no	no	no	no	no	island
994	cg00746230	no	no	NA	no	island	no	no	no	no	no	no	no	no	no	no	no	no	no	no	no	no	no	no	no	no	NA	NA	no	no	no	no	no	no	no	no	no	no	no	no	no	no	no	no	no	no	no	no	no
995	cg00746259	NA	NA	no	NA	NA	NA	NA	no	NA	NA	NA	NA	NA	NA	NA	NA	NA	NA	no	no	NA	no	NA	no	no	no	NA	no	NA	NA	NA	NA	NA	no	NA	NA	NA	NA	NA	no	no	no	no	no	island	NA	NA	NA
996	cg00746288	NA	NA	NA	NA	NA	NA	NA	NA	NA	NA	NA	NA	NA	NA	NA	NA	NA	NA	no	no	no	NA	no	no	NA	NA	NA	NA	NA	no	NA	NA	NA	NA	NA	NA	NA	NA	no	NA	NA	no	no	NA	no	NA	NA	NA
997	cg00747868	no	no	no	no	no	no	NA	no	no	NA	NA	no	no	no	NA	NA	no	NA	NA	NA	no	no	no	no	no	no	no	no	no	no	NA	no	no	no	no	no	NA	no	no	no	no	no	no	NA	no	no	no	no
998	cg00748157	island	NA	NA	island	island	island	island	island	island	island	island	island	island	island	island	NA	island	island	NA	NA	island	island	NA	island	island	NA	NA	NA	island	island	island	NA	island	island	NA	island	NA	island	island	NA	island	island	island	island	NA	island	island	island
999	cg00748589	NA	NA	NA	NA	NA	NA	NA	NA	NA	NA	NA	NA	NA	NA	NA	NA	NA	NA	NA	NA	NA	NA	NA	island	NA	NA	NA	NA	NA	NA	NA	NA	NA	NA	NA	NA	NA	NA	island	NA	NA	island	island	NA	NA	NA	NA	NA
1000	cg00748659	no	no	no	no	no	no	no	no	no	no	no	no	no	no	no	no	no	no	no	no	no	no	no	no	no	no	no	NA	NA	no	no	no	no	no	no	no	no	no	no	no	no	no	no	no	no	no	no	no
1001	cg00750099	island	NA	island	NA	NA	island	island	island	island	island	NA	island	NA	island	island	island	island	island	NA	island	island	island	NA	island	island	island	island	island	NA	NA	NA	NA	island	island	island	island	NA	island	island	island	island	island	island	island	island	island	island	island
1002	cg00750399	no	no	NA	no	no	no	no	no	no	no	no	no	NA	NA	NA	no	no	no	NA	no	no	no	no	no	no	no	no	no	no	no	no	no	no	no	no	no	no	no	no	no	no	no	no	no	no	no	no	no
1003	cg00750525	NA	NA	no	NA	NA	NA	NA	NA	NA	NA	NA	NA	NA	NA	NA	NA	NA	NA	NA	NA	NA	NA	NA	NA	NA	NA	NA	NA	NA	NA	NA	NA	NA	NA	NA	NA	NA	NA	no	NA	NA	no	no	NA	no	NA	NA	NA
1004	cg00751472	no	no	no	no	NA	no	no	no	no	no	no	no	no	no	no	no	no	no	no	no	no	no	no	no	no	no	no	no	no	no	no	no	no	no	NA	no	no	no	no	no	no	no	no	no	no	no	no	no
1005	cg00752442	no	no	no	NA	NA	NA	no	no	NA	NA	NA	no	no	no	NA	NA	no	NA	no	no	no	no	no	no	no	no	no	NA	no	no	no	no	no	no	no	no	no	NA	no	no	no	no	NA	no	no	NA	NA	no
1006	cg00752670	no	island	island	no	no	NA	NA	NA	island	NA	NA	NA	NA	NA	NA	NA	NA	NA	NA	NA	no	NA	NA	no	no	island	island	no	NA	NA	no	no	island	island	NA	NA	NA	island	no	NA	island	no	no	NA	island	island	island	no
1007	cg00752852	island	island	island	island	island	NA	island	island	island	island	NA	island	island	island	island	NA	island	island	NA	island	island	island	island	island	island	island	island	island	island	NA	island	NA	NA	island	island	island	island	island	island	NA	island	island	island	island	island	island	island	island
1008	cg00752968	no	no	no	no	no	no	NA	no	no	no	no	no	no	no	no	NA	no	no	no	no	no	no	no	no	no	no	no	no	no	no	no	no	no	no	no	no	NA	no	no	no	no	no	no	no	no	no	no	NA
1009	cg00753411	no	no	no	no	no	no	NA	no	no	no	no	no	NA	NA	no	no	no	no	NA	NA	no	no	NA	no	no	no	no	NA	no	no	no	NA	no	no	no	no	NA	no	no	NA	no	no	no	no	NA	no	no	no
1010	cg00753885	NA	NA	NA	NA	NA	NA	NA	NA	NA	NA	NA	NA	NA	NA	NA	NA	NA	NA	NA	NA	NA	NA	NA	no	NA	NA	NA	NA	NA	NA	NA	NA	NA	NA	NA	NA	NA	NA	no	NA	NA	no	no	NA	NA	NA	NA	NA
1011	cg00753997	no	no	no	no	no	no	no	no	no	no	no	no	no	no	no	no	no	no	no	no	no	no	no	no	no	no	NA	no	no	no	no	no	no	NA	no	no	no	NA	no	no	NA	no	no	no	no	no	no	no
1012	cg00755021	no	NA	NA	no	no	no	NA	no	NA	no	no	no	NA	NA	no	NA	no	no	NA	NA	no	NA	no	no	NA	NA	NA	no	no	NA	NA	no	no	no	NA	no	no	no	no	no	no	no	no	NA	no	no	no	NA
1013	cg00756693	no	no	no	no	no	no	no	no	no	no	no	no	no	no	no	no	no	no	no	no	no	no	no	no	no	no	no	no	no	no	no	no	no	no	no	no	no	no	NA	no	no	no	no	no	no	no	no	no
1014	cg00758003	no	no	no	no	no	no	no	no	no	no	no	no	no	no	no	no	no	no	island	island	no	no	no	no	no	no	no	no	no	no	no	no	no	no	island	no	no	no	no	no	no	no	no	island	island	no	no	no
1015	cg00758337	no	no	no	no	no	no	no	no	NA	no	no	no	no	no	no	no	no	no	no	no	no	NA	no	no	no	no	NA	no	no	no	no	no	no	no	no	no	no	NA	no	no	no	no	no	no	no	NA	NA	no
1016	cg00760643	NA	NA	no	no	no	no	no	no	no	no	NA	NA	NA	no	no	NA	NA	no	NA	no	no	no	no	no	no	no	NA	NA	NA	no	no	NA	NA	no	NA	NA	NA	no	no	NA	no	no	no	no	no	no	no	NA
1017	cg00760938	NA	NA	NA	NA	NA	NA	NA	NA	NA	NA	NA	NA	NA	NA	NA	NA	NA	NA	NA	NA	NA	NA	NA	NA	NA	NA	NA	NA	NA	NA	NA	NA	NA	NA	NA	NA	NA	NA	no	NA	NA	no	NA	NA	NA	NA	NA	NA
1018	cg00761619	no	no	no	NA	no	NA	no	no	NA	no	NA	no	no	no	no	no	no	no	no	no	NA	no	no	no	NA	no	no	no	no	no	no	no	no	no	NA	no	NA	NA	no	NA	no	no	no	NA	NA	NA	NA	no
1019	cg00762209	no	no	no	no	no	no	no	no	no	no	no	no	no	no	no	no	no	no	no	no	no	no	no	no	no	no	no	no	no	no	no	no	no	no	no	no	no	no	no	no	no	no	no	no	no	no	no	NA
1020	cg00763618	no	no	no	no	no	no	no	no	no	no	no	no	no	no	no	island	no	no	island	no	no	no	no	island	no	no	no	no	no	no	no	no	no	no	no	no	no	no	no	no	no	no	no	island	no	no	NA	no
1021	cg00764129	no	no	no	no	no	no	no	no	no	no	no	no	no	no	no	no	no	no	NA	no	no	no	no	no	no	no	no	no	no	no	no	no	no	no	no	no	no	no	no	no	no	no	no	no	no	no	no	no
1022	cg00764339	no	no	island	island	no	NA	NA	no	no	island	no	island	island	no	no	no	no	no	NA	NA	NA	island	no	no	island	no	no	NA	no	NA	no	island	island	no	island	island	no	no	NA	no	no	no	no	NA	NA	no	no	island
1023	cg00764475	no	no	NA	no	island	no	no	no	no	no	no	no	no	no	no	no	no	no	no	NA	no	no	no	no	NA	no	no	NA	no	NA	NA	NA	no	no	NA	no	no	no	no	no	no	no	no	no	no	no	no	no
1024	cg00765068	no	no	no	no	no	no	NA	no	no	no	no	no	no	no	no	island	no	no	no	no	no	no	no	no	no	no	no	no	no	no	no	island	no	no	island	no	no	no	no	no	no	no	no	island	island	no	no	no
1025	cg00765833	island	island	no	NA	no	no	island	no	island	NA	NA	island	NA	NA	NA	no	island	NA	no	no	NA	NA	no	no	island	NA	island	no	island	NA	NA	no	island	NA	NA	island	NA	NA	no	no	NA	no	no	NA	NA	NA	NA	island
1026	cg00766718	no	no	NA	no	no	NA	NA	no	no	no	no	no	NA	no	no	NA	no	no	NA	NA	NA	no	NA	NA	NA	NA	NA	no	no	NA	no	NA	no	no	no	no	NA	no	no	no	no	no	no	no	NA	no	no	no
1027	cg00766988	no	no	NA	no	no	no	NA	no	no	no	NA	NA	no	no	no	NA	no	no	NA	NA	no	no	NA	no	NA	NA	no	no	no	no	NA	no	NA	no	NA	no	NA	no	no	no	no	no	no	no	NA	no	no	no
1028	cg00767915	no	no	island	no	no	no	no	NA	no	NA	no	no	no	no	no	no	no	no	no	no	no	no	NA	no	no	island	NA	no	no	no	no	no	no	no	island	no	no	no	no	no	no	no	NA	no	no	no	no	no
1029	cg00769951	no	no	no	no	no	no	no	no	no	no	no	no	no	no	NA	no	no	no	no	no	no	no	no	no	no	no	no	no	no	no	no	no	no	no	no	no	no	no	no	no	no	no	no	no	no	no	no	no
1030	cg00770316	no	no	no	no	no	no	NA	no	no	no	no	no	no	no	no	NA	no	no	no	no	no	no	no	no	no	no	no	no	no	no	no	no	no	no	no	no	no	no	no	no	no	no	no	no	no	no	no	no
1031	cg00772083	island	island	island	island	island	island	island	island	island	island	island	island	NA	island	island	island	island	island	NA	island	island	island	island	island	island	island	island	no	island	island	island	island	island	island	island	island	island	island	island	island	island	island	island	island	island	island	island	island
1032	cg00772515	no	no	no	no	no	no	no	no	no	NA	no	no	no	no	no	no	no	no	no	no	no	no	no	no	no	no	no	no	no	no	NA	NA	no	NA	NA	no	NA	no	no	NA	NA	no	no	no	no	no	no	no
1033	cg00773632	no	no	no	no	no	no	no	no	no	no	no	no	no	no	no	NA	no	no	no	no	no	NA	no	no	no	no	no	no	no	no	NA	no	no	NA	no	no	NA	no	no	NA	NA	no	NA	no	no	no	no	no
1034	cg00773909	no	no	no	no	no	no	NA	no	no	no	no	no	no	no	no	no	no	no	no	no	no	no	no	no	no	no	no	no	no	no	no	no	no	no	no	no	no	no	no	island	no	no	no	no	no	no	no	no
1035	cg00774005	no	no	no	no	no	no	no	no	no	no	NA	no	no	no	no	no	no	no	NA	no	no	no	no	no	no	no	no	no	no	no	no	no	no	no	no	no	no	no	no	no	no	no	no	no	no	no	no	no
1036	cg00774674	no	no	no	no	no	no	no	no	no	NA	NA	NA	no	no	no	NA	no	NA	no	no	NA	no	no	no	no	no	no	no	no	no	no	NA	no	no	no	no	no	no	no	no	no	no	no	no	no	no	no	no
1037	cg00775910	island	island	island	island	island	island	NA	island	island	island	island	island	NA	NA	island	island	island	island	NA	island	island	island	island	island	island	island	island	NA	island	island	island	island	island	island	island	island	island	island	island	island	island	island	island	island	island	island	island	island
1038	cg00776597	no	no	no	no	no	NA	no	no	no	no	no	NA	no	no	no	NA	no	no	no	no	no	no	no	no	no	NA	NA	NA	no	NA	no	no	no	no	no	no	NA	no	no	no	no	no	no	no	no	no	no	no
1039	cg00776783	no	no	island	no	no	no	no	no	no	no	no	no	no	no	no	island	no	no	island	island	island	no	island	island	no	island	island	NA	no	NA	no	no	no	no	island	no	island	no	island	island	no	no	island	island	island	no	no	no
1040	cg00777340	no	no	island	no	no	no	no	no	no	no	no	no	no	no	no	island	no	no	island	no	island	no	no	island	no	island	no	no	no	no	no	island	no	no	island	no	island	no	no	island	no	no	no	island	island	no	no	no
1041	cg00777947	no	no	no	no	no	no	NA	no	no	no	no	no	no	no	no	no	no	no	NA	no	no	no	no	no	no	no	no	no	no	no	no	no	no	no	no	no	no	no	no	no	no	no	no	no	no	no	no	no
1042	cg00779472	no	NA	no	no	NA	no	NA	no	no	NA	NA	no	no	no	NA	no	no	NA	no	no	no	no	no	no	NA	NA	no	no	no	NA	NA	NA	no	no	no	no	NA	no	no	NA	no	no	no	no	NA	no	no	no
1043	cg00780852	no	no	no	no	no	no	NA	no	no	no	no	no	no	no	no	NA	no	no	no	no	no	no	no	no	no	no	no	no	no	no	no	no	no	no	no	no	no	no	no	no	no	no	no	no	no	no	no	no
1044	cg00782232	no	NA	no	no	no	no	no	no	no	NA	no	NA	NA	NA	no	no	no	no	NA	no	no	no	NA	no	NA	no	no	no	NA	no	NA	no	NA	NA	NA	NA	no	no	no	no	NA	no	no	no	NA	no	no	NA
1045	cg00782708	NA	NA	NA	no	no	no	NA	no	island	no	no	NA	no	no	no	no	NA	no	no	no	no	no	no	no	no	no	no	no	NA	no	no	no	NA	no	NA	NA	no	no	no	no	no	no	no	no	no	no	no	NA
1046	cg00782811	NA	NA	NA	NA	no	NA	NA	NA	no	NA	NA	NA	NA	NA	NA	NA	NA	NA	NA	NA	NA	NA	NA	no	NA	NA	NA	NA	NA	NA	NA	NA	NA	NA	NA	NA	NA	NA	no	NA	NA	no	no	NA	no	NA	NA	NA
1047	cg00783674	no	no	no	no	no	no	NA	no	no	no	no	no	no	no	no	NA	no	no	NA	NA	no	no	no	no	NA	no	no	NA	no	no	no	NA	no	no	NA	no	no	no	no	no	no	no	NA	no	no	no	no	no
1048	cg00783833	no	island	island	island	island	no	no	island	island	island	island	island	island	island	island	island	no	island	island	island	island	island	island	island	island	island	island	island	no	island	island	island	island	island	island	island	island	island	island	island	island	island	island	island	island	island	island	island
1049	cg00784442	island	island	island	island	island	NA	island	island	island	island	island	island	island	island	island	island	island	island	NA	island	island	island	island	island	island	island	island	island	island	island	NA	island	island	island	island	island	island	island	island	island	island	island	island	island	island	island	island	island
1050	cg00784834	no	no	no	no	no	no	NA	no	no	no	no	no	no	no	no	NA	no	no	no	no	no	no	no	no	no	no	no	no	no	no	NA	no	no	no	no	no	no	no	no	no	no	no	no	no	no	no	no	no
1051	cg00784860	no	no	no	no	no	no	no	no	no	no	no	no	no	no	no	no	no	no	no	no	no	no	no	no	no	no	no	no	no	no	no	no	no	no	no	no	no	no	no	no	no	no	no	no	no	no	no	no
1052	cg00785632	no	no	no	no	no	no	no	NA	no	no	no	NA	NA	no	no	no	no	no	no	no	no	no	no	no	no	no	NA	NA	no	no	no	no	no	no	no	no	no	no	no	no	no	no	NA	no	NA	no	no	no
1053	cg00785760	no	no	no	island	NA	no	no	island	island	island	island	NA	island	island	no	island	no	island	no	no	no	no	island	no	no	no	island	no	no	island	island	island	no	no	no	NA	island	island	no	island	no	no	no	no	island	island	island	no
1054	cg00785909	no	no	no	no	NA	no	NA	no	no	NA	no	no	no	no	no	no	no	no	no	no	no	no	no	no	no	no	no	no	no	no	no	no	no	no	no	no	no	no	NA	no	no	no	no	no	no	no	no	no
1055	cg00786351	no	no	no	no	NA	no	no	no	no	no	NA	no	no	no	no	NA	no	no	no	no	no	no	no	no	NA	no	no	no	no	no	no	NA	no	no	no	no	NA	no	no	no	no	no	no	NA	island	no	no	no
1056	cg00786734	no	no	NA	no	no	no	no	NA	no	no	no	no	no	no	no	NA	no	no	no	no	no	no	no	no	NA	NA	no	NA	no	NA	no	NA	no	no	NA	no	no	no	no	no	no	no	no	no	NA	no	NA	no
1057	cg00786827	no	no	no	no	no	no	NA	no	no	NA	no	no	no	no	no	no	no	no	NA	NA	no	no	NA	island	NA	no	no	NA	no	NA	no	NA	island	NA	NA	no	no	no	no	no	no	no	NA	island	no	NA	NA	no
1058	cg00787186	no	no	no	no	no	NA	NA	no	no	no	no	no	NA	NA	no	NA	no	no	NA	NA	no	NA	NA	no	NA	no	no	no	no	no	no	no	no	no	NA	no	NA	no	no	NA	NA	no	no	no	no	no	no	NA
1059	cg00787665	no	NA	NA	no	no	island	NA	no	no	no	no	no	NA	NA	no	NA	no	no	no	no	no	no	no	no	no	no	no	NA	no	no	NA	no	no	no	no	no	no	no	no	no	no	no	no	no	no	no	no	no
1060	cg00788325	no	island	island	island	no	no	no	no	island	island	island	no	island	no	NA	island	no	island	island	island	NA	island	no	no	island	island	no	no	island	island	island	no	no	no	no	no	no	island	island	no	no	island	island	island	no	island	island	island
1061	cg00788669	no	no	no	no	no	NA	no	no	NA	NA	no	NA	no	no	NA	NA	no	no	NA	NA	no	no	no	no	no	no	no	no	no	no	no	no	no	no	NA	no	no	no	no	no	no	no	no	no	NA	no	no	no
1062	cg00788877	island	island	no	island	island	NA	NA	no	NA	NA	island	island	island	island	NA	island	island	island	NA	no	island	no	NA	no	NA	no	NA	NA	island	island	NA	island	island	island	NA	island	NA	no	island	island	island	island	no	NA	island	no	no	island
1063	cg00789527	no	no	no	no	no	NA	no	no	no	NA	no	no	no	no	no	NA	no	no	NA	no	no	no	no	no	NA	no	no	no	NA	NA	no	no	no	no	NA	no	no	no	no	no	no	no	no	no	NA	no	no	no
1064	cg00791213	no	no	no	no	no	NA	NA	no	no	no	no	no	no	no	no	no	no	no	no	no	no	no	no	no	no	NA	no	no	no	no	no	no	no	no	NA	no	no	no	no	no	no	no	no	no	no	no	no	no
1065	cg00791311	no	no	no	NA	NA	island	NA	no	NA	no	no	NA	no	no	no	no	no	no	no	no	no	no	NA	no	no	NA	NA	no	no	no	no	no	no	no	no	no	NA	NA	no	NA	no	no	no	no	NA	NA	NA	no
1066	cg00791863	no	no	no	no	no	no	no	no	no	NA	NA	NA	no	no	NA	no	no	NA	no	no	no	no	no	no	no	NA	no	no	no	NA	no	no	no	no	no	no	no	no	no	no	no	no	no	NA	no	no	no	no
1067	cg00793219	no	no	no	no	island	NA	no	no	no	no	no	no	no	no	no	NA	no	no	NA	no	no	no	no	island	NA	no	NA	NA	no	island	NA	NA	no	no	no	no	no	no	no	no	no	no	no	island	no	no	NA	no
1068	cg00793748	no	no	no	no	no	no	NA	no	no	no	no	no	no	no	no	no	no	no	no	no	no	no	no	no	no	no	no	no	no	no	no	no	no	no	no	no	no	no	no	no	no	no	no	no	no	no	no	no
1069	cg00793774	island	island	island	NA	NA	NA	NA	island	NA	NA	NA	island	NA	island	NA	island	island	NA	NA	NA	island	island	NA	NA	island	island	island	NA	island	NA	NA	island	island	island	island	island	NA	NA	island	NA	island	island	island	island	island	NA	NA	NA
1070	cg00794219	no	no	no	no	no	no	NA	no	no	no	no	no	no	no	no	NA	no	no	NA	no	no	no	no	no	no	no	NA	no	no	no	no	no	no	no	no	no	no	no	no	no	no	no	no	no	no	no	no	no
1071	cg00794359	no	island	island	NA	island	no	NA	island	no	island	island	island	no	island	island	island	no	island	NA	island	island	island	no	island	no	island	NA	island	no	island	island	island	NA	island	island	island	island	no	island	island	island	island	island	island	island	no	no	island
1072	cg00794775	island	no	no	no	no	no	no	no	no	no	NA	no	no	no	no	no	no	no	no	no	no	no	no	no	no	no	no	no	island	no	no	no	no	no	no	no	no	no	no	no	no	no	no	no	no	no	no	NA
1073	cg00794881	island	island	island	island	no	NA	NA	island	island	NA	island	NA	NA	island	island	island	island	island	no	no	island	island	island	no	island	NA	island	island	island	island	island	island	island	island	no	NA	NA	island	island	NA	island	island	island	NA	island	island	island	NA
1074	cg00795277	island	island	island	NA	island	island	island	island	NA	island	island	island	island	island	island	island	island	island	NA	island	island	NA	island	NA	island	island	island	island	island	island	island	island	island	island	island	island	NA	island	island	island	island	island	island	island	island	island	island	NA
1075	cg00795812	NA	NA	NA	NA	NA	NA	NA	NA	NA	NA	NA	NA	NA	NA	NA	NA	NA	NA	NA	NA	island	NA	NA	island	NA	NA	NA	NA	NA	NA	NA	NA	NA	NA	NA	NA	NA	NA	island	NA	NA	no	island	NA	NA	NA	NA	NA
1076	cg00795927	NA	NA	NA	NA	NA	NA	NA	NA	NA	NA	NA	NA	NA	NA	NA	NA	NA	NA	NA	NA	NA	NA	NA	no	NA	NA	NA	NA	NA	NA	NA	NA	NA	NA	NA	NA	NA	NA	no	NA	NA	no	no	NA	NA	NA	NA	NA
1077	cg00797540	no	no	no	no	no	no	NA	no	no	no	no	no	no	no	no	no	no	no	no	no	no	no	NA	no	no	no	no	no	no	NA	no	NA	no	no	NA	no	NA	no	no	no	no	no	no	no	no	no	no	no
1078	cg00797557	no	no	no	no	no	no	no	no	no	no	no	no	no	no	no	island	no	no	island	no	no	no	no	no	no	island	no	no	no	NA	no	no	no	no	no	no	no	no	no	no	no	no	no	no	island	no	no	no
1079	cg00798698	no	no	no	no	no	no	no	no	no	NA	NA	no	no	no	no	no	no	no	NA	no	no	no	no	no	no	no	no	no	no	no	no	no	no	no	no	no	NA	no	no	NA	no	no	no	no	no	no	no	no
1080	cg00800848	no	island	no	island	no	island	NA	island	island	island	island	no	island	no	island	no	no	island	no	no	island	no	no	island	NA	no	island	no	no	no	no	no	NA	island	no	no	no	island	no	no	island	no	no	no	no	island	island	island
1081	cg00801362	no	no	no	no	no	no	no	no	no	no	no	no	no	no	no	NA	no	no	no	no	no	no	no	no	no	no	no	no	no	no	no	no	no	no	no	no	no	no	no	no	no	no	no	no	no	no	no	no
1082	cg00801799	no	no	no	NA	no	no	no	NA	NA	NA	NA	no	no	no	NA	no	no	NA	no	no	no	no	no	NA	NA	no	no	no	no	NA	NA	NA	no	no	no	no	no	NA	no	no	no	no	no	no	NA	NA	NA	no
1083	cg00802115	no	no	NA	no	no	no	NA	no	no	no	NA	no	NA	NA	no	no	no	no	no	no	no	no	no	no	no	NA	no	no	no	NA	no	no	no	no	island	no	island	no	no	island	no	no	no	no	NA	no	no	no
1084	cg00802789	no	no	no	no	no	no	no	no	no	no	no	no	no	no	no	NA	no	no	no	no	no	no	no	no	no	no	no	no	no	no	no	no	no	no	no	NA	no	no	no	no	no	no	no	no	no	no	no	no
1085	cg00803366	no	no	no	no	no	no	no	no	no	no	no	no	no	no	no	NA	no	no	no	no	no	no	no	no	NA	no	no	no	no	no	no	NA	no	no	NA	no	no	no	no	no	no	no	NA	no	NA	no	no	no
1086	cg00806006	no	no	no	no	no	no	no	no	no	no	no	no	no	no	no	no	no	no	no	no	no	no	no	no	no	no	no	no	no	no	no	no	no	no	no	no	no	no	no	no	no	no	no	no	no	no	no	NA
1087	cg00806925	no	no	no	no	NA	NA	no	no	no	no	no	no	NA	NA	no	no	no	no	NA	no	no	no	no	no	no	no	no	no	no	no	NA	no	no	no	no	no	NA	no	no	no	no	no	no	no	NA	no	no	no
1088	cg00807226	no	no	no	NA	no	no	NA	no	no	no	no	NA	no	no	no	no	no	no	island	island	no	no	no	NA	island	no	island	no	no	no	no	no	no	no	no	no	island	no	no	no	no	no	no	no	no	no	no	no
1089	cg00807903	NA	no	NA	no	no	no	no	no	no	no	no	no	no	no	no	NA	NA	no	no	no	no	no	no	no	no	NA	NA	NA	no	NA	no	NA	no	no	NA	NA	no	NA	NA	no	no	no	no	NA	no	no	no	no
1090	cg00808134	no	NA	no	no	no	no	NA	no	NA	NA	no	no	NA	NA	no	NA	no	no	NA	NA	NA	no	NA	no	NA	no	NA	no	no	NA	no	NA	no	no	no	no	NA	NA	no	NA	no	no	no	no	NA	NA	NA	no
1091	cg00808305	NA	NA	NA	NA	NA	NA	NA	NA	NA	NA	NA	NA	NA	NA	NA	NA	NA	NA	NA	NA	NA	NA	NA	NA	NA	NA	NA	NA	NA	NA	NA	NA	NA	NA	NA	NA	NA	NA	no	NA	NA	no	NA	NA	NA	NA	NA	NA
1092	cg00809033	no	no	NA	NA	NA	NA	NA	NA	NA	NA	NA	no	no	NA	NA	NA	no	NA	NA	NA	no	no	no	no	no	NA	NA	no	no	NA	NA	NA	no	NA	no	no	NA	NA	no	NA	NA	no	no	island	NA	NA	NA	no
1093	cg00809089	no	no	no	no	no	no	no	no	no	NA	no	no	no	no	no	no	no	no	no	no	no	no	no	no	no	no	no	no	no	no	no	no	no	NA	no	no	no	no	no	no	no	no	no	no	no	no	no	no
1094	cg00809149	no	no	no	NA	NA	NA	NA	no	NA	no	no	NA	NA	NA	no	NA	NA	no	NA	NA	no	no	no	no	NA	NA	no	no	no	NA	NA	NA	NA	NA	NA	NA	NA	NA	no	no	NA	no	no	no	NA	NA	NA	no
1095	cg00809740	island	no	island	no	island	island	island	island	no	island	island	island	island	island	island	island	no	island	NA	island	island	island	island	island	island	island	island	NA	no	island	island	island	island	island	island	island	island	no	island	island	island	island	island	island	island	no	no	island
1096	cg00810217	no	no	island	no	no	no	no	no	island	no	no	no	island	island	no	island	no	no	no	island	island	no	no	no	island	island	no	no	no	no	no	island	no	no	no	no	NA	island	NA	island	no	no	no	no	no	island	no	no
1097	cg00810883	no	NA	NA	no	no	no	no	no	no	no	no	no	NA	NA	no	no	no	no	NA	NA	no	NA	NA	no	no	no	no	no	no	no	no	NA	no	no	NA	no	NA	no	no	NA	no	no	no	no	no	no	no	no
1098	cg00811020	no	no	NA	island	no	no	no	no	no	island	no	no	island	no	no	no	no	no	NA	NA	no	island	no	no	island	no	no	no	no	island	no	island	no	no	island	no	no	no	no	no	no	no	island	no	NA	no	no	no
1099	cg00811221	no	island	no	NA	no	no	NA	NA	NA	no	no	NA	no	no	no	no	no	no	NA	NA	no	no	no	no	no	no	NA	no	no	no	NA	no	no	no	no	no	no	NA	no	NA	no	no	no	no	no	NA	NA	NA
1100	cg00811894	no	no	no	no	no	no	NA	no	no	no	no	no	no	no	no	NA	no	no	NA	NA	no	no	NA	no	no	no	no	no	NA	no	no	no	no	no	no	no	NA	no	no	NA	no	no	no	no	no	no	no	no
1101	cg00815545	no	no	NA	island	NA	NA	no	no	no	no	no	no	no	no	no	NA	no	no	NA	island	island	no	island	NA	no	NA	no	NA	NA	NA	island	NA	island	no	NA	no	NA	no	island	island	no	island	island	island	NA	no	no	no
1102	cg00815652	no	no	island	no	no	no	no	no	no	island	island	no	island	no	island	no	no	island	no	no	island	no	no	island	island	island	no	no	no	no	no	island	no	island	no	no	no	no	NA	no	island	island	island	no	island	no	no	NA
1103	cg00815761	no	no	no	no	no	no	NA	no	no	NA	NA	no	no	no	NA	NA	no	NA	NA	no	no	no	no	no	no	no	NA	no	no	no	no	no	no	no	no	no	no	no	no	NA	no	no	no	no	no	no	no	no
1104	cg00816192	no	NA	island	NA	NA	NA	no	island	no	NA	island	island	NA	NA	island	island	no	island	NA	NA	island	NA	NA	NA	NA	island	NA	NA	no	NA	NA	NA	island	NA	NA	island	NA	no	NA	island	island	island	island	NA	NA	no	no	NA
1105	cg00817637	no	no	no	no	no	no	no	no	no	no	no	NA	no	no	no	island	no	no	NA	no	no	no	island	no	no	island	no	no	no	no	no	no	no	no	island	no	no	no	no	island	no	no	no	no	no	no	no	no
1106	cg00820579	no	no	no	no	no	no	no	no	no	no	no	no	no	no	no	NA	no	no	NA	no	no	no	no	no	no	no	no	no	no	no	no	no	no	no	no	no	no	no	no	no	no	no	no	no	no	no	no	no
1107	cg00822110	island	no	NA	island	NA	no	NA	no	no	island	no	island	NA	NA	no	NA	no	no	NA	NA	NA	island	NA	no	island	no	NA	NA	no	island	no	island	island	no	NA	island	no	island	no	no	no	no	island	NA	no	no	island	island
1108	cg00823323	no	no	no	no	no	no	NA	NA	no	no	no	no	no	no	no	no	no	no	no	no	no	no	no	no	no	no	NA	NA	no	NA	no	island	no	no	no	no	no	no	no	no	no	no	no	no	NA	no	no	NA
1109	cg00823476	no	no	island	no	no	no	no	no	no	no	no	no	no	no	no	no	no	no	no	no	no	no	no	no	no	no	no	no	no	no	no	no	no	no	no	no	no	no	no	island	no	no	no	no	no	no	no	no
1110	cg00823568	no	no	no	no	no	no	no	no	no	no	no	no	no	no	no	NA	no	no	no	no	no	no	no	no	no	no	no	no	no	no	no	no	no	no	no	no	no	no	no	no	no	no	no	no	no	no	no	no
1111	cg00824176	no	no	no	NA	no	no	no	no	no	NA	NA	NA	NA	NA	NA	no	no	NA	no	no	no	no	no	no	no	no	island	no	no	no	no	no	no	no	no	no	no	no	no	no	no	no	no	no	no	no	no	no
1112	cg00826534	no	no	no	no	no	no	no	no	no	no	no	no	no	no	no	no	no	no	NA	no	no	no	no	no	no	no	no	no	no	no	no	no	no	no	no	no	no	no	NA	no	no	no	NA	no	no	no	no	no
1113	cg00826905	no	no	no	no	no	no	no	no	no	no	no	no	no	no	no	no	no	no	NA	NA	no	no	NA	no	no	no	no	no	no	no	no	no	no	no	no	no	no	no	no	no	no	no	no	no	no	no	no	no
1114	cg00827518	no	no	no	no	no	NA	no	no	no	no	no	no	no	no	no	NA	no	no	no	no	no	no	no	no	no	no	NA	no	no	no	no	no	no	no	no	no	no	no	no	no	no	no	no	no	no	no	no	no
1115	cg00827935	no	no	no	no	no	no	no	no	no	NA	NA	no	no	no	NA	no	no	NA	no	no	no	no	no	no	no	no	no	no	no	no	no	no	no	NA	NA	no	no	no	no	no	no	no	no	no	no	no	no	no
1116	cg00830351	no	no	no	no	island	no	NA	no	no	no	no	NA	no	no	no	island	no	no	NA	no	no	no	no	no	no	no	no	island	no	no	no	NA	no	no	NA	NA	NA	no	no	NA	no	no	no	no	no	NA	no	NA
1117	cg00831548	no	NA	no	no	NA	no	NA	no	no	no	no	no	no	no	no	NA	no	no	NA	no	no	no	no	no	no	no	NA	no	no	no	NA	no	no	no	no	no	no	no	no	no	no	no	no	no	no	no	no	no
1118	cg00833037	no	no	island	NA	no	island	NA	island	no	island	island	no	no	no	no	NA	no	island	island	island	island	NA	island	island	island	island	NA	island	island	no	island	island	no	no	island	island	island	no	island	island	no	no	island	island	island	no	no	island
1119	cg00833227	island	NA	island	island	island	island	no	island	island	no	no	NA	no	no	no	island	no	no	island	island	island	NA	island	island	island	island	island	no	no	NA	island	no	island	no	island	NA	no	island	no	no	no	island	no	island	island	island	island	no
1120	cg00838150	no	island	NA	island	island	NA	no	island	NA	island	NA	island	no	island	no	island	NA	island	NA	no	island	island	island	no	no	NA	no	no	no	island	island	NA	island	island	NA	no	island	no	island	no	island	island	island	island	island	no	no	island
1121	cg00838278	no	no	no	no	no	no	no	no	no	no	no	no	no	no	no	NA	no	no	no	no	no	no	no	no	no	no	no	no	no	no	no	no	no	no	NA	no	no	no	no	no	no	no	no	no	no	no	no	no
1122	cg00838404	no	no	no	no	no	NA	NA	no	no	no	no	NA	no	no	no	no	no	no	NA	NA	NA	no	no	no	no	no	no	no	no	no	no	no	no	no	no	no	no	no	no	NA	no	no	no	no	NA	no	no	no
1123	cg00838881	NA	no	no	no	no	no	no	no	NA	no	no	no	no	no	no	NA	no	no	no	no	no	no	no	no	no	no	no	no	no	no	no	no	no	no	no	no	no	no	no	no	no	no	no	no	no	no	no	NA
1124	cg00839031	no	no	no	no	NA	no	no	no	no	no	no	no	no	no	no	no	no	no	no	no	no	no	no	no	no	NA	no	NA	no	no	no	no	no	no	no	no	no	no	no	no	no	no	NA	no	no	no	no	NA
1125	cg00839129	no	NA	no	no	no	NA	no	no	no	no	no	NA	no	no	no	NA	no	no	no	no	no	no	no	no	no	no	no	no	no	no	no	no	no	no	NA	no	no	no	no	no	no	no	no	no	NA	no	no	no
1126	cg00839434	no	no	island	no	island	NA	NA	island	no	island	island	NA	island	no	island	no	no	island	island	island	island	island	no	island	NA	island	island	NA	no	NA	NA	NA	no	island	NA	island	island	no	island	island	no	island	island	no	island	no	no	island
1127	cg00841581	island	island	island	NA	island	island	island	island	island	NA	island	island	island	island	island	island	island	island	NA	NA	island	island	island	island	island	island	NA	island	island	island	island	NA	NA	island	NA	island	NA	island	NA	island	island	island	island	island	island	island	island	island
1128	cg00842154	no	no	no	no	no	no	no	no	no	no	no	no	no	no	no	no	no	no	no	no	no	no	no	no	island	no	no	no	no	no	no	no	no	no	no	no	no	no	no	no	no	no	no	no	no	no	no	no
1129	cg00842325	no	no	NA	island	no	no	NA	island	island	island	island	island	island	island	island	NA	no	island	NA	island	island	island	island	island	no	island	NA	NA	no	NA	NA	NA	island	island	no	island	island	island	island	island	island	island	island	island	island	no	island	island
1130	cg00842370	island	island	island	NA	no	no	no	no	NA	no	no	island	no	no	no	no	island	no	NA	NA	island	no	NA	no	no	island	NA	no	no	NA	no	no	no	island	NA	island	NA	NA	no	NA	island	no	NA	island	no	NA	NA	island
1131	cg00843152	no	no	no	no	no	no	NA	no	no	NA	no	no	no	no	no	no	no	no	no	no	no	no	no	no	no	no	no	no	no	no	no	no	no	no	no	no	no	no	no	no	no	no	no	no	no	no	no	no
1132	cg00843538	no	no	NA	no	no	no	NA	no	no	no	no	no	no	no	no	NA	no	no	NA	NA	no	no	NA	no	no	NA	NA	no	no	NA	NA	NA	no	NA	NA	no	NA	no	no	NA	NA	no	no	no	NA	no	no	no
1133	cg00843792	island	island	island	island	island	island	island	island	island	island	island	island	island	island	island	island	island	island	NA	island	island	island	island	island	island	island	island	island	island	island	island	island	island	island	island	island	NA	island	island	island	island	island	island	island	island	island	island	island
1134	cg00844490	no	no	no	NA	NA	no	NA	no	no	no	no	no	no	no	no	no	no	no	NA	NA	no	no	no	no	no	no	NA	no	no	NA	no	no	no	no	no	no	NA	no	no	NA	no	no	no	no	no	NA	no	no
1135	cg00845900	NA	NA	NA	NA	NA	NA	NA	NA	NA	NA	NA	NA	NA	NA	NA	NA	NA	NA	NA	NA	NA	NA	NA	NA	NA	NA	NA	NA	NA	NA	NA	NA	NA	NA	NA	NA	NA	NA	no	NA	NA	no	no	NA	NA	NA	NA	NA
1136	cg00847015	no	no	no	no	no	no	no	no	NA	no	no	no	no	no	no	no	no	no	no	no	NA	no	NA	no	no	no	no	NA	no	NA	no	NA	no	no	no	no	no	no	no	no	no	no	no	no	no	no	no	no
1137	cg00847072	NA	NA	no	no	NA	no	no	no	no	no	NA	NA	no	no	no	no	NA	no	no	no	no	no	no	no	no	no	no	no	NA	no	no	no	NA	no	no	NA	NA	no	no	no	no	no	no	no	no	no	no	NA
1138	cg00847238	no	no	no	no	NA	no	no	no	no	no	NA	no	no	no	no	no	no	no	no	no	no	no	no	no	no	no	no	no	no	no	no	no	no	no	NA	no	no	no	no	no	no	no	no	no	no	no	no	no
1139	cg00848374	no	no	NA	no	no	no	no	no	no	no	no	no	no	no	no	NA	no	no	no	no	no	no	no	no	NA	NA	no	NA	no	no	NA	NA	NA	NA	NA	no	no	no	no	no	NA	no	no	no	NA	no	no	no
1140	cg00848520	no	no	NA	no	no	no	no	no	no	no	no	no	no	no	no	NA	no	no	no	no	no	no	no	no	no	NA	no	NA	no	no	no	no	no	no	NA	no	no	no	no	no	no	no	no	no	no	no	no	no
1141	cg00849038	no	NA	no	no	NA	NA	NA	no	no	no	NA	NA	no	no	NA	no	no	no	no	no	no	no	no	no	no	no	NA	NA	no	NA	NA	NA	no	NA	NA	NA	NA	no	no	no	NA	no	no	NA	NA	no	no	NA
1142	cg00850663	island	island	island	island	island	island	island	island	island	island	NA	island	no	NA	island	island	island	island	NA	island	island	island	island	island	island	island	island	island	island	island	island	island	island	island	island	island	island	island	island	island	island	island	island	island	island	island	island	island
1143	cg00851088	NA	NA	NA	NA	NA	NA	NA	NA	NA	NA	NA	NA	NA	NA	NA	NA	NA	NA	NA	NA	no	NA	NA	no	NA	NA	NA	NA	NA	NA	NA	NA	NA	NA	NA	NA	NA	NA	no	NA	NA	no	no	NA	NA	NA	NA	NA
1144	cg00851590	no	no	island	NA	no	no	no	no	NA	island	island	no	NA	NA	island	no	NA	island	no	no	no	no	island	NA	no	no	no	island	NA	NA	no	island	no	no	NA	no	NA	NA	no	no	no	no	NA	island	island	NA	NA	no
1145	cg00851842	no	no	no	NA	NA	no	NA	no	no	NA	no	NA	no	no	no	no	no	no	NA	NA	no	NA	NA	no	no	NA	no	no	NA	NA	NA	NA	no	NA	NA	no	NA	NA	no	NA	no	no	no	NA	no	NA	NA	NA
1146	cg00851901	no	no	no	no	no	no	NA	no	no	no	no	NA	no	no	no	no	no	no	no	no	no	no	no	NA	no	no	no	no	no	no	no	no	no	no	no	no	NA	no	no	NA	no	no	no	no	no	no	no	NA
1147	cg00851988	no	no	no	no	no	no	no	no	no	no	no	no	no	no	no	no	no	no	no	no	no	no	no	no	NA	NA	no	island	no	no	no	no	island	no	island	no	no	no	no	no	no	island	no	no	no	no	no	no
1148	cg00852595	no	no	no	no	no	no	no	NA	no	no	no	NA	no	no	no	NA	no	no	no	no	no	no	no	no	no	no	no	no	no	no	no	no	no	no	no	no	no	no	no	no	no	no	no	no	no	no	no	no
1149	cg00853576	no	no	no	no	no	island	no	no	no	NA	no	no	no	no	no	no	no	no	no	no	no	no	no	no	NA	no	no	NA	no	no	no	no	no	NA	NA	no	NA	no	no	NA	no	no	no	no	no	no	no	no
1150	cg00855091	no	no	no	no	no	no	NA	no	no	no	no	NA	no	no	no	no	no	no	no	no	no	no	no	no	no	no	no	no	no	no	no	NA	no	no	no	NA	no	no	no	no	no	no	no	no	no	no	no	NA
1151	cg00855137	island	no	no	island	island	no	NA	no	island	island	island	island	island	island	no	NA	no	island	NA	NA	island	island	island	island	no	island	island	NA	NA	island	island	island	island	island	no	island	NA	island	no	NA	island	no	island	island	NA	island	island	island
1152	cg00855890	no	no	island	no	no	no	no	no	no	no	no	no	no	no	no	island	no	no	no	no	no	no	no	no	no	island	no	no	no	no	no	no	no	no	no	no	no	no	no	no	no	no	no	no	no	no	no	no
1153	cg00856080	no	no	no	no	no	no	no	no	no	no	no	no	no	no	no	no	no	no	no	no	no	no	no	no	no	no	no	no	no	no	no	no	no	no	no	no	no	no	NA	no	no	no	no	no	no	no	no	no
1154	cg00857016	no	no	no	no	no	no	no	no	no	no	no	no	no	no	no	no	no	no	no	no	no	no	no	no	no	no	no	no	no	no	no	no	no	no	no	no	no	no	NA	no	no	no	no	no	no	no	no	no
1155	cg00857360	no	NA	no	NA	NA	no	NA	no	NA	no	no	NA	no	no	no	NA	no	no	no	no	no	no	NA	no	no	no	no	NA	no	NA	no	no	NA	no	NA	NA	NA	NA	no	no	no	no	no	no	NA	NA	NA	NA
1156	cg00857814	no	no	no	no	no	no	no	no	no	no	no	no	no	no	no	no	no	no	NA	no	no	no	no	no	no	no	no	no	no	no	no	no	no	no	no	no	no	no	no	NA	no	no	no	no	no	no	no	no
1157	cg00858647	no	no	no	no	no	no	no	no	no	no	no	no	no	no	NA	NA	no	no	NA	no	no	no	no	no	no	no	no	NA	no	no	NA	no	no	no	no	no	NA	no	no	NA	no	no	no	no	NA	no	no	no
1158	cg00858997	no	no	no	no	no	no	no	no	no	NA	no	no	no	no	no	no	no	no	no	no	no	no	no	no	no	no	no	no	no	no	no	no	no	no	no	no	no	no	no	no	no	no	no	no	no	no	no	no
1159	cg00859590	no	no	no	no	no	no	NA	no	no	no	no	no	NA	NA	no	NA	no	no	no	no	NA	no	no	NA	no	no	no	NA	no	no	no	no	no	NA	no	no	no	no	no	no	no	no	no	no	no	no	no	NA
1160	cg00859637	island	island	NA	island	island	no	NA	island	island	island	island	island	no	no	island	island	no	island	NA	island	island	island	island	island	island	island	island	NA	NA	island	island	island	island	island	NA	island	island	island	NA	island	island	no	island	island	island	island	island	island
1161	cg00860188	island	island	island	NA	island	island	island	island	NA	NA	NA	island	island	island	NA	island	island	NA	island	island	island	island	island	island	island	island	island	NA	island	island	island	island	island	island	NA	island	island	NA	island	island	island	island	island	island	island	NA	NA	island
1162	cg00860189	no	no	no	no	no	no	no	no	no	no	no	no	no	no	no	no	no	no	no	no	no	no	no	no	no	island	no	no	NA	no	no	no	no	no	no	no	no	no	no	no	no	no	no	no	no	no	no	no
1163	cg00860225	no	no	no	no	no	no	no	no	no	island	island	island	no	no	island	NA	no	island	NA	no	island	no	island	island	no	no	island	NA	no	no	NA	no	island	no	no	island	island	no	island	island	no	island	island	NA	island	no	no	island
1164	cg00860361	no	no	NA	no	no	no	no	no	no	no	no	NA	no	no	no	island	no	no	island	no	island	no	no	no	no	no	NA	no	no	NA	no	island	island	no	no	island	no	NA	no	NA	no	no	no	NA	no	no	no	island
1165	cg00860838	no	island	island	NA	island	NA	island	island	no	island	island	NA	island	island	island	island	no	island	NA	island	island	no	island	island	island	island	NA	island	island	island	NA	island	island	island	NA	NA	island	NA	island	island	island	island	island	island	island	NA	NA	NA
1166	cg00861228	no	no	no	no	no	no	no	no	no	NA	NA	no	no	no	no	no	no	NA	no	no	no	no	no	no	no	no	no	no	no	no	no	no	no	no	no	no	no	no	no	no	no	no	no	no	no	no	no	no
1167	cg00861348	no	no	no	no	no	NA	no	no	no	NA	NA	no	no	no	NA	no	no	NA	no	no	no	no	no	no	NA	no	NA	no	no	NA	no	no	no	no	NA	no	no	no	no	no	no	no	no	no	no	no	no	island
1168	cg00861892	no	no	NA	no	NA	NA	NA	no	no	NA	NA	no	no	no	no	NA	no	no	no	no	no	NA	no	no	no	no	no	no	no	no	no	NA	NA	NA	no	no	no	NA	no	no	no	no	no	no	no	NA	NA	no
1169	cg00862066	island	island	island	island	no	no	no	no	no	island	island	NA	island	no	island	island	no	island	island	island	no	no	no	no	island	island	island	no	island	no	no	island	island	no	island	island	island	no	NA	island	no	island	island	island	no	no	no	island
1170	cg00862290	NA	NA	NA	NA	NA	NA	NA	NA	NA	NA	NA	NA	NA	NA	NA	NA	NA	NA	NA	NA	NA	NA	NA	no	NA	NA	NA	NA	NA	NA	NA	NA	NA	NA	NA	NA	NA	NA	no	NA	NA	no	no	NA	NA	NA	NA	NA
1171	cg00862376	no	island	island	NA	island	island	island	island	NA	NA	NA	island	NA	NA	NA	island	no	NA	NA	island	island	no	island	island	island	island	island	island	no	island	no	island	island	island	NA	island	island	NA	island	island	island	island	island	island	island	NA	NA	island
1172	cg00863447	no	no	no	no	no	no	no	no	no	NA	no	NA	no	no	no	no	no	no	no	no	no	no	no	no	no	no	no	no	no	no	no	no	no	no	no	no	no	no	no	no	no	no	no	no	no	no	no	no
1173	cg00863740	no	no	island	NA	no	no	island	island	no	no	no	no	NA	no	no	NA	no	no	NA	NA	island	no	NA	island	NA	island	no	NA	no	NA	NA	NA	no	no	NA	no	NA	no	no	island	no	no	no	NA	NA	no	no	no
1174	cg00864083	no	no	no	no	no	no	no	no	no	NA	no	no	NA	NA	no	no	no	no	no	no	NA	no	NA	no	no	no	no	no	no	no	no	NA	no	no	NA	no	no	no	no	no	no	no	no	no	no	no	no	no
1175	cg00864262	NA	no	no	NA	no	NA	NA	NA	NA	NA	NA	NA	NA	no	NA	no	NA	NA	no	no	no	NA	no	no	no	no	NA	no	no	NA	no	no	NA	NA	NA	NA	NA	NA	no	no	NA	no	no	no	NA	NA	NA	NA
1176	cg00864867	NA	NA	NA	NA	NA	NA	NA	NA	NA	NA	NA	NA	NA	NA	NA	NA	NA	NA	NA	NA	no	NA	NA	no	NA	NA	NA	NA	NA	NA	NA	NA	NA	NA	NA	NA	NA	NA	no	NA	NA	no	no	NA	NA	NA	NA	NA
1177	cg00865002	no	no	no	no	NA	no	no	no	no	no	no	no	no	no	no	no	no	no	NA	NA	no	no	NA	no	no	no	no	NA	no	NA	no	island	no	NA	no	no	island	no	no	no	NA	no	no	no	no	no	no	no
1178	cg00865099	no	no	NA	no	NA	no	no	no	NA	no	no	no	NA	NA	no	NA	no	no	no	no	no	no	no	no	NA	no	NA	no	no	no	no	no	no	no	no	no	no	no	no	no	no	no	no	no	no	no	no	no
1179	cg00867406	NA	NA	NA	NA	NA	NA	NA	NA	NA	NA	NA	NA	NA	NA	NA	NA	NA	NA	NA	NA	NA	NA	NA	no	NA	NA	NA	NA	NA	NA	NA	NA	NA	NA	NA	NA	NA	NA	no	NA	NA	no	NA	NA	NA	NA	NA	NA
1180	cg00867415	island	NA	island	NA	island	NA	no	island	NA	NA	island	island	NA	NA	island	island	island	island	NA	island	island	island	island	island	NA	island	island	island	island	island	island	island	island	island	island	island	NA	NA	island	island	NA	island	island	NA	island	NA	NA	island
1181	cg00867443	no	no	no	no	no	no	no	no	no	no	no	no	no	no	no	NA	no	no	no	no	no	no	no	no	no	no	NA	no	no	no	no	no	no	no	no	no	no	no	no	no	no	no	no	no	no	no	no	NA
1182	cg00867949	NA	NA	island	no	no	no	island	no	no	island	island	NA	no	no	island	island	NA	no	NA	NA	no	no	NA	no	no	island	island	island	NA	no	no	no	NA	no	island	NA	NA	no	no	NA	no	no	no	NA	no	no	no	NA
1183	cg00868376	no	no	NA	island	no	no	no	no	no	no	no	NA	island	island	island	no	no	no	no	no	no	no	no	no	no	no	no	island	no	no	no	NA	island	no	no	no	no	no	no	no	no	no	no	no	island	no	no	no
1184	cg00871371	NA	NA	NA	NA	NA	NA	NA	NA	NA	NA	NA	NA	NA	NA	NA	NA	NA	NA	NA	NA	NA	NA	NA	no	NA	NA	NA	NA	NA	NA	NA	NA	NA	NA	NA	NA	NA	NA	no	NA	NA	no	no	NA	NA	NA	NA	NA
1185	cg00871526	no	no	no	no	no	no	no	no	no	no	NA	no	no	no	no	no	no	no	NA	no	no	no	no	no	no	no	no	no	no	no	no	no	no	no	no	no	no	no	no	no	no	no	no	no	no	no	no	no
1186	cg00872748	no	no	no	no	no	no	no	no	no	no	no	no	no	no	no	no	no	no	no	no	no	NA	no	no	no	no	no	no	no	no	no	no	no	no	no	no	no	no	no	NA	NA	no	no	NA	no	no	no	no
1187	cg00873201	no	no	no	no	no	no	NA	no	no	no	no	no	no	no	no	NA	no	no	no	no	no	no	no	no	no	no	no	no	no	no	no	no	no	no	no	no	no	no	no	no	no	no	no	no	no	no	no	no
1188	cg00874125	no	no	NA	no	no	no	no	no	no	no	no	no	no	no	no	no	no	no	NA	NA	NA	no	NA	no	no	NA	NA	no	no	NA	NA	NA	no	no	no	no	NA	no	no	NA	no	no	no	no	no	no	no	no
1189	cg00874874	no	no	island	no	no	no	no	island	no	island	island	island	island	no	no	island	no	island	island	island	island	island	island	island	no	island	island	island	no	island	island	no	island	no	island	island	island	no	island	island	no	no	island	island	island	no	no	island
1190	cg00875779	no	no	no	no	no	no	no	no	no	no	no	no	no	no	no	no	no	no	NA	no	no	no	no	no	no	no	no	no	no	no	no	no	no	no	no	no	no	no	no	no	no	no	no	no	no	no	no	no
1191	cg00876235	no	island	NA	island	island	no	island	island	no	island	island	island	island	island	island	island	no	no	NA	island	island	island	island	island	island	island	island	island	island	NA	NA	island	island	island	NA	island	island	no	island	no	island	no	island	island	island	no	no	NA
1192	cg00876659	no	no	no	no	no	NA	NA	no	no	no	no	NA	no	no	no	no	no	no	no	no	no	no	no	no	no	NA	no	no	no	no	no	no	no	no	no	no	no	no	no	no	no	no	no	no	NA	no	no	no
1193	cg00877739	no	no	island	no	island	no	island	no	no	island	island	island	island	island	no	island	no	island	island	island	NA	island	island	island	island	no	no	island	island	island	no	island	island	island	island	island	NA	no	island	island	no	island	island	NA	island	no	no	island
1194	cg00877778	no	no	no	no	no	no	NA	no	no	NA	no	no	no	no	NA	no	no	no	no	no	island	island	no	island	NA	no	NA	no	no	no	no	no	no	no	NA	no	no	no	no	no	no	no	no	no	no	no	no	no
1195	cg00878023	island	island	island	NA	NA	NA	island	island	island	NA	island	island	NA	island	island	NA	island	island	NA	NA	island	island	NA	island	NA	island	island	island	island	NA	island	island	island	island	island	island	NA	island	NA	NA	island	island	island	island	island	island	island	island
1196	cg00879119	no	no	no	no	no	no	no	no	no	no	NA	no	no	no	no	NA	no	no	NA	NA	no	no	NA	no	no	no	no	no	no	no	no	no	no	no	no	no	no	no	NA	no	no	no	no	no	no	no	no	no
1197	cg00879444	no	no	NA	no	no	no	no	no	no	no	NA	no	no	no	no	no	NA	no	no	no	no	no	no	no	no	NA	NA	no	no	island	NA	no	no	no	no	no	NA	no	no	NA	no	no	no	no	NA	no	NA	no
1198	cg00883967	no	NA	no	no	no	no	NA	no	no	no	no	no	no	no	no	NA	no	no	no	no	no	no	no	no	no	no	no	no	no	no	no	no	no	no	NA	no	no	no	no	no	no	no	no	no	no	no	no	NA
1199	cg00885424	no	no	no	no	no	no	no	no	no	no	NA	no	no	no	NA	no	no	no	no	no	no	no	no	no	NA	no	no	no	no	no	NA	no	no	NA	no	no	no	no	NA	no	NA	no	no	no	no	no	no	no
1200	cg00887636	island	island	island	island	no	no	no	island	island	island	island	NA	island	island	island	island	island	island	NA	NA	island	island	island	island	island	island	island	NA	island	island	island	NA	island	no	island	island	island	island	island	island	no	island	island	island	island	island	island	island
1201	cg00887670	island	no	island	NA	no	no	no	no	island	island	island	island	NA	island	island	no	no	island	no	no	no	island	island	island	island	island	no	island	no	no	no	island	island	no	island	island	island	island	island	island	no	island	island	island	no	island	island	island
1202	cg00887982	no	NA	no	no	no	no	no	no	no	NA	no	NA	no	no	NA	no	no	no	no	no	no	no	no	NA	no	NA	no	no	NA	no	no	NA	no	no	no	NA	no	NA	no	no	no	no	no	NA	no	no	no	NA
1203	cg00889599	no	no	no	no	no	NA	no	no	no	no	NA	NA	no	no	no	no	no	NA	no	no	no	no	no	no	no	no	NA	no	no	no	no	no	no	no	no	no	no	no	no	no	no	no	no	no	NA	no	no	NA
1204	cg00890651	no	NA	no	no	no	no	NA	no	no	no	no	no	no	no	no	NA	no	no	no	no	no	no	no	no	no	no	no	NA	no	no	no	no	no	no	no	no	no	no	no	no	no	no	no	no	no	no	no	no
1205	cg00890916	island	NA	NA	island	island	island	NA	island	island	island	island	NA	island	island	island	NA	island	island	island	island	island	no	island	island	NA	NA	NA	no	island	island	NA	no	island	no	NA	island	no	island	NA	island	no	no	island	no	island	island	island	island
1206	cg00891226	NA	no	NA	no	no	NA	NA	NA	no	NA	NA	NA	NA	NA	NA	NA	NA	NA	NA	NA	NA	no	NA	NA	no	NA	NA	NA	NA	NA	no	no	NA	NA	NA	no	NA	no	no	NA	NA	no	NA	NA	NA	no	no	NA
1207	cg00893084	no	island	island	NA	NA	NA	NA	NA	NA	NA	NA	island	no	no	NA	NA	island	NA	NA	NA	island	island	island	NA	island	NA	NA	NA	island	NA	NA	NA	island	island	NA	island	NA	NA	NA	no	island	no	island	NA	no	NA	NA	island
1208	cg00893471	no	no	no	no	no	no	no	no	no	NA	no	no	no	no	no	no	no	no	NA	NA	NA	no	no	island	no	no	NA	no	no	no	no	no	no	no	no	no	island	NA	no	no	no	no	no	island	island	no	no	no
1209	cg00894554	no	no	no	no	no	no	no	no	no	no	NA	no	no	no	no	NA	no	no	NA	NA	no	no	no	no	no	no	NA	no	no	no	no	no	no	no	no	no	no	no	no	no	no	no	no	no	no	no	no	no
1210	cg00896157	no	NA	no	no	no	no	no	island	no	no	no	no	no	no	no	island	no	no	no	no	no	no	no	no	no	no	no	no	no	no	no	no	no	no	NA	no	NA	no	no	no	no	no	no	no	island	no	no	no
1211	cg00896209	island	island	island	no	island	island	island	island	island	island	island	island	island	island	island	island	island	island	island	island	island	island	island	island	island	island	island	island	island	island	island	island	island	island	island	island	no	island	island	island	island	island	island	island	island	island	island	island
1212	cg00896768	no	no	no	no	no	no	no	no	no	no	no	no	NA	NA	no	no	no	no	NA	no	no	no	no	no	no	no	no	no	no	no	no	NA	no	no	no	no	no	no	no	no	no	no	no	no	no	no	no	NA
1213	cg00896947	no	NA	no	no	no	no	no	no	no	no	no	NA	no	no	no	NA	no	no	no	no	no	no	no	no	NA	no	no	no	no	no	NA	no	no	no	NA	no	NA	no	no	no	no	no	no	no	no	no	no	no
1214	cg00897537	no	no	no	no	no	no	NA	no	no	no	no	no	no	no	no	NA	no	no	no	no	no	no	no	no	no	no	no	no	no	no	no	no	no	no	no	no	no	no	no	no	no	no	no	no	no	no	no	no
1215	cg00897651	island	NA	island	NA	NA	island	island	island	island	NA	island	NA	NA	NA	island	island	island	island	NA	NA	island	NA	NA	island	NA	island	NA	island	island	NA	NA	island	NA	island	NA	NA	NA	island	NA	NA	island	no	island	island	NA	island	island	NA
1216	cg00900456	island	no	island	island	island	island	no	island	island	island	NA	island	island	island	island	island	island	island	island	island	island	island	island	island	no	island	island	island	island	no	island	no	island	NA	island	island	island	island	island	island	island	island	island	island	island	island	island	island
1217	cg00900674	no	no	no	no	no	island	NA	no	no	no	no	no	no	no	no	no	no	no	no	no	no	no	no	no	no	no	no	NA	no	no	no	no	no	no	no	no	no	no	no	no	no	no	no	NA	no	no	no	no
1218	cg00900734	island	island	island	island	island	island	NA	island	island	island	island	NA	island	island	island	island	island	island	island	island	island	island	island	island	island	island	island	NA	island	island	island	island	island	island	island	island	no	island	island	island	island	no	island	island	island	island	island	island
1219	cg00901683	island	island	NA	NA	island	island	island	island	island	island	island	island	NA	island	island	island	island	island	NA	island	island	island	island	island	island	island	island	NA	island	island	island	island	island	island	NA	island	NA	island	island	NA	island	island	island	island	island	island	island	island
1220	cg00901685	no	island	island	island	island	no	island	no	island	island	island	island	island	no	no	island	no	island	NA	island	island	island	island	island	no	island	island	island	no	island	island	island	no	NA	island	island	island	island	island	island	no	island	island	island	no	island	island	no
1221	cg00902032	no	no	no	no	no	no	no	no	no	no	no	no	no	no	no	no	no	no	no	no	no	no	no	no	no	no	no	no	no	no	no	no	no	no	no	no	no	no	no	no	no	no	no	no	no	no	no	no
1222	cg00902275	no	no	no	no	no	no	no	no	no	no	no	no	no	no	no	no	no	no	no	no	no	no	no	no	no	no	no	no	no	NA	no	no	no	no	no	no	no	no	no	no	no	no	no	no	no	no	no	no
1223	cg00902440	no	no	no	no	no	no	NA	no	no	no	no	no	no	no	no	no	no	no	NA	no	no	no	no	no	no	no	no	no	no	no	no	no	no	no	no	no	no	no	no	no	no	no	no	no	no	no	no	no
1224	cg00902716	island	island	island	island	island	island	NA	island	island	island	island	island	island	island	island	no	island	island	NA	island	island	island	island	island	island	island	island	island	island	island	island	island	island	island	NA	island	island	island	island	island	island	island	island	island	island	island	island	island
1225	cg00903722	NA	no	no	no	no	no	NA	no	no	no	no	no	no	no	no	NA	NA	no	NA	NA	no	no	no	no	NA	no	no	no	no	no	island	no	no	no	NA	no	no	no	no	NA	no	no	no	no	NA	no	no	no
1226	cg00903815	no	no	no	no	no	no	NA	no	no	no	no	no	no	no	no	no	no	no	no	no	no	no	no	no	no	no	no	no	no	no	no	no	no	no	no	no	no	no	no	no	no	no	NA	no	no	no	no	no
1227	cg00904423	no	no	NA	NA	no	NA	no	no	NA	no	no	no	NA	NA	no	NA	no	no	NA	NA	no	no	no	no	NA	NA	no	NA	no	NA	NA	NA	no	no	no	no	NA	NA	no	NA	no	no	no	no	NA	NA	NA	no
1228	cg00906833	island	island	no	no	island	island	no	island	no	no	no	no	no	no	no	island	island	no	no	island	no	no	no	no	no	no	no	no	island	NA	no	no	island	no	no	island	no	no	no	island	no	no	no	no	island	no	no	island
1229	cg00906973	no	no	no	no	island	island	island	island	no	island	island	no	no	no	island	island	no	island	NA	no	island	NA	no	island	island	no	island	no	island	no	island	island	no	NA	island	no	island	no	island	island	NA	island	island	NA	island	no	no	no
1230	cg00906983	no	island	no	no	NA	NA	no	no	NA	no	no	no	no	no	no	no	no	no	no	no	no	no	no	no	no	no	no	no	no	NA	no	no	no	no	no	no	no	no	no	no	no	no	no	no	no	no	no	no
1231	cg00907438	no	no	no	no	no	no	no	no	no	no	no	no	no	no	no	no	no	no	no	no	no	no	no	no	no	no	no	no	NA	no	no	no	no	no	NA	no	no	no	no	no	no	no	no	no	no	no	no	no
1232	cg00908601	no	no	no	NA	NA	no	no	no	no	no	no	NA	NA	no	no	no	no	no	NA	no	NA	NA	no	no	no	no	NA	no	no	NA	NA	NA	no	NA	NA	NA	NA	no	no	no	no	no	no	no	no	no	no	no
1233	cg00908709	no	no	no	no	no	no	no	no	no	no	no	no	no	no	no	NA	no	no	no	no	no	no	no	no	no	no	no	no	no	no	no	no	no	no	no	no	NA	no	no	no	no	no	no	no	no	no	no	no
1234	cg00908850	no	no	no	no	no	no	no	no	no	no	no	no	no	no	no	no	no	no	no	no	no	no	no	no	no	no	no	no	no	NA	no	no	no	no	no	no	no	no	NA	no	no	no	no	no	no	no	no	no
1235	cg00908965	NA	no	no	no	NA	no	no	no	no	island	island	NA	NA	NA	island	no	NA	island	no	no	no	NA	no	no	NA	no	no	no	NA	island	no	no	NA	no	NA	NA	no	no	no	NA	no	no	NA	no	no	no	no	NA
1236	cg00909225	no	no	no	no	no	no	no	no	no	no	no	NA	no	no	no	no	no	no	no	no	no	no	no	no	NA	no	no	no	no	no	NA	no	no	NA	no	no	no	no	no	no	no	no	no	no	NA	no	no	NA
1237	cg00909385	no	no	no	no	no	no	no	no	no	no	no	NA	no	no	no	NA	no	no	no	no	no	no	no	no	no	no	no	no	no	no	no	NA	no	no	no	no	no	no	no	no	no	no	no	no	no	no	no	no
1238	cg00910419	no	no	no	no	no	no	no	no	no	no	NA	NA	no	no	no	no	no	no	NA	NA	no	no	no	NA	no	no	no	no	no	no	no	no	no	NA	no	no	no	no	no	no	no	no	no	no	no	no	no	no
1239	cg00912815	NA	NA	no	NA	NA	NA	NA	NA	NA	NA	NA	NA	NA	NA	NA	NA	NA	NA	NA	NA	no	no	NA	no	NA	no	NA	no	NA	NA	NA	NA	NA	NA	NA	NA	NA	NA	NA	NA	NA	no	no	no	NA	NA	NA	NA
1240	cg00913314	no	no	no	no	no	no	no	no	no	no	NA	NA	no	no	no	no	no	no	NA	no	no	no	no	no	no	no	no	no	no	no	no	no	no	no	no	no	no	no	no	no	no	no	no	no	no	no	no	no
1241	cg00914030	NA	no	NA	no	no	NA	no	NA	no	no	no	no	no	no	no	NA	NA	NA	NA	NA	NA	no	no	no	no	NA	NA	NA	no	NA	NA	NA	no	no	NA	no	NA	NA	no	NA	no	no	no	no	no	no	no	no
1242	cg00915004	no	no	no	no	no	no	no	no	no	no	no	no	no	no	no	no	no	no	NA	no	NA	no	no	no	no	no	no	no	no	no	no	no	no	no	no	no	no	no	no	no	no	no	no	no	no	no	no	no
1243	cg00915395	island	island	island	island	no	no	island	island	no	island	island	island	island	island	island	island	island	island	island	island	island	no	island	island	no	island	island	island	island	island	island	NA	island	island	island	island	island	no	island	island	no	no	island	island	island	no	no	island
1244	cg00915647	no	no	no	NA	no	no	NA	NA	no	NA	NA	no	NA	NA	NA	NA	no	NA	no	no	NA	no	no	no	no	no	no	no	no	NA	no	NA	NA	no	NA	no	no	island	no	no	no	no	no	no	NA	island	island	no
1245	cg00915901	no	island	no	island	island	island	no	island	no	island	island	island	no	no	island	island	no	island	NA	NA	no	no	no	no	island	no	island	island	no	no	NA	island	island	island	no	island	NA	island	no	island	island	no	no	island	island	island	island	island
1246	cg00916651	no	no	no	no	no	no	NA	no	no	no	no	no	NA	NA	NA	island	no	no	no	no	no	no	no	no	no	island	no	no	island	no	no	NA	no	no	no	no	no	no	no	no	no	no	no	no	NA	no	no	no
1247	cg00917676	no	NA	island	NA	island	island	NA	no	no	island	island	island	island	NA	island	NA	no	island	island	island	island	island	island	island	island	island	island	island	NA	island	NA	island	island	island	NA	island	island	island	NA	island	island	island	NA	island	island	island	island	island
1248	cg00918089	island	island	no	island	island	island	island	island	island	island	island	island	island	island	island	NA	island	island	NA	island	island	island	island	island	island	no	island	NA	island	island	island	island	island	island	island	island	NA	island	island	island	island	island	island	island	island	island	island	island
1249	cg00918383	no	no	no	no	no	no	NA	no	no	no	no	NA	no	no	no	no	no	no	island	no	no	no	no	no	NA	no	no	island	no	no	no	no	no	no	no	no	no	no	no	no	no	no	no	island	no	no	no	no
1250	cg00919143	no	island	island	no	island	island	no	NA	no	no	no	island	no	no	no	island	no	no	NA	island	island	no	no	island	no	island	NA	island	island	island	island	island	no	no	no	island	island	no	island	NA	no	island	island	island	island	no	no	island
1251	cg00919407	no	no	NA	no	no	no	NA	no	no	no	no	no	no	no	no	no	no	no	NA	NA	no	no	NA	no	NA	NA	no	no	no	no	no	NA	no	no	no	no	NA	no	no	NA	no	no	no	no	no	no	no	no
1252	cg00920242	island	no	island	island	no	island	no	island	no	island	NA	island	island	island	island	island	no	island	island	island	island	island	island	island	island	island	island	island	island	NA	NA	island	island	island	island	island	island	no	island	island	NA	island	island	island	island	no	no	island
1253	cg00920372	no	no	island	NA	no	no	no	no	no	NA	NA	no	no	no	no	island	no	no	island	island	island	no	no	island	no	island	no	no	no	no	no	no	no	no	no	no	island	no	no	no	no	no	no	island	island	no	no	no
1254	cg00920454	no	no	NA	no	no	no	no	no	no	no	no	no	NA	NA	no	no	no	no	no	no	no	no	no	no	NA	NA	no	no	no	island	no	no	no	no	NA	no	NA	no	no	no	no	no	no	no	no	no	no	no
1255	cg00920973	no	no	no	no	no	no	NA	no	no	no	no	NA	no	no	no	no	no	no	NA	no	no	no	no	no	no	no	no	no	no	no	no	no	no	no	no	no	no	no	no	NA	no	no	no	no	no	no	no	no
1256	cg00921109	no	no	no	no	no	no	no	no	no	no	no	no	no	no	no	NA	no	no	no	no	no	no	no	no	no	no	no	no	no	no	no	no	no	no	no	no	no	no	no	no	no	no	no	no	no	no	no	no
1257	cg00922630	no	no	no	no	NA	no	no	no	no	no	NA	no	no	no	no	no	no	no	no	no	no	no	no	no	no	no	no	no	no	no	no	no	no	no	no	no	no	no	no	no	no	no	NA	no	no	no	no	no
1258	cg00923443	no	no	no	NA	no	no	no	no	NA	no	NA	no	NA	NA	NA	no	no	no	NA	NA	no	no	no	NA	NA	no	no	NA	no	NA	NA	NA	no	no	no	NA	NA	NA	no	no	no	no	no	no	no	NA	NA	no
1259	cg00925802	NA	NA	island	NA	island	NA	NA	NA	NA	NA	NA	NA	NA	NA	NA	island	NA	NA	island	island	island	NA	island	island	island	island	island	island	NA	island	NA	island	NA	NA	NA	NA	island	NA	no	NA	NA	island	island	island	island	NA	NA	NA
1260	cg00927851	no	no	no	NA	no	no	NA	NA	NA	NA	NA	no	NA	NA	NA	NA	no	NA	no	NA	no	no	NA	NA	no	no	NA	NA	no	NA	no	no	no	NA	no	no	NA	NA	no	no	NA	no	no	no	no	NA	NA	NA
1261	cg00928703	NA	island	island	island	island	island	no	island	island	island	NA	island	island	no	island	NA	NA	island	NA	island	island	NA	island	island	island	island	island	NA	island	island	island	NA	no	NA	NA	island	island	no	island	island	NA	island	island	island	island	island	island	island
1262	cg00928732	no	no	island	no	no	NA	NA	NA	no	island	NA	no	island	no	no	island	no	island	NA	NA	NA	no	NA	no	NA	island	island	NA	no	island	no	island	no	no	NA	no	NA	no	NA	NA	no	island	no	NA	island	no	no	no
1263	cg00929113	no	no	no	no	island	no	NA	no	no	no	NA	no	island	no	no	island	no	no	no	island	island	island	no	island	no	island	island	island	no	no	no	island	no	island	island	no	no	no	no	island	island	island	no	island	island	no	no	no
1264	cg00929397	no	no	no	no	no	no	no	no	no	no	no	NA	NA	NA	no	NA	no	no	no	no	no	NA	no	no	NA	no	NA	no	no	NA	no	no	no	NA	no	NA	no	no	no	NA	NA	no	no	no	no	no	no	NA
1265	cg00929516	no	no	no	no	no	no	no	no	no	no	no	no	no	no	no	no	no	no	no	no	no	no	no	no	no	no	no	no	no	no	no	no	no	no	no	no	no	no	no	no	no	no	no	no	no	no	no	no
1266	cg00930337	NA	no	no	no	no	no	NA	no	no	no	no	no	no	no	no	NA	NA	no	no	no	no	no	no	no	no	no	no	no	no	no	no	no	no	no	no	no	no	no	no	no	no	no	no	no	no	no	no	no
1267	cg00930873	island	island	NA	island	NA	island	island	island	island	island	island	island	no	island	island	NA	island	island	NA	NA	island	island	NA	island	island	NA	island	NA	island	island	NA	island	island	island	NA	island	NA	island	island	NA	island	island	NA	island	island	island	island	island
1268	cg00933498	no	no	NA	no	NA	no	NA	no	no	no	no	no	no	no	no	NA	no	no	no	no	no	no	no	no	no	NA	no	NA	no	no	no	NA	no	no	no	NA	no	no	no	no	no	no	no	no	NA	no	no	no
1269	cg00934241	NA	NA	no	NA	NA	NA	NA	NA	NA	NA	NA	NA	NA	NA	NA	NA	NA	NA	NA	NA	no	NA	no	no	NA	no	NA	NA	NA	NA	NA	NA	NA	NA	NA	NA	no	NA	no	NA	NA	no	NA	NA	NA	NA	NA	NA
1270	cg00935474	no	no	no	no	no	no	no	no	no	no	no	no	no	no	no	no	no	no	NA	NA	no	island	NA	no	no	no	no	no	no	no	no	NA	no	NA	no	no	NA	no	no	NA	NA	no	no	no	no	no	no	no
1271	cg00935831	no	no	NA	island	NA	NA	no	island	no	island	island	NA	NA	NA	no	NA	no	island	NA	NA	island	NA	island	island	NA	island	island	NA	no	no	NA	NA	island	NA	NA	NA	island	no	NA	island	NA	island	island	island	NA	no	no	NA
1272	cg00936991	no	no	no	no	NA	no	NA	no	NA	NA	NA	no	no	no	NA	NA	no	NA	no	no	NA	no	no	NA	no	no	no	no	no	NA	no	no	no	no	NA	no	no	no	no	no	no	no	no	no	no	no	no	no
1273	cg00937880	NA	NA	NA	NA	NA	NA	NA	NA	NA	NA	NA	NA	NA	NA	NA	NA	NA	NA	NA	NA	NA	NA	NA	NA	NA	NA	NA	NA	NA	NA	NA	NA	NA	NA	NA	NA	NA	NA	no	NA	NA	no	NA	NA	NA	NA	NA	NA
1274	cg00939855	no	no	no	no	no	no	NA	no	no	no	NA	no	no	no	no	no	no	no	no	no	no	no	no	no	no	no	NA	no	no	no	no	no	no	no	no	no	no	no	no	no	no	no	no	no	NA	no	no	no
1275	cg00940840	island	island	island	island	island	island	island	island	island	island	NA	island	island	island	island	island	island	island	island	island	island	island	island	island	island	island	island	island	island	NA	NA	NA	island	island	NA	island	island	island	island	island	island	island	island	NA	island	island	island	island
1276	cg00941603	no	no	no	no	NA	no	NA	no	no	no	no	no	no	no	no	NA	no	no	NA	no	no	no	no	no	no	no	no	NA	no	no	NA	no	no	no	no	no	no	no	no	no	no	no	no	no	no	no	no	no
1277	cg00942997	island	NA	island	island	island	island	NA	island	island	island	island	NA	island	island	island	NA	island	island	island	island	island	island	island	island	island	island	island	island	NA	NA	no	island	NA	island	no	NA	island	island	island	island	island	island	island	island	island	island	island	NA
1278	cg00943950	NA	NA	NA	NA	NA	NA	NA	NA	NA	NA	NA	NA	NA	NA	NA	NA	NA	NA	NA	NA	NA	NA	NA	NA	NA	NA	NA	NA	NA	NA	NA	NA	NA	NA	NA	NA	NA	NA	NA	NA	NA	no	NA	NA	NA	NA	NA	NA
1279	cg00944045	no	no	no	NA	no	no	no	no	no	no	no	no	no	no	no	NA	no	no	no	island	no	no	no	no	no	no	no	no	no	no	no	no	no	no	no	no	no	no	no	no	no	no	no	NA	no	no	no	no
1280	cg00945507	NA	NA	NA	NA	NA	NA	NA	NA	NA	NA	NA	NA	NA	NA	NA	NA	NA	NA	NA	NA	NA	NA	NA	NA	NA	NA	NA	NA	NA	NA	NA	NA	NA	NA	NA	NA	NA	NA	NA	NA	NA	island	NA	NA	NA	NA	NA	NA
1281	cg00945808	no	no	no	no	no	no	NA	no	no	NA	NA	no	no	no	NA	no	no	NA	NA	no	no	no	no	no	NA	no	no	no	island	no	no	NA	NA	no	island	no	no	no	no	NA	no	no	no	no	no	no	no	no
1282	cg00946032	no	no	island	NA	island	island	no	no	no	island	island	no	island	no	island	island	no	island	island	island	island	no	island	island	no	island	island	island	no	island	no	island	no	no	island	no	island	no	island	island	no	island	island	island	island	no	no	no
1283	cg00948634	no	no	no	no	no	no	no	no	no	no	no	no	no	no	no	no	no	no	no	no	no	no	no	NA	no	no	NA	no	no	no	no	no	no	no	no	no	no	no	no	no	no	no	no	NA	no	no	no	no
1284	cg00951719	no	no	no	no	NA	no	no	no	no	NA	NA	no	no	no	NA	no	no	NA	NA	no	no	no	no	NA	no	no	no	NA	no	no	no	no	no	no	no	no	NA	no	NA	NA	no	no	no	no	no	no	no	no
1285	cg00951891	no	NA	no	NA	NA	NA	NA	NA	NA	no	no	no	no	no	no	no	no	no	NA	no	NA	no	no	no	no	no	no	no	no	no	no	no	no	no	island	no	NA	NA	no	NA	no	no	no	no	no	NA	NA	no
1286	cg00952114	no	no	no	NA	no	no	no	no	no	no	no	NA	NA	no	no	no	no	no	NA	no	no	no	no	no	no	no	no	no	no	no	no	no	no	no	no	no	no	no	no	no	no	no	no	no	no	no	no	no
1287	cg00952468	no	no	NA	no	no	no	no	no	no	no	NA	no	no	no	no	no	no	no	no	no	no	no	no	no	no	NA	no	no	no	no	NA	no	no	no	no	no	no	no	no	no	no	no	no	no	no	no	no	no
1288	cg00953793	NA	NA	no	no	no	no	no	no	no	NA	no	NA	no	no	no	island	NA	no	NA	no	no	no	no	no	no	no	island	no	NA	NA	no	no	NA	island	NA	NA	no	no	island	island	no	island	island	island	island	no	no	NA
1289	cg00953859	no	no	island	no	no	no	no	no	no	no	no	no	no	no	no	island	no	no	island	no	island	no	NA	island	no	island	no	no	no	no	no	island	no	no	island	no	NA	no	no	island	no	no	no	island	island	no	no	no
1290	cg00954002	no	NA	no	no	no	no	NA	no	no	no	no	no	no	no	no	no	no	no	no	no	no	no	no	no	no	no	NA	no	no	island	no	no	no	no	no	no	no	no	no	no	no	no	no	no	no	no	no	no
1291	cg00954258	no	no	no	no	no	no	no	no	NA	no	no	no	no	no	no	NA	no	no	NA	NA	no	no	no	NA	no	no	no	no	no	NA	no	no	no	no	NA	no	no	no	no	no	no	no	no	no	no	no	no	no
1292	cg00954841	no	no	island	no	NA	no	no	NA	no	island	island	no	NA	NA	no	island	no	no	no	no	no	no	no	island	island	island	no	NA	no	no	no	island	no	no	NA	no	NA	no	NA	NA	no	no	no	island	island	no	no	no
1293	cg00955230	NA	NA	NA	NA	NA	NA	NA	NA	NA	NA	NA	NA	NA	NA	NA	NA	NA	NA	NA	NA	NA	NA	NA	island	NA	NA	NA	NA	NA	NA	NA	NA	NA	NA	NA	NA	NA	NA	island	NA	NA	no	island	NA	NA	NA	NA	NA
1294	cg00956510	no	no	no	no	no	no	NA	no	no	NA	no	NA	no	no	no	no	no	no	no	no	no	no	no	no	no	no	no	no	no	no	NA	NA	no	no	NA	NA	no	no	no	no	no	no	no	no	no	no	no	no
1295	cg00957001	no	no	no	no	no	no	no	no	no	no	NA	no	no	no	no	no	no	no	island	no	no	no	no	no	no	no	no	no	no	no	no	no	no	no	no	no	no	no	no	no	no	no	no	no	no	no	no	NA
1296	cg00957471	no	no	island	NA	island	island	no	no	no	island	island	no	NA	NA	island	island	no	island	island	island	island	no	island	island	no	island	island	island	no	island	no	island	no	no	island	no	island	no	island	island	no	island	island	island	island	no	no	no
1297	cg00957561	no	NA	no	no	no	no	NA	no	no	no	no	island	no	no	no	no	no	no	no	no	no	no	no	no	no	no	no	no	no	no	no	no	island	no	no	island	no	no	no	no	no	no	no	no	no	no	no	island
1298	cg00958552	no	no	no	no	no	no	no	no	no	no	no	no	no	no	no	no	no	no	no	no	no	no	no	no	no	no	no	no	no	no	no	no	no	no	no	no	no	no	no	no	no	no	no	no	no	no	no	no
1299	cg00959147	island	island	island	island	island	island	island	island	island	island	island	island	no	island	island	island	island	island	NA	island	island	island	island	island	NA	island	island	NA	island	NA	NA	island	island	island	island	island	island	island	island	island	island	island	island	island	NA	NA	island	island
1300	cg00959249	no	no	no	island	no	no	no	island	island	island	island	no	island	island	island	no	no	island	NA	no	no	island	no	no	no	no	no	no	no	NA	no	no	NA	island	no	no	island	island	no	island	island	island	no	no	island	island	island	island
1301	cg00960192	island	no	NA	island	island	island	NA	island	island	island	island	island	island	NA	island	island	island	island	NA	island	island	island	NA	island	island	NA	island	island	island	island	island	island	island	island	island	island	NA	island	island	NA	island	island	island	NA	island	island	island	island
1302	cg00963092	no	no	NA	no	no	no	no	no	no	no	NA	no	no	no	no	no	no	no	NA	no	no	no	no	no	no	no	no	no	no	no	no	no	no	no	no	no	no	no	no	no	no	no	no	no	no	no	no	no
1303	cg00965104	no	no	no	no	no	no	no	no	no	no	no	no	no	no	no	no	no	no	no	no	no	no	no	no	no	no	no	no	no	no	no	NA	no	no	no	no	no	no	no	no	no	no	no	no	no	no	no	no
1304	cg00965692	NA	NA	no	no	no	no	no	NA	NA	NA	NA	NA	no	no	NA	no	NA	NA	NA	NA	no	no	NA	NA	no	NA	NA	NA	NA	NA	no	NA	NA	no	NA	NA	no	no	no	NA	no	no	no	NA	NA	no	no	NA
1305	cg00965883	no	no	no	no	no	no	NA	no	no	no	no	island	no	no	no	NA	no	no	no	no	no	NA	no	no	no	no	no	no	no	no	no	no	no	no	no	island	no	no	no	no	no	no	no	no	no	no	no	no
1306	cg00966157	NA	NA	NA	NA	NA	NA	NA	NA	no	NA	NA	NA	NA	NA	NA	NA	NA	NA	NA	NA	NA	NA	NA	no	NA	NA	NA	NA	NA	NA	NA	NA	NA	NA	NA	NA	NA	no	no	NA	NA	no	no	NA	NA	NA	NA	NA
1307	cg00966253	no	NA	island	no	no	no	NA	no	no	no	no	no	no	no	no	NA	no	no	NA	island	no	no	island	no	no	island	no	no	no	no	no	no	no	no	no	no	NA	no	no	NA	no	no	no	no	island	no	no	no
1308	cg00967479	no	no	no	no	NA	no	no	no	no	no	no	NA	no	no	no	no	no	no	no	no	no	NA	no	NA	no	no	NA	no	no	NA	NA	no	no	no	no	no	no	no	no	no	no	no	no	island	island	no	no	no
1309	cg00967835	no	no	no	no	no	NA	no	no	no	NA	NA	no	NA	NA	NA	no	no	NA	no	no	NA	no	no	no	NA	no	NA	NA	no	no	no	no	no	no	no	no	no	no	no	no	no	no	NA	NA	no	no	no	NA
1310	cg00967908	no	island	island	no	island	no	no	no	no	island	NA	no	no	no	no	NA	no	island	no	no	no	no	no	no	no	no	no	no	no	no	no	no	no	no	no	no	no	no	no	NA	no	no	no	no	island	no	no	no
1311	cg00968638	NA	NA	NA	NA	NA	NA	NA	NA	NA	NA	NA	NA	NA	NA	NA	NA	NA	NA	NA	NA	NA	NA	NA	NA	NA	NA	NA	NA	NA	NA	NA	NA	NA	NA	NA	NA	NA	NA	no	NA	NA	no	NA	NA	NA	NA	NA	NA
1312	cg00969724	no	no	NA	no	NA	no	no	no	no	no	NA	no	no	no	no	NA	no	no	NA	NA	no	NA	no	no	NA	no	no	no	no	no	NA	no	no	NA	no	no	no	no	no	no	NA	no	no	NA	no	no	no	no
1313	cg00971828	no	no	no	no	no	no	no	no	no	no	no	no	no	no	no	no	no	no	no	no	island	no	no	no	no	no	no	no	no	no	NA	no	no	no	no	no	island	no	no	island	no	no	no	no	no	no	no	no
1314	cg00971969	no	no	NA	no	no	no	NA	no	no	no	no	NA	no	no	no	no	no	no	no	no	no	no	no	no	no	NA	no	no	no	no	no	no	no	NA	no	no	no	no	NA	no	NA	no	no	no	no	no	no	NA
1315	cg00973544	no	no	island	no	no	no	no	no	no	no	no	no	no	no	no	island	no	no	no	island	island	no	no	no	no	island	no	no	no	no	no	island	no	no	NA	no	island	no	no	island	no	no	no	island	island	no	no	no
1316	cg00973592	no	no	no	no	no	no	NA	no	no	no	no	no	no	no	no	NA	no	no	no	no	NA	no	no	no	no	no	NA	no	no	NA	no	no	no	no	no	no	no	no	no	NA	no	no	no	no	no	no	no	no
1317	cg00975228	no	no	NA	no	island	no	NA	island	no	island	island	island	NA	NA	island	island	no	island	NA	NA	island	no	NA	island	no	island	island	NA	island	island	island	island	NA	no	NA	island	island	no	NA	island	no	island	island	island	NA	no	no	island
1318	cg00975350	island	island	island	island	island	island	island	island	island	NA	island	island	island	island	island	island	island	island	NA	island	island	island	island	island	island	island	island	island	island	island	island	NA	island	island	island	island	island	island	island	island	island	island	island	island	island	island	island	island
1319	cg00975442	island	island	no	island	island	no	no	no	no	island	island	island	no	no	no	no	island	island	no	no	no	no	no	no	island	island	no	no	no	no	no	no	island	no	no	island	no	no	no	no	no	no	no	no	no	no	no	island
1320	cg00976065	no	no	no	no	NA	NA	NA	no	no	no	no	no	no	no	no	NA	no	no	no	no	NA	no	no	no	no	no	no	no	no	no	no	no	no	no	no	no	no	no	no	no	no	no	no	no	no	no	no	no
1321	cg00976203	no	no	no	no	no	no	no	no	no	no	NA	NA	no	no	no	island	no	no	no	no	no	no	no	no	no	no	no	no	no	no	no	no	no	no	NA	no	no	no	no	no	no	no	no	no	no	no	no	no
1322	cg00976917	no	no	no	no	no	no	NA	no	no	no	no	no	no	no	no	no	no	no	no	no	no	no	no	no	NA	no	no	no	no	no	no	NA	no	no	NA	no	NA	NA	no	no	no	no	no	no	no	NA	NA	no
1323	cg00977108	no	no	no	no	no	NA	NA	no	no	no	no	NA	NA	no	no	no	no	no	no	no	NA	NA	no	no	NA	NA	NA	NA	no	NA	NA	NA	no	NA	NA	island	no	island	no	no	NA	no	no	NA	NA	no	island	NA
1324	cg00980719	no	no	island	no	island	no	NA	no	no	island	island	island	island	no	no	island	no	island	no	island	island	no	no	island	no	island	island	no	no	island	no	NA	island	no	no	island	island	no	island	no	no	island	island	island	NA	no	no	island
1325	cg00981548	no	no	NA	no	NA	no	no	NA	no	no	no	NA	NA	NA	no	NA	no	no	NA	no	no	no	NA	no	no	NA	NA	NA	no	NA	NA	NA	no	no	no	no	no	no	no	no	no	no	no	no	NA	no	no	no
1326	cg00982312	island	island	NA	island	island	island	NA	island	island	island	island	island	island	NA	island	island	island	island	NA	island	island	no	island	island	island	NA	island	no	island	NA	island	island	island	island	NA	island	island	island	island	island	island	island	island	island	island	island	island	NA
1327	cg00983568	no	NA	no	NA	no	no	NA	NA	NA	NA	NA	NA	no	no	NA	NA	no	NA	no	no	NA	no	NA	no	NA	no	no	no	no	NA	no	NA	no	NA	no	NA	no	NA	NA	no	no	no	no	no	NA	NA	NA	no
1328	cg00984060	NA	NA	NA	NA	NA	NA	NA	NA	NA	NA	NA	NA	NA	NA	NA	NA	NA	NA	NA	NA	NA	NA	NA	NA	NA	NA	NA	NA	NA	NA	NA	NA	NA	NA	NA	NA	NA	NA	NA	NA	NA	no	NA	NA	NA	NA	NA	NA
1329	cg00985561	island	NA	island	NA	NA	island	no	island	island	NA	island	island	NA	island	island	island	no	island	NA	NA	island	NA	NA	no	no	island	NA	NA	island	NA	no	NA	island	island	island	island	NA	island	island	NA	NA	island	island	island	island	island	island	NA
1330	cg00987824	no	no	no	no	NA	no	no	NA	no	no	no	no	no	no	no	no	no	no	NA	no	no	no	no	no	no	no	no	no	no	no	no	no	no	no	no	no	island	no	no	NA	no	no	no	no	no	no	no	no
1331	cg00988050	no	no	island	no	no	no	no	island	no	no	no	no	no	no	no	NA	no	no	island	island	no	no	no	no	no	island	no	NA	no	no	no	no	no	no	island	no	no	no	no	no	no	no	no	island	NA	no	no	no
1332	cg00988711	no	no	no	NA	no	no	no	no	NA	NA	NA	no	NA	NA	NA	no	no	NA	NA	no	no	no	no	no	no	no	no	no	no	no	no	no	no	no	no	no	no	NA	no	no	no	no	no	no	no	NA	NA	no
1333	cg00988788	no	no	no	no	NA	no	NA	no	no	no	no	NA	no	no	no	NA	no	no	no	no	no	no	no	no	no	no	no	no	no	no	no	no	no	no	no	NA	NA	no	no	no	no	no	no	no	no	no	no	no
1334	cg00989001	no	no	NA	NA	no	no	no	no	NA	island	island	no	no	NA	island	no	no	island	NA	NA	island	no	no	island	no	NA	no	island	no	no	island	island	island	no	island	no	NA	NA	NA	no	no	no	no	island	NA	NA	NA	no
1335	cg00989341	no	no	no	no	no	no	no	no	no	no	no	no	no	no	no	no	no	no	NA	NA	no	no	no	no	island	no	island	no	no	no	no	no	no	no	no	no	no	no	no	no	no	no	no	no	no	no	no	no
1336	cg00989791	island	no	island	island	island	no	no	island	no	island	island	island	island	no	no	island	island	island	island	island	island	no	island	island	island	island	island	island	island	island	island	NA	island	no	island	island	island	island	island	island	no	island	island	island	island	island	island	island
1337	cg00991848	NA	NA	NA	NA	NA	NA	NA	NA	NA	NA	NA	NA	NA	NA	NA	NA	NA	NA	NA	NA	NA	NA	NA	island	NA	NA	NA	NA	NA	NA	NA	NA	NA	NA	island	NA	NA	NA	island	NA	NA	no	island	no	no	NA	NA	NA
1338	cg00992842	no	no	no	no	no	no	no	no	no	no	no	no	no	no	no	no	no	no	no	no	no	no	no	no	no	no	no	no	no	no	no	no	no	no	no	no	no	no	no	NA	no	no	no	no	no	no	no	no
1339	cg00993368	no	no	no	no	no	NA	NA	no	no	NA	NA	no	NA	NA	island	NA	no	island	no	no	island	island	no	no	no	no	no	no	no	no	no	island	no	island	NA	no	no	no	no	no	island	no	no	island	no	no	no	no
1340	cg00993893	no	no	NA	no	no	NA	NA	no	no	no	no	no	no	no	no	NA	no	no	no	no	no	no	NA	no	no	NA	no	NA	no	NA	no	no	no	no	NA	no	no	no	no	no	no	no	no	no	NA	no	no	NA
1341	cg00994804	island	island	island	island	island	island	island	island	island	island	island	island	island	island	island	NA	island	island	NA	island	island	island	island	island	island	island	island	island	island	island	island	NA	island	island	NA	island	island	island	island	island	island	no	island	island	island	island	island	island
1342	cg00995686	no	no	NA	no	NA	no	NA	no	NA	no	no	no	no	no	no	NA	no	no	no	NA	no	no	no	NA	no	no	no	no	no	no	no	no	no	no	NA	no	no	NA	no	no	no	no	no	no	no	NA	NA	no
1343	cg00995852	no	no	no	no	no	no	no	no	no	no	no	no	no	no	no	no	no	no	no	no	no	no	no	no	no	no	no	no	no	no	no	no	no	no	no	no	no	no	NA	no	no	no	no	no	no	no	no	no
1344	cg01000173	no	no	island	no	no	no	NA	no	no	no	NA	NA	NA	NA	no	NA	NA	no	NA	NA	no	no	NA	island	no	no	island	no	no	NA	no	no	island	no	no	no	NA	no	no	NA	no	no	no	no	island	no	no	no
1345	cg01000178	NA	no	no	no	no	no	NA	no	no	NA	no	NA	no	no	NA	NA	NA	NA	no	no	no	no	no	NA	no	no	no	NA	no	no	NA	NA	no	no	no	no	no	NA	no	no	no	no	no	no	no	NA	NA	no
1346	cg01001202	no	no	no	no	NA	NA	NA	no	no	NA	NA	no	no	no	no	NA	no	no	NA	no	no	no	no	no	no	no	no	no	no	no	no	no	no	no	no	no	NA	no	no	NA	no	no	no	no	NA	no	no	no
1347	cg01001431	NA	no	no	no	no	island	no	no	no	no	no	no	no	no	no	NA	NA	no	NA	NA	no	no	NA	no	no	no	NA	no	no	NA	NA	NA	no	no	NA	no	NA	no	no	NA	NA	no	no	no	no	no	no	NA
1348	cg01001800	no	no	no	NA	no	no	NA	no	NA	no	no	no	no	no	no	NA	no	no	no	no	no	no	no	no	no	no	no	no	no	NA	no	NA	no	no	no	no	no	NA	no	no	no	no	NA	NA	no	NA	NA	no
1349	cg01002223	NA	NA	NA	NA	NA	NA	NA	NA	NA	NA	NA	NA	NA	NA	NA	NA	NA	NA	NA	NA	NA	NA	NA	NA	NA	NA	NA	NA	NA	NA	NA	NA	NA	NA	NA	NA	NA	NA	no	NA	NA	no	no	NA	NA	NA	NA	NA
1350	cg01005773	no	no	no	no	no	no	NA	no	no	no	no	NA	no	no	no	no	no	no	no	no	NA	no	no	no	no	no	no	no	no	no	no	no	no	no	no	no	no	no	no	no	no	no	no	no	no	no	no	no
1351	cg01006396	no	NA	NA	no	NA	NA	no	no	no	NA	NA	no	no	NA	NA	NA	NA	NA	NA	no	no	NA	no	NA	no	no	NA	no	no	NA	no	no	no	no	NA	no	NA	no	no	no	no	no	no	no	NA	no	no	no
1352	cg01007604	no	no	NA	NA	no	no	NA	no	no	no	no	NA	no	no	no	no	no	no	NA	NA	no	no	no	no	NA	NA	no	no	no	no	no	no	no	NA	no	no	no	no	no	no	no	no	no	no	no	no	no	no
1353	cg01008025	no	no	island	NA	no	no	NA	no	no	no	no	no	no	no	no	NA	no	no	NA	NA	no	no	NA	no	no	island	no	no	no	no	NA	island	no	no	island	no	island	no	NA	island	no	no	no	island	island	no	no	no
1354	cg01008443	no	no	NA	no	no	no	NA	no	no	no	no	no	no	no	no	no	no	no	no	no	no	no	no	no	no	NA	no	NA	no	no	no	no	no	no	no	no	no	no	no	no	no	no	no	no	NA	no	no	no
1355	cg01009870	NA	no	no	no	no	no	no	no	no	no	NA	NA	no	no	no	no	no	no	no	no	no	no	no	no	NA	no	no	no	no	NA	no	NA	no	no	no	no	no	no	NA	no	no	no	no	no	no	no	no	no
1356	cg01011077	island	no	no	no	NA	NA	NA	island	no	no	NA	island	island	island	no	NA	no	no	NA	island	island	NA	island	island	no	NA	no	no	island	no	no	no	island	NA	NA	no	island	no	island	island	NA	island	island	island	NA	no	no	island
1357	cg01012005.1	island	island	island	island	island	island	NA	island	island	island	NA	island	island	island	island	island	island	island	NA	NA	island	island	island	island	island	island	island	island	island	island	island	island	island	island	island	island	island	island	island	island	island	island	island	island	island	island	island	island
1358	cg01012005.2	island	island	island	island	island	island	NA	island	island	island	NA	island	island	island	island	island	island	island	NA	NA	island	island	island	island	island	island	island	island	island	island	island	island	island	island	island	island	island	island	island	island	island	island	island	island	island	island	island	island
1359	cg01013124	no	no	island	NA	no	no	NA	no	no	no	no	no	NA	NA	no	NA	no	no	NA	island	island	no	no	island	no	NA	no	no	no	island	NA	island	no	no	island	no	island	no	no	island	no	no	no	island	island	no	no	no
1360	cg01015974	no	no	NA	no	no	no	NA	no	no	no	no	no	no	no	no	no	no	no	no	no	no	no	no	no	NA	NA	no	no	no	no	no	no	no	no	NA	NA	no	no	no	no	no	no	no	no	NA	no	no	no
1361	cg01016328	no	no	island	no	no	NA	no	no	no	no	NA	NA	no	no	no	no	no	no	no	no	no	no	no	no	no	no	no	no	no	no	no	no	no	no	no	no	no	no	no	no	no	no	no	no	no	no	no	no
1362	cg01017056	no	no	no	no	no	no	NA	no	no	no	NA	no	no	no	no	no	no	no	no	no	no	no	no	no	no	no	no	no	no	no	no	no	no	no	no	no	no	no	no	no	no	no	no	no	no	no	no	no
1363	cg01018428	no	no	no	no	no	no	no	no	no	NA	NA	no	no	no	no	no	no	NA	no	no	no	no	no	no	NA	no	no	no	NA	no	no	no	no	no	NA	no	no	no	no	no	NA	no	no	no	no	no	no	no
1364	cg01019040	island	island	island	island	island	island	island	island	island	NA	island	island	island	island	island	NA	island	island	NA	island	island	island	island	island	island	island	island	island	island	NA	NA	island	island	island	island	island	island	island	island	island	island	no	island	NA	island	island	island	island
1365	cg01019569	no	no	no	no	no	no	NA	no	no	no	no	NA	no	no	no	no	no	no	NA	NA	no	no	no	no	no	no	no	no	no	no	no	NA	no	no	NA	no	no	no	no	no	no	no	no	no	no	no	no	no
1366	cg01019608	no	NA	no	no	no	no	no	no	no	no	no	NA	no	no	no	NA	no	no	no	no	no	no	no	no	no	no	no	no	no	no	no	no	no	no	no	no	no	no	no	no	no	no	no	no	no	no	no	no
1367	cg01020408	no	no	no	no	no	no	no	no	no	no	no	no	no	no	no	no	no	no	NA	no	no	no	no	no	no	no	no	NA	no	NA	no	no	no	no	no	no	no	no	no	no	no	no	no	no	NA	no	no	no
1368	cg01020818	no	no	no	no	no	no	no	no	no	no	no	no	no	no	no	no	no	no	NA	NA	no	no	NA	no	no	no	no	no	no	no	no	NA	no	no	no	no	NA	no	no	NA	NA	no	no	no	no	no	no	no
1369	cg01021339	no	no	no	no	no	no	no	no	no	no	NA	no	no	no	no	no	no	no	NA	NA	NA	no	NA	no	no	no	no	NA	no	no	no	no	no	no	no	NA	NA	no	no	NA	no	no	no	no	NA	no	no	no
1370	cg01022031	no	no	no	no	no	NA	NA	no	island	island	island	NA	island	no	island	no	no	island	island	island	no	no	no	no	NA	no	island	NA	no	island	island	island	island	no	no	no	island	island	no	island	no	no	no	NA	island	island	island	island
1371	cg01022174	no	no	no	no	no	no	NA	no	no	no	no	no	no	no	no	NA	NA	no	no	no	no	no	no	no	no	no	no	no	no	no	no	no	no	no	no	no	no	no	no	no	no	no	no	no	no	no	no	no
1372	cg01022378	no	no	no	NA	no	no	NA	no	NA	NA	NA	NA	NA	NA	no	NA	no	no	NA	no	no	no	no	no	no	no	no	NA	no	NA	no	NA	NA	no	NA	NA	no	NA	no	NA	no	no	no	no	no	NA	NA	NA
1373	cg01022861	island	no	island	NA	no	no	NA	no	NA	island	no	island	island	no	no	no	no	no	NA	no	no	island	no	no	island	no	no	no	no	island	no	island	island	no	island	island	no	NA	NA	no	no	no	island	no	no	NA	NA	island
1374	cg01024113	no	no	no	no	no	NA	no	no	no	no	no	no	no	no	no	no	no	no	NA	no	no	no	no	no	no	no	no	no	no	no	no	no	no	no	NA	no	no	no	no	no	no	no	no	no	no	no	no	no
1375	cg01024458	NA	NA	NA	NA	NA	NA	NA	NA	NA	NA	NA	NA	NA	NA	NA	NA	NA	NA	NA	NA	NA	NA	NA	NA	NA	NA	NA	NA	NA	NA	NA	NA	NA	NA	NA	NA	NA	NA	no	NA	NA	no	no	NA	NA	NA	NA	NA
1376	cg01024757	no	no	NA	no	no	no	no	no	no	no	no	no	NA	NA	no	NA	no	no	NA	NA	no	no	NA	no	NA	NA	NA	NA	NA	no	no	no	no	no	NA	no	NA	no	no	NA	no	no	no	no	no	no	no	NA
1377	cg01025800	NA	NA	NA	NA	NA	NA	NA	NA	NA	NA	NA	NA	NA	NA	NA	NA	NA	NA	NA	NA	NA	NA	NA	no	NA	NA	NA	NA	NA	NA	NA	NA	NA	NA	NA	NA	NA	NA	NA	NA	NA	island	island	NA	NA	NA	NA	NA
1378	cg01026068	NA	NA	no	no	NA	NA	no	NA	NA	no	no	NA	NA	NA	no	NA	NA	no	NA	NA	NA	no	NA	no	NA	NA	NA	NA	NA	NA	NA	NA	NA	NA	NA	NA	NA	no	NA	NA	NA	no	no	no	no	no	no	NA
1379	cg01026140	no	no	no	no	NA	no	NA	no	no	no	no	no	no	no	no	NA	no	no	no	no	no	no	no	no	no	island	no	NA	no	NA	no	no	no	no	no	no	no	no	no	no	no	no	no	no	no	no	no	no
1380	cg01027277	no	no	NA	no	NA	no	no	no	no	no	no	no	no	no	no	no	no	no	no	no	no	no	no	no	NA	NA	no	NA	no	no	no	no	no	no	no	no	no	no	no	no	no	no	no	no	no	no	no	no
1381	cg01027323	no	no	NA	no	NA	no	NA	NA	no	NA	no	no	no	no	no	NA	NA	no	no	no	no	no	no	no	no	NA	NA	no	no	no	no	no	no	no	NA	no	no	no	no	no	no	no	NA	no	NA	no	no	no
1382	cg01027739	NA	NA	NA	NA	NA	NA	NA	NA	NA	NA	NA	NA	NA	NA	NA	NA	NA	NA	NA	NA	NA	NA	NA	NA	NA	NA	NA	NA	NA	NA	NA	NA	NA	NA	NA	NA	NA	NA	no	NA	NA	island	island	NA	NA	NA	NA	NA
1383	cg01027805.1	island	no	NA	island	no	NA	no	island	NA	NA	NA	island	island	island	island	NA	island	island	NA	NA	island	island	NA	island	NA	NA	island	NA	NA	NA	NA	NA	island	no	island	island	no	island	no	island	no	island	island	no	NA	island	island	island
1384	cg01027805.2	island	no	NA	island	no	NA	no	island	NA	NA	NA	island	island	island	island	NA	island	island	NA	NA	island	island	NA	island	NA	NA	island	NA	NA	NA	NA	NA	island	no	island	island	no	island	no	island	no	island	island	no	NA	island	island	island
1385	cg01028270	no	no	no	no	NA	no	no	no	no	no	no	no	no	no	no	NA	no	no	no	no	no	no	no	no	NA	no	no	no	no	no	no	no	no	no	NA	no	no	no	no	no	no	no	no	no	no	no	no	no
1386	cg01029325	no	no	NA	NA	no	no	no	no	NA	NA	NA	no	no	no	no	no	no	no	NA	no	no	no	no	no	no	no	no	no	no	NA	NA	NA	no	no	no	no	no	no	no	NA	no	no	no	no	NA	no	no	no
1387	cg01029859	no	no	no	no	no	no	no	no	no	no	no	no	no	no	no	no	no	no	no	no	no	no	no	no	no	NA	no	NA	no	no	no	no	no	no	no	no	no	no	no	no	no	no	no	no	NA	no	no	no
1388	cg01029944	no	no	no	no	no	no	no	no	no	no	no	no	no	no	no	no	no	no	no	no	no	NA	no	no	no	no	no	no	no	no	no	no	no	NA	no	no	no	no	no	no	NA	no	no	no	no	no	no	no
1389	cg01030727	no	NA	island	no	no	no	no	no	no	no	no	no	no	no	no	NA	no	no	no	no	no	no	no	no	no	no	no	no	no	no	no	no	no	no	no	no	no	no	no	no	no	no	no	no	no	no	no	no
1390	cg01032183	no	no	NA	no	NA	no	no	no	NA	no	no	no	no	no	no	NA	no	no	no	no	no	no	no	no	no	no	no	no	no	no	no	no	NA	no	no	no	no	NA	no	no	no	no	NA	no	no	NA	NA	NA
1391	cg01032683	island	island	island	island	no	island	island	island	island	island	NA	island	island	island	island	island	island	island	NA	island	island	island	island	island	island	island	NA	NA	island	NA	NA	NA	island	island	island	island	island	island	NA	island	island	island	island	island	island	island	island	island
1392	cg01033280	no	no	NA	no	no	no	no	no	no	NA	NA	no	no	no	NA	NA	no	NA	no	no	no	no	no	no	no	NA	no	NA	no	NA	no	NA	no	NA	NA	no	no	no	no	no	NA	no	no	NA	no	no	no	no
1393	cg01033486	island	island	island	island	island	island	island	island	island	island	island	island	island	island	island	island	island	island	NA	island	island	island	island	island	island	NA	island	island	island	NA	island	island	island	island	island	island	island	island	island	island	island	island	island	island	NA	island	NA	island
1394	cg01033833	island	island	island	island	NA	island	NA	island	island	island	NA	island	NA	NA	island	island	no	island	NA	NA	island	island	island	island	island	island	island	island	island	island	island	island	island	island	island	island	island	island	island	island	island	island	island	island	island	island	island	island
1395	cg01034352	no	no	no	NA	no	no	NA	no	NA	NA	NA	no	NA	NA	NA	NA	no	NA	NA	no	no	no	no	no	no	no	no	no	no	NA	no	NA	no	no	no	no	no	NA	no	NA	no	no	no	NA	no	NA	NA	no
1396	cg01034494	no	NA	NA	no	NA	NA	NA	NA	NA	no	no	no	no	no	no	NA	no	no	no	no	NA	no	no	NA	NA	NA	no	no	no	NA	no	NA	no	no	no	no	NA	NA	no	no	no	no	no	no	no	NA	NA	no
1397	cg01036016	no	no	no	no	no	no	no	no	no	no	no	no	no	no	no	no	no	no	no	no	no	no	no	no	no	no	no	no	no	no	no	no	no	no	island	no	no	no	no	no	no	no	no	no	no	no	no	no
1398	cg01036197	no	no	no	no	NA	NA	no	NA	no	no	no	no	no	no	no	NA	no	NA	NA	NA	no	NA	NA	NA	no	no	NA	NA	no	no	NA	NA	no	NA	NA	no	NA	no	NA	NA	NA	no	no	no	no	no	no	no
1399	cg01036505	no	no	no	no	no	no	no	no	no	no	NA	no	no	no	no	no	no	no	no	no	no	no	NA	no	no	no	no	no	no	no	no	no	no	no	no	no	no	no	no	no	no	no	no	no	no	no	no	no
1400	cg01037009	no	no	island	no	NA	NA	NA	NA	no	NA	no	no	no	no	no	NA	no	no	no	no	no	no	no	no	no	island	NA	NA	no	no	no	no	no	no	NA	no	no	no	no	no	no	no	NA	no	NA	no	no	no
1401	cg01038105	no	no	no	no	no	no	NA	no	no	no	no	no	no	no	no	no	no	no	NA	NA	no	no	NA	no	island	no	no	no	no	no	no	no	no	no	no	no	no	NA	no	no	no	no	no	no	no	no	no	no
1402	cg01038699	no	no	no	no	no	no	NA	no	island	no	no	no	no	no	no	no	no	no	no	no	NA	no	no	no	no	no	no	no	no	no	no	no	no	no	island	no	no	no	no	no	no	no	no	no	no	no	no	no
1403	cg01039531	no	no	no	no	no	no	NA	no	no	no	no	no	no	no	no	NA	no	no	NA	NA	no	no	no	no	no	no	NA	no	no	NA	no	NA	no	no	no	no	no	no	no	no	no	no	no	no	no	no	NA	no
1404	cg01039540	no	no	no	no	no	no	no	no	no	no	no	NA	no	no	no	NA	no	no	no	no	no	no	no	no	no	no	no	no	no	no	no	no	no	no	no	no	no	no	no	no	no	no	no	no	no	no	no	no
1405	cg01040649	NA	NA	NA	NA	NA	NA	NA	NA	NA	NA	NA	NA	NA	NA	NA	NA	NA	NA	NA	NA	NA	NA	NA	NA	NA	NA	NA	NA	NA	NA	NA	NA	NA	NA	NA	NA	NA	NA	no	NA	NA	no	NA	NA	NA	NA	NA	NA
1406	cg01041720	no	no	no	no	no	no	NA	no	no	NA	no	no	no	no	no	no	no	no	no	no	no	no	NA	no	no	no	NA	no	no	no	no	no	no	no	NA	no	no	no	NA	NA	no	no	no	no	no	no	no	no
1407	cg01042193	island	island	island	NA	island	NA	NA	island	island	NA	NA	island	NA	NA	NA	island	island	island	NA	NA	island	island	island	island	NA	island	island	island	island	NA	NA	NA	island	island	NA	island	island	NA	island	island	island	island	island	island	island	island	island	island
1408	cg01042844	no	no	NA	no	no	no	no	no	no	no	no	no	no	no	no	NA	no	no	no	no	no	NA	NA	no	no	no	no	NA	no	no	no	NA	no	NA	no	no	no	no	no	no	NA	no	no	no	no	no	no	no
1409	cg01043501	no	no	NA	no	no	NA	NA	no	no	no	no	no	no	no	no	no	no	no	no	no	no	no	no	no	no	NA	no	no	no	no	no	no	no	no	no	no	no	no	no	no	no	no	no	no	no	no	no	no
1410	cg01045331	no	no	NA	no	no	no	NA	no	no	no	no	NA	no	no	no	no	no	no	no	no	no	no	no	no	no	NA	no	no	no	no	no	no	no	no	no	no	no	no	no	no	no	no	no	no	NA	no	no	no
1411	cg01045442	no	no	no	NA	NA	no	NA	no	NA	NA	NA	no	no	no	NA	NA	no	NA	no	no	NA	no	no	no	no	no	no	no	no	NA	no	no	no	NA	no	no	no	NA	no	no	NA	no	no	no	no	NA	NA	no
1412	cg01046634	no	no	no	no	no	no	no	no	no	no	no	no	no	no	no	NA	no	island	no	no	no	no	no	no	no	no	no	no	no	no	no	no	no	no	no	no	no	no	no	no	no	no	no	no	no	no	no	no
1413	cg01047058	no	no	no	no	no	no	no	no	no	no	no	no	no	no	no	NA	no	no	no	no	no	no	no	no	no	no	no	no	no	no	no	no	no	no	NA	no	no	no	no	no	no	no	no	no	no	no	no	no
1414	cg01047218	no	no	island	no	no	no	no	no	no	island	island	no	no	no	island	island	no	island	NA	NA	island	no	NA	island	island	island	NA	NA	no	NA	no	island	no	no	NA	no	NA	no	no	NA	no	no	no	island	NA	no	no	no
1415	cg01047390	no	no	no	NA	no	no	no	no	NA	no	no	no	no	no	no	no	no	no	no	no	no	no	no	no	no	no	NA	no	no	no	NA	no	no	no	NA	no	no	NA	no	no	no	no	no	no	no	NA	NA	no
1416	cg01049141	island	no	NA	no	no	no	NA	no	no	island	no	no	island	no	no	no	no	no	NA	no	NA	island	no	no	no	NA	no	no	no	island	no	NA	no	no	island	no	no	island	no	no	no	no	island	no	no	no	island	island
1417	cg01049455	NA	no	island	NA	no	no	no	no	no	island	no	NA	NA	NA	no	NA	NA	no	NA	NA	NA	island	NA	no	island	NA	no	NA	no	island	NA	no	no	no	NA	NA	NA	island	NA	NA	no	no	island	no	NA	no	island	no
1418	cg01050866	no	no	no	NA	no	NA	NA	no	NA	no	no	no	NA	no	no	NA	no	no	no	no	no	no	no	no	no	no	no	no	no	NA	NA	NA	no	no	no	no	no	NA	no	NA	no	no	NA	no	no	NA	NA	NA
1419	cg01050998	no	NA	no	NA	NA	no	NA	NA	NA	NA	NA	no	no	NA	NA	NA	no	NA	NA	NA	no	no	no	no	NA	no	no	NA	no	no	no	no	no	NA	NA	no	NA	NA	no	NA	NA	no	no	no	NA	NA	NA	no
1420	cg01051527	island	no	no	island	island	NA	no	no	island	island	island	no	no	no	island	no	island	island	island	no	no	no	island	no	no	no	island	no	no	island	island	NA	island	no	island	no	NA	island	no	NA	no	no	no	island	island	island	island	no
1421	cg01051653	no	no	no	no	no	no	no	no	no	no	no	no	no	no	no	NA	no	no	NA	no	no	no	no	no	NA	island	no	no	no	no	no	no	no	no	no	no	no	no	no	no	no	no	no	no	no	no	no	no
1422	cg01052352	no	no	no	no	no	NA	NA	no	NA	no	no	no	no	no	no	no	no	NA	no	no	island	no	no	no	NA	no	no	no	no	no	no	no	no	no	NA	no	NA	no	no	no	no	no	no	NA	no	no	no	no
1423	cg01052585	island	island	island	no	island	island	NA	island	no	island	island	island	island	island	island	island	no	island	NA	island	island	island	island	island	NA	island	island	island	island	island	island	NA	NA	island	island	island	NA	no	island	island	island	no	island	NA	NA	no	no	island
1424	cg01052727	no	no	no	NA	no	no	no	no	no	no	no	NA	no	no	no	no	no	no	NA	NA	no	no	no	no	no	no	no	no	no	NA	no	NA	no	no	NA	no	no	no	no	no	no	no	no	no	island	no	no	no
1425	cg01053290	no	no	no	no	no	no	no	NA	no	no	no	no	no	no	no	no	no	no	no	no	no	no	no	no	no	no	no	no	no	no	no	no	no	no	no	no	no	no	no	no	no	no	no	no	no	no	no	no
1426	cg01053921	no	no	no	no	no	no	no	NA	no	no	no	no	no	no	no	NA	no	no	NA	NA	no	no	NA	no	no	no	no	NA	no	no	no	no	NA	no	no	no	NA	no	no	NA	no	no	no	NA	NA	no	no	no
1427	cg01054402	NA	NA	NA	NA	NA	NA	NA	NA	NA	NA	NA	NA	NA	NA	NA	NA	NA	NA	NA	NA	NA	NA	NA	no	NA	NA	NA	NA	NA	NA	NA	NA	NA	NA	NA	NA	NA	NA	no	NA	NA	no	no	NA	NA	NA	NA	NA
1428	cg01054501	no	no	no	no	no	island	no	NA	no	no	no	no	NA	no	no	NA	no	no	no	no	no	no	no	no	no	NA	no	no	no	no	NA	NA	no	no	no	no	no	no	no	NA	no	no	no	no	NA	no	no	no
1429	cg01056020	no	no	NA	no	no	no	NA	no	no	no	NA	no	no	no	no	NA	no	no	no	no	no	no	no	NA	no	no	no	no	NA	no	no	no	no	no	NA	no	no	no	NA	NA	no	no	NA	no	NA	no	no	no
1430	cg01056568	NA	NA	NA	NA	NA	NA	NA	NA	NA	NA	NA	NA	NA	NA	NA	NA	NA	NA	NA	NA	no	NA	NA	no	NA	NA	NA	NA	island	NA	NA	NA	NA	NA	NA	NA	NA	NA	no	NA	NA	no	NA	NA	NA	NA	NA	NA
1431	cg01058499	no	no	no	NA	no	no	no	no	no	no	no	no	no	no	no	no	NA	no	no	no	no	no	no	no	no	no	no	no	no	NA	no	no	no	no	no	no	NA	no	no	NA	no	no	no	NA	NA	no	no	no
1432	cg01059261	NA	no	NA	NA	no	no	no	NA	NA	NA	no	no	no	no	no	NA	NA	no	no	no	NA	no	no	no	NA	NA	no	no	NA	no	NA	no	no	no	NA	no	no	NA	no	no	no	no	no	no	NA	NA	NA	no
1433	cg01059398	NA	NA	NA	NA	NA	NA	NA	NA	NA	NA	NA	NA	NA	NA	NA	NA	NA	NA	NA	NA	NA	NA	NA	NA	NA	NA	NA	NA	NA	NA	NA	NA	NA	NA	NA	NA	NA	NA	no	NA	NA	no	no	NA	NA	NA	NA	NA
1434	cg01059743	island	NA	island	island	NA	island	island	island	island	no	island	island	NA	island	island	island	island	island	NA	island	island	island	island	island	island	island	island	island	island	island	island	island	island	island	island	island	NA	island	island	island	island	island	island	island	island	island	island	NA
1435	cg01061575	island	island	island	island	NA	island	NA	island	island	NA	NA	NA	NA	island	island	island	island	island	NA	NA	island	island	island	NA	NA	island	NA	NA	island	NA	island	island	island	island	island	island	no	island	NA	island	island	island	island	NA	NA	island	island	island
1436	cg01061817	no	no	no	no	no	no	no	no	no	no	NA	no	no	no	no	no	no	no	NA	no	no	no	no	no	no	no	no	NA	no	no	no	no	no	no	no	no	NA	no	no	NA	no	no	no	no	no	no	no	NA
1437	cg01063757	no	no	no	no	no	no	NA	no	no	no	NA	no	no	no	no	no	no	no	no	no	no	no	no	no	no	no	no	no	no	no	NA	no	no	no	NA	NA	no	no	NA	no	no	no	no	no	no	no	no	no
1438	cg01063908	no	no	no	no	no	no	NA	no	no	no	NA	no	no	no	no	NA	no	no	no	no	no	no	no	NA	no	no	no	no	no	NA	no	no	no	no	no	no	no	no	no	no	no	no	no	no	no	no	no	no
1439	cg01065375	no	no	no	no	NA	NA	NA	NA	no	no	NA	no	no	no	no	NA	no	no	no	no	NA	no	no	no	no	no	NA	no	NA	NA	NA	NA	no	no	no	no	no	no	no	no	no	no	no	NA	no	no	no	no
1440	cg01065776	no	no	no	no	no	no	NA	no	no	no	no	no	no	no	no	NA	no	no	no	no	no	no	NA	no	NA	no	no	no	no	NA	NA	NA	NA	no	NA	no	NA	no	no	no	no	no	no	no	no	no	no	no
1441	cg01066008	no	no	no	no	no	no	no	no	no	no	no	no	no	no	no	NA	no	no	no	no	no	no	no	no	no	no	no	no	no	no	no	no	no	no	no	no	no	no	NA	NA	no	no	no	no	no	no	no	no
1442	cg01067793	no	no	no	no	no	no	no	no	no	no	no	no	no	no	no	no	no	no	no	no	no	no	no	no	no	no	NA	no	no	no	no	no	no	no	no	no	no	no	no	no	no	no	no	no	no	no	no	no
1443	cg01068369	no	no	no	no	no	no	no	no	no	no	no	no	no	no	no	NA	no	no	no	no	no	no	no	no	no	no	no	NA	no	NA	NA	NA	no	no	no	no	no	no	no	no	no	no	no	no	no	no	no	no
1444	cg01068449	NA	no	NA	NA	NA	NA	NA	NA	NA	NA	NA	no	NA	NA	NA	NA	NA	NA	no	no	no	NA	no	no	NA	NA	NA	NA	no	NA	NA	NA	no	NA	NA	no	no	NA	no	no	NA	no	no	NA	NA	NA	NA	no
1445	cg01068768	no	no	no	no	no	no	no	no	no	no	no	no	no	no	no	no	no	no	no	no	no	no	no	no	no	no	no	no	no	no	no	no	no	no	NA	no	no	no	no	no	no	no	no	no	no	no	no	no
1446	cg01070983	no	no	NA	NA	no	no	NA	no	NA	no	no	no	no	no	no	NA	no	no	NA	no	no	NA	NA	no	no	no	NA	NA	no	NA	NA	no	no	no	NA	no	NA	NA	no	no	no	no	NA	no	NA	NA	NA	no
1447	cg01072364	island	NA	island	NA	NA	NA	NA	NA	NA	NA	NA	island	NA	NA	NA	island	island	NA	island	island	island	island	island	island	NA	NA	NA	NA	no	NA	NA	NA	NA	island	NA	island	island	NA	no	island	island	no	no	NA	island	NA	NA	NA
1448	cg01072588	no	no	no	no	NA	no	no	no	no	no	no	no	no	no	no	no	no	no	no	no	no	no	no	no	no	no	NA	no	no	no	no	no	no	no	no	no	no	no	no	no	no	no	no	no	no	no	no	no
1449	cg01073668	no	no	NA	NA	no	NA	no	NA	no	no	no	NA	no	no	NA	NA	no	no	NA	NA	no	no	no	no	NA	NA	no	no	no	NA	no	no	no	no	no	NA	NA	no	no	no	no	no	no	no	no	NA	no	NA
1450	cg01073946	no	no	island	no	no	no	island	no	no	no	no	NA	no	no	no	no	no	no	NA	island	no	no	no	no	no	island	no	no	no	no	no	no	no	no	no	no	no	no	no	no	no	no	no	no	no	no	no	no
1451	cg01074811	no	no	no	no	no	no	no	no	no	no	no	no	no	no	no	no	no	no	no	no	no	no	no	no	no	no	no	no	no	no	no	no	no	no	no	no	no	no	no	no	no	no	no	no	no	no	no	no
1452	cg01075824	no	no	no	no	no	no	no	no	no	no	no	no	no	no	no	no	no	no	no	no	no	no	no	no	no	no	no	no	no	no	no	no	no	no	no	no	no	no	no	no	no	no	no	no	no	no	no	no
1453	cg01077341	no	no	no	no	no	no	NA	no	no	no	no	NA	no	no	no	NA	no	no	no	no	no	no	no	no	no	no	no	no	no	no	no	no	no	no	no	no	no	no	no	no	no	no	no	no	NA	no	no	no
1454	cg01078984	no	no	no	NA	no	no	NA	no	NA	no	NA	no	no	no	NA	no	no	no	NA	no	no	NA	no	NA	no	no	NA	no	no	no	NA	island	NA	no	no	no	no	NA	no	no	no	no	no	no	NA	NA	NA	no
1455	cg01079397.1	island	island	island	island	island	island	island	island	island	island	island	island	NA	island	island	NA	island	island	NA	island	island	island	island	island	island	island	no	island	island	island	island	island	island	island	NA	island	island	island	island	island	island	island	island	island	NA	island	island	island
1456	cg01079397.2	island	island	island	island	island	island	island	island	island	island	island	island	NA	island	island	NA	island	island	NA	island	island	island	island	island	island	island	no	island	island	island	island	island	island	island	NA	island	island	island	island	island	island	island	island	island	NA	island	island	island
1457	cg01079453	no	no	NA	no	NA	NA	NA	no	no	NA	NA	NA	no	no	NA	NA	no	NA	no	no	no	no	no	no	no	NA	no	no	no	no	no	no	no	no	no	no	no	no	no	no	no	no	no	no	NA	no	no	no
1458	cg01079466	no	no	no	no	no	no	no	no	no	no	NA	NA	no	no	no	no	no	no	no	no	no	no	no	no	no	no	no	no	no	no	no	no	no	no	NA	no	no	no	no	no	no	no	no	no	no	no	no	no
1459	cg01079539	no	no	NA	no	island	island	no	island	no	no	no	NA	island	island	no	no	no	no	NA	NA	island	no	NA	no	no	NA	no	no	no	no	no	island	no	no	no	no	NA	no	no	NA	no	no	no	no	no	no	no	no
1460	cg01079563	no	no	NA	no	NA	no	NA	no	no	no	no	NA	no	no	no	NA	no	no	NA	NA	no	no	NA	no	no	NA	NA	no	no	no	no	NA	no	no	NA	no	NA	no	no	NA	no	no	no	no	no	no	no	no
1461	cg01079751	NA	NA	no	no	no	no	NA	no	no	NA	NA	NA	no	no	NA	NA	NA	NA	no	no	no	no	no	no	no	no	no	no	NA	no	no	no	NA	no	no	NA	no	no	no	no	no	no	no	no	no	no	no	NA
1462	cg01079812	no	no	island	no	island	no	no	island	no	island	island	island	island	no	no	island	no	island	NA	island	island	no	island	island	NA	island	island	island	no	no	no	island	island	no	NA	island	island	no	island	island	no	island	island	island	island	no	no	island
1463	cg01080993	no	no	no	no	no	no	no	no	no	NA	no	no	no	no	no	no	no	no	NA	no	no	no	no	no	no	no	no	no	no	no	no	no	no	no	no	no	no	no	no	no	no	no	no	no	no	no	no	no
1464	cg01081765	no	no	no	NA	no	no	no	no	NA	no	NA	no	no	no	no	NA	no	no	no	no	no	no	no	no	no	no	no	no	no	no	no	no	no	no	no	no	no	NA	no	no	no	no	no	no	no	NA	NA	no
1465	cg01084584	NA	NA	no	no	no	no	NA	no	no	no	no	NA	no	no	no	no	NA	no	no	no	NA	no	no	no	NA	no	NA	NA	NA	NA	no	no	NA	no	NA	NA	no	no	no	NA	no	no	no	no	no	no	no	NA
1466	cg01085196	no	no	no	no	no	no	NA	no	no	no	no	NA	no	no	no	NA	no	no	no	no	no	no	no	no	no	no	no	no	no	no	no	no	no	no	no	no	no	no	no	no	no	no	no	no	NA	no	no	no
1467	cg01085723	NA	NA	no	NA	no	NA	NA	no	island	NA	island	NA	NA	NA	island	island	NA	NA	NA	island	island	NA	no	island	NA	NA	NA	NA	NA	NA	NA	NA	NA	NA	NA	NA	NA	island	NA	no	NA	no	no	no	NA	island	island	NA
1468	cg01087729	NA	no	NA	NA	no	no	NA	no	NA	NA	NA	NA	no	no	NA	NA	no	NA	no	no	NA	NA	no	no	no	NA	no	NA	no	NA	NA	NA	no	no	NA	no	NA	NA	no	no	no	no	NA	no	NA	NA	NA	no
1469	cg01088086	no	NA	no	no	no	no	NA	NA	no	no	no	no	no	no	no	NA	no	no	no	no	no	no	NA	no	no	no	no	no	no	no	no	NA	NA	NA	NA	no	NA	no	no	no	NA	no	no	no	no	no	no	no
1470	cg01088131	no	no	no	NA	no	no	no	no	no	island	no	NA	no	no	no	no	no	island	no	no	no	no	no	no	no	no	NA	no	no	no	no	no	no	no	no	no	no	no	no	no	no	no	no	no	no	no	no	no
1471	cg01088303	no	no	no	no	no	no	no	no	no	no	NA	no	no	no	no	no	no	no	no	no	no	no	no	no	no	no	no	no	no	no	no	no	no	no	no	no	no	no	no	no	no	no	no	no	no	no	no	no
1472	cg01088385	no	no	no	NA	NA	no	NA	NA	NA	no	no	no	no	no	no	island	no	no	no	no	NA	no	NA	NA	NA	NA	no	no	no	no	no	no	NA	no	NA	no	no	NA	no	no	no	no	no	no	NA	NA	NA	no
1473	cg01088404	no	no	NA	no	no	no	no	no	no	NA	no	no	no	no	no	NA	no	no	NA	no	no	no	no	no	no	NA	NA	NA	no	no	NA	no	no	no	no	no	NA	no	no	no	no	no	no	no	NA	no	no	no
1474	cg01089213	no	no	NA	no	no	no	NA	no	NA	no	no	no	no	NA	no	no	no	no	NA	NA	no	no	NA	no	NA	NA	NA	NA	no	NA	no	NA	no	NA	NA	no	NA	NA	no	NA	NA	no	no	no	no	NA	NA	no
1475	cg01089519	no	no	NA	no	no	no	NA	no	no	no	no	NA	no	no	no	NA	no	no	NA	NA	no	no	NA	no	no	NA	NA	NA	no	no	no	no	no	no	no	NA	NA	no	no	NA	no	no	no	NA	NA	no	no	no
1476	cg01090134	no	no	NA	no	no	NA	NA	no	no	no	no	no	no	no	NA	no	no	no	no	no	no	no	no	no	NA	NA	no	NA	no	no	NA	NA	no	no	no	no	no	no	no	no	no	no	NA	no	no	no	no	no
1477	cg01090334	no	no	no	no	no	no	NA	no	no	no	no	no	no	no	no	NA	no	no	no	no	no	no	no	no	no	no	no	no	no	no	no	no	no	no	no	no	no	no	no	no	no	no	no	no	no	no	no	no
1478	cg01090774	no	NA	no	no	no	no	no	no	no	no	no	no	no	no	no	no	no	no	no	no	no	no	no	no	no	no	no	no	no	no	no	no	no	no	no	no	no	no	NA	no	no	no	no	no	no	no	no	no
1479	cg01092932	no	no	no	no	no	island	NA	no	no	no	no	no	NA	NA	no	no	no	no	no	no	no	no	no	no	no	no	no	no	no	no	no	no	no	no	no	no	no	no	NA	no	no	no	no	NA	no	no	no	no
1480	cg01093013	no	no	no	no	no	no	NA	no	no	no	no	no	no	no	no	NA	no	no	NA	no	no	no	NA	no	no	no	no	NA	no	no	NA	no	no	no	no	no	no	no	no	no	no	no	no	no	no	no	no	no
1481	cg01093365	no	no	no	no	no	no	NA	no	no	no	NA	no	no	no	no	NA	no	no	no	no	no	no	no	no	no	no	no	no	no	NA	no	NA	no	no	NA	no	no	no	no	no	no	no	NA	no	NA	no	no	NA
1482	cg01093482	no	NA	NA	no	no	no	no	no	no	no	NA	NA	no	no	NA	NA	no	NA	no	no	no	no	no	no	NA	no	NA	no	NA	no	no	NA	NA	no	NA	NA	NA	no	no	NA	no	no	no	no	no	no	no	NA
1483	cg01093750	no	no	NA	no	no	no	NA	no	no	no	no	no	no	no	no	no	no	no	no	no	no	no	no	no	no	no	NA	no	no	no	no	no	no	no	no	no	no	no	no	no	no	no	no	no	NA	no	no	no
1484	cg01096178	no	NA	NA	no	NA	no	no	NA	no	no	no	no	no	no	no	NA	no	no	no	no	NA	no	NA	no	no	no	NA	no	no	NA	NA	NA	no	no	no	no	no	no	no	NA	no	no	no	NA	no	no	no	no
1485	cg01096459	no	no	no	no	no	no	no	no	no	no	no	no	no	NA	no	no	NA	no	no	no	no	no	no	no	no	no	NA	no	no	no	no	NA	no	no	no	no	no	no	no	no	no	no	no	no	no	no	no	no
1486	cg01096814	no	NA	NA	no	no	no	no	no	no	no	no	no	no	no	no	no	no	no	no	no	no	no	no	no	no	NA	no	no	no	no	no	no	no	no	no	no	no	no	no	NA	no	no	no	no	NA	no	no	no
1487	cg01097137	no	no	no	no	no	no	no	no	no	no	NA	no	no	no	no	no	no	no	no	no	no	no	no	no	no	no	no	no	no	no	no	no	no	no	no	no	no	no	no	no	no	no	no	no	no	no	no	no
1488	cg01097606	no	no	island	no	no	no	no	no	no	no	no	no	no	no	no	island	no	no	no	no	island	no	no	island	no	island	no	no	no	island	no	island	no	no	island	no	no	no	no	no	no	no	no	island	island	no	no	no
1489	cg01097631	no	no	NA	no	NA	no	NA	no	no	no	no	no	no	no	no	no	no	no	no	no	no	no	no	no	no	no	no	NA	no	no	no	NA	no	no	no	no	NA	no	no	no	no	no	no	no	no	no	no	no
1490	cg01099217	no	island	island	island	island	no	NA	island	island	NA	NA	island	island	island	NA	island	no	NA	no	no	island	NA	no	island	NA	island	NA	island	no	island	NA	island	no	island	NA	island	island	island	island	island	island	island	island	island	NA	island	island	island
1491	cg01099625	no	NA	no	no	no	no	NA	NA	no	no	NA	no	no	no	no	NA	no	NA	no	no	no	no	no	no	no	no	NA	no	no	no	no	no	no	no	no	no	no	no	no	NA	no	no	no	no	no	no	no	no
1492	cg01100740	no	NA	no	no	NA	no	no	no	no	NA	NA	NA	no	no	no	NA	no	NA	NA	NA	no	no	no	no	no	no	NA	no	no	no	no	no	no	no	no	no	no	no	no	no	no	no	no	no	NA	no	no	no
1493	cg01101069	no	no	no	no	island	island	no	no	no	no	no	no	island	island	no	no	no	no	no	no	no	NA	no	no	no	no	no	island	no	island	no	no	no	no	no	no	no	NA	no	no	no	no	no	no	island	no	no	no
1494	cg01103892	NA	no	no	no	NA	no	NA	no	no	no	no	no	no	no	no	NA	NA	no	NA	NA	no	NA	no	no	no	island	no	NA	no	no	NA	NA	no	no	no	no	NA	no	no	NA	no	no	no	NA	NA	no	no	no
1495	cg01104009	no	no	no	no	no	no	no	no	no	island	island	island	no	no	no	no	no	island	no	island	no	no	island	no	island	no	no	no	no	NA	no	no	no	no	no	island	no	no	NA	NA	no	no	no	no	NA	no	no	island
1496	cg01105418	no	no	no	no	no	no	no	no	no	no	no	no	no	no	no	no	no	no	NA	no	no	no	no	no	no	no	no	no	no	NA	no	NA	no	no	no	no	no	no	no	NA	no	no	no	no	no	no	no	no
1497	cg01107103	no	NA	no	no	no	no	NA	no	no	no	no	NA	no	no	no	NA	no	no	NA	NA	no	no	NA	no	no	NA	NA	NA	no	no	no	no	no	no	NA	NA	NA	no	no	no	no	no	no	no	no	no	no	no
1498	cg01107215	no	no	no	no	no	no	no	no	no	no	NA	no	no	no	no	no	no	no	no	no	no	no	no	no	no	no	no	no	no	no	no	no	no	no	no	no	no	no	no	no	no	no	no	no	no	no	no	no
1499	cg01107240	no	no	NA	no	no	no	NA	no	no	no	no	no	no	no	no	NA	no	no	no	no	no	no	no	no	NA	NA	no	NA	no	no	no	no	no	no	no	no	no	no	no	no	no	no	no	no	no	no	no	no
1500	cg01107476	no	NA	NA	NA	no	no	NA	no	NA	NA	NA	no	NA	NA	NA	NA	no	NA	NA	NA	no	no	no	no	no	NA	no	no	no	no	no	NA	no	NA	no	no	no	NA	no	no	NA	no	no	NA	no	NA	NA	no
1501	cg01107503	no	no	NA	no	no	no	NA	no	no	no	no	NA	no	no	no	no	no	no	NA	NA	no	no	NA	no	no	no	no	NA	NA	no	no	no	no	NA	NA	no	no	NA	no	NA	NA	no	no	NA	NA	no	no	no
1502	cg01107534	no	no	no	no	no	no	no	no	no	no	no	NA	no	no	no	no	no	no	no	no	no	no	no	no	no	no	no	no	no	no	no	no	no	no	no	no	no	no	no	no	no	no	no	no	no	no	no	no
1503	cg01110553	NA	no	NA	no	no	no	no	no	no	no	no	no	no	no	no	no	no	no	no	no	no	no	no	no	no	NA	no	NA	no	island	no	no	no	no	no	no	no	no	no	no	no	no	no	no	no	no	no	no
1504	cg01110616	NA	NA	NA	NA	NA	NA	NA	NA	NA	NA	NA	NA	NA	NA	NA	NA	NA	NA	NA	NA	no	NA	NA	no	NA	NA	NA	NA	NA	NA	NA	NA	NA	NA	NA	NA	NA	NA	NA	NA	NA	no	NA	NA	NA	NA	NA	NA
1505	cg01112486	no	no	no	no	no	no	no	NA	no	no	no	no	no	no	NA	NA	no	no	no	no	no	no	no	no	no	no	no	NA	no	no	NA	no	no	no	NA	no	NA	no	no	NA	no	no	NA	no	island	no	no	no
1506	cg01112551	no	no	NA	no	no	no	NA	no	no	no	no	no	no	no	no	NA	no	no	NA	NA	NA	no	NA	no	no	no	no	no	no	no	no	no	no	no	no	no	NA	no	no	no	no	no	no	no	no	no	no	no
1507	cg01114088	NA	NA	NA	NA	NA	NA	NA	NA	NA	NA	NA	NA	NA	NA	NA	NA	NA	NA	NA	NA	NA	NA	NA	island	NA	NA	NA	NA	NA	NA	NA	NA	NA	NA	NA	NA	NA	NA	island	NA	NA	island	island	NA	NA	NA	NA	NA
1508	cg01115712	NA	NA	island	NA	NA	NA	NA	NA	NA	NA	NA	NA	NA	NA	NA	NA	NA	NA	island	island	island	NA	island	island	NA	island	NA	island	NA	NA	island	island	NA	NA	NA	NA	island	NA	island	island	NA	island	island	island	island	NA	NA	NA
1509	cg01118057	no	no	no	no	no	no	no	no	no	no	no	no	no	no	no	island	no	no	island	island	no	no	no	no	no	no	no	no	no	no	NA	no	no	no	island	no	no	no	no	no	no	no	no	no	island	no	no	no
1510	cg01118512	no	NA	no	no	no	no	NA	NA	no	no	NA	no	no	no	no	NA	no	no	NA	NA	no	no	no	NA	NA	no	NA	NA	no	NA	no	no	no	no	NA	no	NA	no	no	no	no	no	NA	no	no	no	no	no
1511	cg01118731	no	no	no	no	no	no	no	no	no	no	no	no	no	no	no	no	no	no	no	no	no	no	no	no	no	no	no	no	no	no	no	no	no	no	no	no	no	no	no	no	no	no	no	NA	no	no	no	NA
1512	cg01119116	NA	NA	no	NA	no	no	no	no	NA	NA	NA	NA	no	no	NA	NA	NA	NA	island	no	no	NA	no	island	no	island	no	no	NA	no	no	no	NA	no	NA	NA	NA	NA	no	no	no	no	no	island	no	NA	NA	NA
1513	cg01120541	island	island	NA	island	island	no	NA	island	island	island	island	island	NA	NA	island	island	no	island	NA	island	island	island	island	island	island	island	island	NA	NA	island	island	island	island	island	NA	island	island	island	NA	island	island	island	island	island	island	island	island	island
1514	cg01120624	no	no	no	no	no	no	no	no	no	no	NA	no	no	no	no	NA	no	no	no	no	no	no	no	no	no	no	no	no	NA	no	no	no	no	no	no	no	NA	no	no	no	no	no	no	no	no	no	no	no
1515	cg01121770	island	island	island	NA	island	island	island	island	island	island	island	island	NA	island	island	island	island	island	NA	island	island	island	island	island	island	island	island	island	island	island	island	island	island	island	island	island	NA	island	island	island	island	island	island	island	island	island	island	island
1516	cg01122656	NA	NA	no	NA	NA	NA	NA	NA	NA	NA	NA	NA	NA	NA	NA	island	NA	NA	NA	NA	island	NA	NA	island	NA	no	NA	island	NA	NA	no	NA	NA	NA	island	NA	NA	NA	no	NA	NA	island	island	NA	no	NA	NA	NA
1517	cg01122770	no	no	no	no	no	no	no	no	no	no	no	no	no	no	no	NA	no	no	no	no	no	no	no	no	no	no	no	no	no	NA	NA	NA	no	no	no	no	no	no	no	no	no	no	no	no	no	no	no	no
1518	cg01123520	no	no	no	no	no	no	NA	no	no	no	no	no	no	no	no	NA	no	no	no	no	no	no	no	no	no	no	no	no	no	no	no	no	no	no	no	no	no	no	no	no	no	no	no	no	no	no	no	no
1519	cg01123777	no	NA	no	no	no	no	no	no	no	NA	NA	NA	no	no	NA	no	no	NA	no	no	no	no	NA	NA	island	no	no	no	no	no	no	no	no	no	no	NA	island	no	no	island	no	no	no	no	no	no	no	no
1520	cg01124420	NA	NA	NA	NA	NA	NA	NA	NA	NA	NA	NA	NA	NA	NA	NA	NA	NA	NA	NA	NA	NA	NA	NA	NA	NA	NA	NA	NA	NA	NA	NA	NA	NA	NA	NA	NA	NA	NA	no	NA	NA	no	no	NA	NA	NA	NA	NA
1521	cg01125381	no	no	no	no	no	no	no	no	no	NA	NA	no	no	no	no	no	no	no	NA	no	no	no	no	no	no	no	no	no	no	no	no	no	no	no	no	no	no	no	no	no	no	no	no	no	no	no	no	no
1522	cg01125845	island	NA	no	no	NA	NA	NA	NA	no	island	NA	island	island	island	island	NA	island	island	NA	NA	no	island	no	NA	island	NA	NA	NA	island	island	no	NA	island	island	NA	island	NA	no	no	NA	NA	no	no	NA	island	no	NA	island
1523	cg01126232	no	no	no	NA	no	no	no	no	NA	NA	NA	no	no	no	no	no	no	no	no	no	no	no	no	no	no	no	no	no	no	NA	no	no	no	no	no	no	no	no	no	no	no	no	no	no	no	NA	no	no
1524	cg01127608	island	island	island	island	island	island	island	island	island	NA	island	island	NA	island	island	NA	island	island	NA	island	island	NA	island	island	island	NA	NA	island	island	NA	island	island	NA	NA	NA	island	island	island	island	island	NA	island	island	island	island	island	island	island
1525	cg01127764	no	no	no	no	no	no	NA	no	no	no	NA	no	no	no	no	no	no	no	no	no	no	no	no	no	no	no	no	no	no	no	no	no	no	no	no	no	no	NA	no	no	no	no	no	no	no	no	no	no
1526	cg01128516	no	no	no	no	no	no	NA	no	no	no	no	NA	no	no	no	no	no	no	no	no	no	no	no	no	no	no	no	no	no	no	no	no	no	no	no	no	no	no	no	no	no	no	no	no	no	no	no	no
1527	cg01128603	NA	NA	NA	NA	NA	NA	NA	NA	NA	NA	NA	NA	NA	NA	NA	NA	NA	NA	NA	NA	no	NA	NA	no	NA	NA	NA	NA	NA	NA	NA	NA	NA	NA	NA	NA	NA	NA	no	NA	NA	no	no	NA	NA	NA	NA	NA
1528	cg01130242	no	no	NA	no	no	no	NA	NA	no	NA	NA	no	no	no	NA	NA	no	NA	NA	no	NA	NA	no	no	no	NA	NA	no	no	no	no	no	no	NA	NA	no	no	no	no	no	no	no	NA	NA	NA	no	no	no
1529	cg01130418	no	no	no	no	no	no	NA	no	no	no	NA	no	no	no	no	NA	no	no	no	no	no	no	no	no	NA	NA	no	no	no	NA	no	no	no	no	NA	no	no	no	no	no	no	no	no	no	no	no	no	no
1530	cg01130580	island	NA	island	NA	island	island	NA	island	island	NA	island	island	NA	island	island	NA	island	island	NA	NA	island	island	NA	NA	NA	island	NA	NA	island	NA	NA	NA	island	island	NA	island	NA	island	NA	NA	island	island	NA	NA	island	island	island	island
1531	cg01130719	no	no	no	no	no	no	no	no	no	no	no	no	no	no	no	no	no	NA	NA	no	no	NA	no	no	no	no	no	no	no	no	no	no	NA	no	no	no	no	no	no	no	no	no	no	no	no	no	no	no
1532	cg01131263	no	no	no	island	NA	no	NA	no	no	NA	no	no	no	NA	no	island	no	no	NA	no	no	no	no	no	no	island	NA	island	island	no	NA	no	no	no	no	no	NA	no	no	no	no	no	no	island	island	no	no	island
1533	cg01131483	no	NA	no	NA	NA	NA	no	no	no	no	no	NA	no	no	no	NA	no	no	NA	NA	no	no	NA	no	NA	no	no	NA	no	no	no	NA	no	NA	NA	no	NA	no	no	NA	no	no	no	no	island	no	no	no
1534	cg01131735	NA	NA	NA	NA	NA	NA	NA	NA	NA	NA	NA	NA	NA	NA	NA	NA	NA	NA	NA	NA	NA	NA	NA	island	NA	NA	NA	NA	NA	NA	NA	NA	NA	NA	NA	NA	NA	NA	no	NA	NA	no	island	NA	NA	NA	NA	NA
1535	cg01132510	no	no	no	no	no	no	no	no	no	no	no	no	no	no	no	no	no	no	no	no	no	no	no	no	no	no	no	no	no	no	no	no	no	no	no	no	no	no	no	no	no	no	no	no	no	no	no	no
1536	cg01133215	no	no	no	no	no	no	no	no	no	no	no	no	no	no	no	no	no	no	no	no	no	no	no	no	no	no	no	no	no	no	no	no	no	no	no	no	no	no	no	no	no	no	no	no	no	no	no	no
1537	cg01134518	island	island	island	island	island	island	NA	island	island	island	island	island	NA	island	island	island	island	island	NA	island	island	island	island	island	island	island	island	island	island	island	island	island	island	island	island	island	island	island	island	island	island	island	island	island	island	island	island	island
1538	cg01135274	island	island	NA	island	NA	island	island	no	island	island	island	island	island	island	island	island	island	island	NA	island	island	island	island	island	island	NA	island	island	island	island	island	island	island	island	island	island	island	island	island	island	island	island	island	island	island	island	island	island
1539	cg01136078	island	island	island	island	island	island	NA	NA	island	island	island	island	island	island	island	island	island	island	island	island	island	island	island	island	island	island	NA	island	island	island	NA	island	island	island	island	island	island	island	island	island	island	island	island	island	island	island	island	island
1540	cg01136382	NA	no	no	no	no	no	NA	no	no	island	island	no	no	no	no	no	NA	island	NA	island	island	no	island	no	no	no	no	NA	no	NA	no	no	no	NA	island	no	no	no	no	NA	NA	no	no	island	island	no	no	no
1541	cg01137065	NA	NA	NA	NA	NA	NA	NA	NA	NA	NA	NA	NA	NA	NA	NA	NA	NA	NA	NA	NA	NA	NA	NA	NA	NA	NA	NA	NA	NA	NA	NA	NA	NA	NA	NA	NA	NA	NA	no	NA	NA	island	island	NA	NA	NA	NA	NA
1542	cg01137610	no	no	no	no	no	no	NA	no	no	no	NA	no	no	no	no	NA	no	no	no	no	NA	no	no	no	no	no	NA	no	no	no	no	NA	no	no	no	no	no	no	no	no	no	no	no	no	no	no	no	no
1543	cg01137681	no	NA	island	NA	no	no	NA	no	NA	no	NA	no	no	no	no	NA	no	no	no	no	no	no	no	no	no	island	no	NA	no	no	no	no	island	no	no	no	no	NA	no	no	no	no	no	island	island	NA	NA	no
1544	cg01140515	no	no	island	no	no	NA	no	no	no	no	no	no	no	no	no	island	no	no	NA	no	island	no	no	island	no	no	no	NA	no	NA	no	no	no	no	no	no	island	no	no	no	no	no	no	island	NA	no	no	no
1545	cg01140958	no	no	no	no	no	no	no	no	no	no	no	no	no	no	no	no	no	no	no	no	no	no	no	no	no	no	no	no	no	no	no	no	no	no	no	no	no	no	no	NA	no	no	no	no	no	no	no	no
1546	cg01141533	no	no	NA	no	no	no	no	no	no	NA	NA	no	no	no	NA	no	no	NA	NA	NA	no	no	NA	no	no	NA	no	no	no	no	no	no	island	no	NA	no	NA	no	no	no	no	no	no	no	NA	no	no	no
1547	cg01141580	island	NA	island	NA	no	no	NA	no	island	NA	no	island	NA	NA	no	island	island	no	NA	island	island	island	island	NA	no	island	island	island	island	island	island	island	island	island	island	island	NA	island	island	island	island	island	island	island	island	island	island	NA
1548	cg01141741	no	no	no	no	no	no	no	no	no	no	no	no	no	no	no	no	no	no	no	no	no	no	no	no	no	no	no	no	no	no	no	no	no	no	no	no	no	no	no	no	no	no	no	no	no	no	no	no
1549	cg01142419	NA	NA	island	NA	NA	island	NA	NA	NA	NA	NA	NA	NA	NA	NA	no	NA	NA	island	no	no	NA	no	no	NA	island	NA	NA	NA	no	NA	island	NA	NA	NA	NA	no	NA	NA	no	NA	no	no	NA	NA	NA	NA	NA
1550	cg01143372	no	no	no	no	island	no	no	no	no	no	no	no	no	no	no	no	no	no	no	no	no	no	no	no	no	no	no	no	no	no	no	no	no	no	no	no	no	no	NA	no	no	no	no	no	no	no	no	no
1551	cg01143391	island	no	no	island	island	NA	NA	island	NA	no	no	island	island	island	no	NA	island	no	NA	NA	island	no	NA	island	NA	no	NA	no	island	NA	no	no	island	island	NA	island	NA	no	island	NA	island	island	island	island	no	no	no	island
1552	cg01145031	no	no	no	no	no	no	no	no	no	no	no	NA	no	no	no	no	no	no	no	no	no	no	no	no	no	no	no	no	no	no	no	no	no	no	no	no	NA	no	no	no	no	no	no	no	no	no	no	no
1553	cg01145947	no	no	no	no	no	no	no	no	no	NA	no	no	no	no	no	NA	no	no	no	no	no	no	island	no	island	no	no	no	no	no	no	no	no	NA	island	no	island	no	no	no	NA	no	no	no	no	no	no	no
1554	cg01149078	no	no	island	no	no	no	no	NA	no	no	no	no	no	no	no	no	no	no	NA	NA	no	NA	NA	no	no	island	no	NA	no	no	no	no	no	no	NA	no	NA	no	no	NA	no	no	no	island	NA	no	no	no
1555	cg01150223	no	no	no	NA	no	no	NA	no	NA	NA	NA	no	NA	NA	NA	NA	no	NA	NA	no	NA	no	no	no	NA	no	no	NA	no	NA	no	no	no	no	NA	NA	NA	NA	no	NA	no	no	no	no	no	NA	NA	no
1556	cg01150262	no	no	no	no	no	no	no	no	no	no	no	no	no	no	no	no	no	no	no	no	no	no	no	no	no	no	no	no	NA	no	no	no	no	no	no	no	no	no	NA	no	no	no	no	no	no	no	no	no
1557	cg01150494	no	no	no	no	no	no	no	no	no	no	no	NA	no	no	no	no	no	no	no	no	no	no	no	no	no	no	NA	no	no	no	no	no	no	no	no	no	no	no	no	no	no	no	no	no	no	no	no	no
1558	cg01151827	no	NA	no	no	NA	no	NA	NA	no	no	no	no	no	no	no	NA	no	no	no	no	no	NA	no	no	no	no	no	no	no	no	no	no	no	no	no	no	no	no	no	NA	no	no	no	no	no	no	no	no
1559	cg01151874	NA	no	no	no	no	no	NA	NA	no	no	no	NA	no	NA	no	NA	no	no	no	no	no	no	no	no	no	no	no	no	no	no	no	no	no	no	no	NA	NA	no	no	no	NA	no	no	no	no	no	no	no
1560	cg01153166	island	island	island	NA	island	NA	NA	island	no	NA	island	island	island	island	island	island	island	island	NA	NA	island	island	island	NA	NA	island	island	NA	island	island	island	no	island	island	NA	island	NA	no	island	NA	island	island	island	NA	island	no	no	NA
1561	cg01153660	island	island	island	no	island	no	island	island	no	island	NA	island	NA	NA	island	island	island	island	NA	NA	island	island	island	island	island	no	island	island	island	NA	island	island	island	island	island	island	island	no	island	island	island	no	island	island	no	no	no	island
1562	cg01153890	no	no	no	no	NA	NA	NA	no	no	NA	NA	no	NA	NA	no	no	no	NA	no	no	NA	NA	no	NA	no	NA	island	NA	NA	NA	no	NA	NA	NA	NA	no	NA	no	no	no	NA	no	no	NA	NA	no	no	no
1563	cg01154505	no	no	island	no	NA	NA	NA	no	island	NA	NA	NA	NA	NA	NA	NA	no	NA	NA	island	island	no	island	island	no	no	NA	no	no	NA	island	NA	no	island	no	NA	island	island	island	NA	island	island	no	island	no	NA	island	NA
1564	cg01155258	no	no	NA	no	no	no	no	island	no	island	island	NA	island	no	island	no	no	island	island	no	island	NA	no	island	island	NA	island	island	no	island	NA	island	island	no	NA	island	no	no	island	no	no	island	no	no	island	no	no	island
1565	cg01155266	no	no	no	no	no	no	no	no	no	no	no	no	no	no	no	no	no	no	no	island	no	no	no	no	NA	no	no	no	no	no	no	no	no	no	no	no	no	no	no	no	no	no	no	no	no	no	no	no
1566	cg01156249	NA	NA	NA	NA	NA	NA	NA	NA	NA	NA	NA	NA	NA	NA	NA	NA	NA	NA	NA	NA	NA	NA	NA	NA	NA	NA	NA	NA	NA	NA	NA	NA	NA	NA	NA	NA	NA	NA	no	NA	NA	no	island	NA	NA	NA	NA	NA
1567	cg01156435	NA	no	island	no	no	no	no	no	no	no	no	no	no	no	no	NA	NA	no	no	no	no	no	no	NA	no	island	no	no	no	no	no	NA	NA	no	island	no	no	NA	no	no	no	no	no	no	NA	no	no	no
1568	cg01156745	island	no	no	no	NA	NA	NA	NA	no	NA	no	island	island	island	NA	no	no	no	NA	NA	island	island	no	island	no	no	NA	no	island	island	no	island	island	no	NA	island	no	no	island	no	no	no	no	no	no	no	no	island
1569	cg01156877	island	island	island	island	NA	island	island	island	island	island	island	island	NA	NA	island	NA	island	island	NA	island	island	island	island	island	island	island	island	island	island	island	island	island	island	island	island	island	island	island	island	island	island	island	island	island	island	island	island	island
1570	cg01156934	no	no	no	no	no	no	no	no	no	no	NA	no	NA	NA	no	no	no	no	no	no	no	no	no	no	no	no	no	no	NA	no	no	no	no	NA	no	no	no	no	no	no	no	no	no	no	no	no	no	no
1571	cg01158430	no	no	no	no	no	no	NA	no	no	no	no	no	no	no	no	no	no	no	island	island	no	no	island	NA	no	no	no	no	no	island	no	no	no	no	no	no	island	no	no	island	no	no	no	island	island	no	no	no
1572	cg01160956	no	no	no	no	no	no	no	no	no	no	no	no	no	no	no	no	no	no	no	no	no	no	no	no	no	no	no	no	no	no	no	no	no	no	no	no	no	no	NA	no	no	no	no	no	no	no	no	no
1573	cg01161204	no	no	no	no	island	no	NA	no	no	NA	NA	NA	no	no	NA	NA	no	NA	NA	no	island	no	no	no	no	no	no	no	no	no	island	no	NA	no	no	NA	no	no	no	no	no	no	no	no	no	no	no	NA
1574	cg01161521	no	no	NA	no	NA	no	no	no	no	no	no	NA	no	no	NA	no	no	no	no	no	no	no	no	no	no	no	no	no	no	no	no	NA	no	no	no	no	no	no	no	no	no	no	no	no	NA	no	no	no
1575	cg01162115	no	no	no	no	no	no	no	no	no	no	no	no	NA	NA	no	no	no	no	no	no	no	no	no	no	no	no	NA	no	no	no	no	no	no	no	no	no	no	no	no	no	NA	no	no	no	no	no	no	no
1576	cg01163536	no	no	no	no	NA	NA	NA	no	NA	NA	NA	NA	no	no	NA	NA	no	NA	no	no	NA	NA	no	no	no	NA	no	no	no	NA	no	no	no	no	NA	NA	no	no	no	no	no	no	no	no	NA	no	no	no
1577	cg01163805	island	island	island	no	island	island	island	island	no	island	island	island	island	island	island	island	island	island	island	island	island	island	island	no	island	island	island	no	island	island	island	island	island	island	island	island	island	no	no	island	island	no	no	island	island	no	no	island
1578	cg01166318	no	no	island	no	no	no	no	NA	no	no	no	no	no	no	no	NA	no	no	NA	no	island	no	no	island	no	island	no	no	no	no	no	no	no	no	no	no	no	no	no	no	no	no	no	island	island	no	no	no
1579	cg01166712	no	NA	NA	no	no	no	no	no	no	no	no	NA	no	no	no	no	no	no	no	no	no	no	no	NA	no	NA	NA	no	no	NA	NA	NA	no	NA	NA	NA	no	no	no	no	no	no	NA	no	no	no	no	no
1580	cg01167388	no	no	island	no	no	no	NA	no	no	no	no	no	no	no	no	no	no	no	no	no	no	no	no	no	no	no	no	no	no	no	no	no	no	no	no	NA	no	no	NA	no	no	no	no	no	no	no	no	no
1581	cg01167424	no	no	NA	no	no	NA	no	no	no	no	no	NA	no	no	no	no	no	no	no	no	no	no	no	no	no	no	NA	no	no	NA	no	no	no	no	no	no	NA	no	no	NA	no	no	no	no	no	no	no	no
1582	cg01167616	no	no	no	no	no	no	no	no	no	no	NA	no	no	no	no	no	no	no	NA	no	no	no	no	no	no	no	no	no	no	no	no	no	no	no	no	no	no	no	no	no	no	no	no	no	no	no	no	no
1583	cg01167862	no	no	no	no	no	no	no	no	no	no	NA	NA	no	no	no	no	no	no	NA	no	no	no	no	no	no	NA	island	no	no	no	no	NA	no	no	no	no	no	no	no	no	no	no	no	no	no	no	no	NA
1584	cg01167936	no	no	no	no	no	no	no	no	no	no	no	no	NA	NA	no	no	no	no	island	island	NA	no	no	no	no	no	island	no	no	no	no	no	no	no	NA	no	island	no	no	island	no	no	NA	no	no	no	no	no
1585	cg01168718	no	NA	NA	no	no	no	NA	no	NA	no	no	NA	NA	NA	no	NA	no	NA	no	no	no	no	NA	no	no	no	NA	no	no	NA	NA	no	no	no	NA	NA	no	NA	NA	NA	no	no	no	NA	NA	NA	NA	no
1586	cg01169222	island	island	NA	NA	island	island	no	island	island	NA	NA	island	island	island	no	island	island	island	NA	NA	island	island	island	island	island	NA	island	island	island	island	island	island	island	island	NA	island	no	island	island	island	island	island	island	island	NA	island	island	island
1587	cg01169651	no	no	NA	no	no	no	no	no	no	no	no	no	no	no	no	NA	no	no	no	no	no	no	no	no	no	NA	no	no	no	no	no	no	no	no	no	no	no	NA	no	NA	no	no	NA	no	no	no	no	no
1588	cg01169686	no	no	no	no	no	no	no	no	no	no	no	no	no	no	no	no	no	no	NA	no	no	no	no	NA	no	no	no	no	no	NA	no	no	no	no	no	no	no	no	no	no	no	no	no	no	NA	no	no	no
1589	cg01171212	no	no	island	NA	no	no	no	island	no	NA	island	island	NA	island	no	NA	no	island	NA	NA	island	island	NA	island	no	island	island	NA	no	no	NA	island	island	island	island	island	NA	no	island	NA	island	island	island	NA	island	no	no	island
1590	cg01171272	island	island	island	island	island	island	NA	island	island	NA	island	island	island	NA	island	island	island	island	NA	island	island	island	island	island	island	NA	NA	island	island	NA	NA	island	island	island	island	island	NA	island	NA	island	island	island	island	island	NA	island	island	island
1591	cg01171336	no	NA	no	no	no	no	NA	no	no	no	no	no	no	no	no	no	no	no	NA	no	NA	no	no	no	no	no	no	NA	no	no	NA	no	no	no	no	NA	no	no	no	no	no	no	NA	no	no	no	NA	NA
1592	cg01171786	no	no	island	no	no	no	no	no	no	no	no	no	no	no	no	no	no	no	no	no	no	no	no	no	no	no	no	no	no	NA	no	NA	no	no	no	no	no	no	no	no	no	no	no	no	NA	no	no	no
1593	cg01173053	island	island	island	island	island	island	island	island	island	island	island	island	island	island	island	island	island	island	NA	island	island	island	island	island	island	island	island	NA	island	island	NA	island	island	island	island	island	island	island	island	island	island	island	island	island	island	island	island	island
1594	cg01173774	no	no	no	no	no	no	NA	no	no	no	no	no	no	no	no	no	no	no	NA	no	no	no	no	no	no	NA	no	no	no	no	no	no	no	no	no	no	no	no	no	no	no	no	no	no	no	no	no	no
1595	cg01174929	no	no	no	no	NA	no	no	no	no	no	NA	no	no	no	no	no	no	NA	NA	no	no	no	no	no	no	no	no	no	no	no	no	no	no	no	no	no	no	no	no	no	no	no	no	no	no	no	no	no
1596	cg01178121	island	island	island	NA	NA	island	island	island	island	island	island	island	no	island	island	island	island	island	NA	island	island	island	island	NA	island	island	island	island	island	island	island	island	island	island	island	island	island	island	island	island	island	island	island	NA	island	island	island	island
1597	cg01178999	island	island	no	NA	NA	NA	no	island	island	island	NA	NA	NA	island	island	NA	no	island	island	no	island	NA	no	island	island	island	island	island	island	no	no	NA	island	island	island	island	island	island	island	island	island	island	island	island	no	island	island	island
1598	cg01179128	no	NA	no	no	no	no	no	no	no	no	no	no	no	no	no	NA	no	no	no	no	no	no	no	no	no	no	no	no	no	no	no	no	no	no	no	no	no	no	no	no	no	no	no	no	no	no	no	no
1599	cg01180003	no	no	no	no	no	no	NA	no	no	no	no	no	no	no	no	no	no	no	no	no	no	no	no	no	no	no	no	no	no	no	no	no	no	no	no	no	no	no	no	no	no	no	no	no	no	no	no	no
1600	cg01180566	no	no	no	NA	no	no	no	no	NA	no	no	no	no	no	no	no	no	no	no	no	no	no	no	no	no	no	no	no	no	no	no	NA	no	no	no	no	no	NA	no	no	no	no	no	no	no	NA	NA	no
1601	cg01181227	NA	no	island	island	NA	NA	NA	island	no	NA	no	no	no	no	no	island	no	no	NA	island	island	no	island	island	no	island	island	NA	no	NA	no	island	no	no	NA	no	island	no	no	NA	no	no	island	island	island	no	no	no
1602	cg01182628	no	no	NA	NA	no	no	NA	no	NA	no	no	no	no	no	no	NA	no	no	no	no	no	no	no	no	no	no	no	no	NA	no	NA	no	no	no	NA	no	no	NA	no	no	no	no	no	no	no	NA	NA	NA
1603	cg01183821	island	island	island	island	island	NA	NA	island	island	island	island	island	NA	island	island	island	island	island	NA	NA	island	island	NA	island	NA	island	NA	no	no	NA	NA	island	island	island	island	island	NA	island	island	NA	island	island	island	NA	island	island	NA	island
1604	cg01184817	no	no	no	no	no	no	NA	NA	no	NA	no	no	no	no	no	no	no	no	no	no	no	no	no	no	no	no	no	no	no	no	no	no	no	no	no	no	no	no	no	no	no	no	no	no	no	no	no	no
1605	cg01186017	no	no	no	no	no	no	NA	no	no	no	no	no	no	no	no	NA	no	no	NA	NA	no	no	no	no	no	no	no	no	no	no	no	no	no	no	no	no	NA	no	no	no	no	no	no	no	no	no	no	NA
1606	cg01187271	no	no	no	no	no	no	no	no	no	no	no	no	no	no	no	NA	no	no	no	no	no	no	no	no	no	no	no	no	no	no	no	no	no	no	no	no	no	no	no	no	no	no	no	no	no	no	no	no
1607	cg01190601	no	no	no	no	no	NA	no	no	no	no	no	no	no	no	no	NA	no	no	NA	no	no	no	no	no	no	no	no	no	no	no	no	no	no	no	no	no	no	no	no	no	no	no	no	no	no	no	no	no
1608	cg01193422	no	no	NA	no	no	no	no	no	no	no	no	NA	no	no	no	NA	no	no	no	no	NA	no	no	no	no	no	no	NA	no	no	no	no	no	no	NA	no	no	no	no	no	NA	no	no	NA	NA	no	no	no
1609	cg01193554	no	no	no	no	no	no	NA	NA	no	no	no	no	no	no	no	island	no	no	NA	island	island	no	no	island	no	no	no	no	no	NA	no	NA	no	no	no	no	no	no	no	no	no	no	no	no	NA	no	no	no
1610	cg01193706	no	no	no	no	no	no	NA	no	no	no	no	no	no	no	no	NA	no	no	no	no	no	no	no	no	no	no	no	NA	no	no	no	no	no	no	no	no	no	no	no	no	no	no	no	NA	no	no	no	no
1611	cg01193810	no	no	island	no	no	no	no	no	no	no	no	no	no	no	no	NA	no	no	NA	island	island	no	NA	island	NA	island	no	island	no	island	no	island	no	no	no	no	island	no	no	island	no	no	no	island	island	no	no	no
1612	cg01194026	no	no	no	no	no	no	no	no	no	NA	NA	no	no	no	NA	no	no	NA	NA	NA	no	no	NA	no	no	no	no	no	no	no	no	no	no	no	no	no	NA	no	no	NA	no	no	no	no	no	no	no	no
1613	cg01194087	no	no	no	no	no	no	no	no	no	no	no	no	no	no	no	no	no	no	no	no	no	no	no	no	no	no	no	no	no	no	no	no	no	no	no	no	no	no	no	no	no	no	no	no	no	no	no	NA
1614	cg01194316	island	island	island	island	no	island	island	island	island	island	island	island	island	island	island	NA	island	island	NA	NA	island	no	NA	no	island	island	NA	NA	island	island	island	island	island	island	NA	island	NA	island	island	NA	island	no	island	island	island	island	island	island
1615	cg01195112	no	no	NA	no	no	no	no	no	no	no	NA	NA	no	no	no	no	no	no	NA	NA	no	no	NA	no	no	NA	no	island	no	NA	no	no	no	no	no	NA	NA	no	no	NA	no	no	no	no	NA	no	no	NA
1616	cg01196619	no	no	no	no	NA	no	NA	no	no	no	no	no	no	no	NA	no	no	no	NA	NA	no	no	no	no	no	no	no	no	no	no	NA	NA	NA	NA	NA	no	no	no	no	no	NA	no	NA	no	no	no	no	no
1617	cg01197044	no	no	no	no	no	no	NA	no	no	NA	NA	no	no	no	NA	NA	no	NA	no	no	no	no	no	no	no	no	no	no	no	NA	no	no	no	no	no	no	no	no	NA	no	no	no	no	no	no	no	no	no
1618	cg01197537	no	no	island	island	island	no	no	no	no	island	island	island	island	island	island	island	no	island	NA	island	island	island	island	island	no	island	island	island	no	island	island	island	island	island	island	island	no	no	island	island	island	island	island	island	island	no	no	island
1619	cg01197840	no	no	no	NA	no	no	no	no	no	NA	no	no	no	no	no	no	no	no	no	no	no	no	no	no	no	no	no	no	no	island	no	no	no	no	NA	no	no	no	no	no	no	no	no	no	no	no	no	no
1620	cg01198287	no	no	no	no	NA	no	no	no	no	no	no	no	no	no	no	no	no	no	island	no	no	no	no	no	no	no	NA	no	no	no	no	no	no	no	no	no	no	no	no	no	no	no	no	NA	no	no	no	no
1621	cg01198746	no	no	no	no	no	no	no	no	no	NA	NA	no	no	no	no	no	no	no	no	no	no	no	no	no	no	no	no	NA	no	no	no	no	no	no	no	no	no	no	no	island	no	no	no	no	no	no	no	no
1622	cg01199420	no	no	no	no	no	no	NA	no	no	no	no	no	no	no	no	NA	no	no	no	no	no	no	no	no	no	no	no	no	no	no	no	no	no	no	no	no	no	no	no	no	no	no	no	no	no	no	no	no
1623	cg01200261	no	NA	no	no	no	no	no	no	no	no	no	no	no	no	no	NA	no	no	no	no	no	no	no	no	no	NA	no	no	no	no	no	no	no	no	no	no	no	no	no	no	no	no	no	no	no	no	no	NA
1624	cg01200904	island	island	island	island	island	island	island	island	island	island	NA	island	island	island	island	island	island	island	island	island	island	island	island	island	island	island	island	island	island	island	island	island	island	island	island	island	island	island	island	island	island	island	island	island	island	island	island	island
1625	cg01201498	NA	NA	no	NA	no	no	NA	NA	NA	no	no	NA	NA	no	no	NA	NA	no	NA	NA	NA	no	NA	no	no	no	no	NA	no	no	no	no	NA	NA	NA	NA	NA	NA	no	NA	NA	no	no	NA	NA	NA	NA	no
1626	cg01202361	no	no	no	no	no	no	no	no	no	no	no	NA	no	no	no	no	no	no	no	no	NA	no	no	no	no	no	no	no	no	no	no	no	no	no	no	no	no	no	no	no	no	no	no	no	no	no	no	NA
1627	cg01202508	no	no	no	no	no	no	no	no	no	no	no	no	no	no	no	no	no	no	no	no	no	no	no	no	no	no	no	no	no	no	no	no	no	no	no	no	no	no	no	no	no	no	no	no	no	no	no	NA
1628	cg01203708	no	no	no	no	no	no	no	no	no	no	no	no	no	no	no	no	no	no	no	no	no	no	no	no	no	NA	no	no	no	NA	no	no	no	no	no	no	no	no	no	no	no	no	no	no	no	no	no	no
1629	cg01204422	no	no	no	no	no	no	no	no	no	no	no	no	no	no	no	no	no	no	no	no	no	no	no	no	no	no	no	no	no	no	no	no	no	no	no	no	no	no	NA	no	no	no	no	no	no	no	no	NA
1630	cg01204444	NA	no	no	no	no	no	no	no	no	no	no	NA	no	no	no	no	NA	no	no	no	no	no	no	NA	no	no	no	no	no	no	no	no	no	no	NA	NA	no	no	no	no	no	no	no	NA	no	no	no	no
1631	cg01204508	no	island	no	no	no	no	no	no	no	no	no	no	no	no	no	no	NA	no	NA	NA	no	no	NA	no	no	no	no	no	no	no	no	no	no	no	no	no	NA	no	no	NA	no	no	no	no	no	no	no	no
1632	cg01206394	no	no	no	no	no	no	NA	no	no	no	no	no	no	no	no	NA	no	no	no	no	island	no	no	no	no	no	no	no	no	no	no	no	no	no	no	no	no	no	no	no	no	no	no	island	no	no	no	no
1633	cg01206957	no	no	no	no	no	no	no	no	no	no	no	no	no	no	no	no	no	no	no	no	no	no	no	no	no	no	no	NA	no	no	no	no	no	no	NA	no	no	no	no	no	no	no	no	no	no	no	no	no
1634	cg01208948	no	no	no	no	no	no	no	no	no	no	no	no	no	no	no	NA	no	no	no	no	no	no	no	no	no	no	island	no	no	no	no	no	no	no	no	no	no	no	no	no	no	no	no	no	NA	no	no	no
1635	cg01209550	island	island	island	island	island	no	island	island	island	NA	NA	island	no	no	no	island	island	island	NA	NA	island	island	NA	island	island	island	island	island	island	NA	NA	NA	island	island	island	island	NA	no	island	island	island	island	island	island	NA	no	no	island
1636	cg01209857	no	no	NA	no	NA	no	no	NA	NA	no	NA	no	no	no	no	NA	no	no	no	no	no	no	no	no	no	NA	no	no	no	no	no	no	no	no	no	no	no	NA	no	no	no	no	no	no	NA	NA	NA	no
1637	cg01211097	NA	NA	NA	NA	NA	NA	NA	NA	NA	NA	NA	NA	NA	NA	NA	NA	NA	NA	NA	NA	NA	NA	NA	no	NA	NA	NA	NA	NA	NA	NA	NA	NA	NA	NA	NA	NA	NA	NA	NA	NA	no	NA	NA	NA	NA	NA	NA
1638	cg01211648	no	no	no	no	no	no	NA	no	no	no	no	no	no	no	no	NA	no	no	no	no	no	no	no	no	no	no	no	no	no	no	no	no	no	no	island	no	no	no	no	no	no	no	no	NA	no	no	no	NA
1639	cg01212216	no	no	no	no	no	island	no	no	no	NA	NA	no	NA	NA	NA	no	NA	NA	no	no	no	no	no	no	no	no	no	NA	no	NA	no	NA	no	no	no	no	no	no	no	no	no	no	no	island	NA	no	no	no
1640	cg01213012	no	no	NA	no	no	no	no	no	no	no	no	no	no	no	NA	no	NA	no	no	no	no	no	no	no	no	NA	no	no	no	NA	no	no	no	no	NA	no	no	no	no	island	no	no	no	no	no	no	no	no
1641	cg01213047	no	no	no	no	no	no	no	no	no	no	no	NA	no	no	no	NA	no	no	no	no	no	no	no	no	no	no	no	no	no	no	no	NA	no	no	NA	no	NA	no	no	no	no	no	NA	no	no	no	no	no
1642	cg01213247	no	no	no	no	no	no	NA	no	no	no	no	no	no	no	no	no	no	no	no	no	no	no	no	no	no	no	no	no	no	no	no	no	no	no	no	no	no	no	no	no	no	no	no	no	no	no	no	no
1643	cg01213941	no	no	no	no	no	NA	no	no	no	NA	no	no	no	no	no	NA	no	no	no	no	no	no	no	NA	no	no	no	no	no	no	no	no	NA	NA	NA	no	no	no	no	no	no	no	no	NA	no	no	no	no
1644	cg01214458	island	island	island	island	island	island	island	island	island	island	NA	island	island	island	island	island	no	island	no	island	island	island	island	island	island	island	island	island	no	NA	no	island	island	island	island	island	island	island	island	island	island	island	island	island	NA	island	island	island
1645	cg01220605	island	island	island	island	no	island	island	island	island	island	island	island	island	island	island	island	island	island	island	island	island	island	island	island	island	island	island	island	NA	island	island	island	island	island	island	island	NA	island	island	island	island	island	no	island	island	island	island	island
1646	cg01220800	no	no	island	no	no	no	no	no	no	no	no	no	no	no	no	NA	no	no	NA	NA	NA	no	no	no	no	island	NA	no	no	island	no	island	no	no	no	no	NA	NA	no	NA	no	no	no	NA	NA	no	no	no
1647	cg01221637	NA	island	NA	NA	NA	NA	NA	island	NA	NA	NA	NA	NA	NA	NA	NA	island	NA	NA	NA	NA	NA	NA	island	island	NA	NA	NA	island	NA	island	NA	NA	island	NA	island	NA	NA	island	NA	island	island	island	NA	NA	NA	NA	island
1648	cg01222249	no	no	no	no	no	no	no	no	no	no	NA	no	no	no	no	no	no	no	no	no	no	no	no	no	no	no	no	no	no	NA	no	no	no	no	no	no	no	no	no	no	no	no	no	no	no	no	no	no
1649	cg01223055	no	no	no	no	no	no	no	no	no	no	no	no	no	no	NA	no	no	no	no	no	no	no	no	no	no	no	no	no	no	no	no	no	no	no	no	no	no	no	no	no	no	no	no	no	no	no	no	no
1650	cg01224972	no	no	no	no	NA	NA	NA	NA	no	no	no	no	no	no	no	NA	no	no	NA	NA	no	NA	no	no	no	no	no	no	no	no	no	no	NA	no	NA	no	no	no	NA	no	no	no	NA	no	NA	NA	no	no
1651	cg01225942	no	no	NA	NA	no	no	no	no	NA	no	NA	no	island	no	no	no	no	no	NA	no	no	no	no	no	no	NA	no	NA	no	NA	no	no	no	no	no	no	NA	NA	no	no	no	no	no	no	NA	NA	NA	NA
1652	cg01227169	no	no	no	no	no	no	no	NA	no	no	NA	no	no	no	no	no	no	no	no	no	no	no	NA	no	no	no	no	no	no	no	no	no	no	no	no	no	no	no	no	no	no	no	no	no	no	no	no	no
1653	cg01227261	no	no	no	no	no	no	NA	no	no	no	no	no	no	no	no	NA	no	no	no	no	no	no	no	no	no	no	no	no	no	no	no	no	no	no	NA	no	no	no	no	NA	no	no	no	no	no	no	no	no
1654	cg01227361	no	no	no	no	no	no	NA	no	no	NA	no	no	no	no	no	NA	no	no	NA	no	no	no	no	no	no	no	island	no	no	no	NA	no	no	NA	no	no	NA	no	no	no	NA	no	no	no	no	no	no	no
1655	cg01228014	no	no	no	no	NA	no	NA	no	no	no	no	no	no	no	no	no	no	no	NA	NA	no	no	NA	no	NA	no	no	no	no	no	no	no	no	no	no	no	NA	no	no	NA	no	no	no	NA	no	no	no	no
1656	cg01229752	NA	no	NA	no	NA	no	no	no	NA	no	no	no	NA	NA	no	no	NA	no	no	no	no	no	no	no	no	NA	no	NA	NA	NA	NA	NA	no	no	no	no	NA	NA	no	no	no	no	NA	no	NA	NA	NA	no
1657	cg01232138	no	no	island	island	no	no	NA	island	no	island	island	island	island	island	island	island	no	island	island	island	island	island	island	island	island	island	NA	island	no	island	NA	island	island	island	island	island	island	no	island	island	island	island	island	island	island	no	no	island
1658	cg01232381	no	no	no	no	no	NA	NA	NA	no	no	no	no	no	no	NA	NA	no	no	NA	no	no	no	no	no	no	NA	NA	no	no	NA	NA	NA	no	no	no	no	no	no	no	NA	no	no	no	NA	no	no	no	no
1659	cg01232762	no	no	NA	no	no	no	NA	no	no	no	NA	no	no	no	no	no	no	no	no	no	no	no	no	no	no	NA	no	no	no	no	no	no	no	no	no	no	no	NA	no	no	no	no	no	no	no	no	no	no
1660	cg01233692	no	no	NA	island	no	no	no	island	no	no	island	NA	no	no	NA	island	NA	island	NA	NA	no	no	no	no	NA	NA	no	no	no	NA	NA	NA	no	no	island	NA	island	no	no	no	no	no	no	no	no	no	no	NA
1661	cg01234044	island	no	NA	no	island	NA	no	island	no	NA	no	island	island	island	island	island	island	island	NA	island	NA	no	island	no	no	NA	NA	island	no	no	no	NA	island	no	NA	island	island	no	island	island	no	island	NA	island	island	no	no	island
1662	cg01234063	NA	NA	NA	NA	NA	NA	NA	NA	NA	NA	NA	NA	NA	NA	NA	NA	NA	NA	NA	NA	island	NA	NA	island	NA	NA	NA	NA	NA	NA	NA	NA	NA	NA	NA	NA	NA	NA	island	NA	NA	island	island	NA	NA	NA	NA	NA
1663	cg01234945	no	no	no	no	NA	NA	no	no	no	no	no	no	no	no	no	NA	no	no	NA	NA	no	no	no	no	no	no	no	no	no	no	NA	no	no	no	no	no	no	no	no	no	no	no	no	no	no	no	no	no
1664	cg01235968	island	no	no	no	no	island	no	no	no	no	island	island	island	no	no	island	island	island	NA	island	island	no	island	NA	no	island	island	island	island	island	island	island	island	island	no	island	NA	no	island	island	island	island	island	island	island	no	no	island
1665	cg01236822	no	no	no	no	no	no	no	no	NA	no	no	NA	no	no	no	no	no	no	no	no	no	no	no	no	no	no	no	no	no	no	NA	no	no	no	no	NA	no	NA	no	no	no	no	NA	no	no	no	NA	no
1666	cg01238435	NA	NA	NA	no	NA	no	no	no	no	no	no	NA	NA	NA	no	no	NA	no	NA	no	no	no	no	no	no	NA	no	NA	NA	no	NA	no	NA	no	NA	NA	no	no	no	no	no	no	no	NA	NA	no	no	NA
1667	cg01238824	no	NA	NA	no	NA	no	NA	no	no	no	no	no	no	no	no	NA	no	no	NA	NA	NA	no	NA	no	no	NA	no	NA	no	NA	no	no	no	no	NA	no	NA	no	no	NA	NA	no	no	NA	NA	no	no	no
1668	cg01239560	no	no	NA	no	no	no	NA	no	no	NA	NA	no	NA	NA	NA	NA	no	NA	NA	NA	no	no	no	no	no	NA	no	NA	no	no	no	NA	no	no	NA	no	no	no	no	NA	no	no	no	no	NA	no	no	no
1669	cg01239622	no	no	no	NA	no	no	no	no	no	no	no	no	NA	no	no	no	no	no	NA	island	island	no	NA	island	no	no	no	no	no	NA	no	island	no	no	island	no	no	no	no	no	no	no	no	island	NA	no	no	no
1670	cg01239827	no	island	no	no	NA	no	NA	NA	no	no	no	no	NA	NA	no	NA	no	no	NA	island	island	island	no	no	no	no	NA	no	NA	island	no	no	island	island	NA	no	no	no	no	no	island	no	no	no	no	no	no	island
1671	cg01240843	no	no	NA	no	no	no	NA	no	no	no	no	no	no	no	no	no	no	no	no	no	no	NA	no	NA	no	no	no	no	no	no	no	no	no	no	no	no	no	no	no	NA	no	no	no	no	no	no	no	NA
1672	cg01241756	no	no	no	no	NA	no	no	NA	no	NA	NA	no	no	no	NA	NA	no	NA	NA	no	no	NA	no	no	no	no	NA	NA	no	no	NA	no	no	no	NA	no	NA	no	NA	no	no	no	no	no	NA	no	no	no
1673	cg01241934	no	no	NA	no	no	no	no	NA	no	no	no	no	no	no	no	NA	no	no	NA	NA	no	no	NA	no	no	NA	no	NA	no	no	no	no	no	no	no	no	NA	no	no	NA	no	no	no	NA	NA	no	no	no
1674	cg01242319	no	no	no	no	no	no	NA	no	no	no	no	no	NA	NA	no	no	no	no	NA	no	no	no	no	no	no	NA	NA	no	no	no	NA	no	no	no	NA	no	island	no	no	no	no	no	no	island	NA	no	no	no
1675	cg01243072	NA	NA	NA	NA	NA	NA	NA	NA	NA	NA	NA	NA	NA	NA	NA	NA	NA	NA	NA	NA	island	NA	NA	NA	NA	NA	NA	NA	NA	NA	NA	NA	NA	NA	NA	NA	NA	NA	NA	NA	NA	island	island	NA	NA	NA	NA	NA
1676	cg01243266	no	NA	no	NA	no	no	NA	no	NA	NA	NA	no	no	NA	NA	no	no	NA	no	no	island	no	no	NA	no	no	NA	no	NA	NA	NA	no	no	NA	no	no	no	NA	NA	NA	no	island	island	no	island	NA	NA	island
1677	cg01243312	no	no	no	no	no	no	no	no	no	no	no	no	no	no	no	NA	no	no	no	no	no	no	no	no	no	no	no	no	no	no	no	no	no	no	no	no	no	no	no	no	no	no	no	no	no	no	no	no
1678	cg01243922	no	no	no	NA	no	no	NA	no	NA	NA	NA	no	NA	NA	NA	no	no	NA	NA	no	no	no	no	no	no	no	no	no	no	NA	no	no	no	no	no	no	no	NA	no	no	no	no	no	no	NA	NA	NA	no
1679	cg01244841	no	no	no	NA	NA	no	NA	NA	NA	no	no	no	NA	NA	no	NA	no	no	NA	NA	NA	no	no	NA	NA	no	no	NA	NA	NA	NA	NA	NA	NA	NA	no	NA	NA	no	NA	NA	no	no	NA	NA	NA	NA	NA
1680	cg01245471	island	island	island	island	island	island	island	island	no	island	island	island	island	island	island	island	island	island	NA	island	island	island	island	island	island	island	island	no	island	island	island	island	island	island	island	island	island	island	island	island	island	island	island	island	island	island	island	island
1681	cg01246498	no	no	no	no	no	no	no	no	no	no	no	no	no	NA	no	NA	no	no	island	island	no	no	no	no	no	no	no	no	no	no	no	no	no	no	no	no	no	no	no	island	no	no	no	no	no	no	no	no
1682	cg01246749	no	no	no	no	NA	NA	no	island	no	no	no	no	NA	NA	island	NA	no	no	no	no	island	no	NA	no	NA	island	island	no	no	island	no	island	no	no	NA	no	no	no	no	no	no	no	no	island	no	no	no	NA
1683	cg01247852	no	no	NA	no	no	NA	no	no	no	no	no	no	no	no	no	no	no	no	NA	no	no	no	no	NA	NA	NA	no	no	no	NA	NA	no	no	no	island	no	no	no	NA	no	no	no	no	NA	no	no	no	no
1684	cg01248517	no	no	NA	no	no	NA	no	no	no	no	no	NA	no	no	no	NA	no	no	NA	no	no	no	no	no	no	no	no	no	no	no	no	no	no	no	no	NA	no	no	no	no	no	no	no	no	no	no	no	no
1685	cg01250422	no	no	no	no	no	no	no	no	no	NA	no	NA	no	no	NA	no	no	no	no	no	no	no	no	no	no	no	NA	no	no	NA	no	NA	NA	NA	NA	no	no	no	no	no	no	no	no	no	no	no	no	no
1686	cg01251574	no	no	NA	NA	no	no	NA	NA	NA	NA	NA	no	NA	NA	no	NA	no	NA	no	no	NA	NA	no	NA	no	NA	NA	NA	no	no	NA	no	no	NA	no	no	NA	NA	no	no	no	no	no	NA	no	NA	NA	no
1687	cg01252496	NA	NA	NA	NA	NA	NA	NA	NA	NA	NA	NA	NA	NA	NA	NA	NA	NA	NA	NA	NA	no	NA	NA	no	NA	NA	NA	NA	NA	NA	NA	NA	NA	NA	NA	NA	NA	NA	no	NA	NA	no	no	NA	NA	NA	NA	NA
1688	cg01252899	no	NA	no	no	NA	NA	NA	no	no	NA	NA	no	no	no	NA	NA	no	NA	NA	no	NA	NA	no	no	NA	no	no	NA	no	island	no	island	island	no	NA	no	no	no	no	no	no	no	no	no	no	no	no	no
1689	cg01253807	no	NA	no	no	no	no	NA	no	no	no	no	NA	no	no	no	NA	no	no	no	no	no	no	no	no	no	no	no	no	no	no	no	no	no	no	no	no	no	no	no	no	no	no	no	no	no	no	no	no
1690	cg01253880	no	no	no	no	no	no	no	no	no	no	no	no	no	no	no	no	no	no	no	no	no	no	no	no	no	no	no	no	no	NA	no	no	no	no	no	no	no	no	no	no	no	no	no	no	no	no	no	no
1691	cg01254459	island	island	NA	island	island	island	island	NA	island	island	NA	island	island	island	island	NA	island	NA	NA	island	island	island	island	island	island	NA	island	island	island	island	island	island	island	island	island	island	island	island	island	island	island	island	island	island	island	island	island	NA
1692	cg01255766	no	no	no	no	no	no	no	no	no	no	no	no	no	no	no	no	no	no	no	no	no	no	no	no	no	no	no	no	no	no	no	no	no	no	island	no	no	no	no	no	no	no	no	no	no	no	no	no
1693	cg01255800	island	island	island	island	no	island	island	no	island	island	island	island	no	no	no	NA	island	island	NA	NA	island	no	NA	island	island	island	no	no	island	island	no	island	island	island	island	island	NA	island	island	NA	island	island	no	NA	NA	island	island	island
1694	cg01257520	no	no	NA	no	no	NA	NA	no	no	no	no	NA	no	no	no	NA	no	no	NA	NA	island	NA	NA	island	no	NA	no	NA	NA	no	no	island	no	no	NA	no	NA	NA	no	NA	no	island	NA	NA	NA	NA	NA	no
1695	cg01257828	island	no	island	no	no	no	island	no	no	NA	NA	island	NA	island	island	NA	island	NA	NA	island	island	NA	island	island	island	island	no	island	NA	NA	island	island	island	NA	NA	island	NA	no	island	island	NA	island	island	island	NA	no	no	island
1696	cg01258695	no	no	island	no	no	no	no	no	no	NA	no	NA	no	no	no	NA	no	no	no	island	no	no	no	no	no	island	no	no	no	no	no	no	no	no	NA	no	NA	no	no	NA	no	no	no	NA	island	no	no	no
1697	cg01258963	no	no	no	NA	no	NA	no	no	NA	no	no	NA	no	no	no	NA	no	no	island	island	no	no	no	no	no	no	no	no	no	no	no	no	no	no	NA	no	NA	NA	no	no	no	no	no	no	no	NA	NA	no
1698	cg01260478	no	no	no	no	no	no	NA	no	no	no	no	no	no	no	no	NA	no	no	no	no	no	no	no	no	no	no	NA	no	no	no	no	no	no	no	no	no	no	no	no	no	no	no	no	no	no	no	no	no
1699	cg01261238	no	no	NA	NA	NA	no	no	no	NA	no	no	no	NA	NA	NA	NA	no	no	no	no	no	no	NA	NA	no	NA	NA	NA	no	no	no	NA	no	NA	no	no	no	NA	no	no	NA	no	NA	no	no	NA	NA	no
1700	cg01261503	NA	NA	NA	NA	NA	NA	NA	NA	NA	NA	NA	NA	NA	NA	NA	NA	NA	NA	NA	NA	NA	NA	NA	NA	NA	NA	NA	NA	NA	NA	NA	NA	NA	NA	NA	NA	NA	NA	no	NA	NA	no	NA	NA	NA	NA	NA	NA
1701	cg01261613	no	no	no	no	no	no	no	no	no	no	no	no	no	no	no	NA	no	no	no	no	no	no	no	no	no	no	no	no	no	no	no	no	no	no	no	no	no	no	no	no	no	no	no	no	no	no	no	no
1702	cg01262663	no	NA	no	no	no	no	NA	no	island	no	NA	NA	no	no	no	NA	no	no	island	island	no	no	no	NA	no	no	no	no	no	no	no	NA	NA	no	NA	NA	no	no	no	no	no	no	no	island	island	no	no	no
1703	cg01262913	NA	NA	NA	NA	NA	NA	NA	no	NA	NA	NA	NA	NA	NA	NA	NA	NA	NA	NA	NA	NA	NA	NA	no	NA	NA	NA	NA	NA	NA	NA	NA	NA	NA	NA	NA	NA	NA	no	NA	NA	no	no	NA	NA	NA	NA	NA
1704	cg01263679	no	no	island	no	no	no	no	no	no	NA	NA	no	no	no	NA	no	no	NA	island	island	island	no	island	no	no	no	island	no	no	no	no	no	no	no	no	no	island	no	no	island	no	no	island	island	no	no	no	no
1705	cg01264497	no	no	no	NA	no	no	NA	no	NA	NA	NA	NA	NA	NA	NA	no	no	NA	no	no	no	no	no	no	no	NA	NA	no	no	no	NA	no	no	no	no	no	no	NA	no	NA	no	no	no	no	no	NA	NA	NA
1706	cg01266390	no	no	no	no	no	NA	NA	no	no	no	no	NA	no	no	no	no	no	no	no	no	no	no	no	no	no	no	NA	NA	no	NA	no	NA	no	no	NA	NA	no	no	no	no	no	no	no	no	no	no	no	no
1707	cg01266508	no	island	no	island	no	no	NA	no	island	NA	NA	no	island	island	no	no	no	no	island	island	island	no	island	no	no	NA	island	no	no	no	no	no	no	no	no	no	NA	island	no	island	no	no	no	NA	NA	island	NA	no
1708	cg01267062	no	no	no	no	no	no	NA	no	no	no	no	no	no	no	no	NA	no	no	no	no	no	no	no	no	no	no	no	no	no	no	no	no	no	no	no	no	NA	no	NA	no	no	no	no	no	no	no	no	no
1709	cg01267365	island	no	island	NA	no	no	no	no	no	island	no	island	island	no	no	no	no	no	NA	no	no	island	NA	NA	NA	NA	no	no	no	NA	no	island	island	no	island	island	NA	island	no	no	no	no	island	NA	NA	no	island	island
1710	cg01268650	no	no	no	no	no	no	NA	no	NA	no	NA	no	no	no	no	NA	no	no	no	no	NA	NA	no	no	no	no	no	no	no	no	no	no	no	no	no	no	NA	NA	no	NA	no	no	no	no	NA	NA	NA	NA
1711	cg01268748	no	no	no	no	no	no	no	NA	no	no	no	no	island	island	no	no	no	no	no	no	no	no	no	no	no	no	no	no	no	no	no	no	no	no	no	no	no	no	no	no	no	island	no	no	no	no	no	no
1712	cg01268872	NA	NA	NA	NA	NA	NA	NA	NA	NA	NA	NA	NA	NA	NA	NA	NA	NA	NA	NA	NA	NA	NA	NA	no	NA	no	NA	no	NA	no	no	NA	NA	NA	NA	NA	NA	NA	no	NA	NA	no	no	no	NA	NA	NA	NA
1713	cg01270409	no	no	no	no	no	no	no	no	no	no	no	NA	no	no	no	no	no	no	NA	NA	no	no	no	no	no	no	no	no	no	NA	no	no	no	no	no	no	no	no	no	no	no	no	NA	no	NA	no	no	no
1714	cg01272334	no	no	NA	no	no	no	no	no	no	no	NA	NA	no	no	no	no	no	no	no	no	no	NA	no	no	no	NA	no	no	no	no	no	NA	no	no	NA	NA	no	NA	no	no	no	no	no	NA	NA	no	no	NA
1715	cg01272490	no	no	no	no	NA	island	no	island	no	no	no	no	no	no	no	island	no	no	no	no	no	no	NA	no	island	no	no	no	no	no	island	no	no	no	no	no	no	no	no	island	no	no	no	island	no	no	no	no
1716	cg01273180	no	NA	island	no	no	no	no	no	no	no	no	no	no	no	no	NA	no	no	no	no	no	no	no	no	no	no	no	island	no	no	no	no	no	no	no	no	no	no	no	no	no	no	no	no	no	no	no	no
1717	cg01273460	no	no	no	NA	no	NA	NA	no	no	no	no	no	no	no	no	no	no	no	NA	NA	no	no	no	no	no	no	no	no	no	no	no	NA	no	no	NA	no	no	no	no	no	no	no	no	no	no	no	no	no
1718	cg01273518	no	no	no	no	NA	no	no	no	no	NA	NA	NA	no	no	NA	no	no	NA	no	no	no	no	no	NA	no	no	no	no	no	no	no	no	no	no	no	NA	island	no	no	no	no	no	no	no	no	no	no	no
1719	cg01275157	island	island	island	island	island	island	island	island	island	island	island	island	NA	island	island	NA	island	island	NA	island	island	island	island	island	island	island	island	NA	island	island	island	island	island	island	island	island	island	island	island	island	island	island	island	island	island	island	island	island
1720	cg01275810	no	no	no	NA	NA	NA	no	NA	NA	no	no	NA	NA	NA	no	NA	no	no	NA	NA	no	no	NA	no	NA	no	no	NA	NA	NA	no	no	no	NA	NA	no	no	NA	no	NA	no	no	no	no	no	NA	NA	no
1721	cg01276922	NA	no	no	no	no	no	no	no	no	no	no	NA	no	no	no	no	NA	no	NA	NA	no	no	no	no	NA	no	no	no	no	NA	no	no	no	no	no	no	no	no	no	no	no	no	no	NA	no	no	no	no
1722	cg01277258	no	no	NA	no	no	no	NA	no	no	no	no	no	no	no	no	no	no	no	NA	NA	no	no	no	no	no	NA	no	no	no	no	no	NA	no	no	no	no	no	no	no	no	no	no	no	no	no	no	no	no
1723	cg01279020	no	no	NA	no	no	NA	no	no	no	no	no	NA	no	no	no	no	no	no	NA	NA	no	no	NA	no	no	NA	no	no	no	no	no	NA	no	no	no	NA	NA	no	no	NA	no	no	no	no	NA	no	no	no
1724	cg01280724	no	no	no	no	no	no	no	no	NA	no	no	no	no	no	no	no	no	no	no	no	no	NA	no	no	no	no	no	no	no	no	no	no	no	no	no	no	NA	NA	NA	NA	no	no	no	no	no	NA	NA	no
1725	cg01280744	no	no	no	no	no	no	NA	no	no	no	no	no	no	no	no	no	no	no	no	no	no	no	no	no	no	no	no	no	no	no	no	no	no	no	no	no	no	no	no	no	no	no	no	no	no	no	no	no
1726	cg01284284	no	no	no	no	no	no	no	no	no	no	no	no	no	no	no	no	no	no	no	no	no	no	no	no	NA	no	NA	no	no	no	no	no	no	no	no	no	NA	no	no	no	no	no	no	no	no	no	no	NA
1727	cg01286580	no	no	no	no	no	no	NA	no	no	no	no	no	no	no	no	no	no	no	no	no	no	no	no	no	no	no	no	NA	no	no	no	no	no	no	no	no	NA	no	no	NA	no	no	no	no	NA	no	no	no
1728	cg01288470	NA	NA	NA	NA	NA	no	NA	NA	NA	NA	NA	NA	NA	NA	NA	NA	NA	NA	NA	NA	NA	NA	no	NA	NA	NA	NA	NA	NA	no	NA	NA	island	NA	NA	NA	NA	NA	no	NA	NA	no	no	NA	no	NA	NA	NA
1729	cg01290613	island	island	island	island	island	island	NA	island	island	NA	island	island	island	NA	island	island	island	island	NA	island	island	island	island	island	island	NA	NA	island	island	NA	NA	island	island	island	island	island	NA	island	NA	island	island	island	island	island	NA	island	island	island
1730	cg01291262	NA	NA	NA	NA	NA	NA	NA	NA	NA	NA	NA	NA	NA	NA	NA	NA	NA	NA	NA	NA	NA	NA	NA	NA	NA	NA	NA	NA	NA	NA	NA	NA	NA	NA	NA	NA	NA	NA	NA	NA	NA	no	NA	NA	NA	NA	NA	NA
1731	cg01292679	island	island	island	island	island	island	island	island	island	island	island	island	island	island	island	island	island	island	no	no	no	island	island	no	island	island	island	no	island	island	island	no	island	island	island	island	island	island	no	island	island	no	no	island	island	island	no	island
1732	cg01292864	no	no	no	no	no	no	no	no	NA	no	no	no	no	no	no	no	no	no	no	no	no	no	no	no	no	no	no	no	no	no	no	no	NA	no	island	no	no	no	no	no	no	no	no	no	no	NA	NA	no
1733	cg01293271	NA	NA	NA	NA	NA	NA	NA	NA	NA	NA	NA	NA	NA	NA	NA	NA	NA	NA	NA	NA	no	NA	NA	no	NA	NA	NA	NA	NA	NA	NA	NA	NA	NA	NA	NA	NA	NA	no	NA	NA	no	no	NA	NA	NA	NA	NA
1734	cg01293622	no	no	no	no	no	NA	NA	no	no	no	no	no	no	no	no	no	no	no	NA	no	no	no	no	no	no	no	no	no	no	NA	no	NA	no	no	no	no	no	no	no	no	no	no	no	no	NA	no	no	no
1735	cg01293647	no	no	island	no	no	no	no	no	no	NA	no	no	NA	no	no	island	no	no	NA	island	island	no	no	island	no	island	no	no	no	no	no	island	no	no	island	no	NA	no	no	island	no	no	no	island	island	no	no	no
1736	cg01293763	island	NA	island	island	island	island	island	island	island	island	island	island	island	NA	island	island	island	island	NA	island	island	island	island	island	island	island	island	NA	island	island	island	island	island	island	island	island	island	island	NA	island	island	island	island	island	NA	island	island	island
1737	cg01294450	no	no	no	no	no	no	no	no	no	no	no	no	no	no	no	NA	no	no	no	no	no	no	no	no	no	no	no	no	no	no	no	no	no	no	NA	no	no	no	no	no	no	no	no	no	no	no	no	no
1738	cg01294452	no	no	NA	no	no	no	NA	no	no	no	no	no	no	no	no	NA	no	no	NA	NA	no	no	NA	no	no	NA	no	no	no	no	no	no	no	no	no	no	NA	no	NA	NA	no	no	no	NA	NA	no	no	no
1739	cg01296942	no	no	no	no	no	no	NA	no	no	no	no	no	no	no	no	no	no	no	island	island	no	no	island	no	no	no	no	no	no	no	no	no	no	no	no	no	NA	no	no	NA	no	no	no	NA	no	no	no	no
1740	cg01297276	no	no	NA	no	no	no	no	no	no	no	NA	no	no	no	no	no	no	no	no	no	no	no	no	NA	no	no	no	no	no	no	no	NA	no	no	no	no	no	no	no	no	no	no	no	no	no	no	no	no
1741	cg01298452	no	no	NA	no	no	no	no	no	no	no	no	no	no	no	no	NA	no	no	no	no	no	no	no	no	no	no	no	no	no	no	no	no	no	no	no	no	NA	no	no	no	no	no	no	no	no	no	no	no
1742	cg01301023	no	NA	no	no	no	no	NA	no	no	no	no	no	no	NA	no	NA	no	no	no	no	no	no	no	no	NA	no	no	NA	no	no	NA	no	no	no	no	no	no	no	no	no	no	no	no	no	no	no	no	no
1743	cg01301067	no	no	no	NA	NA	NA	NA	NA	NA	no	no	no	no	no	no	no	no	no	no	no	NA	no	no	no	NA	no	NA	no	no	NA	no	NA	no	no	NA	no	no	NA	NA	NA	no	no	no	no	no	NA	NA	no
1744	cg01301138	no	NA	island	island	island	no	NA	no	island	island	island	no	island	island	island	NA	no	island	NA	island	island	island	island	island	island	island	island	NA	no	island	island	island	no	island	island	no	island	island	island	island	island	island	island	island	island	island	island	no
1745	cg01301326	island	island	island	NA	NA	NA	NA	NA	island	NA	island	island	island	island	island	NA	no	island	NA	island	island	island	island	island	island	island	island	NA	island	NA	island	island	island	NA	NA	island	island	island	island	island	island	island	island	island	island	island	island	island
1746	cg01301379	no	no	no	no	no	no	NA	no	no	no	no	no	no	no	no	island	no	no	no	no	no	no	no	no	no	no	no	no	no	no	no	island	no	no	island	no	no	no	no	no	no	no	no	island	island	no	no	no
1747	cg01302905	no	no	no	no	no	no	NA	no	no	no	no	no	no	no	no	no	no	no	no	no	no	no	no	no	no	no	no	no	no	no	NA	no	no	no	no	no	no	no	no	no	no	no	no	no	NA	no	no	no
1748	cg01304040	NA	NA	NA	NA	NA	NA	NA	NA	NA	NA	NA	NA	NA	NA	NA	NA	NA	NA	NA	NA	NA	NA	NA	NA	NA	NA	NA	NA	NA	NA	NA	NA	NA	NA	NA	NA	NA	NA	no	NA	NA	no	NA	NA	NA	NA	NA	NA
1749	cg01307387	NA	NA	island	no	no	island	island	no	no	island	island	NA	no	no	island	island	NA	island	NA	NA	no	NA	NA	island	island	NA	NA	island	NA	NA	no	no	NA	island	NA	NA	island	no	no	island	island	no	no	island	NA	no	no	NA
1750	cg01307652	island	NA	island	NA	island	island	island	island	island	NA	NA	island	NA	NA	island	island	island	NA	NA	NA	island	island	NA	island	no	island	NA	island	island	NA	NA	NA	island	island	NA	island	NA	island	island	NA	island	island	island	NA	island	island	island	island
1751	cg01307653	no	no	NA	no	no	no	no	no	no	no	no	no	no	no	no	no	no	no	NA	no	no	no	no	no	no	NA	no	no	no	no	no	no	no	no	no	no	no	no	no	no	no	no	no	no	no	no	no	no
1752	cg01308925	no	no	island	no	no	no	no	no	no	no	no	no	no	no	no	NA	no	no	NA	NA	NA	no	NA	no	no	no	NA	no	no	no	no	no	no	no	NA	no	NA	no	NA	NA	no	no	no	island	no	no	no	no
1753	cg01309159	no	no	no	no	no	no	no	no	no	no	no	no	no	no	no	no	no	no	no	no	no	no	no	no	no	no	no	no	no	no	no	no	no	no	no	no	no	no	no	no	no	no	no	no	no	no	no	no
1754	cg01309929	island	island	no	NA	no	no	no	island	NA	island	no	island	island	island	no	no	island	no	island	no	island	no	no	island	no	no	NA	no	no	no	no	island	island	no	island	island	no	NA	no	no	no	no	no	no	no	NA	NA	NA
1755	cg01311296	no	no	no	no	no	no	no	no	no	no	no	no	NA	NA	no	no	no	no	no	no	no	no	no	no	NA	no	no	no	no	NA	no	no	no	no	no	no	no	no	no	no	no	no	no	NA	NA	no	no	no
1756	cg01312261	no	NA	no	no	no	no	NA	no	no	no	no	no	no	no	no	NA	no	no	no	no	no	no	no	no	no	NA	no	NA	no	NA	no	no	no	no	NA	no	NA	no	NA	no	no	no	no	no	NA	no	no	no
1757	cg01313856	no	no	no	no	no	NA	no	NA	NA	no	no	NA	no	no	no	NA	no	no	NA	NA	island	no	NA	NA	no	island	no	no	no	no	no	island	no	no	no	NA	NA	NA	NA	NA	no	no	no	island	NA	NA	NA	no
1758	cg01314094	island	island	island	island	island	island	island	island	island	island	island	island	island	island	island	NA	island	island	NA	island	island	island	island	island	island	island	island	island	island	island	island	NA	island	island	island	island	island	island	island	island	island	island	island	island	island	island	island	island
1759	cg01314454	no	no	no	no	no	no	no	no	no	no	no	island	no	no	no	no	no	no	no	no	no	no	no	no	no	no	no	no	no	no	no	no	no	no	no	no	no	no	no	no	no	no	no	island	no	no	no	no
1760	cg01314601	no	no	island	NA	no	no	no	no	no	no	no	NA	no	no	no	island	no	no	island	island	no	no	no	no	no	island	no	no	no	no	no	no	no	no	no	no	no	no	no	no	no	no	no	no	no	no	no	no
1761	cg01314755	no	no	no	NA	no	no	no	NA	NA	no	no	no	no	no	no	NA	no	no	no	no	no	NA	no	no	no	no	no	no	no	NA	no	no	no	no	no	no	no	NA	NA	no	no	no	NA	no	NA	NA	NA	NA
1762	cg01315721	no	no	island	no	island	no	no	no	no	no	no	no	island	no	no	island	no	no	NA	island	island	no	no	island	no	island	island	island	no	island	no	island	no	NA	island	no	island	no	no	island	NA	island	no	island	island	no	no	no
1763	cg01316866	no	no	no	no	no	island	no	island	no	no	no	no	no	no	no	island	no	no	no	no	no	no	no	no	no	no	no	no	no	no	no	no	no	no	no	no	no	no	island	no	no	island	island	island	island	no	no	no
1764	cg01316934	no	no	no	NA	no	no	no	no	NA	no	no	no	no	no	no	NA	no	no	NA	no	no	no	no	no	no	no	no	no	no	no	no	no	no	no	no	no	no	NA	no	no	no	no	no	NA	no	NA	NA	no
1765	cg01317356	no	no	NA	no	no	no	no	no	NA	NA	NA	no	no	no	NA	NA	no	NA	NA	NA	no	no	NA	no	no	NA	NA	NA	no	no	no	no	NA	no	no	no	NA	no	no	NA	no	no	no	no	no	no	no	no
1766	cg01319039	NA	no	no	no	no	NA	NA	no	no	NA	no	no	no	no	no	no	no	no	no	no	no	NA	no	NA	no	no	no	NA	no	NA	no	NA	no	no	NA	no	NA	no	no	NA	no	no	no	no	no	no	no	no
1767	cg01319431	no	no	no	no	no	no	NA	no	no	NA	NA	no	no	no	no	NA	no	no	NA	no	no	no	no	no	no	no	no	no	no	no	no	no	NA	NA	no	no	no	no	no	no	no	no	no	no	no	no	no	no
1768	cg01319626	island	island	island	island	island	NA	island	island	island	island	island	island	island	island	island	NA	island	island	NA	NA	island	island	island	island	island	island	island	island	island	island	island	island	island	island	NA	island	NA	island	island	island	island	island	island	island	NA	island	island	island
1769	cg01319629	NA	NA	no	NA	NA	NA	NA	NA	NA	NA	NA	NA	NA	NA	NA	NA	NA	NA	NA	NA	no	NA	no	no	NA	NA	NA	NA	NA	NA	no	NA	NA	NA	NA	NA	NA	NA	no	NA	NA	no	no	no	no	NA	NA	NA
1770	cg01320719	no	no	NA	no	no	no	no	no	no	no	NA	no	no	no	no	no	no	no	no	no	no	no	no	no	no	NA	no	NA	no	no	no	no	no	no	no	no	no	no	no	NA	no	no	no	no	NA	no	no	no
1771	cg01322554	no	no	NA	no	no	NA	no	no	no	no	no	no	no	no	no	no	no	no	NA	NA	no	no	NA	no	no	no	no	NA	no	NA	NA	NA	no	no	no	no	NA	no	no	NA	no	no	no	no	NA	no	no	no
1772	cg01324452	no	NA	island	island	no	no	island	island	no	no	no	no	NA	NA	no	island	no	no	island	no	island	island	no	NA	no	island	NA	island	island	NA	NA	no	NA	NA	island	no	NA	island	island	NA	island	island	island	island	island	no	no	NA
1773	cg01324791	no	no	island	no	no	NA	no	no	no	no	no	no	no	no	no	island	no	no	no	no	island	NA	no	no	no	NA	island	NA	no	NA	NA	island	NA	NA	island	no	no	no	island	no	NA	island	island	island	NA	NA	NA	no
1774	cg01324959	no	no	NA	no	no	island	NA	no	no	no	no	no	no	no	no	NA	no	no	no	no	no	no	no	no	no	NA	NA	NA	no	NA	no	no	no	no	no	no	no	no	no	no	no	no	no	no	no	no	no	no
1775	cg01325609	no	no	no	no	no	no	NA	no	NA	no	no	no	no	no	no	NA	no	no	no	no	no	no	no	no	no	no	no	NA	no	no	NA	NA	NA	no	no	no	no	NA	no	no	no	no	no	NA	no	NA	NA	no
1776	cg01326050	no	no	no	NA	NA	NA	no	NA	NA	no	no	no	no	no	no	NA	no	no	NA	NA	no	no	no	no	no	no	no	NA	no	NA	no	no	no	no	no	no	island	NA	no	island	no	no	no	NA	no	NA	NA	no
1777	cg01326399	no	no	NA	no	no	no	NA	no	no	no	no	no	no	no	no	NA	no	no	no	no	no	NA	no	no	no	NA	no	no	no	no	no	no	NA	no	NA	no	no	no	no	no	no	no	NA	no	NA	no	no	no
1778	cg01326566	NA	NA	no	NA	NA	NA	NA	NA	no	NA	NA	NA	no	no	no	island	NA	no	NA	NA	island	no	no	no	NA	no	no	no	NA	NA	no	NA	NA	no	no	NA	no	no	no	island	no	no	no	NA	no	no	no	NA
1779	cg01327047	no	no	no	no	NA	NA	NA	no	no	no	no	no	no	no	no	NA	no	no	NA	NA	no	no	NA	no	no	no	NA	no	no	no	NA	NA	no	no	no	no	NA	NA	no	no	no	no	no	no	no	NA	NA	NA
1780	cg01328691	no	no	no	no	NA	NA	no	no	no	no	no	no	no	no	no	NA	no	no	NA	NA	no	no	no	no	no	no	no	no	no	no	no	no	no	no	NA	no	no	NA	no	no	no	no	no	no	island	NA	NA	NA
1781	cg01328716	no	no	no	no	no	no	no	no	no	no	no	no	no	no	no	no	no	no	no	no	no	no	no	no	no	no	no	no	no	no	no	NA	no	no	no	no	no	NA	no	no	no	no	no	no	no	NA	NA	no
1782	cg01328839	no	no	no	no	no	no	no	no	no	no	no	no	no	no	no	no	no	no	NA	NA	no	no	no	no	no	no	no	no	no	NA	NA	NA	no	no	no	no	no	no	no	no	no	no	no	no	no	no	no	no
1783	cg01329059	island	island	island	island	island	island	island	island	island	no	island	NA	island	island	island	island	island	island	island	island	island	island	island	island	island	island	island	NA	island	island	NA	island	island	island	island	island	island	island	island	island	island	island	island	island	island	island	island	island
1784	cg01329421	island	island	island	island	island	island	island	island	island	island	island	island	island	island	island	island	no	island	NA	island	island	island	island	island	island	island	NA	island	island	island	NA	island	island	island	island	island	island	island	island	island	island	island	island	island	island	island	island	island
1785	cg01329441	no	no	no	no	no	no	no	no	no	no	no	no	no	no	no	no	no	no	no	no	NA	no	no	no	no	no	no	no	no	no	no	no	no	no	no	no	no	no	NA	no	no	no	no	no	no	no	no	no
1786	cg01329995	no	no	NA	no	no	no	NA	no	no	no	no	no	NA	NA	no	no	no	no	island	island	no	no	no	no	no	NA	NA	NA	no	no	no	no	no	no	no	no	island	no	no	NA	no	no	no	no	NA	no	no	no
1787	cg01330940	no	NA	no	no	no	NA	no	no	no	no	NA	no	no	no	no	NA	no	NA	no	no	no	no	no	no	no	NA	NA	no	no	NA	no	no	no	no	NA	no	no	no	no	no	no	no	no	no	no	no	no	no
1788	cg01332968	no	NA	NA	no	no	no	no	no	NA	no	NA	no	no	no	no	no	no	no	NA	no	no	no	no	no	no	no	NA	NA	no	no	no	NA	no	no	NA	no	no	NA	no	no	no	no	no	no	no	NA	NA	no
1789	cg01333192	no	no	no	no	no	no	NA	no	no	no	no	no	no	no	no	no	no	no	no	no	no	no	NA	no	no	no	no	no	no	NA	NA	NA	no	no	no	no	no	no	no	no	no	no	no	no	NA	no	no	no
1790	cg01333334	NA	no	no	NA	no	no	no	no	NA	NA	NA	no	no	NA	no	no	NA	NA	no	no	no	no	no	no	no	no	NA	no	no	no	no	no	NA	no	no	no	no	NA	no	no	no	no	no	no	no	NA	NA	no
1791	cg01334218	no	no	no	no	no	no	no	no	NA	no	no	no	no	no	no	NA	no	no	no	no	no	no	no	no	no	no	no	no	no	no	no	no	no	NA	no	no	no	no	no	no	NA	no	no	no	no	no	no	no
1792	cg01334355	no	no	no	no	no	no	no	no	no	no	no	no	no	no	no	NA	no	no	island	island	no	no	island	no	no	no	no	no	no	no	no	no	no	no	no	no	no	no	no	no	no	no	no	no	no	no	no	no
1793	cg01334806	no	no	NA	no	no	no	NA	no	no	no	NA	no	no	no	no	NA	no	no	NA	NA	no	no	no	no	no	no	no	no	no	NA	no	NA	no	no	NA	no	NA	no	no	NA	no	no	no	no	no	no	no	NA
1794	cg01334830	no	no	NA	no	no	no	no	NA	no	no	no	no	no	no	no	no	no	no	no	no	no	no	NA	no	NA	NA	NA	no	no	no	no	NA	no	no	NA	no	NA	no	no	NA	no	no	no	NA	NA	no	no	no
1795	cg01335367	NA	NA	NA	NA	NA	NA	NA	NA	NA	NA	NA	NA	NA	NA	NA	NA	NA	NA	NA	NA	NA	NA	NA	no	NA	NA	NA	NA	NA	NA	NA	NA	NA	NA	NA	NA	NA	NA	NA	NA	NA	no	NA	NA	NA	NA	NA	NA
1796	cg01336022	no	no	no	no	NA	NA	no	no	no	no	no	no	no	no	no	no	no	no	island	island	no	no	NA	no	no	no	no	NA	no	no	no	no	no	no	no	no	no	no	no	no	no	no	no	no	NA	no	no	no
1797	cg01336082	no	no	no	NA	no	NA	no	no	no	no	no	no	no	no	no	no	no	no	no	no	no	no	no	no	no	no	no	no	no	NA	no	no	NA	no	NA	no	NA	no	NA	no	no	no	no	no	no	no	no	no
1798	cg01336859	no	no	no	no	NA	no	no	no	no	no	no	NA	no	no	no	no	no	no	no	no	no	no	no	no	no	no	no	no	no	no	no	no	no	no	no	no	no	no	no	no	no	no	no	no	no	no	no	no
1799	cg01337054	NA	no	no	no	island	no	no	no	NA	no	no	no	no	no	no	no	NA	no	NA	no	no	no	no	no	no	no	no	no	no	NA	no	no	no	NA	no	no	no	no	no	no	no	no	no	no	no	no	no	NA
1800	cg01337143	island	island	island	island	island	island	island	island	NA	island	island	island	island	island	NA	island	island	island	island	island	island	island	island	island	island	island	NA	NA	island	NA	island	island	NA	island	NA	NA	NA	NA	island	island	island	island	no	island	island	NA	NA	island
1801	cg01337511	no	no	no	no	no	no	NA	no	no	no	no	no	no	no	no	NA	no	no	no	no	no	no	no	no	no	no	island	no	no	no	no	no	no	no	no	no	no	no	no	no	no	no	no	no	island	NA	no	no
1802	cg01338393	NA	no	NA	no	NA	no	NA	no	no	no	no	no	no	no	no	NA	NA	no	NA	NA	no	no	no	NA	no	no	NA	NA	no	NA	NA	NA	NA	no	NA	no	NA	no	no	no	no	no	no	NA	NA	no	no	no
1803	cg01339203	island	no	island	island	island	no	no	island	no	island	island	island	island	no	no	island	island	island	island	island	island	no	island	island	island	island	island	NA	island	island	island	island	island	no	island	island	island	island	island	island	no	island	island	island	island	island	island	island
1804	cg01340046	no	no	no	no	no	no	NA	no	no	NA	NA	no	no	no	NA	NA	no	NA	NA	NA	no	no	no	no	no	NA	NA	no	no	no	NA	no	no	no	no	no	no	no	no	no	no	no	no	no	no	no	no	no
1805	cg01340118	no	no	no	no	no	no	NA	no	no	no	no	no	no	no	no	NA	no	no	no	no	no	no	no	no	no	no	no	no	no	no	no	no	no	no	no	no	no	no	no	no	no	no	no	no	no	no	no	no
1806	cg01340195	no	no	no	NA	NA	NA	NA	NA	no	no	NA	no	no	no	no	no	no	no	no	no	no	no	no	no	no	no	no	no	no	no	no	no	no	no	no	no	no	no	no	no	no	no	no	no	no	no	no	no
1807	cg01341452	no	no	no	NA	no	no	NA	no	no	no	no	no	no	no	no	no	no	no	NA	no	no	NA	no	no	no	no	NA	NA	no	no	no	no	no	no	no	no	no	no	no	no	no	no	no	no	NA	no	no	no
1808	cg01341696	no	no	no	no	NA	no	NA	no	no	NA	no	no	no	no	NA	NA	no	no	no	no	no	no	no	no	no	no	no	no	no	no	NA	no	no	no	no	no	no	no	no	NA	no	no	no	no	no	no	no	no
1809	cg01342051	no	no	NA	no	no	no	no	no	no	NA	no	no	no	no	no	no	no	no	no	no	NA	no	no	no	no	NA	no	no	no	no	NA	no	no	no	NA	no	no	no	no	NA	no	no	no	no	no	no	NA	no
1810	cg01342157	NA	NA	no	NA	no	no	no	no	NA	no	no	NA	NA	NA	no	NA	NA	no	NA	NA	no	no	NA	no	no	no	no	NA	NA	no	no	NA	NA	no	no	NA	NA	NA	no	no	no	no	no	no	NA	NA	NA	NA
1811	cg01342627	no	no	no	no	NA	NA	no	no	no	no	no	no	no	NA	no	no	NA	no	no	no	no	no	no	no	no	no	no	no	no	no	no	no	no	no	no	no	no	no	no	no	no	no	no	no	no	no	no	no
1812	cg01343642	no	no	no	NA	NA	no	no	no	no	NA	NA	no	no	no	NA	no	no	NA	no	no	no	NA	NA	no	no	no	no	no	no	no	no	NA	no	no	no	no	no	no	no	no	no	no	no	no	no	no	no	no
1813	cg01343704	no	no	no	no	no	no	no	no	no	no	no	NA	no	no	no	no	no	no	no	no	no	no	no	no	no	no	no	no	no	no	no	no	no	no	no	no	no	no	no	no	no	no	no	no	no	no	no	no
1814	cg01344347	no	no	NA	no	no	no	no	no	no	no	no	no	no	no	no	no	no	no	no	no	no	no	no	no	no	no	no	no	no	NA	no	NA	no	no	NA	no	no	no	no	NA	no	no	no	NA	no	no	no	no
1815	cg01344546	no	no	no	no	no	no	no	no	no	no	no	no	no	no	no	NA	no	no	no	no	no	no	no	no	no	no	NA	no	no	no	no	no	no	no	NA	no	no	no	no	no	no	no	no	no	no	no	no	no
1816	cg01345395	NA	NA	NA	NA	NA	NA	NA	NA	NA	NA	NA	NA	NA	NA	NA	NA	NA	NA	NA	NA	NA	NA	NA	NA	NA	NA	NA	NA	NA	NA	NA	NA	NA	NA	NA	NA	NA	NA	NA	NA	NA	island	NA	NA	NA	NA	NA	NA
1817	cg01346827	no	no	no	island	no	island	no	no	island	no	NA	island	island	island	no	no	no	no	island	no	island	island	no	island	island	NA	NA	island	no	no	no	island	island	island	no	island	island	island	island	island	island	island	island	island	island	island	island	island
1818	cg01347849	no	NA	island	no	NA	island	NA	NA	island	island	no	no	no	no	NA	NA	no	no	no	no	no	no	no	no	no	island	NA	NA	no	no	no	no	no	no	island	no	no	island	no	no	no	no	no	island	NA	island	island	no
1819	cg01349535	no	no	no	no	no	no	NA	no	no	no	no	no	no	no	no	NA	no	no	NA	NA	no	no	no	no	no	no	NA	no	no	no	no	no	no	no	no	no	NA	no	no	no	no	no	no	no	NA	no	no	no
1820	cg01351315	no	no	no	no	no	no	no	no	no	no	no	no	no	no	no	no	no	no	no	no	no	no	no	no	no	no	no	no	no	no	no	no	no	no	no	NA	no	no	NA	no	no	no	NA	no	no	no	no	no
1821	cg01351663	no	no	no	no	no	no	no	no	no	no	NA	no	no	no	no	no	no	no	NA	no	no	no	no	NA	no	no	no	no	no	no	no	no	no	no	no	no	no	no	no	no	no	no	NA	no	no	no	no	no
1822	cg01351677	no	no	no	no	no	no	NA	no	no	no	no	no	no	no	no	NA	no	no	island	island	no	no	no	no	no	island	no	no	no	no	no	no	no	no	island	no	no	no	no	no	no	no	no	NA	no	no	no	NA
1823	cg01352789	island	island	island	NA	island	island	island	island	island	island	NA	island	island	island	island	NA	island	island	NA	island	island	island	island	island	island	island	island	island	island	island	island	island	island	island	island	island	island	island	island	island	island	island	island	island	island	island	island	island
1824	cg01352953	no	no	no	NA	no	no	no	NA	no	no	no	no	no	no	no	no	no	no	no	no	no	no	no	no	no	no	NA	no	no	NA	no	no	no	no	no	no	no	no	no	no	no	no	NA	no	no	no	no	no
1825	cg01353448	NA	NA	NA	NA	NA	NA	NA	NA	NA	NA	NA	NA	NA	NA	NA	NA	NA	NA	NA	NA	NA	NA	NA	NA	NA	NA	NA	NA	NA	NA	NA	NA	NA	NA	NA	NA	NA	NA	NA	NA	NA	no	NA	NA	NA	NA	NA	NA
1826	cg01353533	no	no	no	no	no	no	NA	no	no	no	no	no	no	no	no	NA	no	no	no	no	no	no	no	no	no	no	no	no	no	no	no	no	no	no	no	no	NA	no	no	no	no	no	NA	no	no	no	no	no
1827	cg01355478	no	NA	no	NA	no	no	no	no	no	no	no	NA	no	no	no	NA	no	no	no	no	no	NA	no	no	no	no	no	NA	NA	no	NA	no	NA	no	NA	NA	NA	no	no	NA	no	no	NA	no	no	no	no	NA
1828	cg01356224	no	no	no	no	no	no	no	no	no	no	no	no	no	no	no	no	no	no	NA	no	no	no	NA	no	no	no	no	no	no	NA	no	no	no	no	NA	no	no	no	no	no	no	no	no	no	no	no	no	no
1829	cg01356694	no	NA	no	no	no	no	NA	no	NA	NA	no	no	no	no	no	NA	no	no	NA	NA	no	no	NA	no	no	NA	NA	no	no	NA	island	no	no	NA	NA	no	no	NA	NA	no	NA	no	NA	no	NA	NA	NA	no
1830	cg01357874	no	no	no	island	no	no	no	no	island	island	island	no	island	island	no	no	no	island	no	no	no	no	no	no	no	no	no	no	no	no	no	no	no	no	no	no	no	island	no	no	no	no	no	no	no	island	island	no
1831	cg01358290	no	no	NA	no	NA	NA	NA	NA	no	no	no	no	no	no	no	NA	no	no	no	no	no	no	no	no	no	no	no	NA	no	no	NA	no	no	no	no	no	no	no	no	no	no	no	no	no	no	no	no	no
1832	cg01358620	no	no	NA	no	no	no	no	no	no	no	no	no	no	no	no	no	no	no	no	no	no	no	no	no	no	NA	no	no	no	no	no	no	no	no	no	no	no	no	no	no	no	no	no	no	no	no	no	no
1833	cg01359274	no	no	no	no	no	no	no	no	no	no	NA	no	no	no	no	no	no	no	no	no	no	no	no	no	no	no	no	no	no	no	no	no	no	no	no	no	no	no	NA	no	no	no	no	no	no	no	no	no
1834	cg01359371	NA	NA	NA	NA	NA	NA	NA	NA	NA	NA	NA	NA	NA	NA	NA	no	NA	NA	no	no	NA	NA	no	no	NA	NA	NA	no	NA	island	NA	NA	NA	NA	NA	NA	NA	NA	no	no	NA	no	no	NA	NA	NA	NA	NA
1835	cg01359455	no	no	no	no	no	no	no	no	no	no	no	no	no	no	no	no	no	no	no	no	no	no	no	no	no	no	no	no	no	no	no	no	no	no	no	no	no	no	no	no	no	no	no	no	no	no	no	no
1836	cg01360156	no	no	no	NA	no	no	no	NA	no	no	no	no	no	no	no	no	no	no	NA	NA	no	no	no	no	no	no	no	no	no	NA	no	no	no	no	NA	no	no	no	no	NA	no	no	no	island	no	no	no	no
1837	cg01360368	no	no	no	no	no	no	no	no	NA	no	no	no	no	no	NA	NA	no	no	NA	no	no	NA	no	no	island	no	NA	island	no	no	no	no	no	island	NA	no	no	no	no	no	island	no	no	NA	island	no	no	no
1838	cg01360767	no	no	NA	no	no	no	NA	NA	no	no	no	NA	no	no	no	NA	no	no	NA	NA	no	no	NA	no	no	NA	NA	no	no	no	no	no	no	NA	no	no	NA	no	no	NA	no	no	no	no	no	no	no	NA
1839	cg01361021	no	no	no	no	island	no	NA	no	no	no	no	no	NA	island	no	NA	no	no	NA	NA	island	no	NA	no	no	NA	NA	no	no	island	island	NA	no	no	NA	no	NA	no	no	NA	no	no	no	island	no	no	no	no
1840	cg01361776	no	no	no	no	no	no	no	no	no	no	no	no	no	no	no	no	no	no	no	no	no	no	no	no	island	no	no	no	no	no	no	no	no	no	no	no	no	no	no	no	no	no	no	no	no	no	no	no
1841	cg01362022	no	no	island	no	no	no	no	no	no	island	NA	no	no	no	no	island	no	island	NA	island	island	no	island	island	no	island	NA	island	no	island	island	island	no	no	island	no	NA	no	island	NA	no	island	island	island	island	no	no	no
1842	cg01363010	NA	NA	no	NA	NA	NA	NA	NA	NA	NA	NA	NA	NA	NA	NA	NA	NA	NA	NA	NA	no	NA	NA	NA	no	NA	NA	NA	NA	NA	NA	NA	NA	NA	NA	NA	NA	NA	no	NA	NA	no	NA	NA	NA	NA	NA	NA
1843	cg01363325	no	no	no	NA	no	no	no	no	NA	no	no	NA	NA	NA	no	NA	no	no	NA	NA	no	no	NA	no	no	no	no	no	no	no	no	no	no	no	NA	NA	NA	NA	no	NA	no	no	no	NA	no	NA	NA	no
1844	cg01365416	no	no	NA	no	no	NA	no	no	no	no	no	no	no	no	no	no	no	no	no	no	no	no	no	no	no	NA	no	no	no	NA	no	no	no	NA	NA	no	no	no	no	NA	NA	no	no	no	NA	no	no	no
1845	cg01365700	no	no	no	no	no	no	no	no	no	no	no	NA	no	no	no	no	no	no	no	no	no	no	no	no	no	no	no	no	no	no	no	no	no	no	NA	no	no	no	no	no	no	no	no	no	no	no	no	no
1846	cg01366864	no	no	no	no	no	no	island	no	no	NA	NA	island	island	no	NA	no	no	NA	no	no	no	NA	no	no	no	no	NA	NA	no	NA	no	island	no	no	no	island	NA	no	no	no	no	no	no	no	no	no	no	island
1847	cg01368226	no	no	island	no	no	no	no	no	no	no	no	no	no	no	no	island	no	no	no	no	no	no	no	no	no	island	no	no	no	no	no	island	no	no	no	no	no	no	no	no	no	no	no	island	no	no	no	no
1848	cg01369215	no	no	no	no	no	island	no	no	no	NA	NA	no	no	no	NA	no	no	NA	NA	NA	no	no	no	no	NA	no	no	no	no	no	no	NA	no	no	island	no	no	no	no	no	no	no	NA	no	no	no	no	no
1849	cg01369393	no	NA	NA	no	NA	no	no	no	no	no	no	NA	no	no	no	no	no	no	no	no	no	no	no	no	no	NA	no	NA	no	NA	NA	NA	NA	no	no	no	no	no	no	no	no	no	no	no	no	no	no	no
1850	cg01369969	no	no	NA	no	NA	no	no	no	no	no	NA	no	no	no	no	NA	no	no	NA	no	no	no	no	no	no	no	no	no	no	no	no	no	no	no	no	no	no	no	no	no	no	no	no	no	no	no	no	no
1851	cg01370449	no	no	island	no	no	no	no	no	no	no	no	no	no	no	no	island	no	no	NA	island	island	no	no	island	no	island	no	no	no	island	no	no	no	no	no	no	no	no	no	island	no	no	no	island	island	no	no	no
1852	cg01370575	no	no	island	NA	island	no	no	no	no	island	island	no	island	no	no	island	no	island	island	island	island	no	island	island	no	island	island	island	no	no	no	island	no	no	NA	no	island	no	island	island	no	island	island	island	island	no	no	no
1853	cg01371095	no	no	island	no	no	no	NA	no	no	NA	island	no	island	no	island	island	no	island	NA	no	no	NA	no	no	island	no	NA	no	no	no	NA	island	no	NA	island	no	no	no	NA	no	NA	no	no	no	island	no	no	no
1854	cg01372366	NA	NA	NA	NA	NA	NA	NA	NA	NA	NA	NA	NA	NA	NA	NA	NA	NA	NA	NA	NA	no	NA	NA	no	NA	NA	NA	NA	NA	NA	NA	NA	NA	NA	NA	NA	NA	NA	no	NA	NA	no	no	NA	NA	NA	NA	NA
1855	cg01373206	no	no	no	no	no	no	NA	no	no	no	no	no	no	no	no	NA	no	no	no	no	no	no	no	no	no	no	no	NA	no	no	no	no	no	no	NA	no	no	no	no	no	no	no	no	island	NA	no	no	no
1856	cg01374277	no	no	NA	no	no	no	no	no	no	no	no	no	no	no	no	no	no	no	no	no	no	no	NA	no	no	no	no	no	no	NA	no	NA	no	NA	no	no	no	no	no	no	no	no	no	no	no	no	no	no
1857	cg01374343	NA	NA	no	NA	no	no	NA	no	NA	NA	NA	NA	NA	NA	NA	NA	NA	NA	NA	no	no	NA	no	no	NA	NA	NA	NA	NA	NA	NA	NA	NA	NA	NA	NA	no	NA	no	NA	NA	no	no	no	NA	NA	NA	NA
1858	cg01374344	no	no	no	no	no	no	NA	no	no	no	NA	no	no	no	no	NA	no	no	no	no	no	no	no	NA	no	island	NA	no	no	no	no	no	no	NA	no	no	no	no	no	no	no	no	no	no	no	no	no	no
1859	cg01374899	no	no	no	NA	NA	no	no	no	no	no	no	NA	no	no	no	no	no	no	NA	no	no	no	no	no	no	no	no	no	no	no	no	NA	no	no	no	no	no	no	no	no	no	no	no	no	no	no	no	no
1860	cg01376699	no	no	no	NA	no	no	no	NA	NA	NA	NA	island	NA	NA	island	NA	no	NA	NA	NA	no	NA	island	NA	island	no	NA	no	NA	no	no	no	no	no	NA	island	no	NA	NA	no	no	no	no	NA	no	NA	NA	no
1861	cg01376725	no	no	island	no	no	no	no	no	no	no	no	no	no	no	no	NA	no	no	island	island	island	no	island	island	no	island	island	NA	no	no	no	no	no	no	island	no	island	no	island	island	no	no	island	NA	island	no	no	no
1862	cg01378367	no	no	no	no	no	no	no	no	no	no	no	no	no	no	no	no	no	no	no	no	no	no	no	no	no	no	no	no	no	no	no	no	no	no	no	no	no	no	no	no	no	no	no	no	no	no	no	no
1863	cg01378910	no	no	no	no	no	NA	NA	no	NA	no	no	no	no	no	no	no	no	no	NA	NA	no	no	no	no	no	no	no	NA	no	no	no	no	NA	no	NA	no	no	NA	no	NA	no	no	NA	no	no	NA	NA	no
1864	cg01379609	no	no	NA	no	no	no	no	no	no	no	no	no	no	no	no	no	no	no	no	no	no	no	no	no	no	NA	no	no	no	no	no	no	no	no	no	no	no	no	no	no	no	no	no	no	no	no	no	no
1865	cg01380208	no	no	no	no	no	no	NA	no	no	no	no	no	no	no	no	NA	no	no	island	island	no	no	no	no	no	no	no	no	no	island	no	no	no	no	NA	no	no	no	no	no	no	no	no	NA	no	no	no	no
1866	cg01381410	no	no	no	NA	no	NA	NA	no	NA	NA	NA	no	NA	NA	NA	NA	no	NA	NA	NA	no	no	no	no	NA	no	no	NA	no	no	no	NA	no	no	no	no	no	NA	no	NA	no	no	no	no	NA	NA	NA	no
1867	cg01382164	NA	NA	island	no	NA	no	no	island	no	no	island	NA	island	island	no	island	NA	island	island	island	island	island	island	no	island	island	island	island	NA	island	island	NA	NA	island	island	NA	island	no	no	island	island	no	no	island	NA	no	no	NA
1868	cg01382846	NA	NA	island	NA	NA	NA	NA	NA	NA	NA	NA	NA	NA	NA	NA	NA	NA	NA	NA	NA	no	NA	NA	no	NA	no	NA	NA	NA	NA	NA	NA	NA	NA	NA	NA	no	NA	no	no	NA	no	no	NA	NA	NA	NA	NA
1869	cg01383681	island	no	island	NA	island	island	island	island	island	island	island	island	NA	island	island	island	island	island	NA	island	island	NA	island	island	island	island	island	island	island	island	NA	NA	island	island	island	island	NA	island	island	island	island	island	island	NA	island	island	island	island
1870	cg01384290	no	no	island	no	no	no	no	no	no	NA	NA	no	no	no	NA	no	no	NA	NA	NA	NA	NA	NA	no	no	island	no	no	no	no	NA	NA	no	no	NA	no	NA	no	NA	NA	no	no	no	NA	NA	no	no	no
1871	cg01385056	NA	island	island	island	NA	island	island	island	island	island	island	island	island	island	island	island	NA	island	NA	NA	island	island	island	island	island	island	island	island	island	NA	island	island	island	island	island	island	island	island	island	island	island	island	island	island	island	island	island	island
1872	cg01385439	no	no	no	no	no	NA	no	NA	no	no	NA	no	no	no	no	NA	no	no	no	no	no	no	NA	no	no	NA	no	no	no	no	no	NA	no	no	no	no	no	no	no	no	no	no	no	NA	no	no	no	no
1873	cg01385512	NA	island	island	island	NA	island	island	island	island	island	island	island	island	island	island	NA	NA	island	NA	island	NA	island	island	island	island	NA	NA	NA	island	NA	NA	island	island	island	island	island	island	island	island	island	island	island	island	island	island	island	island	island
1874	cg01387835	no	no	no	no	no	no	no	no	no	no	no	NA	no	no	no	no	no	no	no	no	NA	no	no	no	no	no	no	no	no	no	no	no	no	NA	NA	no	NA	no	no	NA	no	no	no	no	no	no	no	no
1875	cg01387937	no	no	NA	no	no	NA	NA	NA	no	island	island	island	no	no	no	NA	no	island	no	no	island	island	no	island	no	NA	NA	no	island	no	no	no	island	island	no	island	no	no	island	no	no	island	island	island	island	no	no	island
1876	cg01391058	no	no	no	no	no	no	no	no	no	no	no	no	no	no	no	no	no	no	no	no	no	no	no	no	no	island	NA	no	no	no	no	no	NA	no	NA	no	no	no	no	no	no	no	no	no	no	no	no	no
1877	cg01391858	no	no	no	no	NA	no	NA	no	no	no	no	no	no	no	no	no	no	no	NA	NA	no	no	NA	no	no	NA	no	NA	no	NA	no	no	no	no	no	no	NA	no	NA	no	no	no	no	no	NA	no	no	no
1878	cg01392682	island	no	island	no	no	no	no	no	no	no	no	no	no	no	no	island	island	no	no	no	no	island	no	no	no	island	NA	no	no	no	no	no	no	no	no	no	island	no	no	island	no	no	no	island	no	no	no	no
1879	cg01392943	no	no	no	no	no	no	no	no	no	no	no	no	no	no	no	no	no	no	no	no	no	no	no	no	no	no	no	no	no	no	no	NA	no	no	no	no	no	no	no	no	no	no	no	no	no	no	no	no
1880	cg01393027	no	no	island	no	no	no	NA	no	no	no	no	no	no	no	no	no	no	no	no	no	no	no	no	no	no	no	no	no	no	NA	no	no	no	no	no	NA	no	no	no	no	no	no	no	no	island	no	no	no
1881	cg01393477	no	no	NA	no	no	NA	NA	no	no	no	no	no	NA	NA	no	NA	no	no	no	no	NA	no	no	no	no	NA	no	no	no	NA	no	no	no	no	no	no	no	no	no	NA	no	no	no	no	NA	no	no	no
1882	cg01393721	no	no	NA	no	no	no	no	no	no	island	island	no	no	no	no	NA	no	island	no	no	no	no	no	no	no	NA	NA	no	no	no	no	no	no	no	no	no	no	no	no	no	no	no	no	no	no	no	no	no
1883	cg01393939	no	no	no	no	no	no	no	no	no	no	no	no	no	no	no	no	no	no	no	no	no	no	no	no	no	no	no	no	no	no	no	no	no	no	no	no	no	no	no	no	no	no	no	no	no	no	no	no
1884	cg01394860	no	no	no	NA	no	no	NA	no	no	NA	no	no	no	no	no	no	no	no	NA	no	NA	no	no	no	no	NA	NA	no	no	no	no	no	no	NA	no	no	no	no	no	no	no	no	no	no	no	no	no	no
1885	cg01397139	island	no	island	island	no	no	no	no	no	island	no	island	island	no	no	no	no	no	NA	no	no	island	no	no	island	no	no	no	no	island	no	island	no	no	island	island	no	island	no	no	no	island	island	no	no	no	island	island
1886	cg01397373	no	NA	no	no	no	no	NA	no	NA	no	no	NA	no	no	no	NA	no	no	NA	NA	no	no	NA	no	no	no	no	no	no	no	no	no	no	no	no	no	NA	no	no	no	no	no	no	no	no	no	no	no
1887	cg01398149	no	no	no	no	no	no	no	no	NA	no	no	NA	no	no	no	NA	no	no	NA	NA	NA	no	no	no	no	no	NA	no	no	no	no	no	no	no	no	no	NA	NA	no	NA	no	no	no	no	no	NA	NA	NA
1888	cg01398352	no	no	no	no	no	no	no	no	no	no	no	no	no	no	no	no	no	no	no	no	no	no	no	no	no	no	NA	no	no	no	no	no	NA	no	NA	no	no	no	no	no	no	no	no	no	no	no	no	no
1889	cg01399119	NA	NA	no	NA	NA	NA	NA	NA	NA	NA	NA	NA	NA	NA	NA	NA	NA	NA	NA	NA	no	NA	NA	no	NA	no	no	NA	NA	NA	NA	no	NA	NA	NA	NA	no	NA	no	NA	NA	no	no	no	no	NA	NA	NA
1890	cg01399875	island	no	no	island	island	no	no	island	no	island	island	island	island	no	no	NA	island	island	no	no	no	no	island	no	no	no	island	no	no	island	no	island	no	no	NA	island	island	no	no	island	no	no	no	island	island	no	no	island
1891	cg01400401	NA	NA	NA	NA	NA	NA	NA	NA	NA	NA	NA	NA	NA	NA	NA	NA	NA	NA	NA	NA	no	NA	NA	no	NA	NA	NA	NA	NA	NA	NA	NA	NA	NA	NA	NA	NA	NA	no	NA	NA	no	NA	NA	NA	NA	NA	NA
1892	cg01401198	no	no	no	no	no	NA	NA	no	no	no	no	no	NA	NA	no	no	no	no	NA	NA	NA	NA	NA	no	NA	NA	NA	NA	no	NA	NA	NA	NA	no	no	no	NA	no	no	NA	no	no	no	NA	NA	no	no	no
1893	cg01403539	no	no	no	no	no	no	no	no	no	no	no	NA	no	no	no	no	no	no	no	no	no	no	no	no	no	no	no	no	no	no	no	no	no	no	no	no	no	no	no	no	no	no	no	no	no	no	no	no
1894	cg01403803	no	no	no	no	no	no	no	no	NA	no	no	no	no	no	no	no	no	no	NA	no	no	no	no	no	NA	no	no	NA	no	no	no	no	no	no	NA	no	no	no	no	no	no	no	no	no	no	no	no	NA
1895	cg01403858	no	no	no	no	no	no	no	no	no	no	no	no	no	no	no	no	no	no	no	no	no	no	no	no	no	no	no	no	no	no	no	no	no	no	NA	no	no	no	no	no	no	no	no	no	no	no	no	no
1896	cg01405801	no	no	NA	no	NA	NA	NA	no	NA	no	no	no	no	no	no	NA	no	no	no	no	no	no	no	no	no	NA	no	no	no	NA	NA	NA	no	no	no	no	no	no	no	no	no	no	no	no	no	no	no	no
1897	cg01406602	NA	NA	island	NA	NA	no	NA	NA	NA	NA	NA	no	island	no	NA	no	NA	NA	no	no	no	NA	no	no	no	no	island	no	NA	no	no	no	no	NA	NA	no	no	NA	no	no	NA	island	island	no	NA	NA	NA	no
1898	cg01407797	NA	NA	NA	NA	NA	NA	NA	NA	NA	NA	NA	NA	NA	NA	NA	NA	NA	NA	NA	NA	NA	NA	NA	no	NA	NA	NA	NA	NA	NA	NA	NA	NA	NA	NA	NA	NA	NA	no	NA	NA	no	no	NA	NA	NA	NA	NA
1899	cg01408643	NA	NA	NA	NA	NA	NA	NA	NA	NA	NA	NA	NA	NA	NA	NA	NA	NA	NA	NA	NA	NA	NA	NA	NA	NA	NA	NA	NA	NA	NA	NA	NA	NA	NA	NA	NA	NA	NA	NA	NA	NA	no	NA	NA	NA	NA	NA	NA
1900	cg01408700	no	no	no	no	island	no	NA	no	no	no	no	NA	no	no	no	no	no	no	NA	island	island	no	no	no	no	no	island	no	island	no	no	island	no	no	no	no	no	no	island	NA	no	island	no	no	island	no	no	no
1901	cg01409850	no	no	island	no	no	no	NA	no	no	no	no	NA	no	no	no	no	no	no	no	island	no	no	no	no	no	island	no	no	no	no	no	island	no	no	NA	NA	no	no	no	no	no	no	no	no	no	no	no	no
1902	cg01409964	no	no	no	no	no	NA	no	no	no	no	no	NA	no	no	no	NA	no	no	no	no	no	no	no	no	no	NA	no	NA	no	NA	NA	NA	no	no	no	no	no	no	no	no	no	no	no	no	no	no	no	no
1903	cg01410982	no	no	no	no	no	no	NA	no	no	island	island	no	no	no	no	no	no	island	no	no	no	no	no	no	no	NA	no	no	no	no	no	island	no	no	island	no	island	no	no	island	no	no	no	no	no	no	no	no
1904	cg01412053	island	island	island	NA	island	island	island	island	NA	NA	NA	NA	NA	island	island	island	island	NA	NA	NA	island	NA	island	island	island	island	island	island	NA	NA	NA	NA	island	island	island	island	NA	NA	island	island	island	island	island	island	island	NA	NA	island
1905	cg01413040	no	no	NA	NA	no	no	NA	no	no	no	NA	no	island	island	no	NA	no	no	NA	island	NA	island	island	no	no	NA	NA	NA	no	no	NA	island	no	island	NA	no	island	no	no	island	no	no	no	NA	no	no	no	island
1906	cg01414173	no	no	NA	island	NA	no	no	no	no	island	island	island	island	no	no	NA	no	island	NA	NA	no	no	NA	NA	no	NA	no	NA	no	no	NA	island	island	no	NA	island	island	no	no	no	no	no	no	island	no	no	no	island
1907	cg01416702	no	no	no	no	no	no	no	no	no	no	no	no	no	no	no	no	no	no	no	no	no	no	NA	no	no	no	no	no	no	no	no	no	NA	no	no	no	no	no	no	no	no	no	no	no	no	no	no	NA
1908	cg01416924	no	NA	island	NA	NA	NA	NA	NA	NA	NA	NA	no	NA	NA	NA	NA	no	NA	NA	NA	no	island	NA	NA	NA	no	NA	NA	no	NA	no	NA	no	no	NA	no	NA	NA	NA	NA	no	no	NA	NA	NA	NA	NA	no
1909	cg01418317	island	island	NA	island	island	island	island	island	island	island	island	island	NA	NA	island	island	island	island	NA	island	island	island	island	NA	island	island	NA	island	island	NA	NA	NA	island	NA	island	island	island	island	island	island	island	island	island	island	island	island	island	island
1910	cg01418409	no	NA	NA	no	NA	NA	NA	no	no	no	NA	NA	no	no	no	NA	no	no	NA	NA	NA	no	no	NA	no	NA	NA	no	NA	NA	no	no	no	no	NA	NA	NA	no	no	NA	no	no	NA	NA	NA	no	no	NA
1911	cg01418441	island	island	island	island	island	island	NA	island	island	island	island	island	island	NA	island	island	island	island	NA	island	island	island	island	island	island	island	NA	island	island	no	island	island	island	island	island	island	island	island	island	island	island	island	island	island	island	island	island	island
1912	cg01422094	no	island	island	island	no	island	island	island	island	island	no	no	island	island	no	island	no	no	island	island	island	island	island	island	island	island	island	NA	island	island	island	island	island	island	island	island	island	island	island	no	island	island	island	island	island	island	island	island
1913	cg01422896	no	NA	no	NA	no	NA	NA	NA	NA	no	no	no	no	no	no	no	no	no	NA	NA	no	no	NA	no	no	NA	NA	NA	no	no	no	NA	no	no	NA	no	NA	NA	no	NA	no	no	no	NA	no	NA	NA	no
1914	cg01423660	no	NA	no	no	NA	no	NA	no	NA	no	NA	NA	no	no	no	no	no	no	NA	NA	no	no	no	no	no	no	no	no	no	NA	NA	NA	no	no	NA	NA	no	no	no	no	no	no	no	no	NA	no	no	NA
1915	cg01423828	no	NA	NA	no	no	no	NA	NA	no	no	no	no	NA	NA	no	NA	no	no	no	NA	no	no	no	no	island	NA	NA	no	no	island	no	no	no	NA	NA	no	no	NA	NA	no	no	no	NA	no	no	NA	NA	no
1916	cg01426713	no	no	NA	no	no	no	no	no	no	no	no	no	no	no	no	no	no	no	NA	NA	no	no	NA	no	no	no	no	no	no	no	no	no	no	no	no	no	NA	no	no	no	no	no	no	no	NA	no	NA	NA
1917	cg01427367	NA	no	no	no	no	no	NA	NA	no	NA	NA	NA	no	no	NA	NA	NA	NA	NA	NA	NA	no	NA	no	no	no	no	no	NA	NA	no	NA	no	no	no	no	NA	no	NA	NA	no	no	no	no	no	no	no	NA
1918	cg01427666	no	NA	NA	no	NA	no	NA	no	no	no	no	no	no	no	no	NA	no	no	NA	NA	no	no	NA	no	NA	no	NA	NA	no	NA	NA	no	no	no	NA	no	NA	no	no	no	NA	no	NA	no	NA	no	no	no
1919	cg01427985	no	no	NA	no	no	no	no	no	no	no	no	no	no	no	no	NA	no	no	no	no	no	no	no	no	no	NA	no	NA	no	island	no	no	no	no	island	no	no	no	no	no	no	no	no	no	island	no	no	no
1920	cg01428112	NA	NA	NA	NA	NA	NA	NA	no	NA	NA	NA	NA	NA	NA	NA	NA	NA	NA	NA	NA	no	NA	NA	no	NA	NA	NA	NA	NA	NA	NA	NA	NA	NA	NA	NA	NA	NA	no	NA	NA	no	no	NA	NA	NA	NA	NA
1921	cg01428630	no	no	no	no	no	no	no	no	no	no	no	no	no	no	no	NA	no	no	no	no	no	no	no	no	no	NA	no	no	no	no	no	no	no	no	no	no	no	no	no	no	no	no	no	no	no	no	no	no
1922	cg01428642	no	no	no	no	no	no	no	no	no	no	no	no	no	no	no	no	no	no	no	no	no	no	NA	no	no	no	no	NA	no	no	NA	no	no	no	no	no	no	no	no	no	no	no	no	no	no	no	no	no
1923	cg01429475	no	no	no	no	no	no	no	no	no	no	no	no	no	no	no	no	no	no	no	no	no	no	no	no	no	no	no	no	no	no	no	no	NA	no	no	no	no	no	no	no	no	no	no	no	no	no	no	no
1924	cg01429507	no	NA	NA	no	no	no	NA	no	no	no	no	no	no	no	no	NA	no	no	no	no	no	no	no	no	no	no	no	no	no	no	no	no	no	no	NA	no	no	no	no	no	no	no	no	no	no	no	no	no
1925	cg01429989.1	no	island	no	no	island	no	island	island	no	island	island	NA	no	no	no	island	island	island	no	no	island	island	no	no	island	NA	island	island	no	island	no	NA	island	island	island	no	no	no	island	no	island	island	island	island	island	no	no	island
1926	cg01429989.2	no	island	no	no	island	no	island	island	no	island	island	NA	no	no	no	island	island	island	no	no	island	island	no	no	island	NA	island	island	no	island	no	NA	island	island	island	no	no	no	island	no	island	island	island	island	island	no	no	island
1927	cg01431336	no	no	no	no	no	no	NA	no	no	NA	NA	NA	no	no	NA	no	no	NA	NA	NA	no	no	NA	no	no	no	NA	no	no	no	NA	NA	no	NA	no	NA	NA	no	no	NA	no	no	no	no	no	no	no	NA
1928	cg01431979	NA	NA	NA	NA	NA	NA	NA	NA	NA	NA	NA	NA	NA	NA	NA	no	NA	NA	no	no	no	NA	no	NA	NA	no	NA	no	NA	NA	NA	NA	NA	NA	NA	NA	no	NA	NA	NA	NA	no	NA	NA	no	NA	NA	NA
1929	cg01432400	no	no	no	no	no	no	NA	no	no	no	no	no	no	NA	no	no	no	no	no	no	no	no	no	no	no	no	no	no	no	NA	no	no	no	no	NA	no	NA	no	no	no	no	no	no	no	no	no	no	no
1930	cg01432620	no	no	NA	no	no	NA	no	NA	no	no	no	no	no	no	no	no	no	no	NA	no	no	no	no	no	NA	NA	no	no	no	no	no	no	no	no	NA	no	no	no	no	no	no	no	no	no	no	no	no	no
1931	cg01432812	no	no	NA	NA	NA	NA	NA	NA	NA	no	NA	no	no	no	no	NA	no	no	NA	NA	no	no	NA	no	no	NA	no	NA	no	NA	no	NA	no	no	NA	no	NA	NA	no	NA	no	no	no	NA	no	NA	NA	NA
1932	cg01432993	NA	no	no	no	island	no	no	no	no	no	NA	NA	no	no	no	no	no	no	no	no	no	no	no	no	no	no	no	no	no	no	NA	NA	NA	no	island	no	no	no	NA	no	no	no	no	no	no	no	no	no
1933	cg01433318	no	no	no	NA	no	no	no	NA	NA	no	no	NA	no	no	no	NA	no	no	NA	NA	no	NA	no	no	no	no	no	no	no	NA	no	NA	no	no	no	no	no	NA	no	no	no	no	no	NA	no	NA	NA	no
1934	cg01434367	no	NA	island	island	no	no	NA	island	island	island	island	island	NA	NA	island	NA	no	island	NA	NA	island	island	NA	island	no	NA	island	NA	island	island	no	island	no	NA	NA	island	NA	island	island	NA	NA	island	island	island	NA	island	island	NA
1935	cg01434508	no	no	no	no	no	no	no	no	no	no	no	no	no	no	no	no	no	no	no	no	no	no	no	no	no	no	no	no	no	no	no	no	no	no	no	no	no	no	no	no	no	no	no	no	no	no	no	no
1936	cg01434924	no	no	no	no	no	no	NA	no	no	no	no	no	no	no	no	no	no	no	no	no	no	no	no	no	no	no	no	no	no	NA	no	NA	no	no	no	no	no	no	no	no	no	no	no	island	no	no	no	no
1937	cg01438021	no	no	no	no	no	no	no	island	no	no	NA	no	no	no	no	no	no	no	no	no	no	no	no	no	no	no	no	no	no	no	no	no	no	no	no	no	island	no	NA	no	no	no	no	no	no	no	no	no
1938	cg01440864	no	no	no	no	no	NA	NA	NA	no	NA	NA	NA	no	no	no	no	no	no	NA	no	no	no	no	no	no	no	no	no	no	no	no	no	no	no	no	no	no	no	no	no	no	no	no	no	no	no	no	NA
1939	cg01441091	island	island	island	island	no	island	island	island	island	NA	island	island	island	island	island	no	island	island	NA	NA	NA	island	island	island	island	island	island	island	island	island	NA	island	island	island	no	island	island	island	island	island	no	no	island	island	island	island	island	island
1940	cg01441716	NA	NA	no	no	NA	no	no	no	no	no	no	NA	NA	NA	no	NA	NA	no	no	no	no	no	no	no	NA	NA	NA	NA	NA	NA	no	NA	NA	no	NA	NA	no	no	no	no	no	no	no	island	no	no	no	NA
1941	cg01441777	NA	NA	NA	NA	NA	NA	NA	NA	NA	NA	NA	NA	NA	NA	NA	NA	NA	NA	NA	NA	NA	NA	NA	no	NA	NA	NA	NA	NA	NA	NA	NA	NA	NA	NA	NA	NA	NA	no	NA	NA	no	no	NA	NA	NA	NA	NA
1942	cg01443426	island	island	island	NA	no	island	island	NA	NA	no	no	NA	island	island	no	NA	no	no	NA	island	NA	island	island	island	island	island	island	island	no	NA	NA	NA	no	island	island	no	island	NA	island	NA	NA	island	island	island	island	NA	NA	no
1943	cg01444045	no	no	island	no	no	no	no	no	no	no	no	no	no	no	no	island	no	no	NA	NA	no	no	NA	island	no	island	NA	no	no	no	no	no	no	no	no	no	NA	no	no	NA	no	no	no	island	island	NA	no	no
1944	cg01444080	no	no	no	no	no	no	no	no	no	no	no	NA	no	no	no	no	no	no	NA	no	no	no	no	no	no	no	no	no	no	no	no	no	no	no	no	no	no	no	no	no	no	no	no	no	no	no	no	no
1945	cg01444413	no	no	NA	no	no	no	no	no	no	no	no	no	no	no	no	no	NA	no	NA	NA	no	no	no	no	no	NA	no	no	no	no	no	NA	no	no	no	no	no	no	no	no	no	no	no	no	NA	no	no	no
1946	cg01445252	no	no	NA	no	no	no	no	no	no	no	no	no	no	no	no	NA	no	no	NA	no	no	no	no	no	no	NA	no	no	no	no	no	no	no	no	NA	no	no	no	no	no	no	no	no	no	no	no	no	no
1947	cg01447281	no	NA	NA	NA	no	no	no	NA	NA	NA	NA	NA	no	no	NA	NA	no	NA	NA	NA	no	no	no	no	NA	NA	NA	NA	NA	NA	NA	NA	NA	no	NA	NA	NA	NA	no	NA	no	no	no	NA	NA	NA	NA	NA
1948	cg01447515	no	no	island	no	no	no	NA	no	no	no	no	no	no	no	no	NA	no	no	no	island	no	no	no	no	no	NA	NA	NA	no	no	no	island	no	no	NA	no	no	no	no	no	no	no	no	no	no	no	no	no
1949	cg01447660	NA	NA	NA	NA	NA	NA	NA	NA	NA	NA	NA	NA	NA	NA	NA	NA	NA	NA	NA	NA	NA	NA	NA	NA	NA	NA	NA	NA	NA	NA	NA	NA	NA	NA	NA	NA	NA	NA	NA	NA	NA	no	NA	NA	NA	NA	NA	NA
1950	cg01448483	no	no	NA	no	no	no	NA	no	no	no	no	no	no	no	no	NA	no	no	NA	NA	NA	no	NA	no	no	NA	no	NA	no	no	NA	NA	no	NA	NA	no	NA	no	no	NA	no	no	NA	NA	NA	no	no	no
1951	cg01449601	island	island	no	island	island	island	no	island	no	island	island	island	island	island	no	no	island	island	island	island	island	island	island	island	island	no	island	island	island	island	island	island	island	island	island	island	island	no	island	island	island	island	island	island	island	no	no	island
1952	cg01450059	no	no	no	no	no	NA	no	no	no	no	no	no	no	no	no	NA	no	no	no	no	no	no	no	no	no	no	no	no	no	NA	no	NA	no	no	no	no	no	no	no	no	no	no	no	no	no	no	no	NA
1953	cg01450606	no	no	no	no	no	no	no	no	no	no	no	no	no	no	no	no	no	no	no	no	no	no	no	no	no	no	no	no	no	no	no	no	no	no	no	no	no	no	no	no	no	no	no	no	no	no	no	no
1954	cg01450764	no	no	NA	no	no	NA	no	no	no	no	no	NA	no	no	no	no	no	no	NA	NA	no	no	NA	no	no	NA	no	NA	no	NA	NA	NA	no	no	no	NA	no	no	no	no	no	no	no	no	NA	no	no	NA
1955	cg01450839	no	no	no	no	no	no	NA	no	NA	no	no	no	no	no	no	NA	no	no	no	no	NA	NA	no	no	no	no	no	no	no	no	no	no	NA	no	no	no	no	NA	no	no	no	no	no	no	NA	NA	NA	no
1956	cg01450842	NA	NA	NA	NA	NA	NA	NA	NA	NA	NA	NA	NA	NA	NA	NA	NA	NA	NA	NA	NA	no	NA	NA	no	NA	NA	NA	NA	NA	NA	NA	NA	NA	NA	NA	NA	NA	NA	no	NA	NA	no	NA	NA	NA	NA	NA	NA
1957	cg01451179	no	no	no	no	no	no	no	no	no	no	no	no	no	no	no	no	no	no	no	no	no	no	no	no	no	no	no	no	no	no	no	no	no	no	no	no	no	no	no	no	no	no	no	no	no	no	no	no
1958	cg01452506	island	island	island	island	NA	island	NA	island	island	NA	island	island	NA	island	island	island	no	island	NA	island	NA	island	island	island	island	island	NA	island	no	island	island	island	NA	island	island	island	island	island	island	island	island	island	island	island	island	island	island	NA
1959	cg01452820	no	no	NA	no	no	no	NA	no	no	no	no	no	no	no	no	NA	no	no	NA	NA	no	no	NA	no	NA	NA	no	NA	no	NA	no	no	no	no	no	no	NA	no	no	NA	no	no	no	no	NA	no	no	no
1960	cg01454704	no	NA	no	NA	no	no	NA	no	no	no	no	no	no	no	no	no	no	no	no	no	no	no	no	no	no	no	no	no	no	no	no	NA	no	no	NA	no	island	no	no	NA	no	no	no	no	no	no	no	no
1961	cg01454752	NA	NA	NA	NA	NA	NA	NA	NA	NA	NA	NA	NA	NA	NA	NA	NA	NA	NA	NA	NA	no	NA	NA	no	NA	NA	NA	NA	NA	NA	NA	NA	NA	NA	NA	NA	NA	NA	no	NA	NA	no	no	NA	NA	NA	NA	NA
1962	cg01455644	NA	NA	no	no	no	no	NA	no	no	no	no	NA	no	no	no	NA	NA	no	NA	NA	no	no	NA	no	no	no	NA	no	NA	NA	NA	no	NA	no	no	NA	NA	no	no	NA	no	no	no	no	NA	no	no	NA
1963	cg01455867	no	no	NA	no	NA	NA	no	no	NA	no	no	no	no	no	no	NA	no	no	NA	NA	no	no	NA	no	NA	NA	NA	NA	no	NA	no	no	no	no	no	no	no	no	no	no	no	no	no	no	NA	no	no	no
1964	cg01456011	no	no	no	no	no	NA	NA	no	no	island	island	no	no	no	no	no	no	island	no	no	no	no	no	no	NA	no	no	no	no	no	no	no	no	no	no	no	no	no	no	no	no	no	no	no	no	no	no	no
1965	cg01456511	no	no	no	no	no	NA	no	no	no	NA	NA	no	no	no	no	no	no	no	no	no	no	no	no	no	no	no	no	no	no	no	no	no	no	no	NA	no	no	no	no	no	no	no	no	no	no	no	no	no
1966	cg01456628	no	no	NA	no	no	no	no	no	no	no	NA	no	no	no	no	NA	no	no	no	no	NA	no	no	no	no	NA	NA	no	no	no	no	no	no	no	no	no	NA	no	no	no	no	no	no	no	NA	no	no	NA
1967	cg01456885	no	no	no	no	no	no	no	no	no	no	no	no	no	no	no	NA	no	no	no	no	no	no	no	NA	no	no	no	no	no	NA	no	no	no	no	no	no	no	no	no	no	no	no	no	no	no	no	no	no
1968	cg01458681	no	NA	no	no	no	no	NA	NA	no	NA	no	no	no	no	no	no	no	NA	NA	NA	no	no	NA	no	no	no	NA	no	no	NA	NA	NA	no	no	no	no	no	no	no	no	no	no	NA	no	no	no	no	no
1969	cg01459308	NA	NA	no	no	no	no	no	NA	no	NA	NA	NA	no	no	NA	NA	NA	NA	no	no	no	no	NA	no	NA	no	NA	NA	NA	no	no	NA	no	no	NA	NA	NA	no	no	NA	no	no	no	NA	no	no	no	NA
1970	cg01459453	NA	NA	NA	NA	NA	NA	NA	NA	NA	NA	NA	NA	NA	NA	NA	NA	NA	NA	NA	NA	NA	NA	NA	NA	NA	NA	NA	NA	NA	NA	NA	NA	NA	NA	NA	NA	NA	NA	no	NA	NA	no	NA	NA	NA	NA	NA	NA
1971	cg01459514	island	no	NA	island	no	no	no	no	no	island	no	island	island	no	no	no	no	no	no	no	no	island	no	no	island	no	NA	no	no	island	no	island	NA	no	NA	island	NA	island	no	no	no	no	island	no	no	no	island	island
1972	cg01460217	no	no	no	no	no	no	no	no	no	island	island	no	no	no	no	no	no	island	no	no	no	no	no	no	NA	no	no	NA	no	no	no	no	no	no	NA	no	no	no	no	no	no	no	no	no	no	no	no	no
1973	cg01460788	no	no	NA	no	no	no	no	NA	no	no	no	NA	no	no	no	island	no	no	NA	NA	no	NA	no	no	NA	island	island	no	no	no	NA	NA	no	no	NA	NA	no	no	no	no	no	no	no	no	no	no	no	no
1974	cg01460805	island	island	island	island	island	island	island	island	no	island	island	island	island	island	island	island	island	island	NA	island	island	island	island	island	island	island	island	island	island	island	island	island	island	island	island	island	island	no	island	island	no	island	island	island	island	no	no	island
1975	cg01460860	no	no	no	no	no	no	no	no	no	no	no	no	no	no	no	NA	no	no	no	no	no	no	no	no	no	no	no	no	no	no	no	island	no	NA	no	no	no	no	no	no	no	no	no	NA	no	no	no	no
1976	cg01461078	no	no	no	no	NA	no	NA	no	NA	no	no	no	no	no	no	island	no	no	no	no	no	no	no	no	no	no	no	no	no	no	no	no	no	no	no	no	NA	no	no	no	no	no	no	no	NA	no	no	no
1977	cg01462040	island	NA	island	island	NA	NA	island	island	NA	NA	NA	island	NA	NA	NA	NA	island	island	NA	island	island	island	NA	NA	NA	no	NA	island	island	NA	NA	NA	NA	island	NA	NA	NA	NA	island	island	island	island	NA	NA	NA	island	island	NA
1978	cg01462418	no	no	NA	no	no	no	NA	NA	no	no	no	no	no	no	no	NA	no	no	NA	NA	no	NA	no	no	no	NA	no	no	NA	no	no	no	no	no	no	no	NA	no	no	NA	no	no	no	no	NA	no	no	no
1979	cg01463338	no	no	NA	no	no	no	no	no	no	no	NA	no	no	no	no	NA	no	no	no	no	no	no	no	no	no	no	no	no	no	no	no	no	no	no	NA	no	no	no	no	no	no	no	no	no	no	no	no	no
1980	cg01463565	island	island	NA	no	island	island	NA	island	no	island	island	island	NA	NA	island	island	island	island	NA	NA	island	island	island	island	island	NA	island	NA	island	island	island	NA	island	island	island	island	NA	island	NA	island	island	island	island	island	island	no	no	island
1981	cg01464821	no	no	no	no	no	no	no	no	no	no	no	no	no	no	no	no	no	no	no	no	NA	no	no	no	NA	no	no	no	no	no	no	no	no	no	no	no	no	no	no	no	no	no	no	no	no	no	no	no
1982	cg01465824	NA	no	no	no	no	no	no	no	no	no	no	no	no	no	no	no	NA	no	no	no	no	NA	no	no	no	no	no	no	no	no	no	NA	no	no	no	NA	no	no	no	no	no	no	no	no	no	no	no	no
1983	cg01466224	no	no	no	no	NA	no	NA	no	no	no	no	no	no	no	no	NA	no	no	no	no	no	no	no	no	no	no	no	no	no	no	no	no	no	no	no	no	no	no	no	no	no	no	no	no	no	no	no	NA
1984	cg01466662	no	no	island	no	NA	NA	NA	NA	no	no	no	no	island	no	no	island	no	no	NA	NA	island	no	NA	island	no	no	island	NA	no	island	no	NA	no	no	island	no	NA	no	NA	island	no	island	no	island	NA	no	no	no
1985	cg01468418	no	no	no	no	no	no	NA	no	no	no	no	no	no	no	no	no	no	no	NA	no	no	no	no	no	no	no	no	no	no	no	no	no	no	no	no	no	no	no	no	no	no	no	no	no	no	no	no	no
1986	cg01468874	no	no	no	no	no	no	no	no	no	no	no	no	no	no	no	no	no	no	no	no	no	no	no	no	no	no	no	no	NA	no	no	no	no	no	no	no	no	no	no	no	no	no	no	no	no	no	no	no
1987	cg01469140	NA	NA	no	NA	NA	NA	NA	NA	NA	NA	NA	NA	NA	NA	NA	NA	NA	NA	NA	NA	no	NA	NA	no	NA	island	no	island	NA	no	no	NA	NA	NA	NA	NA	no	NA	no	NA	NA	no	no	NA	NA	NA	NA	NA
1988	cg01471217	island	island	NA	island	island	island	NA	island	island	island	island	island	island	island	island	island	island	island	NA	island	island	island	island	island	island	island	island	NA	NA	island	NA	island	island	island	NA	island	island	island	NA	island	island	island	island	island	NA	island	island	island
1989	cg01472737	no	NA	no	no	no	no	no	no	no	no	NA	no	no	no	no	no	no	no	no	no	no	no	no	no	no	no	no	NA	no	no	no	no	no	no	no	no	no	no	no	no	no	no	no	no	no	no	no	NA
1990	cg01473155	no	no	no	no	no	no	no	no	no	no	no	no	no	no	no	no	no	no	no	no	no	no	no	no	no	no	no	no	no	no	no	no	no	no	no	no	no	no	no	no	no	no	no	no	no	no	no	no
1991	cg01475095	no	no	NA	NA	no	no	NA	no	NA	NA	NA	NA	NA	NA	NA	no	no	NA	no	no	no	no	no	NA	no	NA	NA	no	no	no	no	NA	no	no	no	NA	no	NA	NA	no	no	no	no	no	no	NA	NA	no
1992	cg01475649	no	no	no	no	no	no	NA	no	no	no	NA	no	no	no	no	NA	no	no	no	no	no	no	no	no	no	no	no	no	no	island	no	no	no	no	no	no	NA	no	no	no	no	no	no	NA	NA	no	no	no
1993	cg01475790	no	no	NA	no	NA	no	no	no	no	no	no	NA	no	no	no	no	no	no	NA	no	no	no	no	no	no	NA	no	no	no	NA	no	NA	no	no	NA	NA	no	no	no	no	no	no	no	NA	NA	no	no	no
1994	cg01475857	no	no	no	no	no	no	no	no	no	no	no	no	no	no	no	no	no	no	NA	no	no	no	NA	no	no	no	no	no	no	no	no	no	no	no	no	NA	no	no	no	no	no	no	no	no	no	no	no	no
1995	cg01476234	no	no	no	NA	no	no	island	NA	NA	no	no	NA	NA	NA	island	NA	no	no	NA	NA	no	no	no	no	NA	NA	no	no	no	NA	NA	NA	NA	no	NA	NA	no	NA	no	no	no	no	no	no	NA	NA	NA	NA
1996	cg01476332	no	no	no	no	no	no	no	no	no	island	island	NA	NA	NA	island	NA	no	island	no	no	island	no	no	island	no	no	no	no	no	no	no	no	no	no	no	no	no	no	island	no	no	island	no	NA	island	no	no	no
1997	cg01476696	no	no	no	no	no	no	no	no	no	no	no	no	no	no	no	no	no	no	no	no	no	no	no	no	no	no	no	no	no	no	no	no	no	no	no	no	NA	no	no	no	no	no	no	NA	no	no	no	no
1998	cg01483295	no	no	no	no	no	no	no	no	no	no	no	no	no	no	no	no	no	no	no	no	no	no	no	no	no	no	no	no	no	no	no	no	no	no	no	no	no	no	no	no	no	no	no	no	no	no	no	no
1999	cg01483327	no	no	NA	no	no	NA	no	no	no	no	no	no	no	no	no	NA	no	no	NA	NA	NA	no	NA	NA	no	NA	no	NA	no	no	no	no	no	no	island	no	NA	no	no	NA	no	no	no	NA	NA	no	no	no
[truncated: 36,609 more rows]
[truncated: 70 more columns]
