# Supplementary material for: A mammalian methylation array for profiling methylation levels at conserved sequences
Source: Nat Commun. 2022 Feb 10;13:783. doi: 10.1038/s41467-022-28355-z (PMC8831611; doi:10.1038/s41467-022-28355-z)
Supplement: Supplementary file 7 — Supplementary Dataset 5 [file 41467_2022_28355_MOESM7_ESM.xlsx]

## Sheet: Data5.  ConsHMM Constraint elem
Supplementary Data 5. In the top table, 2nd column reports the number of CpG bases on the array, 3rd column reports the number of CpG bases genome-wide, and 4th column reports the fraction of CpG bases on the array. Each row in the bottom table reports the same three values but for CpG bases annotated by a human constrained sequence element annotation or ConsHMM conservation state as specified in…
	Number of CpG bases on the array	Total number of CpG bases	Fraction of CpG bases on the array
all CpG	74976	56434896	0.00132854
Annotation	Number of annotated CpG bases on the array	Total number of annotated CpG bases	Fraction of annotated CpG bases on the array	Enrichment	Number of annotated human biomarker probes	Fraction of annotated human biomarker probes
GERP++ elements	71777	5287334	0.0135753	10.2182	969	0.0135001
PhastCons elements	67479	3094017	0.0218095	16.4161	534	0.00791357
SiPhy-omega elements	68381	3450201	0.0198194	14.9182	727	0.0106316
SiPhy-pi elements	68448	4987410	0.0137242	10.3303	1119	0.0163482
ConsHMM state 1	28002	840512	0.0333154	25.0767	129	0.00460681
ConsHMM state 2	15548	313848	0.0495399	37.289	61	0.00392333
ConsHMM state 3	12937	593028	0.0218152	16.4204	87	0.0067249
ConsHMM state 4	5894	382383	0.0154139	11.6021	100	0.0169664
ConsHMM state 5	4549	507589	0.00896198	6.74574	142	0.0312157
ConsHMM state 6	812	774624	0.00104825	0.789024	179	0.220443
ConsHMM state 7	771	509294	0.00151386	1.13949	127	0.164721
ConsHMM state 8	439	362365	0.00121149	0.911896	98	0.223235
ConsHMM state 9	91	280920	0.000323936	0.243829	65	0.714286
ConsHMM state 10	191	336852	0.000567015	0.426796	70	0.366492
ConsHMM state 11	29	214378	0.000135275	0.101822	27	0.931034
ConsHMM state 12	42	187256	0.000224292	0.168826	32	0.761905
ConsHMM state 13	75	293522	0.000255517	0.192329	30	0.4
ConsHMM state 14	69	269107	0.000256404	0.192997	42	0.608696
ConsHMM state 15	118	361613	0.000326316	0.24562	62	0.525424
ConsHMM state 16	36	273646	0.000131557	0.0990237	36	1
ConsHMM state 17	71	410470	0.000172972	0.130197	49	0.690141
ConsHMM state 18	63	363400	0.000173363	0.130491	58	0.920635
ConsHMM state 19	419	460013	0.000910844	0.685598	120	0.286396
ConsHMM state 20	269	391185	0.000687654	0.517601	55	0.204461
ConsHMM state 21	23	191545	0.000120076	0.0903819	17	0.73913
ConsHMM state 22	28	152168	0.000184007	0.138503	26	0.928571
ConsHMM state 23	17	183844	9.24697e-05	0.0696025	17	1
ConsHMM state 24	15	138689	0.000108156	0.0814097	15	1
ConsHMM state 25	12	147281	8.14769e-05	0.0613281	12	1
ConsHMM state 26	19	170561	0.000111397	0.0838492	19	1
ConsHMM state 27	33	340480	9.6922e-05	0.0729538	33	1
ConsHMM state 28	1181	1081330	0.00109217	0.822083	123	0.104149
ConsHMM state 29	17	244823	6.94379e-05	0.0522663	16	0.941176
ConsHMM state 30	10	205478	4.8667e-05	0.0366319	10	1
ConsHMM state 31	11	180314	6.10047e-05	0.0459186	11	1
ConsHMM state 32	18	259458	6.93754e-05	0.0522193	18	1
ConsHMM state 33	10	134798	7.41851e-05	0.0558396	6	0.6
ConsHMM state 34	21	121203	0.000173263	0.130416	9	0.428571
ConsHMM state 35	51	361145	0.000141218	0.106296	49	0.960784
ConsHMM state 36	26	281422	9.23879e-05	0.0695409	26	1
ConsHMM state 37	88	492317	0.000178747	0.134544	79	0.897727
ConsHMM state 38	28	191845	0.000145951	0.109858	25	0.892857
ConsHMM state 39	14	155324	9.01342e-05	0.0678446	14	1
ConsHMM state 40	3	168796	1.77729e-05	0.0133778	3	1
ConsHMM state 41	23	165350	0.000139099	0.104701	23	1
ConsHMM state 42	26	205755	0.000126364	0.0951149	26	1
ConsHMM state 43	19	274077	6.93236e-05	0.0521803	19	1
ConsHMM state 44	24	303092	7.91839e-05	0.0596022	24	1
ConsHMM state 45	20	210859	9.48501e-05	0.0713942	20	1
ConsHMM state 46	17	166465	0.000102124	0.0768693	17	1
ConsHMM state 47	51	393321	0.000129665	0.0975996	49	0.960784
ConsHMM state 48	37	418198	8.84748e-05	0.0665955	37	1
ConsHMM state 49	80	558525	0.000143234	0.107813	80	1
ConsHMM state 50	242	1057329	0.000228879	0.172279	209	0.863636
ConsHMM state 51	69	843662	8.17863e-05	0.061561	68	0.985507
ConsHMM state 52	52	245359	0.000211934	0.159524	44	0.846154
ConsHMM state 53	236	325531	0.000724969	0.545689	61	0.258475
ConsHMM state 54	854	743141	0.00114918	0.864995	105	0.122951
ConsHMM state 55	182	1208245	0.000150632	0.113382	133	0.730769
ConsHMM state 56	99	1420908	6.96738e-05	0.0524439	99	1
ConsHMM state 57	78	1493729	5.22183e-05	0.039305	78	1
ConsHMM state 58	35	431448	8.11222e-05	0.0610612	34	0.971429
ConsHMM state 59	41	533556	7.68429e-05	0.0578401	41	1
ConsHMM state 60	5	243452	2.05379e-05	0.015459	5	1
ConsHMM state 61	26	411574	6.31721e-05	0.04755	26	1
ConsHMM state 62	30	418479	7.16882e-05	0.0539601	30	1
ConsHMM state 63	70	436865	0.000160233	0.120608	65	0.928571
ConsHMM state 64	20	199454	0.000100274	0.0754768	20	1
ConsHMM state 65	29	385205	7.52846e-05	0.0566672	29	1
ConsHMM state 66	58	308226	0.000188174	0.14164	45	0.775862
ConsHMM state 67	35	482409	7.25525e-05	0.0546107	35	1
ConsHMM state 68	15	466786	3.21346e-05	0.0241879	15	1
ConsHMM state 69	20	256892	7.78537e-05	0.0586009	20	1
ConsHMM state 70	19	438222	4.3357e-05	0.0326351	19	1
ConsHMM state 71	17	363049	4.68256e-05	0.0352459	17	1
ConsHMM state 72	12	356480	3.36625e-05	0.025338	12	1
ConsHMM state 73	12	434213	2.76362e-05	0.0208019	12	1
ConsHMM state 74	28	680863	4.11243e-05	0.0309545	28	1
ConsHMM state 75	13	1419227	9.15992e-06	0.00689473	13	1
ConsHMM state 76	14	1775541	7.88492e-06	0.00593503	14	1
ConsHMM state 77	4	687294	5.81993e-06	0.0043807	4	1
ConsHMM state 78	5	555679	8.998e-06	0.00677285	5	1
ConsHMM state 79	19	1748464	1.08667e-05	0.00817943	19	1
ConsHMM state 80	13	1006574	1.29151e-05	0.00972127	11	0.846154
ConsHMM state 81	6	664085	9.03499e-06	0.00680069	6	1
ConsHMM state 82	50	743725	6.72292e-05	0.0506038	26	0.52
ConsHMM state 83	3	607756	4.93619e-06	0.0037155	3	1
ConsHMM state 84	1	505057	1.97997e-06	0.00149034	1	1
ConsHMM state 85	5	1045922	4.78047e-06	0.00359829	5	1
ConsHMM state 86	3	889809	3.37151e-06	0.00253776	3	1
ConsHMM state 87	15	2178932	6.88411e-06	0.00518171	15	1
ConsHMM state 88	29	2187318	1.32582e-05	0.00997953	29	1
ConsHMM state 89	62	1411390	4.39283e-05	0.0330651	62	1
ConsHMM state 90	9	661750	1.36003e-05	0.010237	9	1
ConsHMM state 91	8	838927	9.53599e-06	0.0071778	6	0.75
ConsHMM state 92	4	1594197	2.5091e-06	0.00188861	4	1
ConsHMM state 93	4	527416	7.58415e-06	0.00570864	4	1
ConsHMM state 94	4	529493	7.5544e-06	0.00568624	4	1
ConsHMM state 95	17	1025055	1.65845e-05	0.0124833	15	0.882353
ConsHMM state 96	0	1307606	0	0	0	0
ConsHMM state 97	0	787345	0	0	0	0
ConsHMM state 98	0	414620	0	0	0	0
ConsHMM state 99	0	873544	0	0	0	0
ConsHMM state 100	57	237747	0.000239751	0.180462	4	0.0701754
