# Supplementary material for: A mammalian methylation array for profiling methylation levels at conserved sequences
Source: Nat Commun. 2022 Feb 10;13:783. doi: 10.1038/s41467-022-28355-z (PMC8831611; doi:10.1038/s41467-022-28355-z)
Supplement: Supplementary file 8 — Supplementary Dataset 6 [file 41467_2022_28355_MOESM8_ESM.csv]

Row	CGid	highQualityProbesInMouse	CalibrationCor_mouse	CalibrationCor_human	CalibrationCor_rat	hg19.SYMBOL	hg19.GeneRegionID	hg19.seqnames	hg19.CGstart	hg19.CGend	hg19.width	hg19.strand	hg19.annotation	hg19.geneChr	hg19.geneStart	hg19.geneEnd	hg19.geneLength	hg19.geneStrand	hg19.ENTREZID	hg19.transcriptId	hg19.distanceToTSS	hg19.ENSEMBL	hg19.GENENAME	hg19.flank_txIds	hg19.flank_geneIds	hg19.flank_gene_distances	hg19.main_Categories	hg19.CpGislandseqnames	hg19.CpGislandstart	hg19.CpGislandend	hg19.CpGislandwidth	hg19.CpGislandstrand	hg19.CpGislandlen	hg19.CpGislandcount	hg19.CpGislandgc	hg19.CpGislandoe	hg19.CpGislandden	hg19.CpGislandpvalue	hg19.CpGisland	hg19.stackHMM	hg19.repeatElements	mm10.SYMBOL	mm10.GeneRegionID	mm10.seqnames	mm10.probeStart	mm10.probeEnd	mm10.CGstart	mm10.CGend	mm10.strand
1	cg00000165	NA	0.484800685	0.994585201	0.942473986	BARHL2	BARHL2_Intergenic_upstream	chr1	91194674	91194675	51	-	Distal Intergenic	1	91177579	91182794	5216	2	343472	uc001dns.3	-11930	ENSG00000143032	BarH like homeobox 2	NA	NA	NA	Intergenic_upstream	NA	NA	NA	NA	NA	NA	NA	NA	NA	NA	NA	NA	ReprPC1	NA	NA	NA	NA	NA	NA	NA	NA	NA
2	cg00001209	yes	0.986813172	0.983030876	0.991798705	C5orf64	C5orf64_Intergenic_downstream	chr5	61220029	61220030	50	-	Distal Intergenic	5	60933636	61002362	68727	1	285668	uc003jst.1	286444	ENSG00000178722	chromosome 5 open reading frame 64	NA	NA	NA	Intergenic_downstream	NA	NA	NA	NA	NA	NA	NA	NA	NA	NA	NA	NA	EnhWk8	NA	Gm2736	Gm2736_Intergenic_upstream	13	107337144	107337193	107337192	107337193	+
3	cg00001364	yes	0.980735319	0.993029526	0.988567266	PROX1	PROX1_Exon	chr1	214170376	214170377	50	+	Exon (uc001hkg.2/5629, exon 2 of 5)	1	214161278	214214847	53570	1	5629	uc001hkg.2	9049	ENSG00000117707	prospero homeobox 1	uc001hkg.2;uc001hkh.4	5629;5629	0;0	Exon	NA	NA	NA	NA	NA	NA	NA	NA	NA	NA	NA	NA	EnhA2	NA	Prox1	Prox1_Exon	1	190161748	190161797	190161748	190161749	+
4	cg00001582	yes	0.906060033	0.87176314	0.906471221	ZMIZ1	ZMIZ1_Promoter	chr10	80828702	80828703	50	+	Promoter (<=1kb)	10	80828792	81076285	247494	1	57178	uc001kaf.2	-90	ENSG00000108175	zinc finger MIZ-type containing 1	uc001jzx.3;uc001jzy.3;uc001jzz.3;uc001kab.1;uc001kaf.2	283050;283050;283050;283050;57178	0;0;0;0;0	Promoter	NA	NA	NA	NA	NA	NA	NA	NA	NA	NA	NA	NA	TSS1	NA	Zmiz1	Zmiz1_fiveUTR	14	25459181	25459230	25459229	25459230	-
5	cg00002920	yes	0.96777104	0.978355341	-0.283480465	MKI67	MKI67_Intergenic_upstream	chr10	130336474	130336475	51	-	Distal Intergenic	10	129894925	129924468	29544	2	4288	uc001lke.3	-412056	ENSG00000148773	marker of proliferation Ki-67	NA	NA	NA	Intergenic_upstream	NA	NA	NA	NA	NA	NA	NA	NA	NA	NA	NA	NA	BivProm3	NA	Gm9341	Gm9341_Intergenic_downstream	7	136057334	136057383	136057382	136057383	+
6	cg00003994	yes	0.940608089	0.973138665	-0.169748617	MEOX2	MEOX2_Exon	chr7	15725862	15725863	51	-	Promoter (<=1kb)	7	15650837	15726308	75472	2	4223	uc003stc.3	396	ENSG00000106511	mesenchyme homeobox 2	uc003stc.3	4223	0	Exon	NA	NA	NA	NA	NA	NA	NA	NA	NA	NA	NA	NA	BivProm1	NA	Meox2	Meox2_Exon	12	37108995	37109044	37108995	37108996	-
7	cg00004555	yes	0.963542012	0.996471738	0.977557136	SETD5	SETD5_Intron	chr3	9441696	9441697	50	-	Intron (uc003brs.1/55209, intron 1 of 19)	3	9439403	9519838	80436	1	55209	uc003brt.3	2244	ENSG00000168137	SET domain containing 5	uc003brm.3;uc003brq.3;uc003brs.1;uc003brt.3	440944;440944;55209;55209	0;-2473;0;0	Intron	NA	NA	NA	NA	NA	NA	NA	NA	NA	NA	NA	NA	PromF3	NA	Setd5	Setd5_Intron	6	113079662	113079711	113079710	113079711	-
8	cg00005112	yes	0.937247273	0.988303509	0.957879243	WWP2	WWP2_Intron	chr16	69958840	69958841	51	+	Intron (uc002exu.2/11060, intron 11 of 24)	16	69796187	69975644	179458	1	11060	uc002exu.2	162603	ENSG00000198373	WW domain containing E3 ubiquitin protein ligase 2	uc002exu.2;uc002exv.2;uc010vlm.2;uc010vln.2;uc002exw.2	11060;11060;11060;11060;11060	0;0;0;0;0	Intron	NA	NA	NA	NA	NA	NA	NA	NA	NA	NA	NA	NA	Acet7	NA	Wwp2	Wwp2_fiveUTR	8	107544964	107545013	107544964	107544965	-
9	cg00005271	yes	0.995894178	0.996758872	0.993633173	FNBP4	FNBP4_Exon	chr11	47753780	47753781	50	+	Exon (uc001ngl.2/23360, exon 11 of 14)	11	47738069	47788664	50596	2	23360	uc001ngj.3	34884	ENSG00000109920	formin binding protein 4	uc001ngj.3;uc009ylv.3;uc001ngl.2	23360;23360;23360	0;0;0	Exon	NA	NA	NA	NA	NA	NA	NA	NA	NA	NA	NA	NA	TxEx2	NA	Fnbp4	Fnbp4_Exon	2	90767843	90767892	90767843	90767844	-
10	cg00006213	yes	0.975016043	0.997030107	0.979189123	SFPQ	SFPQ_Intergenic_downstream	chr1	35646820	35646821	50	+	Downstream (2-3kb)	1	35649201	35658743	9543	2	6421	uc001bys.3	11923	ENSG00000116560	splicing factor proline and glutamine rich	uc001bys.3	6421	0	Intergenic_downstream	NA	NA	NA	NA	NA	NA	NA	NA	NA	NA	NA	NA	TxEx1	NA	Sfpq	Sfpq_Intron	4	127032720	127032769	127032720	127032721	-
11	cg00008998	NA	-0.11134833	0.991920602	0.129532247	ARHGAP15	ARHGAP15_Intron	chr2	144443484	144443485	50	+	Intron (uc002tvm.4/55843, intron 12 of 13)	2	143886899	144525921	639023	1	55843	uc002tvm.4	556536	ENSG00000075884	Rho GTPase activating protein 15	uc002tvm.4;uc002tvn.3	55843;55843	0;0	Intron	NA	NA	NA	NA	NA	NA	NA	NA	NA	NA	NA	NA	EnhWk4	NA	NA	NA	NA	NA	NA	NA	NA	NA
12	cg00009248	yes	0.958858769	0.992729703	0.981085556	MAPT	MAPT_Exon	chr17	44087711	44087712	50	+	Exon (uc002ijr.4/4137, exon 11 of 14)	17	43971748	44105699	133952	1	4137	uc002ijr.4	115914	ENSG00000186868	microtubule associated protein tau	uc002ijr.4;uc002ijs.4;uc002ijt.4;uc002iju.4;uc002ijx.4;uc010dau.3;uc021tyv.1;uc021tyw.1	4137;4137;4137;4137;4137;4137;4137;4137	0;0;0;0;0;0;0;0	Exon	NA	NA	NA	NA	NA	NA	NA	NA	NA	NA	NA	NA	EnhA12	NA	Mapt	Mapt_Exon	11	104318144	104318193	104318192	104318193	+
13	cg00009319	NA	-0.568245324	0.984752541	0.385403163	AUTS2	AUTS2_Intron	chr7	70096026	70096027	50	+	Intron (uc003tvw.4/26053, intron 5 of 18)	7	69063905	70257885	1193981	1	26053	uc003tvw.4	1032123	ENSG00000158321	activator of transcription and developmental regulator AUTS2	uc003tvw.4;uc003tvx.4	26053;26053	0;0	Intron	NA	NA	NA	NA	NA	NA	NA	NA	NA	NA	NA	NA	EnhA2	NA	NA	NA	NA	NA	NA	NA	NA	NA
14	cg00010445	NA	0.758053417	0.878316249	-0.731649844	RFX1	RFX1_Intron	chr19	14089630	14089631	51	-	Intron (uc002mxv.3/5989, intron 7 of 20)	19	14072342	14117134	44793	2	5989	uc002mxv.3	27454	ENSG00000132005	regulatory factor X1	uc002mxv.3;uc010dzi.2	5989;5989	0;0	Intron	19	14089630	14089871	242	*	242	31	0.772727273	0.867082755	0.128099174	3.28E-25	CpGisland	TSS2	NA	Rfx1	Rfx1_Intron	8	84084835	84084884	84084835	84084836	+
15	cg00010903	NA	0.900039217	0.979220582	0.599828337	FBXL20	FBXL20_Exon	chr17	37421663	37421664	50	+	Exon (uc002hrt.3/84961, exon 13 of 15)	17	37408897	37557909	149013	2	84961	uc002hrt.3	136195	ENSG00000108306	F-box and leucine rich repeat protein 20	uc002hrt.3;uc010cvu.3	84961;84961	0;0	Exon	NA	NA	NA	NA	NA	NA	NA	NA	NA	NA	NA	NA	Tx6	NA	NA	NA	NA	NA	NA	NA	NA	NA
16	cg00010926	yes	0.995852018	0.981896487	0.929767921	PAK3	PAK3_Exon	chrX	110388123	110388124	50	+	Exon (uc010npv.1/5063, exon 3 of 16)	23	110187513	110464173	276661	1	5063	uc010npt.1	200612	ENSG00000077264	p21 (RAC1) activated kinase 3	uc010npt.1;uc010npu.1;uc004eoy.2;uc004eoz.2;uc011mst.1;uc004epa.2;uc010npv.1;uc010npw.1	5063;5063;5063;5063;5063;5063;5063;5063	0;0;0;0;0;0;0;0	Exon	NA	NA	NA	NA	NA	NA	NA	NA	NA	NA	NA	NA	ReprPC8	NA	Pak3	Pak3_Exon	X	143712313	143712362	143712313	143712314	-
17	cg00010977	yes	0.934712816	0.983429149	0.992815524	FIGN	FIGN_Intergenic_downstream	chr2	164301322	164301323	50	+	Distal Intergenic	2	164464118	164592513	128396	2	55137	uc002uck.1	291191	ENSG00000182263	fidgetin, microtubule severing factor	NA	NA	NA	Intergenic_downstream	NA	NA	NA	NA	NA	NA	NA	NA	NA	NA	NA	NA	Quies3	NA	Fign	Fign_Intergenic_downstream	2	63820096	63820145	63820144	63820145	-
18	cg00012521	NA	0.579819444	0.998067525	0.926422666	GGCT	GGCT_Exon	chr7	30540210	30540211	51	-	Exon (uc003tba.3/79017, exon 2 of 4)	7	30536237	30544457	8221	2	79017	uc003tba.3	4197	ENSG00000006625	gamma-glutamylcyclotransferase	uc003taz.3;uc003tba.3;uc003tbb.3;uc003tbc.3;uc022abe.1;uc022abf.1	79017;79017;79017;79017;79017;79017	-1392;0;0;0;0;0	Exon	NA	NA	NA	NA	NA	NA	NA	NA	NA	NA	NA	NA	Tx1	NA	Ggct	Ggct_Exon	6	54989422	54989471	54989470	54989471	+
19	cg00012879	NA	-0.363158915	0.861968063	-0.627597292	NFIX	NFIX_Exon	chr19	13189496	13189497	50	-	Exon (uc002mwd.3/4784, exon 7 of 10)	19	13106584	13209610	103027	1	4784	uc002mwd.3	82863	ENSG00000008441	nuclear factor I X	uc002mwd.3;uc002mwe.4;uc002mwf.3;uc010xmx.2;uc002mwg.2	4784;4784;4784;4784;4784	0;0;0;0;0	Exon	NA	NA	NA	NA	NA	NA	NA	NA	NA	NA	NA	NA	EnhWk2	NA	NA	NA	NA	NA	NA	NA	NA	NA
20	cg00013189	yes	0.917124921	0.922446487	0.860795121	NKX2-3	NKX2-3_Intergenic_downstream	chr10	101296898	101296899	51	-	Downstream (<1kb)	10	101292690	101296280	3591	1	159296	uc009xwj.3	4258	ENSG00000119919	NK2 homeobox 3	uc009xwj.3	159296	0	Intergenic_downstream	10	101296580	101297081	502	*	502	49	0.673306773	0.861364989	0.097609562	2.94E-33	CpGisland	BivProm1	NA	Nkx2-3	Nkx2-3_Intergenic_downstream	19	43616493	43616542	43616541	43616542	+
21	cg00013247	yes	0.936787323	0.982544676	0.938310453	CDH5	CDH5_Intergenic_upstream	chr16	66180960	66180961	50	-	Distal Intergenic	16	66400525	66438689	38165	1	1003	uc002eom.4	-219614	ENSG00000179776	cadherin 5	NA	NA	NA	Intergenic_upstream	NA	NA	NA	NA	NA	NA	NA	NA	NA	NA	NA	NA	Acet5	NA	Gm8748	Gm8748_Intergenic_upstream	8	103896769	103896818	103896817	103896818	+
22	cg00014011	yes	0.921121623	0.948443138	0.80857783	WNT1	WNT1_Intergenic_downstream	chr12	49380844	49380845	50	+	Distal Intergenic	12	49372236	49376396	4161	1	7471	uc001rsu.3	8609	ENSG00000125084	Wnt family member 1	uc001rsu.3	7471	0	Intergenic_downstream	NA	NA	NA	NA	NA	NA	NA	NA	NA	NA	NA	NA	ReprPC2	NA	Wnt1	Wnt1_Intergenic_downstream	15	98798353	98798402	98798353	98798354	+
23	cg00015001	yes	0.903521779	0.997303866	0.88692804	PAX2	PAX2_Intergenic_upstream	chr10	102467016	102467017	50	+	Distal Intergenic	10	102505468	102589698	84231	1	5076	uc001krk.4	-38401	ENSG00000075891	paired box 2	NA	NA	NA	Intergenic_upstream	NA	NA	NA	NA	NA	NA	NA	NA	NA	NA	NA	NA	ReprPC2	NA	Pax2	Pax2_Intergenic_upstream	19	44717579	44717628	44717579	44717580	-
24	cg00015319	yes	0.876493054	0.924137006	0.887202311	FLJ12825	FLJ12825_Intron	chr12	54500832	54500833	51	+	Intron (uc001sey.2/440101, intron 1 of 1)	12	54452038	54516018	63981	1	440101	uc001sey.2	48744	ENSG00000248265	uncharacterized LOC440101	uc010sos.2;uc001sey.2	100240734;440101	4789;0	Intron	12	54500619	54500869	251	*	251	27	0.665338645	1.011492537	0.107569721	8.83E-20	CpGisland	ReprPC2	NA	Hoxc4	Hoxc4_Intergenic_downstream	15	103086525	103086574	103086525	103086526	+
25	cg00016215	yes	0.983182957	0.98994533	0.923269983	KCNMA1	KCNMA1_Exon	chr10	78649254	78649255	50	-	Exon (uc001jxj.2/3778, exon 27 of 29)	10	78629359	79397577	768219	2	3778	uc001jxj.2	748272	ENSG00000156113	potassium calcium-activated channel subfamily M alpha 1	uc001jxj.2;uc021ptu.1;uc001jxk.1;uc009xrt.1;uc001jxl.1;uc001jxm.3;uc001jxn.3;uc001jxo.3;uc001jxq.3	3778;3778;3778;3778;3778;3778;3778;3778;3778	0;0;0;0;0;0;0;0;0	Exon	NA	NA	NA	NA	NA	NA	NA	NA	NA	NA	NA	NA	TxWk1	NA	Kcnma1	Kcnma1_threeUTR	14	23311694	23311743	23311694	23311695	-
26	cg00017571	yes	0.977228832	0.990974898	0.993221521	DMBX1	DMBX1_Promoter	chr1	46963466	46963467	50	+	Promoter (9-10kb)	1	46972668	46979886	7219	1	127343	uc001cpw.3	-9202	ENSG00000197587	diencephalon/mesencephalon homeobox 1	NA	NA	NA	Promoter	NA	NA	NA	NA	NA	NA	NA	NA	NA	NA	NA	NA	ReprPC9	NA	Dmbx1	Dmbx1_Intron	4	115932095	115932144	115932095	115932096	+
27	cg00017737	yes	0.920939259	0.927176368	0.890892385	CALCOCO1	CALCOCO1_Intergenic_upstream	chr12	54133570	54133571	50	-	Distal Intergenic	12	54104902	54121307	16406	2	57658	uc001sef.3	-12262	ENSG00000012822	calcium binding and coiled-coil domain 1	NA	NA	NA	Intergenic_upstream	12	54133502	54133835	334	*	334	31	0.604790419	1.065555213	0.092814371	1.45E-20	CpGisland	BivProm1	NA	Calcoco1	Calcoco1_Intergenic_upstream	15	102737379	102737428	102737427	102737428	+
28	cg00017842	NA	0.069044219	0.982398061	0.049381289	EN1	EN1_Intergenic_downstream	chr2	119528421	119528422	51	-	Distal Intergenic	2	119599747	119605759	6013	2	2019	uc002tlm.3	77338	ENSG00000163064	engrailed homeobox 1	NA	NA	NA	Intergenic_downstream	NA	NA	NA	NA	NA	NA	NA	NA	NA	NA	NA	NA	ReprPC2	NA	NA	NA	NA	NA	NA	NA	NA	NA
29	cg00019068	yes	0.986626902	0.984451658	0.987566847	ZBTB44	ZBTB44_Exon	chr11	130106746	130106747	50	-	Exon (uc001qga.3/29068, exon 5 of 8)	11	130096574	130184607	88034	2	29068	uc001qfx.3	77810	ENSG00000196323	zinc finger and BTB domain containing 44	uc001qfx.3;uc001qgb.4;uc001qfz.3;uc001qga.3;uc001qgc.1	29068;29068;29068;29068;29068	0;0;0;0;0	Exon	NA	NA	NA	NA	NA	NA	NA	NA	NA	NA	NA	NA	TxEx2	NA	Zbtb44	Zbtb44_Exon	9	31066900	31066949	31066900	31066901	-
30	cg00020468	yes	0.98706286	0.978747497	0.988312542	ANK3	ANK3_Exon	chr10	61829801	61829802	50	-	Exon (uc001jky.3/288, exon 37 of 44)	10	61786056	62493284	707229	2	288	uc001jkz.4	663484	ENSG00000151150	ankyrin 3	uc001jkv.3;uc001jkw.3;uc009xpa.3;uc001jkx.3;uc001jky.3;uc010qih.2;uc001jkz.4;uc009xpb.1	288;288;288;288;288;288;288;288	0;0;0;0;0;0;0;0	Exon	NA	NA	NA	NA	NA	NA	NA	NA	NA	NA	NA	NA	TxWk2	NA	Ank3	Ank3_Exon	10	69992409	69992458	69992409	69992410	-
31	cg00021588	yes	0.981644602	0.991577481	0.971858477	AHCYL1	AHCYL1_Exon	chr1	110558116	110558117	50	-	Exon (uc001dyx.3/10768, exon 7 of 17)	1	110527387	110566364	38978	1	10768	uc001dyx.3	30680	ENSG00000168710	adenosylhomocysteinase like 1	uc001dyx.3;uc010ovw.2;uc021ork.1;uc001dyy.3;uc010ovx.2	10768;10768;10768;10768;10768	0;0;0;0;0	Exon	NA	NA	NA	NA	NA	NA	NA	NA	NA	NA	NA	NA	TxEx2	NA	Ahcyl1	Ahcyl1_Exon	3	107671174	107671223	107671174	107671175	+
32	cg00022035	yes	0.980947087	0.992507032	0.969116666	OGDH	OGDH_fiveUTR	chr7	44687321	44687322	50	-	5' UTR	7	44646121	44716195	70075	1	4967	uc003tlm.3	41151	ENSG00000105953	oxoglutarate dehydrogenase	uc003tlm.3;uc003tln.3;uc011kbx.2;uc011kby.2;uc003tlp.3;uc011kbz.2;uc003tlo.1	4967;4967;4967;4967;4967;4967;4967	0;0;0;0;0;0;0	fiveUTR	NA	NA	NA	NA	NA	NA	NA	NA	NA	NA	NA	NA	TxEx2	NA	Ogdh	Ogdh_Exon	11	6316995	6317044	6317043	6317044	-
33	cg00023292	yes	0.972900866	0.993440217	0.97268531	CNOT4	CNOT4_Exon	chr7	135047843	135047844	50	-	Exon (uc003vss.3/4850, exon 11 of 11)	7	135046547	135194875	148329	2	4850	uc003vss.3	146981	ENSG00000080802	CCR4-NOT transcription complex subunit 4	uc003vss.3;uc003vst.3;uc011kpy.2;uc011kpz.2	4850;4850;4850;4850	0;0;0;0	Exon	NA	NA	NA	NA	NA	NA	NA	NA	NA	NA	NA	NA	TxEx3	NA	Cnot4	Cnot4_Exon	6	35023337	35023386	35023337	35023338	+
34	cg00024300	NA	-0.2104595	0.993878359	-0.014099579	FAM172A	FAM172A_Intron	chr5	93230623	93230624	50	+	Intron (uc010jbd.3/83989, intron 6 of 10)	5	92953431	93447404	493974	2	83989	uc010jbd.3	216730	ENSG00000113391	family with sequence similarity 172 member A	uc010jbd.3;uc011cuf.2;uc011cug.2;uc011cuh.2;uc011cui.2;uc011cuj.2;uc003kkm.4	83989;83989;83989;83989;83989;83989;83989	0;0;0;0;0;0;0	Intron	NA	NA	NA	NA	NA	NA	NA	NA	NA	NA	NA	NA	EnhA6	NA	NA	NA	NA	NA	NA	NA	NA	NA
35	cg00027030	yes	0.985990491	0.983523259	0.759852561	GRM1	GRM1_Exon	chr6	146720714	146720715	51	-	Exon (uc010khv.2/2911, exon 8 of 10)	6	146348782	146758734	409953	1	2911	uc010khv.2	371932	ENSG00000152822	glutamate metabotropic receptor 1	uc010khv.2;uc010khw.2;uc003qll.3;uc011edz.2;uc011eea.2	2911;2911;2911;2911;2911	0;0;0;0;0	Exon	NA	NA	NA	NA	NA	NA	NA	NA	NA	NA	NA	NA	HET1	NA	Grm1	Grm1_Exon	10	10719343	10719392	10719343	10719344	-
36	cg00027863	yes	0.837679635	0.987067167	0.778712053	SENP3-EIF4A1	SENP3-EIF4A1_fiveUTR	chr17	7474754	7474755	50	+	5' UTR	17	7465309	7482324	17016	1	100533955	uc002gho.2	9395	NA	SENP3-EIF4A1 readthrough (NMD candidate)	uc002gho.2;uc031qyn.1;uc002ghr.1;uc002ghm.3;uc002ghs.1	100533955;100533955;100533955;26168;652965	0;0;0;0;-3278	fiveUTR	NA	NA	NA	NA	NA	NA	NA	NA	NA	NA	NA	NA	TxEnh4	NA	Senp3	Senp3_threeUTR	11	69673524	69673573	69673572	69673573	+
37	cg00027948	yes	0.967765917	0.996566	0.939838918	ESYT1	ESYT1_Exon	chr12	56531334	56531335	51	-	Exon (uc001sjq.3/23344, exon 18 of 31)	12	56521986	56538460	16475	1	23344	uc001sjq.3	9348	ENSG00000139641	extended synaptotagmin 1	uc001sjq.3;uc001sjr.3	23344;23344	0;0	Exon	NA	NA	NA	NA	NA	NA	NA	NA	NA	NA	NA	NA	TxEx2	NA	Esyt1	Esyt1_Exon	10	128517078	128517127	128517078	128517079	+
38	cg00029553	yes	0.993308429	0.993159977	0.985445486	FGF14	FGF14_threeUTR	chr13	102374324	102374325	50	+	3' UTR	13	102373205	103054124	680920	2	2259	uc001vpf.2	679749	ENSG00000102466	fibroblast growth factor 14	uc001vpe.2;uc001vpf.2;uc001vpc.5	2259;2259;9358	0;0;269382	threeUTR	NA	NA	NA	NA	NA	NA	NA	NA	NA	NA	NA	NA	TxWk1	NA	Fgf14	Fgf14_threeUTR	14	123979497	123979546	123979497	123979498	+
39	cg00029755	yes	0.976770985	0.997458826	0.97867894	ZEB2	ZEB2_Intron	chr2	145247188	145247189	50	-	Intron (uc002tvu.3/9839, intron 2 of 9)	2	145141942	145277958	136017	2	9839	uc002tvu.3	30719	ENSG00000169554	zinc finger E-box binding homeobox 2	uc002tvu.3;uc002tvv.3;uc010zbm.2;uc010fnp.3;uc010fnq.1;uc002tvw.3;uc002tvx.1	9839;9839;9839;9839;9839;9839;9839	0;0;0;0;0;0;0	Intron	NA	NA	NA	NA	NA	NA	NA	NA	NA	NA	NA	NA	TxEnh7	NA	Zeb2	Zeb2_Intron	2	45083123	45083172	45083123	45083124	-
40	cg00031262	yes	0.895373962	0.920026691	0.796946857	WNT1	WNT1_Intergenic_downstream	chr12	49380820	49380821	50	-	Distal Intergenic	12	49372236	49376396	4161	1	7471	uc001rsu.3	8635	ENSG00000125084	Wnt family member 1	uc001rsu.3	7471	0	Intergenic_downstream	NA	NA	NA	NA	NA	NA	NA	NA	NA	NA	NA	NA	ReprPC2	NA	Wnt1	Wnt1_Intergenic_downstream	15	98798329	98798378	98798329	98798330	+
41	cg00031896	NA	0.8916511	0.971432949	0.752686048	KDM2B	KDM2B_Promoter	chr12	122020205	122020206	51	-	Promoter (1-2kb)	12	121866900	122018920	152021	2	84678	uc001uat.3	-1335	ENSG00000089094	lysine demethylase 2B	uc001uas.3;uc021rfd.1;uc001uat.3;uc001uau.3;uc021rfe.1;uc001uav.4	84678;84678;84678;84678;84678;84678	0;0;0;0;0;0	Promoter	NA	NA	NA	NA	NA	NA	NA	NA	NA	NA	NA	NA	TSS2	NA	NA	NA	NA	NA	NA	NA	NA	NA
42	cg00032045	yes	0.869558719	0.984547109	0.86212489	AHDC1	AHDC1_threeUTR	chr1	27861276	27861277	50	+	3' UTR	1	27860756	27930143	69388	2	27245	uc009vsy.3	68867	ENSG00000126705	AT-hook DNA binding motif containing 1	uc009vsy.3	27245	0	threeUTR	NA	NA	NA	NA	NA	NA	NA	NA	NA	NA	NA	NA	TxWk2	NA	Ahdc1	Ahdc1_threeUTR	4	133077141	133077190	133077141	133077142	+
43	cg00032807	yes	0.942325263	0.970680745	0.947687565	EVX1	EVX1_Intergenic_downstream	chr7	27288641	27288642	50	+	Distal Intergenic	7	27282319	27286192	3874	1	2128	uc011jzn.1	6273	ENSG00000106038	even-skipped homeobox 1	uc003szd.1;uc010kuy.1;uc011jzn.1	2128;2128;2128	0;0;0	Intergenic_downstream	NA	NA	NA	NA	NA	NA	NA	NA	NA	NA	NA	NA	ReprPC1	NA	Evx1	Evx1_Intergenic_downstream	6	52319403	52319452	52319451	52319452	+
44	cg00032872	yes	0.975839981	0.996145212	0.910033177	SOX21	SOX21_Intergenic_downstream	chr13	95360838	95360839	50	-	Distal Intergenic	13	95361879	95364389	2511	2	11166	uc001vma.3	3549	ENSG00000125285	SRY-box transcription factor 21	uc001vma.3	11166	3500	Intergenic_downstream	NA	NA	NA	NA	NA	NA	NA	NA	NA	NA	NA	NA	BivProm2	NA	Sox21	Sox21_Intergenic_downstream	14	118232172	118232221	118232172	118232173	+
45	cg00035308	yes	0.988966033	0.994332858	0.71777213	TSPAN5	TSPAN5_Exon	chr4	99399876	99399877	50	+	Exon (uc011cdz.2/10098, exon 5 of 8)	4	99391518	99578800	187283	2	10098	uc011cdz.2	178873	ENSG00000168785	tetraspanin 5	uc011cdz.2;uc003hub.3	10098;10098	0;0	Exon	NA	NA	NA	NA	NA	NA	NA	NA	NA	NA	NA	NA	TxEnh5	NA	Tspan5	Tspan5_threeUTR	3	138896825	138896874	138896873	138896874	+
46	cg00036621	yes	0.839469243	0.950291748	0.961318198	NAA30	NAA30_Exon	chr14	57863562	57863563	50	-	Exon (uc001xcx.4/122830, exon 3 of 5)	14	57857271	57879466	22196	1	122830	uc001xcx.4	6242	ENSG00000139977	N(alpha)-acetyltransferase 30, NatC catalytic subunit	uc001xcx.4;uc010aow.3;uc010trk.2	122830;122830;122830	0;0;0	Exon	NA	NA	NA	NA	NA	NA	NA	NA	NA	NA	NA	NA	Tx4	NA	Naa30	Naa30_Exon	14	49178096	49178145	49178144	49178145	-
47	cg00036705	yes	0.975395818	0.991207908	0.986817915	POU3F3	POU3F3_Intergenic_downstream	chr2	105517820	105517821	50	-	Distal Intergenic	2	105471969	105473471	1503	1	5455	uc010ywg.2	45851	ENSG00000198914	POU class 3 homeobox 3	NA	NA	NA	Intergenic_downstream	NA	NA	NA	NA	NA	NA	NA	NA	NA	NA	NA	NA	EnhA15	NA	Pou3f3	Pou3f3_Intron	1	42741683	42741732	42741731	42741732	+
48	cg00036709	NA	-0.863660449	0.914736186	-0.802048675	FGF18	FGF18_Intron	chr5	170848194	170848195	50	+	Intron (uc003mbk.3/8817, intron 2 of 4)	5	170846667	170884630	37964	1	8817	uc003mbk.3	1477	ENSG00000156427	fibroblast growth factor 18	uc003mbk.3	8817	0	Intron	NA	NA	NA	NA	NA	NA	NA	NA	NA	NA	NA	NA	BivProm1	NA	NA	NA	NA	NA	NA	NA	NA	NA
49	cg00036788	yes	0.992222486	0.995877939	0.988628261	PDGFRA	PDGFRA_Intron	chr4	54974682	54974683	51	+	Intron (uc003haa.3/5156, intron 12 of 23)	4	54243820	55164412	920593	1	5156	uc003haa.3	730812	ENSG00000134853	platelet derived growth factor receptor alpha	uc003haa.3	5156	0	Intron	4	54974602	54974683	82	*	82	9	0.658536585	1.025	0.109756098	6.68E-07	CpGisland	BivProm2	NA	Gsx2	Gsx2_Intergenic_downstream	5	75084389	75084438	75084389	75084390	+
50	cg00037013	NA	0.390722178	0.998210425	-0.023122671	WNT6	WNT6_Promoter	chr2	219722536	219722537	51	+	Promoter (2-3kb)	2	219724546	219738954	14409	1	7475	uc002vjc.1	-2010	ENSG00000115596	Wnt family member 6	uc002vjc.1	7475	-2010	Promoter	NA	NA	NA	NA	NA	NA	NA	NA	NA	NA	NA	NA	ReprPC1	NA	NA	NA	NA	NA	NA	NA	NA	NA
51	cg00037518	NA	-0.272466447	0.965766431	-0.018389123	ANP32AP1	ANP32AP1_Intergenic_downstream	chr15	35546042	35546043	50	-	Distal Intergenic	15	35529527	35530264	738	1	723972	uc001ziy.3	16566	ENSG00000259516	acidic nuclear phosphoprotein 32 family member A pseudogene 1	NA	NA	NA	Intergenic_downstream	NA	NA	NA	NA	NA	NA	NA	NA	NA	NA	NA	NA	EnhA18	NA	NA	NA	NA	NA	NA	NA	NA	NA
52	cg00037619	yes	0.929523014	0.994250395	0.927230095	BTRC	BTRC_Intergenic_upstream	chr10	103090898	103090899	50	-	Distal Intergenic	10	103113790	103317078	203289	1	8945	uc001ktc.4	-22890	ENSG00000166167	beta-transducin repeat containing E3 ubiquitin protein ligase	NA	NA	NA	Intergenic_upstream	NA	NA	NA	NA	NA	NA	NA	NA	NA	NA	NA	NA	EnhA2	NA	Btrc	Btrc_Intergenic_upstream	19	45338511	45338560	45338511	45338512	+
53	cg00037952	NA	-0.726177008	0.994034852	0.785473589	WBP1L	WBP1L_Intron	chr10	104535276	104535277	51	+	Intron (uc001kwf.4/54838, intron 1 of 3)	10	104503727	104591851	88125	1	54838	uc009xxg.1	31499	ENSG00000166272	WW domain binding protein 1 like	uc001kwf.4;uc009xxg.1;uc001kwe.4	54838;54838;54838	0;0;0	Intron	NA	NA	NA	NA	NA	NA	NA	NA	NA	NA	NA	NA	EnhA1	NA	NA	NA	NA	NA	NA	NA	NA	NA
54	cg00038038	yes	0.929448913	0.989858391	0.976056665	PAPPA2	PAPPA2_Intron	chr1	176522318	176522319	51	-	Intron (uc001gky.1/60676, intron 1 of 4)	1	176432307	176811970	379664	1	60676	uc001gkz.3	90011	ENSG00000116183	pappalysin 2	uc001gky.1;uc001gkz.3;uc009www.3	60676;60676;60676	0;0;0	Intron	NA	NA	NA	NA	NA	NA	NA	NA	NA	NA	NA	NA	BivProm3	NA	Pappa2	Pappa2_Intron	1	158960726	158960775	158960726	158960727	-
55	cg00038306	yes	0.946114292	0.956476175	0.927881344	YTHDF3	YTHDF3_fiveUTR	chr8	64087908	64087909	50	-	5' UTR	8	64081112	64125346	44235	1	253943	uc003xuy.4	6798	ENSG00000185728	YTH N6-methyladenosine RNA binding protein 3	uc003xuy.4;uc010lys.4;uc031tbf.1;uc031tbg.1;uc031tbh.1;uc003xuz.4;uc003xva.4;uc031tbi.1	253943;253943;253943;253943;253943;253943;253943;253943	0;0;0;0;0;0;0;0	fiveUTR	NA	NA	NA	NA	NA	NA	NA	NA	NA	NA	NA	NA	Tx4	NA	Ythdf3	Ythdf3_Exon	3	16189496	16189545	16189496	16189497	+
56	cg00038376	yes	0.974735826	0.981965699	0.977782172	TBCA	TBCA_Intergenic_upstream	chr5	77165147	77165148	50	+	Distal Intergenic	5	76987074	77072185	85112	2	6902	uc003kfi.1	-92963	ENSG00000171530	tubulin folding cofactor A	NA	NA	NA	Intergenic_upstream	NA	NA	NA	NA	NA	NA	NA	NA	NA	NA	NA	NA	EnhWk4	NA	Gm48316	Gm48316_Intergenic_upstream	13	94685382	94685431	94685382	94685383	+
57	cg00038849	yes	0.990357547	0.986089918	0.992404239	MECOM	MECOM_Intron	chr3	169296928	169296929	50	+	Intron (uc011bpj.1/2122, intron 1 of 16)	3	168801287	169381563	580277	2	2122	uc011bpj.1	84635	ENSG00000085276	MDS1 and EVI1 complex locus	uc011bpj.1;uc011bpk.1;uc010hwn.2;uc011bpl.1	2122;2122;2122;2122	0;0;0;0	Intron	NA	NA	NA	NA	NA	NA	NA	NA	NA	NA	NA	NA	EnhA20	NA	Mecom	Mecom_Intron	3	30416454	30416503	30416502	30416503	-
58	cg00038872	NA	0.066793757	0.995646233	0.991613935	PELO	PELO_Intergenic_upstream	chr5	51762100	51762101	50	-	Distal Intergenic	5	52083774	52098452	14679	1	53918	uc003jos.3	-321723	ENSG00000152684	pelota mRNA surveillance and ribosome rescue factor	NA	NA	NA	Intergenic_upstream	NA	NA	NA	NA	NA	NA	NA	NA	NA	NA	NA	NA	EnhWk4	NA	NA	NA	NA	NA	NA	NA	NA	NA
59	cg00038955	NA	0.105860668	0.995531945	-0.271655982	VPS13B	VPS13B_threeUTR	chr8	100520086	100520087	50	+	3' UTR	8	100025494	100889814	864321	1	157680	uc003yiv.4	494543	ENSG00000132549	vacuolar protein sorting 13 homolog B	uc003yiu.1;uc003yiv.4;uc003yiw.4;uc003yix.1	157680;157680;157680;157680	0;0;0;0	threeUTR	NA	NA	NA	NA	NA	NA	NA	NA	NA	NA	NA	NA	TxWk2	NA	NA	NA	NA	NA	NA	NA	NA	NA
60	cg00039469	yes	0.983546712	0.992425413	0.994222735	ICOS	ICOS_Intergenic_downstream	chr2	205029694	205029695	51	+	Distal Intergenic	2	204801471	204826298	24828	1	29851	uc010fua.3	228173	ENSG00000163600	inducible T cell costimulator	NA	NA	NA	Intergenic_downstream	NA	NA	NA	NA	NA	NA	NA	NA	NA	NA	NA	NA	Quies3	NA	Gm11591	Gm11591_Promoter	1	61198136	61198185	61198136	61198137	+
61	cg00039845	yes	0.960687284	0.956233544	0.869575009	IFT43	IFT43_Intron	chr14	76501445	76501446	51	-	Intron (uc001xse.3/112752, intron 3 of 3)	14	76452096	76550416	98321	1	112752	uc010tve.3	49349	ENSG00000119650	intraflagellar transport 43	uc001xse.3;uc001xsf.2;uc010asl.1;uc001xsg.2;uc010asm.1;uc010tve.3;uc031qpj.1	112752;112752;112752;112752;112752;112752;112752	0;0;0;0;0;0;0	Intron	NA	NA	NA	NA	NA	NA	NA	NA	NA	NA	NA	NA	Tx5	NA	Ift43	Ift43_Intron	12	86115877	86115926	86115925	86115926	-
62	cg00042664	yes	0.972530473	0.99514914	0.924892888	GTDC1	GTDC1_Intron	chr2	144762630	144762631	50	+	Intron (uc002tvo.3/79712, intron 5 of 8)	2	144703581	145090083	386503	2	79712	uc002tvr.3	327453	ENSG00000121964	glycosyltransferase like domain containing 1	uc002tvo.3;uc021vqf.1;uc002tvp.3;uc002tvr.3;uc002tvs.3;uc010fnn.3;uc010fno.3;uc021vqg.1;uc002tvt.2	79712;79712;79712;79712;79712;79712;79712;79712;79712	0;0;0;0;0;0;0;0;0	Intron	NA	NA	NA	NA	NA	NA	NA	NA	NA	NA	NA	NA	EnhA16	NA	Gtdc1	Gtdc1_Intron	2	44632880	44632929	44632928	44632929	-
63	cg00044472	yes	0.974478733	0.995306251	0.991172554	ZEB2	ZEB2_Intron	chr2	145210242	145210243	50	+	Intron (uc002tvu.3/9839, intron 2 of 9)	2	145141942	145277958	136017	2	9839	uc002tvu.3	67716	ENSG00000169554	zinc finger E-box binding homeobox 2	uc002tvu.3;uc002tvv.3;uc010zbm.2;uc010fnp.3;uc010fnq.1;uc002tvw.3	9839;9839;9839;9839;9839;9839	0;0;0;0;0;0	Intron	NA	NA	NA	NA	NA	NA	NA	NA	NA	NA	NA	NA	PromF2	NA	Zeb2	Zeb2_Intron	2	45044902	45044951	45044950	45044951	+
64	cg00045146	NA	0.975757422	0.978064839	0.938299754	TBR1	TBR1_Intergenic_downstream	chr2	162282206	162282207	50	+	Distal Intergenic	2	162274406	162281573	7168	1	10716	uc010foy.2	7802	ENSG00000136535	T-box brain transcription factor 1	uc002ubw.1;uc010foy.2	10716;10716	0;0	Intergenic_downstream	NA	NA	NA	NA	NA	NA	NA	NA	NA	NA	NA	NA	ReprPC2	NA	NA	NA	NA	NA	NA	NA	NA	NA
65	cg00045149	yes	0.92137278	0.924870782	0.927234122	PLCB1	PLCB1_Exon	chr20	8113325	8113326	50	+	Exon (uc010gbv.2/23236, exon 1 of 7)	20	8095100	8769172	674073	1	23236	uc010zrb.1	18226	ENSG00000182621	phospholipase C beta 1	uc010zrb.1;uc010gbv.2;uc002wmz.2;uc002wna.4;uc002wnb.4	23236;23236;23236;23236;23236	0;0;0;0;0	Exon	20	8112956	8113592	637	*	637	78	0.728414443	0.92810311	0.12244898	6.48E-61	CpGisland	PromF5	NA	Plcb1	Plcb1_Exon	2	134786559	134786608	134786559	134786560	-
66	cg00046033	yes	0.916512103	0.972872179	0.93318051	RARA	RARA_Intron	chr17	38507283	38507284	50	-	Intron (uc002huk.2/5914, intron 4 of 8)	17	38465423	38513895	48473	1	5914	uc002huk.2	41862	ENSG00000131759	retinoic acid receptor alpha	uc002huk.2;uc002hul.4;uc010wfe.2;uc021txb.1;uc031rae.1;uc002hun.2	5914;5914;5914;5914;5914;5914	0;0;0;0;0;0	Intron	NA	NA	NA	NA	NA	NA	NA	NA	NA	NA	NA	NA	EnhA19	NA	Rara	Rara_Intron	11	98969287	98969336	98969287	98969288	-
67	cg00046073	yes	0.929236076	0.979897552	0.859164399	JARID2	JARID2_Intron	chr6	15401039	15401040	51	+	Intron (uc011diu.1/3720, intron 2 of 5)	6	15245734	15497401	251668	1	3720	uc011diu.1	155255	ENSG00000008083	jumonji and AT-rich interaction domain containing 2	uc011diu.1;uc003nbj.4;uc011div.3;uc011diw.1	3720;3720;3720;3720	0;0;0;0	Intron	NA	NA	NA	NA	NA	NA	NA	NA	NA	NA	NA	NA	PromF2	NA	Jarid2	Jarid2_fiveUTR	13	44840671	44840720	44840671	44840672	+
68	cg00046146	yes	0.813069498	0.941105657	0.859150793	NR4A2	NR4A2_Intergenic_downstream	chr2	156803872	156803873	50	+	Distal Intergenic	2	157182687	157184526	1840	2	4929	uc010zcg.1	380654	ENSG00000153234	nuclear receptor subfamily 4 group A member 2	NA	NA	NA	Intergenic_downstream	NA	NA	NA	NA	NA	NA	NA	NA	NA	NA	NA	NA	EnhWk4	NA	Gm13527	Gm13527_Intergenic_upstream	2	56662843	56662892	56662891	56662892	-
69	cg00046614	yes	0.944640411	0.9198968	0.979294596	MGMT	MGMT_Intron	chr10	131428641	131428642	51	-	Intron (uc001lkh.2/4255, intron 2 of 4)	10	131265454	131565783	300330	1	4255	uc001lkh.2	163187	ENSG00000170430	O-6-methylguanine-DNA methyltransferase	uc001lkh.2	4255	0	Intron	NA	NA	NA	NA	NA	NA	NA	NA	NA	NA	NA	NA	Quies2	NA	Mgmt	Mgmt_Intron	7	137025278	137025327	137025326	137025327	+
70	cg00046850	yes	0.934115167	0.979422328	0.945021681	TLX3	TLX3_Exon	chr5	170738424	170738425	51	+	Exon (uc003mbf.3/30012, exon 3 of 3)	5	170736288	170739138	2851	1	30012	uc003mbf.3	2086	ENSG00000164438	T cell leukemia homeobox 3	uc003mbf.3	30012	0	Exon	5	170738222	170738525	304	*	304	33	0.713815789	0.852191641	0.108552632	3.34E-24	CpGisland	BivProm2	NA	Tlx3	Tlx3_Exon	11	33201409	33201458	33201457	33201458	+
71	cg00049527	yes	0.994223567	0.991506197	0.980008864	ROBO1	ROBO1_Exon	chr3	78696801	78696802	50	+	Exon (uc010hoh.2/6091, exon 12 of 23)	3	78646388	79817059	1170672	2	6091	uc003dqe.2	1120208	ENSG00000169855	roundabout guidance receptor 1	uc010hoh.2;uc003dqb.2;uc003dqc.2;uc003dqd.2;uc003dqe.2;uc011bgl.1	6091;6091;6091;6091;6091;6091	0;0;0;0;0;0	Exon	NA	NA	NA	NA	NA	NA	NA	NA	NA	NA	NA	NA	EnhA13	NA	Robo1	Robo1_Exon	16	72993622	72993671	72993670	72993671	-
72	cg00049667	yes	0.946069045	0.982535884	0.958478016	SH3TC2	SH3TC2_Exon	chr5	148206581	148206582	51	-	Exon (uc003lpr.2/154, exon 1 of 1)	5	147929700	148442737	513038	2	79628	uc003lpp.1	236106	ENSG00000169247	SH3 domain and tetratricopeptide repeats 2	uc003lpr.2;uc003lpp.1	154;79628	0;0	Exon	NA	NA	NA	NA	NA	NA	NA	NA	NA	NA	NA	NA	PromF5	NA	Adrb2	Adrb2_Exon	18	62179565	62179614	62179565	62179566	-
73	cg00049718	yes	0.983950852	0.986365538	0.997268902	CSDE1	CSDE1_fiveUTR	chr1	115300559	115300560	50	+	Promoter (<=1kb)	1	115259534	115300671	41138	2	7812	uc001efi.3	62	ENSG00000009307	cold shock domain containing E1	uc001efi.3;uc001efk.3;uc001efl.3;uc001efm.3;uc001efn.3;uc009wgv.3	7812;7812;7812;7812;7812;7812	0;0;0;0;0;0	fiveUTR	1	115300537	115300712	176	*	176	20	0.636363636	1.125679565	0.113636364	2.85E-15	CpGisland	PromF4	NA	Csde1	Csde1_fiveUTR	3	103020607	103020656	103020655	103020656	-
74	cg00050268	yes	0.961478982	0.986071578	0.964764717	PTPRD	PTPRD_Intron	chr9	8525134	8525135	50	-	Intron (uc003zkp.3/5789, intron 6 of 30)	9	8314246	10612723	2298478	2	5789	uc003zkk.3	2087538	ENSG00000153707	protein tyrosine phosphatase receptor type D	uc003zkp.3;uc003zkq.3;uc003zkr.3;uc003zks.3;uc022bdj.1;uc003zkk.3;uc003zkt.1	5789;5789;5789;5789;5789;5789;5789	0;0;0;0;0;0;0	Intron	NA	NA	NA	NA	NA	NA	NA	NA	NA	NA	NA	NA	TxWk1	NA	Ptprd	Ptprd_Intron	4	76137019	76137068	76137019	76137020	+
75	cg00051709	NA	0.760007485	0.996821553	0.56771476	BCL11A	BCL11A_Intron	chr2	60760848	60760849	50	+	Intron (uc002sab.3/53335, intron 2 of 4)	2	60678302	60780633	102332	2	53335	uc002sab.3	19735	ENSG00000119866	BAF chromatin remodeling complex subunit BCL11A	uc002sab.3;uc002sac.3;uc010ypi.2;uc010ypj.2;uc002sad.1;uc002sae.1;uc002saf.1	53335;53335;53335;53335;53335;53335;53335	0;0;0;0;0;0;0	Intron	NA	NA	NA	NA	NA	NA	NA	NA	NA	NA	NA	NA	BivProm4	NA	Bcl11a	Bcl11a_Intron	11	24097162	24097211	24097210	24097211	-
76	cg00051782	yes	0.901104159	0.930087533	0.881485722	HES1	HES1_Intergenic_downstream	chr3	193859210	193859211	51	+	Distal Intergenic	3	193853931	193856401	2471	1	3280	uc003ftq.2	5229	ENSG00000114315	hes family bHLH transcription factor 1	uc011bst.2;uc003ftq.2	3280;3280	0;0	Intergenic_downstream	3	193858996	193859211	216	*	216	27	0.791666667	0.798466594	0.125	1.09E-21	CpGisland	TSS2	NA	Hes1	Hes1_Intergenic_downstream	16	30070294	30070343	30070294	30070295	+
77	cg00054169	yes	0.850056727	0.897682727	0.847700592	HOXA-AS3	HOXA-AS3_fiveUTR	chr7	27183260	27183261	50	+	5' UTR	7	27179983	27195547	15565	1	100133311	uc003syr.2	3227	ENSG00000254369	HOXA cluster antisense RNA 3	uc003syr.2;uc003syp.3;uc003syn.2;uc003syo.2	100133311;100133311;3202;3203	0;0;0;0	fiveUTR	NA	NA	NA	NA	NA	NA	NA	NA	NA	NA	NA	NA	BivProm4	NA	Gm28308	Gm28308_fiveUTR	6	52204384	52204433	52204384	52204385	-
78	cg00054831	yes	0.955827649	0.987249226	0.802657358	USP27X	USP27X_Exon	chrX	49646104	49646105	51	-	Exon (uc004dop.3/389856, exon 1 of 1)	23	49644470	49647168	2699	1	389856	uc004dop.3	1634	ENSG00000273820	ubiquitin specific peptidase 27 X-linked	uc004doo.4;uc004dop.3	158572;389856	0;0	Exon	NA	NA	NA	NA	NA	NA	NA	NA	NA	NA	NA	NA	Tx3	NA	Usp27x	Usp27x_Exon	X	7373667	7373716	7373667	7373668	+
79	cg00055211	NA	0.960076511	0.83285555	0.98023707	CELSR3	CELSR3_Exon	chr3	48687696	48687697	50	-	Exon (uc010hkg.3/1951, exon 6 of 25)	3	48662831	48709981	47151	2	1951	uc003cuf.1	22234	ENSG00000008300	cadherin EGF LAG seven-pass G-type receptor 3	uc003cuf.1;uc010hkg.3;uc003cul.3	1951;1951;1951	0;0;0	Exon	NA	NA	NA	NA	NA	NA	NA	NA	NA	NA	NA	NA	TxWk2	NA	NA	NA	NA	NA	NA	NA	NA	NA
80	cg00055619	yes	0.828947077	0.986702679	0.89015976	ZIC3	ZIC3_Exon	chrX	136651102	136651103	51	+	Exon (uc004fak.3/7547, exon 2 of 3)	23	136648346	136654259	5914	1	7547	uc004fak.3	2706	ENSG00000156925	Zic family member 3	uc004fak.3	7547	0	Exon	NA	NA	NA	NA	NA	NA	NA	NA	NA	NA	NA	NA	BivProm2	NA	Zic3	Zic3_Exon	X	58033403	58033452	58033403	58033404	+
81	cg00056413	NA	0.696907399	0.933931074	0.945498425	RSPO3	RSPO3_Exon	chr6	127440406	127440407	51	-	Promoter (<=1kb)	6	127440048	127518184	78137	1	84870	uc003qar.3	358	ENSG00000146374	R-spondin 3	uc003qar.3;uc003qas.1	84870;84870	0;0	Exon	6	127440394	127441072	679	*	679	77	0.680412371	0.97979798	0.113402062	2.83E-57	CpGisland	BivProm1	NA	Rspo3	Rspo3_Exon	10	29535259	29535308	29535259	29535260	-
82	cg00056578	yes	0.846523102	0.975833455	0.290433196	KSR2	KSR2_Promoter	chr12	118406033	118406034	51	-	Promoter (<=1kb)	12	117890817	118406028	515212	2	283455	uc001two.2	-55	ENSG00000171435	kinase suppressor of ras 2	uc001two.2	283455	0	Promoter	NA	NA	NA	NA	NA	NA	NA	NA	NA	NA	NA	NA	BivProm2	NA	Ksr2	Ksr2_Exon	5	117414855	117414904	117414855	117414856	-
83	cg00056596	yes	0.991024981	0.99674239	0.969552669	BARHL2	BARHL2_Intergenic_downstream	chr1	91167589	91167590	50	-	Distal Intergenic	1	91177579	91182794	5216	2	343472	uc001dns.3	15203	ENSG00000143032	BarH like homeobox 2	NA	NA	NA	Intergenic_downstream	NA	NA	NA	NA	NA	NA	NA	NA	NA	NA	NA	NA	ReprPC2	NA	Barhl2	Barhl2_Intergenic_downstream	5	106443482	106443531	106443482	106443483	+
84	cg00057767	yes	0.980842462	0.995352943	0.995724693	ZNF521	ZNF521_Intron	chr18	22756379	22756380	50	+	Intron (uc002kvk.2/25925, intron 5 of 7)	18	22641888	22932214	290327	2	25925	uc002kvk.2	175784	ENSG00000198795	zinc finger protein 521	uc002kvk.2;uc002kvl.2;uc010dly.2;uc010xbe.1	25925;25925;25925;25925	0;0;0;0	Intron	NA	NA	NA	NA	NA	NA	NA	NA	NA	NA	NA	NA	EnhWk8	NA	Zfp521	Zfp521_Intron	18	13798444	13798493	13798492	13798493	+
85	cg00058449	yes	0.90873022	0.930599912	0.886165091	ZBTB12	ZBTB12_Exon	chr6	31867956	31867957	51	-	Exon (uc003nyd.1/221527, exon 2 of 2)	6	31867394	31869769	2376	2	221527	uc003nyd.1	1763	ENSG00000204366	zinc finger and BTB domain containing 12	uc003nxy.1;uc011don.1;uc003nxz.1;uc003nya.1;uc003nyb.1;uc003nyd.1;uc003nyc.2;uc011doo.2;uc011dop.2	10919;10919;10919;10919;10919;221527;717;717;717	0;0;0;0;-2492;0;0;0;-770	Exon	6	31867659	31867957	299	*	299	27	0.648829431	0.8625	0.090301003	1.17E-17	CpGisland	TxEnh3	NA	C2	C2_Exon	17	34896366	34896415	34896366	34896367	+
86	cg00059117	yes	0.977078544	0.996411384	0.971866719	MED24	MED24_fiveUTR	chr17	38191186	38191187	50	+	Promoter (<=1kb)	17	38188902	38191225	2324	2	9862	uc010wez.1	0	ENSG00000008838	mediator complex subunit 24	uc010wes.2;uc010wet.2;uc002hts.3;uc002htt.3;uc002htu.3;uc010cwn.3;uc010weu.2;uc010wev.1;uc010wew.1;uc010wex.1;uc010wez.1;uc010wfa.1;uc010wfb.1;uc010wfc.1	9862;9862;9862;9862;9862;9862;9862;9862;9862;9862;9862;9862;9862;9862	0;0;0;0;0;0;0;0;0;0;0;0;0;0	fiveUTR	NA	NA	NA	NA	NA	NA	NA	NA	NA	NA	NA	NA	TxEx3	NA	Med24	Med24_threeUTR	11	98717726	98717775	98717726	98717727	-
87	cg00059486	yes	0.915890962	0.955940308	0.856521638	PRDM13	PRDM13_Promoter	chr6	100052465	100052466	51	-	Promoter (2-3kb)	6	100054650	100063454	8805	1	59336	uc003pqg.1	-2185	ENSG00000112238	PR/SET domain 13	uc003pqg.1	59336	0	Promoter	6	100052419	100052533	115	*	115	10	0.582608696	1.043557169	0.086956522	1.15E-06	CpGisland	ReprPC1	NA	Prdm13	Prdm13_Promoter	4	21687954	21688003	21687954	21687955	-
88	cg00059897	yes	0.975992864	0.978050175	0.988930419	FAF1	FAF1_Intron	chr1	51099462	51099463	50	+	Intron (uc009vyw.1/11124, intron 7 of 15)	1	50906935	51425936	519002	2	11124	uc001cse.1	326474	ENSG00000185104	Fas associated factor 1	uc009vyw.1;uc001cse.1	11124;11124	0;0	Intron	NA	NA	NA	NA	NA	NA	NA	NA	NA	NA	NA	NA	EnhA6	NA	Faf1	Faf1_Intron	4	109806374	109806423	109806422	109806423	+
89	cg00060304	yes	0.96688129	0.870425429	0.268489418	PAX6	PAX6_Intron	chr11	31837237	31837238	51	-	Intron (uc009yjr.3/5080, intron 1 of 12)	11	31806340	31839509	33170	2	5080	uc009yjr.3	2222	ENSG00000007372	paired box 6	uc021qfo.1;uc001mte.5;uc001mtf.5;uc001mtg.5;uc001mth.5;uc021qfl.1;uc009yjr.3;uc021qfm.1;uc021qfp.1	440034;5080;5080;5080;5080;5080;5080;5080;5954	0;0;0;0;0;0;0;0;0	Intron	NA	NA	NA	NA	NA	NA	NA	NA	NA	NA	NA	NA	BivProm2	NA	Pax6	Pax6_Intron	2	105671196	105671245	105671196	105671197	+
90	cg00060633	yes	0.951446736	0.986712874	0.956788986	TAOK1	TAOK1_Exon	chr17	27802772	27802773	51	-	Exon (uc002hdz.2/57551, exon 4 of 20)	17	27717943	27878921	160979	1	57551	uc002hdz.2	84829	ENSG00000160551	TAO kinase 1	uc002hdz.2;uc010wbe.2;uc002heb.1	57551;57551;57551	0;0;0	Exon	NA	NA	NA	NA	NA	NA	NA	NA	NA	NA	NA	NA	Tx7	NA	Taok1	Taok1_Exon	11	77578742	77578791	77578742	77578743	-
91	cg00060978	yes	0.995226934	0.997771117	0.99414325	FGF16	FGF16_Exon	chrX	76711853	76711854	51	-	Exon (uc011mqp.2/8823, exon 2 of 2)	23	76709647	76712013	2367	1	8823	uc011mqp.2	2206	ENSG00000196468	fibroblast growth factor 16	uc011mqp.2	8823	0	Exon	NA	NA	NA	NA	NA	NA	NA	NA	NA	NA	NA	NA	ReprPC8	NA	Fgf16	Fgf16_Exon	X	105773972	105774021	105774020	105774021	+
92	cg00061093	NA	0.785822132	0.88784621	0.764732644	HMX2	HMX2_Promoter	chr10	124904014	124904015	50	+	Promoter (3-4kb)	10	124907638	124910188	2551	1	3167	uc001lhc.1	-3624	ENSG00000188816	H6 family homeobox 2	uc001lhc.1	3167	0	Promoter	NA	NA	NA	NA	NA	NA	NA	NA	NA	NA	NA	NA	ReprPC1	NA	Fgfr2	Fgfr2_Intron	7	131550676	131550725	131550724	131550725	+
93	cg00061684	yes	0.993496407	0.993193989	0.955671027	KITLG	KITLG_Intron	chr12	88972342	88972343	51	-	Intron (uc001tav.3/4254, intron 1 of 9)	12	88886570	88974250	87681	2	4254	uc001tav.3	1858	ENSG00000049130	KIT ligand	uc001tav.3;uc001taw.3	4254;4254	0;0	Intron	NA	NA	NA	NA	NA	NA	NA	NA	NA	NA	NA	NA	BivProm4	NA	Kitl	Kitl_Intron	10	100017890	100017939	100017890	100017891	+
94	cg00065957	NA	0.386619694	0.975537529	0.28630053	SHISAL2A	SHISAL2A_Promoter	chr1	53099352	53099353	51	-	Promoter (<=1kb)	1	53099066	53135339	36274	1	348378	uc001cuh.3	286	ENSG00000182183	shisa like 2A	uc001cuf.3;uc001cug.1;uc001cuh.3	348378;348378;348378	0;0;0	Promoter	1	53098630	53099353	724	*	724	93	0.747237569	0.926060406	0.128453039	1.04E-74	CpGisland	BivProm1	NA	NA	NA	NA	NA	NA	NA	NA	NA
95	cg00065997	yes	0.962092111	0.987704669	0.983536163	BRS3	BRS3_Exon	chrX	135572635	135572636	51	-	Exon (uc004ezv.1/680, exon 2 of 3)	23	135570125	135574598	4474	1	680	uc004ezv.1	2510	ENSG00000102239	bombesin receptor subtype 3	uc004ezv.1	680	0	Exon	NA	NA	NA	NA	NA	NA	NA	NA	NA	NA	NA	NA	ReprPC3	NA	Brs3	Brs3_Exon	X	57045512	57045561	57045560	57045561	+
96	cg00066554	yes	0.94202298	0.962038233	0.936964973	VANGL2	VANGL2_fiveUTR	chr1	160385636	160385637	51	+	5' UTR	1	160370231	160398468	28238	1	57216	uc001fwb.2	15355	ENSG00000162738	VANGL planar cell polarity protein 2	uc001fwb.2;uc001fwc.2	57216;57216	0;0	fiveUTR	1	160385590	160385689	100	*	100	11	0.67	0.998185118	0.11	2.18E-08	CpGisland	TxEnh5	NA	Vangl2	Vangl2_Exon	1	172013096	172013145	172013144	172013145	+
97	cg00067370	yes	0.949868016	0.988265855	0.975492902	TEX41	TEX41_Intergenic_downstream	chr2	146003267	146003268	50	+	Distal Intergenic	2	145425534	145834291	408758	1	401014	uc031rpo.1	577735	ENSG00000226674	testis expressed 41	NA	NA	NA	Intergenic_downstream	NA	NA	NA	NA	NA	NA	NA	NA	NA	NA	NA	NA	EnhWk4	NA	Gm13466	Gm13466_Intergenic_downstream	2	45836875	45836924	45836875	45836876	+
98	cg00067520	yes	0.917668542	0.991715088	0.920948799	BRPF3	BRPF3_Exon	chr6	36178047	36178048	50	-	Exon (uc003olv.4/27154, exon 6 of 13)	6	36164550	36200567	36018	1	27154	uc003olv.4	13448	ENSG00000096070	bromodomain and PHD finger containing 3	uc003olv.4;uc010jwb.3;uc010jwc.3;uc011dtj.2;uc011dtk.2	27154;27154;27154;27154;27154	0;0;0;0;0	Exon	NA	NA	NA	NA	NA	NA	NA	NA	NA	NA	NA	NA	TxEx2	NA	Brpf3	Brpf3_threeUTR	17	28817492	28817541	28817540	28817541	+
99	cg00067701	yes	0.907027068	0.914837298	0.890345742	ZNF423	ZNF423_threeUTR	chr16	49525051	49525052	50	+	3' UTR	16	49524515	49698136	173622	2	23090	uc010vgn.3	173034	ENSG00000102935	zinc finger protein 423	uc010vgn.3;uc031qwd.1;uc031qwe.1	23090;23090;23090	0;0;0	threeUTR	NA	NA	NA	NA	NA	NA	NA	NA	NA	NA	NA	NA	EnhA17	NA	Zfp423	Zfp423_threeUTR	8	87662295	87662344	87662343	87662344	-
100	cg00067884	yes	0.990003804	0.987839974	0.988476914	HERC1	HERC1_Exon	chr15	63970198	63970199	51	+	Exon (uc002amp.3/8925, exon 37 of 78)	15	63900817	64126147	225331	2	8925	uc002amp.3	155949	ENSG00000103657	HECT and RLD domain containing E3 ubiquitin protein ligase family member 1	uc002amp.3	8925	0	Exon	NA	NA	NA	NA	NA	NA	NA	NA	NA	NA	NA	NA	TxEnh4	NA	Herc1	Herc1_Exon	9	66448329	66448378	66448377	66448378	+
101	cg00068326	yes	0.994147986	0.990147501	0.930751072	PRSS23	PRSS23_Exon	chr11	86519408	86519409	51	-	Exon (uc010rts.1/11098, exon 3 of 3)	11	86511491	86520169	8679	1	11098	uc010rts.1	7917	ENSG00000150687	serine protease 23	uc010rts.1;uc001pcb.3;uc001pcc.1	11098;11098;11098	0;0;0	Exon	NA	NA	NA	NA	NA	NA	NA	NA	NA	NA	NA	NA	TxEnh3	NA	Prss23	Prss23_Exon	7	89510139	89510188	89510139	89510140	+
102	cg00068760	yes	0.891568775	0.895422757	0.897010596	UBE2G1	UBE2G1_Intron	chr17	4268719	4268720	50	+	Intron (uc002fxs.3/7326, intron 1 of 5)	17	4172512	4269969	97458	2	7326	uc002fxs.3	1250	ENSG00000132388	ubiquitin conjugating enzyme E2 G1	uc002fxs.3	7326	0	Intron	17	4268713	4270155	1443	*	1443	182	0.765765766	0.864766082	0.126126126	7.69E-144	CpGisland	PromF4	NA	Ube2g1	Ube2g1_Intron	11	72608407	72608456	72608407	72608408	+
103	cg00069876	yes	0.954131621	0.967854989	0.929554564	ISL1	ISL1_Exon	chr5	50680406	50680407	50	+	Exon (uc003jor.3/3670, exon 2 of 6)	5	50678958	50690563	11606	1	3670	uc003jor.3	1399	ENSG00000016082	ISL LIM homeobox 1	uc003jor.3;uc031sji.1	3670;642366	0;0	Exon	NA	NA	NA	NA	NA	NA	NA	NA	NA	NA	NA	NA	BivProm2	NA	Isl1	Isl1_Exon	13	116308431	116308480	116308431	116308432	+
104	cg00071267	yes	0.869352602	0.977780209	0.891764565	BCOR	BCOR_Intergenic_downstream	chrX	39864399	39864400	50	-	Distal Intergenic	23	39910499	39922324	11826	2	54880	uc010nhb.3	57923	ENSG00000183337	BCL6 corepressor	NA	NA	NA	Intergenic_downstream	NA	NA	NA	NA	NA	NA	NA	NA	NA	NA	NA	NA	BivProm2	NA	Gm14512	Gm14512_Intergenic_downstream	X	11998145	11998194	11998145	11998146	-
105	cg00071297	NA	0.165633298	0.963230399	0.168033645	RSRC1	RSRC1_Intron	chr3	157989923	157989924	50	+	Intron (uc011bou.2/51319, intron 3 of 6)	3	157827841	158262624	434784	1	51319	uc003fbt.4	162033	ENSG00000174891	arginine and serine rich coiled-coil 1	uc011bou.2;uc003fbt.4;uc003fbu.2;uc003fbv.4	51319;51319;51319;51319	0;0;0;0	Intron	NA	NA	NA	NA	NA	NA	NA	NA	NA	NA	NA	NA	EnhA17	NA	NA	NA	NA	NA	NA	NA	NA	NA
106	cg00072253	NA	0.714707508	0.980988572	0.772710671	POU3F2	POU3F2_Intergenic_upstream	chr6	99164424	99164425	51	+	Distal Intergenic	6	99282580	99286666	4087	1	5454	uc003ppe.3	-118156	ENSG00000184486	POU class 3 homeobox 2	NA	NA	NA	Intergenic_upstream	NA	NA	NA	NA	NA	NA	NA	NA	NA	NA	NA	NA	EnhA18	NA	NA	NA	NA	NA	NA	NA	NA	NA
107	cg00072466	yes	0.99219671	0.995961688	0.985877761	YTHDC1	YTHDC1_Intron	chr4	69188380	69188381	50	+	Intron (uc003hdx.3/91746, intron 11 of 16)	4	69176105	69215824	39720	2	91746	uc003hdx.3	27444	ENSG00000083896	YTH domain containing 1	uc003hdx.3;uc003hdy.3	91746;91746	0;0	Intron	NA	NA	NA	NA	NA	NA	NA	NA	NA	NA	NA	NA	TxEx2	NA	Ythdc1	Ythdc1_threeUTR	5	86828207	86828256	86828207	86828208	-
108	cg00072485	NA	0.781111973	0.94444569	0.814077249	TLX3	TLX3_Exon	chr5	170738439	170738440	50	-	Exon (uc003mbf.3/30012, exon 3 of 3)	5	170736288	170739138	2851	1	30012	uc003mbf.3	2102	ENSG00000164438	T cell leukemia homeobox 3	uc003mbf.3	30012	0	Exon	5	170738222	170738525	304	*	304	33	0.713815789	0.852191641	0.108552632	3.34E-24	CpGisland	BivProm2	NA	Tlx3	Tlx3_Exon	11	33201394	33201443	33201442	33201443	+
109	cg00073460	NA	0.296655575	0.996830843	0.121485242	ZC3H12D	ZC3H12D_Promoter	chr6	149806502	149806503	51	+	Promoter (<=1kb)	6	149768766	149806148	37383	2	340152	uc010kid.3	-304	ENSG00000178199	zinc finger CCCH-type containing 12D	uc010kid.3	340152	0	Promoter	NA	NA	NA	NA	NA	NA	NA	NA	NA	NA	NA	NA	EnhA9	NA	NA	NA	NA	NA	NA	NA	NA	NA
110	cg00073543	yes	0.906943875	0.98409945	0.96671622	LINC01343	LINC01343_Intergenic_upstream	chr1	38941882	38941883	50	+	Distal Intergenic	1	38674706	38680439	5734	2	339442	uc021olp.1	-261394	ENSG00000237290	long intergenic non-protein coding RNA 1343	NA	NA	NA	Intergenic_upstream	NA	NA	NA	NA	NA	NA	NA	NA	NA	NA	NA	NA	BivProm1	NA	Gm12902	Gm12902_Intergenic_downstream	4	124278030	124278079	124278030	124278031	+
111	cg00075117	NA	0.062048838	0.979304833	0.877838379	PKN2	PKN2_Intergenic_upstream	chr1	88616313	88616314	50	+	Distal Intergenic	1	89149922	89301938	152017	1	5586	uc001dmn.3	-533609	ENSG00000065243	protein kinase N2	NA	NA	NA	Intergenic_upstream	NA	NA	NA	NA	NA	NA	NA	NA	NA	NA	NA	NA	EnhWk4	NA	NA	NA	NA	NA	NA	NA	NA	NA
112	cg00075753	yes	0.853506055	0.934606593	0.868296065	PTCH1	PTCH1_fiveUTR	chr9	98279128	98279129	50	-	Promoter (<=1kb)	9	98205264	98279247	73984	2	5727	uc004avm.4	119	ENSG00000185920	patched 1	uc004avm.4;uc010mrr.3;uc004avo.2;uc010mrv.1;uc010mrw.1	5727;5727;5727;5727;5727	0;0;0;0;0	fiveUTR	NA	NA	NA	NA	NA	NA	NA	NA	NA	NA	NA	NA	PromF5	NA	Ptch1	Ptch1_fiveUTR	13	63573431	63573480	63573479	63573480	-
113	cg00075967	NA	0.617471284	0.964935556	0.572999556	STRA6	STRA6_fiveUTR	chr15	74495354	74495355	51	+	5' UTR	15	74471808	74502046	30239	2	64220	uc010uli.2	6692	ENSG00000137868	stimulated by retinoic acid 6	uc002axj.3;uc002axk.3;uc010ulh.2;uc002axl.3;uc010bji.3;uc021sqg.1;uc002axm.3;uc002axn.3;uc010uli.2;uc010bjj.1;uc010bjk.3	64220;64220;64220;64220;64220;64220;64220;64220;64220;64220;64220	-84;-84;-84;0;0;0;0;0;0;0;0	fiveUTR	NA	NA	NA	NA	NA	NA	NA	NA	NA	NA	NA	NA	PromF1	NA	NA	NA	NA	NA	NA	NA	NA	NA
114	cg00077617	yes	0.968706866	0.966327479	0.963863096	MAB21L2	MAB21L2_Exon	chr4	151504454	151504455	50	+	Exon (uc003ilw.3/10586, exon 1 of 1)	4	151503077	151505845	2769	1	10586	uc003ilw.3	1328	ENSG00000181541	mab-21 like 2	uc003ilw.3;uc003ils.4;uc003ilt.4;uc003ilu.4;uc010ipj.3	10586;987;987;987;987	0;0;0;0;0	Exon	4	151504433	151505085	653	*	653	62	0.63093415	0.956301965	0.094946401	4.05E-41	CpGisland	BivProm4	NA	Lrba	Lrba_Exon	3	86547418	86547467	86547418	86547419	+
115	cg00077667	yes	0.893855392	0.982806724	0.962741113	SALL1	SALL1_Intergenic_downstream	chr16	51014662	51014663	50	+	Distal Intergenic	16	51169886	51184508	14623	2	6299	uc021tid.1	169846	ENSG00000103449	spalt like transcription factor 1	NA	NA	NA	Intergenic_downstream	NA	NA	NA	NA	NA	NA	NA	NA	NA	NA	NA	NA	EnhWk4	NA	Rps6-ps2	Rps6-ps2_Intergenic_downstream	8	88905455	88905504	88905503	88905504	+
116	cg00078463	yes	0.9017871	0.9966103	0.934668583	HPSE2	HPSE2_threeUTR	chr10	100219410	100219411	50	+	3' UTR	10	100216834	100995632	778799	2	60495	uc001kpn.2	776222	ENSG00000172987	heparanase 2 (inactive)	uc001kpn.2;uc001kpo.2;uc009xwc.2;uc009xwd.2	60495;60495;60495;60495	0;0;0;0	threeUTR	NA	NA	NA	NA	NA	NA	NA	NA	NA	NA	NA	NA	EnhA16	NA	Hpse2	Hpse2_Exon	19	42788978	42789027	42789026	42789027	-
117	cg00079056	NA	-0.015911408	0.997940882	-0.195557935	SPINK4	SPINK4_Promoter	chr9	33239641	33239642	51	-	Promoter (<=1kb)	9	33240196	33248565	8370	1	27290	uc003zsh.3	-555	ENSG00000122711	serine peptidase inhibitor, Kazal type 4	uc003zsh.3	27290	-505	Promoter	NA	NA	NA	NA	NA	NA	NA	NA	NA	NA	NA	NA	EnhA10	SINE	NA	NA	NA	NA	NA	NA	NA	NA
118	cg00079224	yes	0.970424337	0.963464759	0.966220312	BOLA2	BOLA2_threeUTR	chr16	29999710	29999711	51	+	3' UTR	16	29556383	30205627	649245	2	552900	uc010bzb.2	205917	ENSG00000183336	bolA family member 2	uc010bzb.2;uc031qvp.1;uc002dve.3;uc002dvf.3;uc002dvb.2;uc002dva.2;uc021tgf.1;uc002dvc.2;uc010bzm.2;uc002dvd.2	552900;8479;8479;8479;9344;9344;9344;9344;9344;9344	0;7685;7707;7707;0;0;0;0;0;0	threeUTR	NA	NA	NA	NA	NA	NA	NA	NA	NA	NA	NA	NA	TxEx3	NA	Taok2	Taok2_threeUTR	7	126869461	126869510	126869509	126869510	+
119	cg00080164	yes	0.810333663	0.989072929	0.714965465	ATOH1	ATOH1_Intergenic_upstream	chr4	94723279	94723280	50	-	Distal Intergenic	4	94750078	94751142	1065	1	474	uc003hta.1	-26797	ENSG00000172238	atonal bHLH transcription factor 1	NA	NA	NA	Intergenic_upstream	NA	NA	NA	NA	NA	NA	NA	NA	NA	NA	NA	NA	ReprPC3	NA	Grid2	Grid2_Intron	6	64694917	64694966	64694917	64694918	-
120	cg00080475	yes	0.988255139	0.990265091	0.994202942	ARRDC3	ARRDC3_Intergenic_upstream	chr5	91299953	91299954	50	+	Distal Intergenic	5	90664541	90679149	14609	2	57561	uc003kjz.2	-620805	ENSG00000113369	arrestin domain containing 3	NA	NA	NA	Intergenic_upstream	NA	NA	NA	NA	NA	NA	NA	NA	NA	NA	NA	NA	Acet5	NA	Gm8371	Gm8371_Intergenic_downstream	13	80195161	80195210	80195209	80195210	+
121	cg00082691	yes	0.88960076	0.954306368	0.929686924	HOXA4	HOXA4_Promoter	chr7	27173555	27173556	51	-	Promoter (3-4kb)	7	27168126	27170399	2274	2	3201	uc003sym.4	-3206	ENSG00000197576	homeobox A4	uc003sym.4	3201	0	Promoter	NA	NA	NA	NA	NA	NA	NA	NA	NA	NA	NA	NA	BivProm4	NA	Gm28308	Gm28308_Intron	6	52194862	52194911	52194910	52194911	-
122	cg00083068	yes	0.96690427	0.991484288	0.907295311	POU3F1	POU3F1_Intergenic_downstream	chr1	38505198	38505199	50	-	Distal Intergenic	1	38509523	38512450	2928	2	5453	uc001ccp.1	7301	ENSG00000185668	POU class 3 homeobox 1	uc001ccp.1	5453	0	Intergenic_downstream	NA	NA	NA	NA	NA	NA	NA	NA	NA	NA	NA	NA	EnhA12	NA	Pou3f1	Pou3f1_Intergenic_downstream	4	124664350	124664399	124664350	124664351	+
123	cg00083847	NA	-0.183519742	0.999739461	0.842553679	RARB	RARB_Intergenic_upstream	chr3	25193207	25193208	50	+	Distal Intergenic	3	25215823	25639422	423600	1	5915	uc011awl.2	-22616	ENSG00000077092	retinoic acid receptor beta	NA	NA	NA	Intergenic_upstream	NA	NA	NA	NA	NA	NA	NA	NA	NA	NA	NA	NA	EnhA2	NA	NA	NA	NA	NA	NA	NA	NA	NA
124	cg00083937	NA	-0.358541532	0.801204478	0.393038596	MAPK8IP2	MAPK8IP2_Promoter	chr22	51039805	51039806	51	-	Promoter (<=1kb)	22	51039131	51049979	10849	1	23542	uc003bmx.3	674	ENSG00000008735	mitogen-activated protein kinase 8 interacting protein 2	uc003bmx.3;uc003bmy.3;uc011asc.2	23542;23542;23542	0;0;-3931	Promoter	NA	NA	NA	NA	NA	NA	NA	NA	NA	NA	NA	NA	BivProm3	NA	NA	NA	NA	NA	NA	NA	NA	NA
125	cg00084503	yes	0.989851928	0.973408189	0.97893564	TLE4	TLE4_Intergenic_downstream	chr9	82592253	82592254	51	-	Distal Intergenic	9	82189788	82341656	151869	1	7091	uc004alf.3	402515	ENSG00000106829	TLE family member 4, transcriptional corepressor	NA	NA	NA	Intergenic_downstream	NA	NA	NA	NA	NA	NA	NA	NA	NA	NA	NA	NA	EnhWk3	NA	Gm26993	Gm26993_Intergenic_upstream	19	14240314	14240363	14240314	14240315	-
126	cg00084577	yes	0.996785328	0.996433072	0.993568375	SRCAP	SRCAP_Intron	chr16	30721139	30721140	51	+	Intron (uc021tgn.1/10847, intron 7 of 20)	16	30709914	30732797	22884	1	10847	uc021tgn.1	11175	ENSG00000080603	Snf2 related CREBBP activator protein	uc021tgn.1;uc002dze.1;uc002dzf.4;uc002dzg.1;uc002dzh.1	10847;10847;10847;10847;677813	0;0;0;0;-719	Intron	NA	NA	NA	NA	NA	NA	NA	NA	NA	NA	NA	NA	TxEx2	NA	Gm42715	Gm42715_Exon	7	127525598	127525647	127525598	127525599	+
127	cg00087116	yes	0.860345847	0.918522668	-0.072288047	ERCC1	ERCC1_fiveUTR	chr19	45971800	45971801	50	+	5' UTR	19	45910591	45982086	71496	2	2067	uc002pbu.2	10236	ENSG00000012061	ERCC excision repair 1, endonuclease non-catalytic subunit	uc002pbu.2;uc002pbw.3;uc010eka.1;uc010ekb.1;uc010ekc.2;uc010ekd.1;uc002pbx.4;uc002pby.4;uc010eke.3;uc010ekf.3;uc010ekg.3	2067;2354;2354;2354;2354;2354;2354;2354;2354;2354;2354	0;0;0;0;0;0;0;0;0;0;0	fiveUTR	19	45971669	45971813	145	*	145	13	0.662068966	0.882903981	0.089655172	1.04E-08	CpGisland	PromF3	NA	Fosb	Fosb_fiveUTR	7	19309427	19309476	19309475	19309476	-
128	cg00087778	yes	0.959604654	0.986265778	0.912402677	BICDL1	BICDL1_Exon	chr12	120530844	120530845	51	-	Exon (uc001txl.1/92558, exon 9 of 9)	12	120427648	120532299	104652	1	92558	uc001txl.1	103196	ENSG00000135127	BICD family like cargo adaptor 1	uc001txm.2;uc009zww.2;uc010szh.2;uc001txl.1;uc009zwv.1;uc010sze.1;uc010szf.1	11021;11021;11021;92558;92558;92558;92558	0;0;0;0;0;0;0	Exon	NA	NA	NA	NA	NA	NA	NA	NA	NA	NA	NA	NA	TxEnh5	NA	Bicdl1	Bicdl1_threeUTR	5	115649528	115649577	115649528	115649529	+
129	cg00090184	NA	0.480128866	0.87868639	0.150707088	UNCX	UNCX_Intergenic_downstream	chr7	1278201	1278202	50	+	Distal Intergenic	7	1272654	1276613	3960	1	340260	uc011jvw.2	5498	ENSG00000164853	UNC homeobox	uc011jvw.2	340260	0	Intergenic_downstream	NA	NA	NA	NA	NA	NA	NA	NA	NA	NA	NA	NA	ReprPC1	NA	NA	NA	NA	NA	NA	NA	NA	NA
130	cg00090384	yes	0.990465135	0.980668691	0.994388281	RBM26	RBM26_Intergenic_downstream	chr13	79713643	79713644	50	+	Distal Intergenic	13	79894102	79928894	34793	2	64062	uc010tia.2	215201	ENSG00000139746	RNA binding motif protein 26	NA	NA	NA	Intergenic_downstream	NA	NA	NA	NA	NA	NA	NA	NA	NA	NA	NA	NA	Quies1	NA	Gm5671	Gm5671_Intron	14	104943837	104943886	104943837	104943838	-
131	cg00090461	yes	0.979937651	0.991382439	0.982719347	CASR	CASR_Exon	chr3	122003306	122003307	51	-	Exon (uc003eev.4/846, exon 7 of 7)	3	121902530	122005344	102815	1	846	uc003eev.4	100776	ENSG00000036828	calcium sensing receptor	uc003eev.4;uc003eew.4	846;846	0;0	Exon	NA	NA	NA	NA	NA	NA	NA	NA	NA	NA	NA	NA	HET2	NA	Casr	Casr_Exon	16	36495201	36495250	36495201	36495202	-
132	cg00091093	yes	0.98130753	0.991010295	0.921860674	AXIN2	AXIN2_Intergenic_downstream	chr17	63512080	63512081	50	-	Distal Intergenic	17	63524683	63554854	30172	2	8313	uc002jfh.3	42773	ENSG00000168646	axin 2	NA	NA	NA	Intergenic_downstream	NA	NA	NA	NA	NA	NA	NA	NA	NA	NA	NA	NA	EnhA19	NA	Axin2	Axin2_Intergenic_downstream	11	108961976	108962025	108962024	108962025	+
133	cg00091349	NA	-0.132170414	0.989602216	0.437613806	MED12L	MED12L_Intron	chr3	151048406	151048407	51	+	Intron (uc003eyp.3/116931, intron 14 of 42)	3	150804585	151154465	349881	1	116931	uc003eyp.3	243771	ENSG00000144893	mediator complex subunit 12L	uc003eyp.3;uc011bnz.2;uc003eyv.2	116931;116931;53829	0;0;-1019	Intron	NA	NA	NA	NA	NA	NA	NA	NA	NA	NA	NA	NA	EnhA11	NA	NA	NA	NA	NA	NA	NA	NA	NA
134	cg00091693	NA	0.15248192	0.980284485	0.309736737	KRT20	KRT20_Promoter	chr17	39041602	39041603	51	-	Promoter (<=1kb)	17	39032141	39041495	9355	2	54474	uc002hvl.3	-157	ENSG00000171431	keratin 20	uc002hvl.3	54474	-107	Promoter	NA	NA	NA	NA	NA	NA	NA	NA	NA	NA	NA	NA	EnhA15	NA	NA	NA	NA	NA	NA	NA	NA	NA
135	cg00091964	yes	0.900952228	0.940946014	0.928465425	CTNNA2	CTNNA2_Exon	chr2	80530891	80530892	50	-	Exon (uc002soj.3/347730, exon 2 of 3)	2	79412357	80875988	1463632	1	1496	uc010yse.2	1118535	ENSG00000066032	catenin alpha 2	uc010yse.2;uc010ysf.2;uc010ysg.2;uc010ysh.2;uc010ysi.2;uc002soj.3;uc002sok.1	1496;1496;1496;1496;1496;347730;347730	0;0;0;0;0;0;0	Exon	NA	NA	NA	NA	NA	NA	NA	NA	NA	NA	NA	NA	BivProm2	NA	Ctnna2	Ctnna2_Exon	6	77243566	77243615	77243614	77243615	+
136	cg00092013	yes	0.977920814	0.999118655	0.993072988	MACF1	MACF1_Exon	chr1	39893786	39893787	50	+	Exon (uc021olt.1/23499, exon 57 of 93)	1	39549839	39952810	402972	1	23499	uc021olt.1	343898	ENSG00000127603	microtubule actin crosslinking factor 1	uc001cdc.2;uc021olt.1;uc031pmc.1;uc001cda.1;uc031pmd.1	23499;23499;23499;23499;23499	0;0;0;0;0	Exon	NA	NA	NA	NA	NA	NA	NA	NA	NA	NA	NA	NA	TxEnh4	NA	Macf1	Macf1_Exon	4	123397266	123397315	123397266	123397267	+
137	cg00092621	yes	0.968551685	0.995928226	0.980706767	UBE2D2	UBE2D2_fiveUTR	chr5	138979975	138979976	51	+	5' UTR	5	138940751	139008018	67268	1	7322	uc003leq.3	39174	ENSG00000131508	ubiquitin conjugating enzyme E2 D2	uc003leq.3;uc003ler.3	7322;7322	0;0	fiveUTR	NA	NA	NA	NA	NA	NA	NA	NA	NA	NA	NA	NA	TxEnh8	NA	Ube2d2a	Ube2d2a_Exon	18	35793483	35793532	35793483	35793484	+
138	cg00092936	yes	0.931536231	0.984731269	0.920133996	MVB12B	MVB12B_Intron	chr9	129224320	129224321	50	-	Intron (uc004bqh.2/89853, intron 7 of 9)	9	129089123	129269320	180198	1	89853	uc004bqh.2	135199	ENSG00000196814	multivesicular body subunit 12B	uc004bqh.2;uc011lzy.2;uc010mxd.3	89853;89853;89853	0;0;0	Intron	NA	NA	NA	NA	NA	NA	NA	NA	NA	NA	NA	NA	TxWk1	NA	Mvb12b	Mvb12b_Intron	2	33771785	33771834	33771833	33771834	-
139	cg00095474	yes	0.989686751	0.990840196	0.916927744	OBI1-AS1	OBI1-AS1_Intron	chr13	78881122	78881123	50	+	Intron (uc001vks.3/100874222, intron 2 of 2)	13	78493824	79158297	664474	1	100874222	uc001vks.3	387249	ENSG00000234377	OBI1 antisense RNA 1	uc001vks.3;uc001vku.1	100874222;100874222	0;0	Intron	NA	NA	NA	NA	NA	NA	NA	NA	NA	NA	NA	NA	ReprPC4	NA	Pou4f1	Pou4f1_Intergenic_downstream	14	104208419	104208468	104208467	104208468	+
140	cg00096766	yes	0.981114454	0.96674189	0.963269197	MEIS1	MEIS1_Intron	chr2	66671991	66671992	50	+	Intron (uc002sdt.3/4211, intron 6 of 10)	2	66662532	66799891	137360	1	4211	uc002sdu.3	9461	ENSG00000143995	Meis homeobox 1	uc002sdt.3;uc002sdu.3;uc010yqh.2;uc010yqi.2;uc002sdw.1	4211;4211;4211;4211;4211	0;0;0;0;0	Intron	NA	NA	NA	NA	NA	NA	NA	NA	NA	NA	NA	NA	BivProm4	NA	Meis1	Meis1_Intron	11	19009494	19009543	19009542	19009543	+
141	cg00096813	yes	0.972148721	0.976851781	0.922659865	FOXD2	FOXD2_Intergenic_downstream	chr1	47976174	47976175	50	+	Distal Intergenic	1	47901689	47906363	4675	1	2306	uc001crm.3	74436	ENSG00000186564	forkhead box D2	NA	NA	NA	Intergenic_downstream	NA	NA	NA	NA	NA	NA	NA	NA	NA	NA	NA	NA	ReprPC2	NA	Gm12830	Gm12830_Intron	4	114841471	114841520	114841471	114841472	-
142	cg00096922	yes	0.966546245	0.978589055	0.95966735	DLX5	DLX5_Promoter	chr7	96654185	96654186	51	-	Promoter (<=1kb)	7	96649702	96654143	4442	2	1749	uc003uon.3	-92	ENSG00000105880	distal-less homeobox 5	uc003uon.3;uc011kim.1	1749;1749	0;0	Promoter	7	96654080	96654256	177	*	177	15	0.621468927	0.888256942	0.084745763	1.25E-09	CpGisland	BivProm1	NA	Dlx5	Dlx5_fiveUTR	6	6882079	6882128	6882127	6882128	-
143	cg00098422	yes	0.990631031	0.978346822	0.990413256	WDR26	WDR26_threeUTR	chr1	224577517	224577518	50	+	3' UTR	1	224572845	224622001	49157	2	80232	uc001hop.4	44484	ENSG00000162923	WD repeat domain 26	uc001hop.4;uc001hoq.4;uc021pjp.1	80232;80232;80232	0;0;0	threeUTR	NA	NA	NA	NA	NA	NA	NA	NA	NA	NA	NA	NA	TxEx2	NA	Wdr26	Wdr26_threeUTR	1	181177738	181177787	181177786	181177787	-
144	cg00100281	yes	0.858446908	0.98833199	0.843518979	MN1	MN1_Intergenic_downstream	chr22	28029063	28029064	50	+	Distal Intergenic	22	28144265	28187871	43607	2	4330	uc010gvg.4	158757	ENSG00000169184	MN1 proto-oncogene, transcriptional regulator	NA	NA	NA	Intergenic_downstream	NA	NA	NA	NA	NA	NA	NA	NA	NA	NA	NA	NA	ReprPC7	NA	Mn1	Mn1_Intergenic_downstream	5	111536158	111536207	111536206	111536207	-
145	cg00101175	yes	0.937712669	0.98681229	0.92872155	NFAT5	NFAT5_Exon	chr16	69681412	69681413	50	-	Exon (uc002exi.3/10725, exon 4 of 14)	16	69599869	69720072	120204	1	10725	uc002exh.2	81494	ENSG00000102908	nuclear factor of activated T cells 5	uc002exh.2;uc002exi.3;uc002exj.2;uc002exk.2;uc002exl.2;uc002exm.2;uc002exn.2	10725;10725;10725;10725;10725;10725;10725	0;0;0;0;0;0;0	Exon	NA	NA	NA	NA	NA	NA	NA	NA	NA	NA	NA	NA	TxEx2	NA	Nfat5	Nfat5_threeUTR	8	107339290	107339339	107339290	107339291	-
146	cg00101279	yes	0.988386766	0.992240448	0.929245098	APC	APC_fiveUTR	chr5	112170771	112170772	51	+	5' UTR	5	112043202	112181936	138735	1	324	uc011cvt.2	127519	ENSG00000134982	APC regulator of WNT signaling pathway	uc011cvt.2;uc003kpy.4;uc003kpz.4;uc010jbz.3;uc010jca.3	324;324;324;324;324	0;0;0;0;0	fiveUTR	NA	NA	NA	NA	NA	NA	NA	NA	NA	NA	NA	NA	Tx7	NA	Apc	Apc_threeUTR	18	34310816	34310865	34310816	34310817	+
147	cg00101491	yes	0.993962512	0.975650064	0.993352584	SPATA8-AS1	SPATA8-AS1_Intergenic_downstream	chr15	97236100	97236101	50	+	Distal Intergenic	15	97315235	97324884	9650	2	100652749	uc031qug.1	88733	ENSG00000259282	SPATA8 antisense RNA 1 (head to head)	NA	NA	NA	Intergenic_downstream	NA	NA	NA	NA	NA	NA	NA	NA	NA	NA	NA	NA	Quies3	NA	Gm44690	Gm44690_Intergenic_upstream	7	70003904	70003953	70003952	70003953	-
148	cg00101675	yes	0.983579614	0.985624706	0.986630326	PPP2R5E	PPP2R5E_fiveUTR	chr14	63920524	63920525	50	-	5' UTR	14	63841355	64010079	168725	2	5529	uc001xgd.1	89505	ENSG00000154001	protein phosphatase 2 regulatory subunit B'epsilon	uc010tsf.1;uc010tsg.1;uc001xgd.1;uc001xge.2;uc010tsh.1;uc001xgf.1;uc001xgg.4	5529;5529;5529;5529;5529;5529;5529	0;0;0;0;0;0;0	fiveUTR	NA	NA	NA	NA	NA	NA	NA	NA	NA	NA	NA	NA	TxEnh3	NA	Ppp2r5e	Ppp2r5e_fiveUTR	12	75515719	75515768	75515719	75515720	+
149	cg00102584	yes	0.881617679	0.938319154	0.866996057	EBF3	EBF3_Promoter	chr10	131770420	131770421	51	-	Promoter (8-9kb)	10	131633496	131762091	128596	2	253738	uc001lki.2	-8379	ENSG00000108001	EBF transcription factor 3	NA	NA	NA	Promoter	NA	NA	NA	NA	NA	NA	NA	NA	NA	NA	NA	NA	BivProm2	NA	Ebf3	Ebf3_Promoter	7	137321956	137322005	137322004	137322005	+
150	cg00103299	NA	0.268753836	0.994547308	0.477997445	ASB9P1	ASB9P1_Intergenic_downstream	chr15	93362247	93362248	51	-	Distal Intergenic	15	93338714	93340338	1625	1	728619	uc021svm.2	23583	NA	ankyrin repeat and SOCS box containing 9 pseudogene 1	NA	NA	NA	Intergenic_downstream	NA	NA	NA	NA	NA	NA	NA	NA	NA	NA	NA	NA	PromF2	NA	NA	NA	NA	NA	NA	NA	NA	NA
151	cg00103439	yes	0.934956291	0.980183436	0.804905968	MIR1253	MIR1253_Intergenic_downstream	chr17	2638430	2638431	50	+	Distal Intergenic	17	2651372	2651476	105	2	100302208	uc021tnr.1	13046	ENSG00000221200	microRNA 1253	NA	NA	NA	Intergenic_downstream	NA	NA	NA	NA	NA	NA	NA	NA	NA	NA	NA	NA	ReprPC5	NA	Ccdc92b	Ccdc92b_Exon	11	74629990	74630039	74629990	74629991	+
152	cg00103598	yes	0.892436417	0.981636323	0.871982026	SOX2-OT	SOX2-OT_Intron	chr3	181442373	181442374	50	+	Intron (uc003fkv.4/347689, intron 7 of 7)	3	180774468	181460013	685546	1	347689	uc003fkv.4	667856	ENSG00000242808	SOX2 overlapping transcript	uc003fkv.4;uc031scl.1;uc031scm.1;uc003fkw.5;uc031scn.1;uc031sco.1	347689;347689;347689;347689;347689;347689	0;0;0;0;0;0	Intron	NA	NA	NA	NA	NA	NA	NA	NA	NA	NA	NA	NA	ReprPC1	NA	Sox2	Sox2_Intron	3	34662017	34662066	34662065	34662066	+
153	cg00103762	yes	0.968472761	0.992997049	0.947257306	NPAS3	NPAS3_Intron	chr14	33889614	33889615	50	+	Intron (uc001wrs.3/64067, intron 4 of 11)	14	33408459	34273382	864924	1	64067	uc001wrs.3	481106	ENSG00000151322	neuronal PAS domain protein 3	uc001wrs.3;uc001wrt.3;uc001wru.3;uc001wrv.3;uc001wrw.3	64067;64067;64067;64067;64067	0;0;0;0;0	Intron	NA	NA	NA	NA	NA	NA	NA	NA	NA	NA	NA	NA	EnhWk4	NA	Npas3	Npas3_Intron	12	53692436	53692485	53692484	53692485	+
154	cg00104779	yes	0.983896799	0.983787176	0.955339582	DAB1	DAB1_Intron	chr1	58820269	58820270	50	-	Intron (uc001cyt.1/1600, intron 3 of 20)	1	57463579	59012446	1548868	2	1600	uc001cyt.1	192177	ENSG00000173406	DAB adaptor protein 1	uc001cyt.1	1600	0	Intron	NA	NA	NA	NA	NA	NA	NA	NA	NA	NA	NA	NA	EnhWk4	NA	Gm12716	Gm12716_Intergenic_downstream	4	103497479	103497528	103497479	103497480	+
155	cg00106630	yes	0.961290728	0.977351003	0.881614844	AKAP10	AKAP10_fiveUTR	chr17	19866324	19866325	50	+	5' UTR	17	19807765	19881169	73405	2	11216	uc002gwo.4	14845	ENSG00000108599	A-kinase anchoring protein 10	uc002gwo.4;uc002gwp.2;uc010cqw.2;uc010vze.2	11216;11216;11216;11216	0;0;0;0	fiveUTR	NA	NA	NA	NA	NA	NA	NA	NA	NA	NA	NA	NA	TxEx1	NA	Akap10	Akap10_fiveUTR	11	61916207	61916256	61916255	61916256	+
156	cg00106809	yes	0.895643092	0.990003049	0.913331447	UBR5	UBR5_Intron	chr8	103314599	103314600	50	-	Intron (uc003ykr.2/51366, intron 22 of 58)	8	103264502	103424917	160416	2	51366	uc003ykr.2	110267	ENSG00000104517	ubiquitin protein ligase E3 component n-recognin 5	uc003ykr.2;uc003yks.2	51366;51366	0;0	Intron	NA	NA	NA	NA	NA	NA	NA	NA	NA	NA	NA	NA	Tx7	NA	Ubr5	Ubr5_Intron	15	38011832	38011881	38011832	38011833	-
157	cg00106940	yes	0.944819447	0.958331941	0.948534798	SOX2-OT	SOX2-OT_Exon	chr3	181430479	181430480	51	+	Exon (uc003fkx.3/6657, exon 1 of 1)	3	180774468	181460013	685546	1	347689	uc003fkv.4	655961	ENSG00000242808	SOX2 overlapping transcript	uc003fkv.4;uc031scl.1;uc031scm.1;uc003fkw.5;uc031scn.1;uc031sco.1;uc003fkx.3	347689;347689;347689;347689;347689;347689;6657	0;0;0;0;0;0;0	Exon	3	181430354	181430653	300	*	300	36	0.65	1.161790017	0.12	4.61E-28	CpGisland	BivProm1	NA	Sox2	Sox2_Exon	3	34650752	34650801	34650752	34650753	-
158	cg00107682	NA	0.468026135	0.949998792	-0.05326176	NR2F2	NR2F2_Intergenic_downstream	chr15	96888959	96888960	50	+	Distal Intergenic	15	96876569	96883492	6924	1	7026	uc010urk.2	12341	ENSG00000185551	nuclear receptor subfamily 2 group F member 2	NA	NA	NA	Intergenic_downstream	15	96888935	96889228	294	*	294	31	0.68707483	0.896606001	0.105442177	2.37E-22	CpGisland	BivProm4	NA	NA	NA	NA	NA	NA	NA	NA	NA
159	cg00109076	NA	0.640813645	0.968306309	0.727328623	SLITRK5	SLITRK5_Exon	chr13	88330463	88330464	51	+	Exon (uc001vln.3/26050, exon 2 of 2)	13	88324870	88331870	7001	1	26050	uc001vln.3	5543	ENSG00000165300	SLIT and NTRK like family member 5	uc001vln.3	26050	0	Exon	13	88330332	88330505	174	*	174	11	0.557471264	0.814468085	0.063218391	6.40E-06	CpGisland	BivProm1	NA	NA	NA	NA	NA	NA	NA	NA	NA
160	cg00109300	yes	0.895516911	0.950495973	0.924382427	HIVEP2	HIVEP2_Promoter	chr6	143265806	143265807	51	+	Promoter (<=1kb)	6	143072604	143266338	193735	2	3097	uc003qjd.3	532	ENSG00000010818	HIVEP zinc finger 2	uc003qjd.3	3097	0	Promoter	6	143265720	143265840	121	*	121	10	0.628099174	0.859375	0.082644628	1.84E-06	CpGisland	PromF4	NA	Hivep2	Hivep2_Intron	10	13967490	13967539	13967538	13967539	-
161	cg00109303	yes	0.964865945	0.989385384	0.943538829	FTO	FTO_Intron	chr16	54001224	54001225	50	-	Intron (uc002ehr.3/79068, intron 8 of 8)	16	53737875	54148379	410505	1	79068	uc002ehr.3	263300	ENSG00000140718	FTO alpha-ketoglutarate dependent dioxygenase	uc002ehr.3;uc010vha.2;uc010cbz.3;uc002ehs.3	79068;79068;79068;79068	0;0;0;0	Intron	NA	NA	NA	NA	NA	NA	NA	NA	NA	NA	NA	NA	EnhA6	NA	Fto	Fto_Intron	8	91552256	91552305	91552304	91552305	-
162	cg00109643	yes	0.910503371	0.937454093	0.922254131	PICALM	PICALM_fiveUTR	chr11	85780154	85780155	50	+	Promoter (<=1kb)	11	85668214	85780139	111926	2	8301	uc001pbl.3	0	ENSG00000073921	phosphatidylinositol binding clathrin assembly protein	uc001pbl.3;uc001pbm.3;uc001pbn.3;uc010rtl.2	8301;8301;8301;8301	0;0;0;0	fiveUTR	11	85780126	85780473	348	*	348	42	0.74137931	0.878312601	0.120689655	9.01E-33	CpGisland	PromF4	NA	Picalm	Picalm_fiveUTR	7	90130232	90130281	90130232	90130233	-
163	cg00109797	yes	0.960029399	0.970933168	0.804853255	HELT	HELT_Promoter	chr4	185939181	185939182	51	-	Promoter (<=1kb)	4	185939995	185941958	1964	1	391723	uc011ckp.1	-814	ENSG00000187821	helt bHLH transcription factor	uc011cko.2;uc003ixa.3;uc011ckp.1;uc011ckq.2	391723;391723;391723;391723	-764;-764;-764;-852	Promoter	NA	NA	NA	NA	NA	NA	NA	NA	NA	NA	NA	NA	ReprPC2	NA	Helt	Helt_Promoter	8	46294956	46295005	46294956	46294957	-
164	cg00110098	yes	0.946807319	0.995023569	0.969452767	ST18	ST18_Intron	chr8	53087151	53087152	50	-	Intron (uc003xqz.2/9705, intron 4 of 20)	8	53023392	53322439	299048	2	9705	uc003xra.2	235288	ENSG00000147488	ST18 C2H2C-type zinc finger transcription factor	uc003xqz.2;uc011ldq.1;uc011ldr.1;uc011lds.1;uc003xra.2;uc003xrb.2	9705;9705;9705;9705;9705;9705	0;0;0;0;0;0	Intron	NA	NA	NA	NA	NA	NA	NA	NA	NA	NA	NA	NA	EnhA6	NA	St18	St18_Intron	1	6800276	6800325	6800276	6800277	+
165	cg00110825	yes	0.935960046	0.977615125	0.953039105	KHDRBS1	KHDRBS1_Intron	chr1	32510371	32510372	50	+	Intron (uc001buc.2/10657, intron 9 of 10)	1	32479295	32526460	47166	1	10657	uc001buc.2	31026	ENSG00000121774	KH RNA binding domain containing, signal transduction associated 1	uc001bua.2;uc001bub.4;uc001buc.2	10657;10657;10657	0;0;0	Intron	NA	NA	NA	NA	NA	NA	NA	NA	NA	NA	NA	NA	Tx7	NA	Khdrbs1	Khdrbs1_threeUTR	4	129713955	129714004	129714003	129714004	+
166	cg00111333	yes	0.884239946	0.99739146	0.920610508	MIR181A1	MIR181A1_Exon	chr1	198828249	198828250	51	-	Promoter (<=1kb)	1	198828173	198828282	110	2	406995	uc001guy.3	0	ENSG00000207759	microRNA 181a-1	uc021pgz.1;uc001gux.1;uc001guy.3	100131234;406955;406995	0;0;0	Exon	NA	NA	NA	NA	NA	NA	NA	NA	NA	NA	NA	NA	Tx4	NA	Ptprc	Ptprc_Exon	1	137966477	137966526	137966477	137966478	-
167	cg00112642	yes	0.962253973	0.990818931	0.964492542	ATP2B2	ATP2B2_Exon	chr3	10491206	10491207	50	+	Exon (uc003bvt.3/491, exon 2 of 23)	3	10365707	10749716	384010	2	491	uc003bvw.3	258510	ENSG00000157087	ATPase plasma membrane Ca2+ transporting 2	uc003bvt.3;uc003bvv.3;uc003bvw.3;uc010hdp.2	491;491;491;491	0;0;0;0	Exon	NA	NA	NA	NA	NA	NA	NA	NA	NA	NA	NA	NA	ReprPC6	NA	Atp2b2	Atp2b2_Exon	6	113842261	113842310	113842309	113842310	+
168	cg00113096	NA	-0.528696702	0.988500971	-0.095823662	NCKAP5	NCKAP5_Intron	chr2	134119805	134119806	51	+	Intron (uc002ttp.3/344148, intron 3 of 19)	2	133429372	134326031	896660	2	344148	uc002ttp.3	206226	ENSG00000176771	NCK associated protein 5	uc002ttp.3;uc002ttq.3;uc002tts.1;uc002ttt.1	344148;344148;344148;344148	0;0;0;0	Intron	NA	NA	NA	NA	NA	NA	NA	NA	NA	NA	NA	NA	EnhA4	LINE	NA	NA	NA	NA	NA	NA	NA	NA
169	cg00113533	NA	0.99506588	0.991280519	0.988585226	LINC01019	LINC01019_Intron	chr5	3512983	3512984	50	-	Intron (uc003jdd.3/285577, intron 2 of 4)	5	3417266	3536208	118943	2	285577	uc003jdd.3	23225	ENSG00000248118	long intergenic non-protein coding RNA 1019	uc003jdd.3	285577	0	Intron	NA	NA	NA	NA	NA	NA	NA	NA	NA	NA	NA	NA	EnhWk4	NA	NA	NA	NA	NA	NA	NA	NA	NA
170	cg00113951	NA	0.461150912	0.893033783	0.390180652	CABP1	CABP1_Promoter	chr12	121078090	121078091	51	+	Promoter (<=1kb)	12	121078422	121105127	26706	1	9478	uc001tyu.3	-332	ENSG00000157782	calcium binding protein 1	uc001tyu.3	9478	-332	Promoter	NA	NA	NA	NA	NA	NA	NA	NA	NA	NA	NA	NA	BivProm1	NA	NA	NA	NA	NA	NA	NA	NA	NA
171	cg00114412	yes	0.97944777	0.996868131	0.807655995	RGS6	RGS6_Exon	chr14	73020024	73020025	50	-	Exon (uc010tto.2/9628, exon 18 of 19)	14	72398817	73033238	634422	1	9628	uc021rvv.1	621158	ENSG00000182732	regulator of G protein signaling 6	uc021rvv.1;uc001xna.4;uc010ttn.2;uc021rvw.1;uc021rvx.1;uc021rvy.1;uc021rvz.1;uc001xmx.4;uc001xmy.4;uc010tto.2;uc021rwa.1;uc021rwb.1;uc010ttp.1;uc021rwc.1	9628;9628;9628;9628;9628;9628;9628;9628;9628;9628;9628;9628;9628;9628	0;0;0;0;0;0;0;0;0;0;0;0;0;0	Exon	NA	NA	NA	NA	NA	NA	NA	NA	NA	NA	NA	NA	BivProm3	SINE	Rgs6	Rgs6_threeUTR	12	83150163	83150212	83150211	83150212	+
172	cg00114602	yes	0.902194855	0.957137202	0.799723421	TCF7L2	TCF7L2_threeUTR	chr10	114925333	114925334	50	+	3' UTR	10	114710009	114927436	217428	1	6934	uc001lac.4	215274	ENSG00000148737	transcription factor 7 like 2	uc001lac.4;uc001lad.4;uc001lae.4;uc001laf.4;uc001lag.4;uc001lah.3;uc010qrk.2;uc010qrl.2;uc010qrm.2;uc010qrn.2;uc010qro.2;uc010qrp.2;uc010qrq.2;uc021pyg.1;uc021pyh.1;uc021pyi.1;uc021pyj.1;uc021pyk.1;uc021pyl.1;uc021pym.1;uc021pyn.1;uc021pyo.1;uc021pyp.1;uc010qrr.2;uc010qrs.2;uc010qrt.2;uc010qru.2;uc010qrv.2;uc010qrw.2;uc010qrx.2	6934;6934;6934;6934;6934;6934;6934;6934;6934;6934;6934;6934;6934;6934;6934;6934;6934;6934;6934;6934;6934;6934;6934;6934;6934;6934;6934;6934;6934;6934	0;0;0;0;0;0;0;0;0;0;0;0;0;0;0;0;0;0;0;0;0;0;0;0;0;0;0;0;0;0	threeUTR	NA	NA	NA	NA	NA	NA	NA	NA	NA	NA	NA	NA	TxEnh5	NA	Tcf7l2	Tcf7l2_threeUTR	19	55931453	55931502	55931453	55931454	+
173	cg00115173	yes	0.946990543	0.996496626	0.984431866	MIR548H3	MIR548H3_Exon	chr6	97562139	97562140	50	+	Exon (uc003poy.3/114792, exon 7 of 7)	6	97537843	97862283	324441	2	100302287	uc021zda.1	300093	ENSG00000221698	microRNA 548h-3	uc021zda.1;uc003poy.3;uc003poz.2;uc010kcm.1;uc011ead.1;uc011eae.1;uc003ppa.2	100302287;114792;114792;114792;114792;114792;114792	0;0;0;0;0;0;0	Exon	NA	NA	NA	NA	NA	NA	NA	NA	NA	NA	NA	NA	TxWk2	NA	Klhl32	Klhl32_Exon	4	24649737	24649786	24649785	24649786	-
174	cg00115203	NA	0.760858632	0.992843001	0.886425803	EPC2	EPC2_Exon	chr2	149522569	149522570	50	+	Exon (uc010zbt.2/26122, exon 7 of 14)	2	149402560	149545136	142577	1	26122	uc010zbt.2	119959	ENSG00000135999	enhancer of polycomb homolog 2	uc010zbt.2	26122	0	Exon	NA	NA	NA	NA	NA	NA	NA	NA	NA	NA	NA	NA	Tx8	NA	Epc2	Epc2_Exon	2	49532089	49532138	49532089	49532090	-
175	cg00115348	yes	0.970521506	0.870710822	0.94220633	TBCA	TBCA_Intergenic_upstream	chr5	77289961	77289962	50	-	Distal Intergenic	5	76986995	77072185	85191	2	6902	uc003kfh.1	-217776	ENSG00000171530	tubulin folding cofactor A	NA	NA	NA	Intergenic_upstream	NA	NA	NA	NA	NA	NA	NA	NA	NA	NA	NA	NA	EnhWk2	NA	Ap3b1	Ap3b1_Intergenic_downstream	13	94575964	94576013	94575964	94575965	-
176	cg00116110	yes	0.970465491	0.994083805	0.986345173	FKBP5	FKBP5_Intron	chr6	35569896	35569897	50	-	Intron (uc011dte.1/2289, intron 5 of 10)	6	35541362	35656692	115331	2	2289	uc011dte.1	86796	ENSG00000096060	FKBP prolyl isomerase 5	uc011dte.1;uc003okx.2;uc011dtf.1;uc003oky.2;uc003okz.2	2289;2289;2289;2289;2289	0;0;0;0;0	Intron	NA	NA	NA	NA	NA	NA	NA	NA	NA	NA	NA	NA	PromF2	NA	Fkbp5	Fkbp5_Intron	17	28420310	28420359	28420358	28420359	+
177	cg00116234	yes	0.872049053	0.996488146	0.895531511	ADAMTSL1	ADAMTSL1_Exon	chr9	18474243	18474244	51	-	Promoter (<=1kb)	9	18474079	18910947	436869	1	92949	uc003zne.4	164	ENSG00000178031	ADAMTS like 1	uc003znb.3;uc003znc.4;uc003zne.4	92949;92949;92949	0;0;0	Exon	NA	NA	NA	NA	NA	NA	NA	NA	NA	NA	NA	NA	PromF5	NA	Adamtsl1	Adamtsl1_fiveUTR	4	86054022	86054071	86054070	86054071	-
178	cg00116289	yes	0.969404743	0.994518571	0.969845498	ZFR	ZFR_Exon	chr5	32380243	32380244	50	+	Exon (uc010ium.1/51663, exon 2 of 6)	5	32354456	32444844	90389	2	51663	uc003jhr.1	64551	ENSG00000056097	zinc finger RNA binding protein	uc010ium.1;uc011cny.1;uc003jhr.1	51663;51663;51663	0;0;0	Exon	NA	NA	NA	NA	NA	NA	NA	NA	NA	NA	NA	NA	TxEx1	NA	Zfr	Zfr_Exon	15	12170802	12170851	12170850	12170851	-
179	cg00116653	yes	0.896739203	0.961632623	0.922887711	RABAC1	RABAC1_Intergenic_downstream	chr19	42441301	42441302	51	+	Distal Intergenic	19	42460833	42463528	2696	2	10567	uc002osf.3	22227	ENSG00000105404	Rab acceptor 1	NA	NA	NA	Intergenic_downstream	19	42441159	42441320	162	*	162	12	0.611111111	0.957635468	0.074074074	3.83E-07	CpGisland	ReprPC2	NA	Erfl	Erfl_Promoter	7	24952542	24952591	24952542	24952543	+
180	cg00117744	yes	0.975601063	0.996399957	0.885467721	CDH23	CDH23_Intron	chr10	73274476	73274477	50	-	Intron (uc001jrv.3/64072, intron 4 of 4)	10	73156691	73575704	419014	1	64072	uc001jrx.4	117736	ENSG00000107736	cadherin related 23	uc001jrv.3;uc009xql.3;uc001jrw.4;uc001jry.3;uc001jrz.3;uc001jrx.4;uc021psl.1	64072;64072;64072;64072;64072;64072;64072	0;0;0;0;0;0;0	Intron	NA	NA	NA	NA	NA	NA	NA	NA	NA	NA	NA	NA	ReprPC6	NA	Cdh23	Cdh23_Intron	10	60593240	60593289	60593240	60593241	-
181	cg00117839	NA	0.674451362	0.985877491	0.746228367	ROBO1	ROBO1_Intron	chr3	78814980	78814981	50	-	Intron (uc003dqb.2/6091, intron 2 of 28)	3	78646388	79817059	1170672	2	6091	uc003dqe.2	1002079	ENSG00000169855	roundabout guidance receptor 1	uc003dqb.2;uc003dqc.2;uc003dqd.2;uc003dqe.2	6091;6091;6091;6091	0;0;0;0	Intron	NA	NA	NA	NA	NA	NA	NA	NA	NA	NA	NA	NA	EnhA2	NA	Robo1	Robo1_Intron	16	72888291	72888340	72888291	72888292	-
182	cg00117955	yes	0.990679388	0.98196828	0.943435212	APBB2	APBB2_Exon	chr4	40818131	40818132	50	-	Exon (uc003gvk.3/323, exon 7 of 7)	4	40812044	40859172	47129	2	323	uc003gvk.3	40990	ENSG00000163697	amyloid beta precursor protein binding family B member 2	uc003gvk.3;uc021xnt.1;uc010ifu.3;uc003gvl.3;uc003gvm.3;uc003gvn.3	323;323;323;323;323;323	0;0;0;0;0;0	Exon	NA	NA	NA	NA	NA	NA	NA	NA	NA	NA	NA	NA	TxEx3	NA	Apbb2	Apbb2_threeUTR	5	66302564	66302613	66302564	66302565	+
183	cg00119476	yes	0.953378089	0.989085182	0.900536699	LMO4	LMO4_Intergenic_upstream	chr1	87777278	87777279	50	+	Distal Intergenic	1	87794151	87814607	20457	1	8543	uc001dmi.3	-16873	ENSG00000143013	LIM domain only 4	NA	NA	NA	Intergenic_upstream	NA	NA	NA	NA	NA	NA	NA	NA	NA	NA	NA	NA	EnhWk4	NA	Lmo4	Lmo4_Intergenic_upstream	3	144223913	144223962	144223913	144223914	-
184	cg00120227	yes	0.903421845	0.979081934	0.867948956	NKX6-3	NKX6-3_Intergenic_downstream	chr8	41486900	41486901	50	-	Distal Intergenic	8	41503829	41504875	1047	2	157848	uc003xoa.2	17973	ENSG00000165066	NK6 homeobox 3	uc003xnz.2	137964	0	Intergenic_downstream	NA	NA	NA	NA	NA	NA	NA	NA	NA	NA	NA	NA	ReprPC6	NA	Gpat4	Gpat4_Intergenic_downstream	8	23168900	23168949	23168948	23168949	+
185	cg00122272	NA	-0.570085807	0.998168909	-0.588769688	KANK4	KANK4_Exon	chr1	62737140	62737141	50	-	Exon (uc001dag.4/163782, exon 1 of 7)	1	62701837	62785083	83247	2	163782	uc001dah.4	47892	ENSG00000132854	KN motif and ankyrin repeat domains 4	uc001dag.4;uc001dah.4;uc001dai.4	163782;163782;163782	0;0;0	Exon	NA	NA	NA	NA	NA	NA	NA	NA	NA	NA	NA	NA	EnhWk6	NA	NA	NA	NA	NA	NA	NA	NA	NA
186	cg00122769	yes	0.937579445	0.984384882	0.961789508	RBM5	RBM5_Exon	chr3	50155829	50155830	51	+	Exon (uc003cyg.3/10181, exon 25 of 25)	3	50126341	50156397	30057	1	10181	uc003cyg.3	29438	ENSG00000003756	RNA binding motif protein 5	uc011bdj.2;uc003cyg.3;uc011bdk.2;uc003cyh.3	10181;10181;10181;10181	0;0;0;0	Exon	NA	NA	NA	NA	NA	NA	NA	NA	NA	NA	NA	NA	TxEx2	NA	Rbm5	Rbm5_threeUTR	9	107740978	107741027	107741026	107741027	-
187	cg00122911	NA	0.296175914	0.990891131	-0.21570719	LOC339166	LOC339166_Intron	chr17	5774225	5774226	50	+	Intron (uc002gcm.3/339166, intron 2 of 3)	17	5675554	5834016	158463	1	339166	uc002gcm.3	98672	ENSG00000284837	uncharacterized LOC339166	uc002gcm.3	339166	0	Intron	NA	NA	NA	NA	NA	NA	NA	NA	NA	NA	NA	NA	EnhWk1	NA	NA	NA	NA	NA	NA	NA	NA	NA
188	cg00124810	yes	0.98884012	0.997051749	0.986175937	MBNL1	MBNL1_Exon	chr3	152165477	152165478	50	-	Exon (uc003ezh.3/4154, exon 6 of 10)	3	151985829	152183569	197741	1	4154	uc003ezh.3	179598	ENSG00000152601	muscleblind like splicing regulator 1	uc003ezh.3;uc003ezi.3;uc003ezj.3;uc003ezl.3;uc003ezm.3;uc003ezn.3;uc003ezo.3;uc003ezp.3;uc010hvp.3	4154;4154;4154;4154;4154;4154;4154;4154;4154	0;0;0;0;0;0;0;0;0	Exon	NA	NA	NA	NA	NA	NA	NA	NA	NA	NA	NA	NA	TxEnh6	NA	Mbnl1	Mbnl1_Exon	3	60615640	60615689	60615688	60615689	-
189	cg00126993	yes	0.990461448	0.993343283	0.901550904	DGKB	DGKB_Intron	chr7	14380315	14380316	50	-	Intron (uc003ssz.3/1607, intron 21 of 24)	7	14184674	14881075	696402	2	1607	uc003ssz.3	500709	ENSG00000136267	diacylglycerol kinase beta	uc003ssz.3;uc011jxt.2;uc003sta.3;uc011jxu.2	1607;1607;1607;1607	0;0;0;0	Intron	NA	NA	NA	NA	NA	NA	NA	NA	NA	NA	NA	NA	EnhA17	NA	Dgkb	Dgkb_Intron	12	38435963	38436012	38435963	38435964	-
190	cg00127523	yes	0.898814738	0.91828439	0.885900593	ARID5A	ARID5A_fiveUTR	chr2	97215158	97215159	50	+	5' UTR	2	97202464	97218371	15908	1	10865	uc002swe.3	12645	ENSG00000196843	AT-rich interaction domain 5A	uc002swe.3;uc002swf.3;uc002swg.3;uc010yuq.2;uc031ron.1	10865;10865;10865;10865;10865	0;0;0;0;0	fiveUTR	NA	NA	NA	NA	NA	NA	NA	NA	NA	NA	NA	NA	TxEx3	NA	Arid5a	Arid5a_Exon	1	36317238	36317287	36317286	36317287	-
191	cg00128439	yes	0.963177368	0.936081131	0.958731507	DHX40	DHX40_Exon	chr17	57679934	57679935	51	-	Exon (uc002ixn.2/79665, exon 15 of 18)	17	57642886	57685713	42828	1	79665	uc002ixn.2	37048	ENSG00000108406	DEAH-box helicase 40	uc002ixn.2;uc010woe.2;uc010wof.2	79665;79665;79665	0;0;0	Exon	NA	NA	NA	NA	NA	NA	NA	NA	NA	NA	NA	NA	Tx6	NA	Dhx40	Dhx40_Exon	11	86773846	86773895	86773846	86773847	+
192	cg00130134	yes	0.897030865	0.987779834	0.901034791	EGLN1	EGLN1_Exon	chr1	231506344	231506345	50	-	Exon (uc001huu.3/54583, exon 3 of 5)	1	231499497	231560790	61294	2	54583	uc001huv.2	54395	ENSG00000135766	egl-9 family hypoxia inducible factor 1	uc001huu.3;uc001huv.2	54583;54583	0;0	Exon	NA	NA	NA	NA	NA	NA	NA	NA	NA	NA	NA	NA	Tx5	NA	Egln1	Egln1_Exon	8	124914053	124914102	124914053	124914054	-
193	cg00130771	yes	0.947218506	0.989953532	0.966804787	TAOK3	TAOK3_fiveUTR	chr12	118619339	118619340	50	-	5' UTR	12	118587606	118628350	40745	2	51347	uc001twv.3	8961	ENSG00000135090	TAO kinase 3	uc001twv.3;uc001tww.3;uc001twx.3;uc001twy.4	51347;51347;51347;51347	0;0;0;0	fiveUTR	12	118619223	118619406	184	*	184	12	0.570652174	0.813559322	0.065217391	1.50E-06	CpGisland	TxEnh4	NA	Taok3	Taok3_Exon	5	117250933	117250982	117250933	117250934	+
194	cg00131490	yes	0.93389443	0.995887623	0.964301073	RBM39	RBM39_fiveUTR	chr20	34327370	34327371	50	-	5' UTR	20	34291531	34330158	38628	2	9584	uc010gfn.3	2737	ENSG00000131051	RNA binding motif protein 39	uc010gfn.3;uc002xeb.3;uc002xec.3;uc002xed.3;uc002xee.3;uc002xef.3;uc002xeg.3;uc010zvm.2;uc010zvn.2	9584;9584;9584;9584;9584;9584;9584;9584;9584	0;0;0;0;0;0;0;0;0	fiveUTR	NA	NA	NA	NA	NA	NA	NA	NA	NA	NA	NA	NA	TxEx4	NA	Rbm39	Rbm39_threeUTR	2	156177759	156177808	156177807	156177808	-
195	cg00133237	NA	0.963812298	0.98588876	0.866827159	EIF1B	EIF1B_Exon	chr3	40352469	40352470	50	+	Exon (uc003ckc.3/10289, exon 2 of 4)	3	40351173	40353915	2743	1	10289	uc003ckc.3	1247	ENSG00000114784	eukaryotic translation initiation factor 1B	uc003ckc.3;uc003ckb.3	10289;440952	0;-1231	Exon	NA	NA	NA	NA	NA	NA	NA	NA	NA	NA	NA	NA	PromF6	NA	NA	NA	NA	NA	NA	NA	NA	NA
196	cg00133606	yes	0.965141887	0.977838935	0.978756499	AREL1	AREL1_Exon	chr14	75151248	75151249	50	-	Exon (uc001xqb.3/9870, exon 4 of 20)	14	75127955	75179807	51853	2	9870	uc001xqb.3	28559	ENSG00000119682	apoptosis resistant E3 ubiquitin protein ligase 1	uc001xqb.3;uc010tut.1;uc001xqd.1	9870;9870;9870	0;0;0	Exon	NA	NA	NA	NA	NA	NA	NA	NA	NA	NA	NA	NA	TxEnh6	NA	Arel1	Arel1_Exon	12	84941774	84941823	84941822	84941823	-
197	cg00134217	yes	0.92151013	0.990460241	0.927548642	AGBL5	AGBL5_fiveUTR	chr2	27275836	27275837	51	+	5' UTR	2	27274491	27293490	19000	1	60509	uc002rie.3	1295	ENSG00000084693	ATP/GTP binding protein like 5	uc002rid.3;uc002rie.3;uc002rif.3	60509;60509;60509	0;0;0	fiveUTR	NA	NA	NA	NA	NA	NA	NA	NA	NA	NA	NA	NA	Tx3	NA	Agbl5	Agbl5_Exon	5	30890175	30890224	30890175	30890176	+
198	cg00134706	yes	0.955986931	0.996384824	0.925392747	MGMT	MGMT_Intergenic_upstream	chr10	130816855	130816856	51	+	Distal Intergenic	10	131265454	131565783	300330	1	4255	uc001lkh.2	-448599	ENSG00000170430	O-6-methylguanine-DNA methyltransferase	NA	NA	NA	Intergenic_upstream	NA	NA	NA	NA	NA	NA	NA	NA	NA	NA	NA	NA	ReprPC4	NA	Gm5904	Gm5904_Intergenic_upstream	7	136475745	136475794	136475745	136475746	+
199	cg00137175	NA	0.958168132	0.998109908	0.963377131	MRPS23	MRPS23_Intergenic_downstream	chr17	55840505	55840506	51	-	Distal Intergenic	17	55916287	55927433	11147	2	51649	uc002ivc.3	86928	ENSG00000181610	mitochondrial ribosomal protein S23	NA	NA	NA	Intergenic_downstream	NA	NA	NA	NA	NA	NA	NA	NA	NA	NA	NA	NA	ReprPC7	NA	NA	NA	NA	NA	NA	NA	NA	NA
200	cg00138195	yes	0.967761985	0.971112441	0.963458546	FAAHP1	FAAHP1_Intergenic_downstream	chr1	46932383	46932384	51	-	Distal Intergenic	1	46899499	46911374	11876	1	729041	uc021ona.1	32934	NA	fatty acid amide hydrolase pseudogene 1	NA	NA	NA	Intergenic_downstream	1	46932297	46932631	335	*	335	49	0.725373134	1.151445006	0.146268657	7.36E-43	CpGisland	BivProm1	NA	Dmbx1	Dmbx1_Intergenic_upstream	4	115963125	115963174	115963125	115963126	+
201	cg00139115	yes	0.983979862	0.991697451	0.993677462	MAP3K5	MAP3K5_Exon	chr6	136944043	136944044	51	-	Exon (uc003qhc.3/4217, exon 15 of 30)	6	136878187	136977598	99412	2	4217	uc011edj.2	33505	ENSG00000197442	mitogen-activated protein kinase kinase kinase 5	uc011edj.2;uc003qhc.3;uc011edk.1	4217;4217;4217	0;0;0	Exon	NA	NA	NA	NA	NA	NA	NA	NA	NA	NA	NA	NA	Tx8	NA	Map3k5	Map3k5_Exon	10	20094437	20094486	20094437	20094438	-
202	cg00140840	yes	0.910881095	0.995266225	0.908881773	THAP2	THAP2_fiveUTR	chr12	72058312	72058313	51	+	Promoter (<=1kb)	12	72057677	72074428	16752	1	83591	uc001swq.3	585	ENSG00000173451	THAP domain containing 2	uc001swo.2;uc001swp.3;uc010sts.2;uc001swq.3	196441;196441;196441;83591	0;-513;-513;0	fiveUTR	NA	NA	NA	NA	NA	NA	NA	NA	NA	NA	NA	NA	PromF4	NA	Thap2	Thap2_Exon	10	115384204	115384253	115384252	115384253	-
203	cg00141625	yes	0.981330592	0.994427069	0.977104724	GRIA2	GRIA2_threeUTR	chr4	158284067	158284068	50	-	3' UTR	4	158141295	158287226	145932	1	2891	uc011cit.2	142774	ENSG00000120251	glutamate ionotropic receptor AMPA type subunit 2	uc011cit.2;uc003ipl.4;uc003ipm.4;uc003ipk.4;uc010iqh.1;uc011ciu.1;uc011civ.1;uc011ciw.1;uc011cix.1;uc011ciy.1;uc011ciz.1	2891;2891;2891;2891;2891;2891;2891;2891;2891;2891;2891	0;0;0;0;0;0;0;0;0;0;0	threeUTR	NA	NA	NA	NA	NA	NA	NA	NA	NA	NA	NA	NA	TxWk2	NA	Gria2	Gria2_threeUTR	3	80689186	80689235	80689234	80689235	+
204	cg00143077	yes	0.958819931	0.973161187	0.991665163	TFAP2A	TFAP2A_Intron	chr6	10402373	10402374	51	-	Intron (uc003myq.3/7020, intron 5 of 6)	6	10396916	10412607	15692	2	7020	uc003myq.3	10184	ENSG00000137203	transcription factor AP-2 alpha	uc003myq.3;uc003myr.3;uc003mys.3;uc011dih.2;uc003myt.3;uc003myu.1	7020;7020;7020;7020;7020;7020	0;0;0;0;0;0	Intron	NA	NA	NA	NA	NA	NA	NA	NA	NA	NA	NA	NA	ReprPC1	NA	Tfap2a	Tfap2a_Intron	13	40720823	40720872	40720871	40720872	+
205	cg00143530	yes	0.975551422	0.993194553	0.980436779	LINC01734	LINC01734_Intergenic_upstream	chr20	38367572	38367573	50	+	Distal Intergenic	20	37842424	37853391	10968	2	339568	uc010zwd.1	-514132	ENSG00000230324	long intergenic non-protein coding RNA 1734	NA	NA	NA	Intergenic_upstream	NA	NA	NA	NA	NA	NA	NA	NA	NA	NA	NA	NA	Quies2	NA	Gm14219	Gm14219_Intergenic_upstream	2	159515415	159515464	159515463	159515464	-
206	cg00143792	yes	0.866683153	0.875332157	0.829347627	ZC3H7B	ZC3H7B_Exon	chr22	41742074	41742075	50	+	Exon (uc003azw.4/23264, exon 14 of 23)	22	41697507	41756151	58645	1	23264	uc003azw.4	44517	ENSG00000100403	zinc finger CCCH-type containing 7B	uc003azw.4	23264	0	Exon	22	41742035	41742165	131	*	131	13	0.648854962	0.942967885	0.099236641	2.85E-09	CpGisland	TxEx2	NA	Zc3h7b	Zc3h7b_Exon	15	81780423	81780472	81780471	81780472	-
207	cg00145315	NA	0.756430123	0.820163243	0.777701403	ATOH8	ATOH8_fiveUTR	chr2	85981077	85981078	50	-	Promoter (<=1kb)	2	85980909	86018506	37598	1	84913	uc002sqn.3	119	ENSG00000168874	atonal bHLH transcription factor 8	uc002sqm.4;uc002sqn.3	84913;84913	0;0	fiveUTR	2	85981068	85981705	638	*	638	84	0.727272727	0.998825832	0.131661442	1.40E-68	CpGisland	PromF5	NA	Atoh8	Atoh8_fiveUTR	6	72235450	72235499	72235450	72235451	+
208	cg00146111	NA	0.972850747	0.993096633	0.975371766	SKOR2	SKOR2_Intron	chr18	45033446	45033447	50	+	Intron (uc002lcx.4/uc002lcx.4, intron 1 of 2)	18	44757494	44775554	18061	2	652991	uc010dnt.2	-257843	ENSG00000215474	SKI family transcriptional corepressor 2	NA	NA	NA	Intron	NA	NA	NA	NA	NA	NA	NA	NA	NA	NA	NA	NA	HET2	NA	NA	NA	NA	NA	NA	NA	NA	NA
209	cg00146174	yes	0.993693415	0.992096475	0.712542609	USP34	USP34_Exon	chr2	61441742	61441743	50	+	Exon (uc002sbe.3/9736, exon 68 of 80)	2	61414590	61697849	283260	2	9736	uc002sbe.3	256107	ENSG00000115464	ubiquitin specific peptidase 34	uc002sbe.3	9736	0	Exon	NA	NA	NA	NA	NA	NA	NA	NA	NA	NA	NA	NA	TxEnh4	NA	Usp34	Usp34_Exon	11	23464303	23464352	23464303	23464304	+
210	cg00146253	NA	0.991139419	0.99607457	0.987761929	TNR	TNR_Exon	chr1	175365771	175365772	50	-	Exon (uc001gkp.1/7143, exon 3 of 21)	1	175291935	175712752	420818	2	7143	uc009wwu.1	346981	ENSG00000116147	tenascin R	uc001gkp.1;uc009wwu.1;uc010pmz.1	7143;7143;7143	0;0;0	Exon	NA	NA	NA	NA	NA	NA	NA	NA	NA	NA	NA	NA	ReprPC5	NA	NA	NA	NA	NA	NA	NA	NA	NA
211	cg00146676	yes	0.985998767	0.97426608	0.986578922	NEUROG2	NEUROG2_Promoter	chr4	113442804	113442805	50	-	Promoter (5-6kb)	4	113434672	113437328	2657	2	63973	uc003ias.3	-5526	ENSG00000178403	neurogenin 2	NA	NA	NA	Promoter	NA	NA	NA	NA	NA	NA	NA	NA	NA	NA	NA	NA	ReprPC1	NA	Neurog2	Neurog2_Promoter	3	127627495	127627544	127627543	127627544	-
212	cg00147440	yes	0.961745144	0.947467521	0.99069176	EBF3	EBF3_Intron	chr10	131700031	131700032	50	-	Intron (uc001lki.2/253738, intron 6 of 15)	10	131633496	131762091	128596	2	253738	uc001lki.2	62060	ENSG00000108001	EBF transcription factor 3	uc001lki.2;uc021qav.2	253738;253738	0;0	Intron	NA	NA	NA	NA	NA	NA	NA	NA	NA	NA	NA	NA	EnhA18	NA	Ebf3	Ebf3_Intron	7	137258752	137258801	137258800	137258801	-
213	cg00147638	NA	0.700229094	0.921753933	0.568569886	RUNX3	RUNX3_threeUTR	chr1	25228039	25228040	51	-	3' UTR	1	25226002	25291501	65500	2	864	uc001bjr.3	63412	ENSG00000020633	RUNX family transcription factor 3	uc001bjq.3;uc010oen.2;uc009vrj.3;uc001bjr.3	864;864;864;864	0;0;0;0	threeUTR	NA	NA	NA	NA	NA	NA	NA	NA	NA	NA	NA	NA	EnhA7	NA	NA	NA	NA	NA	NA	NA	NA	NA
214	cg00149071	yes	0.936031181	0.835105977	0.963299265	LBX1	LBX1_Intergenic_downstream	chr10	102984685	102984686	51	+	Downstream (2-3kb)	10	102986733	102988717	1985	2	10660	uc001ksx.3	4032	ENSG00000138136	ladybird homeobox 1	uc001ksx.3;uc010qpy.2	10660;399806	4032;0	Intergenic_downstream	10	102984587	102984726	140	*	140	22	0.8	0.98245614	0.157142857	3.01E-20	CpGisland	BivProm2	NA	Lbx1	Lbx1_Intergenic_downstream	19	45231453	45231502	45231453	45231454	-
215	cg00149213	NA	0.078383875	0.993137163	0.395113311	SLAMF1	SLAMF1_Promoter	chr1	160617124	160617125	51	-	Promoter (<=1kb)	1	160579891	160617081	37191	2	6504	uc001fwl.4	-93	ENSG00000117090	signaling lymphocytic activation molecule family member 1	uc001fwl.4;uc010pjk.2;uc010pjl.2;uc010pjm.2;uc001fwm.3	6504;6504;6504;6504;6504	0;0;0;0;0	Promoter	NA	NA	NA	NA	NA	NA	NA	NA	NA	NA	NA	NA	EnhA8	NA	NA	NA	NA	NA	NA	NA	NA	NA
216	cg00149440	yes	0.922729537	0.915272508	0.920655182	LOC100505622	LOC100505622_Intron	chr19	42638966	42638967	51	+	Intron (uc002oss.3/100505622, intron 2 of 2)	19	42636781	42641251	4471	1	100505622	uc002oss.3	2135	ENSG00000254887	uncharacterized LOC100505622	uc021uvb.1;uc002oss.3;uc002osn.3;uc002osp.3;uc002osq.3;uc002osr.2	100422980;100505622;5452;5452;5452;5452	-1251;0;0;0;0;0	Intron	19	42638892	42639129	238	*	238	23	0.630252101	0.984355332	0.096638655	8.26E-16	CpGisland	EnhA7	NA	Pou2f2	Pou2f2_Intron	7	25134826	25134875	25134826	25134827	+
217	cg00149689	NA	0.366748809	0.99376569	0.953920951	ARX	ARX_Intergenic_upstream	chrX	25095311	25095312	51	-	Distal Intergenic	23	25021813	25034065	12253	2	170302	uc004dbp.4	-61296	ENSG00000004848	aristaless related homeobox	NA	NA	NA	Intergenic_upstream	NA	NA	NA	NA	NA	NA	NA	NA	NA	NA	NA	NA	Quies5	NA	NA	NA	NA	NA	NA	NA	NA	NA
218	cg00152260	yes	0.977710405	0.994483315	0.966030672	POU4F3	POU4F3_Promoter	chr5	145719033	145719034	50	+	Promoter (<=1kb)	5	145718587	145720083	1497	1	5459	uc003loa.2	447	ENSG00000091010	POU class 4 homeobox 3	uc003loa.2	5459	0	Promoter	NA	NA	NA	NA	NA	NA	NA	NA	NA	NA	NA	NA	ReprPC1	NA	Pou4f3	Pou4f3_fiveUTR	18	42395036	42395085	42395036	42395037	+
219	cg00152482	NA	0.775838445	0.996808222	0.980985641	RGS9	RGS9_Exon	chr17	63206691	63206692	51	+	Exon (uc021ubw.1/8787, exon 17 of 17)	17	63133456	63206780	73325	1	8787	uc021ubw.1	73185	ENSG00000108370	regulator of G protein signaling 9	uc021ubw.1;uc010dem.3;uc002jfd.3;uc002jfe.3;uc002jfg.3	8787;8787;8787;8787;8787	0;0;0;0;0	Exon	NA	NA	NA	NA	NA	NA	NA	NA	NA	NA	NA	NA	ReprPC6	NA	Rgs9	Rgs9_Exon	11	109235883	109235932	109235931	109235932	-
220	cg00153046	yes	0.990131341	0.986992625	0.980198329	NFAT5	NFAT5_threeUTR	chr16	69732160	69732161	50	+	3' UTR	16	69599869	69738569	138701	1	10725	uc002exj.2	132292	ENSG00000102908	nuclear factor of activated T cells 5	uc002exi.3;uc002exj.2;uc002exk.2;uc002exl.2;uc002exm.2;uc002exn.2;uc002exo.2	10725;10725;10725;10725;10725;10725;10725	0;0;0;0;0;0;0	threeUTR	NA	NA	NA	NA	NA	NA	NA	NA	NA	NA	NA	NA	Tx4	NA	Nfat5	Nfat5_threeUTR	8	107372970	107373019	107372970	107372971	-
221	cg00153387	yes	0.996697744	0.984486919	0.976108183	PMFBP1	PMFBP1_Intergenic_upstream	chr16	72255389	72255390	51	+	Distal Intergenic	16	72152996	72206349	53354	2	83449	uc002fcf.3	-48990	ENSG00000118557	polyamine modulated factor 1 binding protein 1	NA	NA	NA	Intergenic_upstream	NA	NA	NA	NA	NA	NA	NA	NA	NA	NA	NA	NA	EnhWk4	NA	Pmfbp1	Pmfbp1_Intergenic_upstream	8	109436763	109436812	109436811	109436812	+
222	cg00154486	yes	0.974751289	0.981684144	0.957319969	NR2F2	NR2F2_Intergenic_downstream	chr15	96886477	96886478	50	-	Downstream (2-3kb)	15	96876569	96883492	6924	1	7026	uc010urk.2	9959	ENSG00000185551	nuclear receptor subfamily 2 group F member 2	uc002btp.3;uc010uri.2;uc010urj.2;uc010urk.2	7026;7026;7026;7026	0;0;0;0	Intergenic_downstream	NA	NA	NA	NA	NA	NA	NA	NA	NA	NA	NA	NA	BivProm4	NA	Nr2f2	Nr2f2_Intergenic_downstream	7	70348846	70348895	70348846	70348847	-
223	cg00156720	yes	0.995570106	0.995569708	0.994778951	SPATA8-AS1	SPATA8-AS1_Intergenic_downstream	chr15	97290238	97290239	50	-	Distal Intergenic	15	97315235	97324884	9650	2	100652749	uc031qug.1	34695	ENSG00000259282	SPATA8 antisense RNA 1 (head to head)	NA	NA	NA	Intergenic_downstream	NA	NA	NA	NA	NA	NA	NA	NA	NA	NA	NA	NA	EnhWk4	NA	Gm44690	Gm44690_Intergenic_upstream	7	69950218	69950267	69950218	69950219	-
224	cg00156769	yes	0.994975632	0.987420581	0.991234239	SMG7	SMG7_Exon	chr1	183498596	183498597	51	+	Exon (uc010pob.2/9887, exon 9 of 18)	1	183441506	183523328	81823	1	9887	uc001gqf.3	57040	ENSG00000116698	SMG7 nonsense mediated mRNA decay factor	uc010pob.2;uc021pga.1;uc001gqf.3;uc001gqg.3;uc001gqh.3;uc010poc.2	9887;9887;9887;9887;9887;9887	0;0;0;0;0;0	Exon	NA	NA	NA	NA	NA	NA	NA	NA	NA	NA	NA	NA	Tx7	NA	Smg7	Smg7_Exon	1	152858902	152858951	152858950	152858951	-
225	cg00157812	NA	-0.173643153	0.997100923	0.97799916	NR4A2	NR4A2_Intergenic_downstream	chr2	156471273	156471274	50	+	Distal Intergenic	2	157182687	157184526	1840	2	4929	uc010zcg.1	713253	ENSG00000153234	nuclear receptor subfamily 4 group A member 2	NA	NA	NA	Intergenic_downstream	NA	NA	NA	NA	NA	NA	NA	NA	NA	NA	NA	NA	Quies2	NA	NA	NA	NA	NA	NA	NA	NA	NA
226	cg00158333	yes	0.828935801	0.950893655	0.960528244	IGF2BP1	IGF2BP1_Intron	chr17	47075855	47075856	51	-	Intron (uc002iom.3/10642, intron 1 of 14)	17	47074774	47133507	58734	1	10642	uc002iom.3	1081	ENSG00000159217	insulin like growth factor 2 mRNA binding protein 1	uc002iom.3;uc010dbj.3	10642;10642	0;0	Intron	17	47075855	47075977	123	*	123	21	0.81300813	1.043636364	0.170731707	2.98E-20	CpGisland	BivProm1	NA	Igf2bp1	Igf2bp1_Intron	11	96004885	96004934	96004885	96004886	+
227	cg00159243	NA	0.764003615	0.965877067	0.78627574	SELPLG	SELPLG_Intron	chr12	109023799	109023800	51	-	Intron (uc010sxe.2/6404, intron 1 of 1)	12	109015680	109025854	10175	2	6404	uc010sxe.2	2005	ENSG00000110876	selectin P ligand	uc010sxe.2;uc001tni.3;uc001tnh.4	6404;6404;6404	0;0;0	Intron	NA	NA	NA	NA	NA	NA	NA	NA	NA	NA	NA	NA	EnhA9	NA	NA	NA	NA	NA	NA	NA	NA	NA
228	cg00159476	yes	0.991094487	0.993521035	0.989926117	OTX2-AS1	OTX2-AS1_Intron	chr14	57355403	57355404	50	+	Intron (uc021rtn.1/100309464, intron 2 of 2)	14	57278724	57387335	108612	1	100309464	uc021rtn.1	76680	ENSG00000248550	OTX2 antisense RNA 1 (head to head)	uc021rtn.1;uc001xcr.3	100309464;100309464	0;0	Intron	NA	NA	NA	NA	NA	NA	NA	NA	NA	NA	NA	NA	ReprPC9	NA	Gm48909	Gm48909_Intron	14	48738565	48738614	48738565	48738566	-
229	cg00159753	yes	0.966010354	0.981383629	0.891399759	ANKS1A	ANKS1A_fiveUTR	chr6	34950576	34950577	51	-	5' UTR	6	34857038	35059190	202153	1	23294	uc003ojx.4	93538	ENSG00000064999	ankyrin repeat and sterile alpha motif domain containing 1A	uc003ojx.4;uc011dst.3;uc010jvp.2;uc010jvr.1	23294;23294;23294;23294	0;0;0;0	fiveUTR	NA	NA	NA	NA	NA	NA	NA	NA	NA	NA	NA	NA	TxEnh4	NA	Anks1	Anks1_Exon	17	27986251	27986300	27986299	27986300	+
230	cg00160892	yes	0.936809636	0.941605928	0.92012689	GRHL2	GRHL2_fiveUTR	chr8	102505034	102505035	50	+	Promoter (<=1kb)	8	102504668	102681952	177285	1	79977	uc010mbu.3	317	ENSG00000083307	grainyhead like transcription factor 2	uc010mbt.1;uc011lhi.1;uc010mbu.3	79977;79977;79977	0;0;0	fiveUTR	NA	NA	NA	NA	NA	NA	NA	NA	NA	NA	NA	NA	BivProm2	NA	Grhl2	Grhl2_fiveUTR	15	37233375	37233424	37233423	37233424	-
231	cg00162326	yes	0.956770522	0.950053641	0.959757891	BRD9	BRD9_Exon	chr5	886850	886851	50	+	Exon (uc003jbo.3/65980, exon 7 of 16)	5	863850	892939	29090	2	65980	uc003jbo.3	6038	ENSG00000028310	bromodomain containing 9	uc003jbl.3;uc003jbm.3;uc003jbn.3;uc011cmb.2;uc003jbo.3;uc003jbq.3;uc003jbp.3;uc011cmc.1	65980;65980;65980;65980;65980;65980;65980;65980	0;0;0;0;0;0;-3330;0	Exon	NA	NA	NA	NA	NA	NA	NA	NA	NA	NA	NA	NA	TxEx1	NA	Brd9	Brd9_Exon	13	73942614	73942663	73942662	73942663	+
232	cg00162625	NA	0.364638591	0.995736861	-0.611457116	NA	NA_Intron	chr11	31004370	31004371	50	+	Intron (uc021qfk.1/100506627, intron 1 of 19)	11	30885150	31014233	129084	2	100506627	uc021qfk.1	9863	NA	NA	uc021qfk.1;uc009yjk.1;uc009yjl.1;uc001msu.2	100506627;100506627;100506627;341019	0;0;0;0	Intron	NA	NA	NA	NA	NA	NA	NA	NA	NA	NA	NA	NA	Quies3	NA	NA	NA	NA	NA	NA	NA	NA	NA
233	cg00164295	NA	0.84337911	0.994844244	0.86728288	ZNF536	ZNF536_Intergenic_downstream	chr19	31183502	31183503	50	+	Distal Intergenic	19	30863328	31048965	185638	1	9745	uc010edd.1	320125	ENSG00000198597	zinc finger protein 536	NA	NA	NA	Intergenic_downstream	19	31183502	31183615	114	*	114	11	0.587719298	1.117647059	0.096491228	9.07E-08	CpGisland	BivProm4	NA	NA	NA	NA	NA	NA	NA	NA	NA
234	cg00165325	yes	0.968410853	0.9827867	0.88014367	KIZ	KIZ_Intergenic_upstream	chr20	20948701	20948702	51	+	Distal Intergenic	20	21106624	21227258	120635	1	55857	uc002wsb.3	-157923	ENSG00000088970	kizuna centrosomal protein	NA	NA	NA	Intergenic_upstream	NA	NA	NA	NA	NA	NA	NA	NA	NA	NA	NA	NA	ReprPC5	NA	Gm14111	Gm14111_Intergenic_downstream	2	146721382	146721431	146721382	146721383	+
235	cg00166579	yes	0.913527359	0.935117337	0.878367048	PTCH1	PTCH1_Intron	chr9	98271442	98271443	51	+	Intron (uc004avm.4/5727, intron 1 of 23)	9	98205264	98279247	73984	2	5727	uc004avm.4	7805	ENSG00000185920	patched 1	uc010mro.3;uc010mrp.3;uc004avl.4;uc010mrq.3;uc004avk.4;uc004avm.4;uc010mrr.3;uc010mrt.1;uc010mru.1;uc004avo.2;uc010mrv.1;uc010mrw.1	5727;5727;5727;5727;5727;5727;5727;5727;5727;5727;5727;5727	0;0;0;0;0;0;0;0;0;0;0;0	Intron	9	98270463	98271454	992	*	992	140	0.767137097	0.962039346	0.141129032	8.03E-119	CpGisland	TSS1	NA	Ptch1	Ptch1_Intron	13	63566170	63566219	63566170	63566171	+
236	cg00166917	yes	0.990593567	0.996109582	0.979953902	TRIM33	TRIM33_Exon	chr1	115006998	115006999	50	-	Exon (uc001eew.3/51592, exon 2 of 20)	1	114935399	115053781	118383	2	51592	uc001eew.3	46783	ENSG00000197323	tripartite motif containing 33	uc010ows.2;uc001eew.3;uc001eex.3	51592;51592;51592	0;0;0	Exon	NA	NA	NA	NA	NA	NA	NA	NA	NA	NA	NA	NA	Tx1	NA	Trim33	Trim33_Exon	3	103310320	103310369	103310320	103310321	+
237	cg00167250	yes	0.89309224	0.977929788	0.874153603	YAE1	YAE1_Intergenic_upstream	chr7	39538017	39538018	50	-	Distal Intergenic	7	39606003	39612480	6478	1	57002	uc003thc.4	-68035	ENSG00000241127	YAE1 maturation factor of ABCE1	NA	NA	NA	Intergenic_upstream	NA	NA	NA	NA	NA	NA	NA	NA	NA	NA	NA	NA	ReprPC4	NA	Gm48800	Gm48800_Intron	13	18085616	18085665	18085616	18085617	-
238	cg00167491	yes	0.995137584	0.990098496	0.993978418	FGF10	FGF10_Exon	chr5	44388799	44388800	50	+	Promoter (<=1kb)	5	44305097	44388784	83688	2	2255	uc003jog.1	0	ENSG00000070193	fibroblast growth factor 10	uc003jog.1	2255	0	Exon	NA	NA	NA	NA	NA	NA	NA	NA	NA	NA	NA	NA	BivProm1	NA	Fgf10	Fgf10_fiveUTR	13	118715368	118715417	118715368	118715369	-
239	cg00167853	yes	0.995352714	0.997796774	0.840186697	NFIB	NFIB_Exon	chr9	14307000	14307001	50	-	Exon (uc003zle.3/4781, exon 2 of 9)	9	14081842	14398982	317141	2	4781	uc022bdp.1	91931	ENSG00000147862	nuclear factor I B	uc003zle.3;uc003zlf.3;uc022bdo.1;uc022bdp.1;uc011lmo.2	4781;4781;4781;4781;4781	0;0;0;0;0	Exon	NA	NA	NA	NA	NA	NA	NA	NA	NA	NA	NA	NA	BivProm4	NA	Nfib	Nfib_Exon	4	82498250	82498299	82498250	82498251	-
240	cg00168042	NA	0.930824557	0.927786039	0.904866687	PITX1	PITX1_threeUTR	chr5	134363437	134363438	51	+	3' UTR	5	134363424	134369964	6541	2	5307	uc010jea.3	6527	ENSG00000069011	paired like homeodomain 1	uc010jea.3	5307	0	threeUTR	5	134363290	134363473	184	*	184	12	0.608695652	0.712258065	0.065217391	1.50E-06	CpGisland	BivProm2	NA	NA	NA	NA	NA	NA	NA	NA	NA
241	cg00168721	yes	0.976225264	0.998739854	0.968156427	PRR5L	PRR5L_Exon	chr11	36458943	36458944	50	+	Exon (uc001mwo.4/79899, exon 6 of 9)	11	36317725	36486754	169030	1	79899	uc001mwo.4	141220	ENSG00000135362	proline rich 5 like	uc001mwo.4;uc001mwp.3;uc009ykk.3;uc010rfc.2	79899;79899;79899;79899	0;0;0;0	Exon	NA	NA	NA	NA	NA	NA	NA	NA	NA	NA	NA	NA	Tx5	NA	Prr5l	Prr5l_Exon	2	101741321	101741370	101741369	101741370	-
242	cg00168727	NA	0.685110373	0.986958766	0.563071426	OBI1-AS1	OBI1-AS1_Intron	chr13	79168902	79168903	51	+	Intron (uc001vku.1/100874222, intron 3 of 5)	13	78628990	79191460	562471	1	100874222	uc001vku.1	539862	ENSG00000234377	OBI1 antisense RNA 1	uc001vku.1;uc001vkv.3	100874222;5457	0;0	Intron	NA	NA	NA	NA	NA	NA	NA	NA	NA	NA	NA	NA	ReprPC1	NA	Pou4f1	Pou4f1_Exon	14	104459170	104459219	104459170	104459171	-
243	cg00168942	NA	-0.015681216	0.99501991	0.361736772	GJD4	GJD4_fiveUTR	chr10	35894430	35894431	51	-	Promoter (<=1kb)	10	35894338	35897863	3526	1	219770	uc001iyy.1	92	ENSG00000177291	gap junction protein delta 4	uc001iyy.1	219770	0	fiveUTR	NA	NA	NA	NA	NA	NA	NA	NA	NA	NA	NA	NA	BivProm3	NA	NA	NA	NA	NA	NA	NA	NA	NA
244	cg00169860	yes	0.97152507	0.99116193	0.970315139	LRMDA	LRMDA_Intergenic_upstream	chr10	77483730	77483731	50	+	Distal Intergenic	10	77542519	78317126	774608	1	83938	uc001jxi.3	-58739	ENSG00000148655	leucine rich melanocyte differentiation associated	NA	NA	NA	Intergenic_upstream	NA	NA	NA	NA	NA	NA	NA	NA	NA	NA	NA	NA	EnhA20	NA	Lrmda	Lrmda_Intron	14	22270315	22270364	22270315	22270316	-
245	cg00170518	yes	0.889586265	0.884564327	0.774964174	ASS1	ASS1_Intron	chr9	133349251	133349252	51	-	Intron (uc004bzm.3/445, intron 9 of 15)	9	133320094	133376661	56568	1	445	uc004bzm.3	29157	ENSG00000130707	argininosuccinate synthase 1	uc004bzm.3;uc004bzn.3;uc010mza.3	445;445;445	0;0;0	Intron	NA	NA	NA	NA	NA	NA	NA	NA	NA	NA	NA	NA	BivProm3	NA	Ass1	Ass1_Intron	2	31495348	31495397	31495396	31495397	+
246	cg00174373	yes	0.932499984	0.936641308	0.938199417	NOL4L	NOL4L_Intron	chr20	31124581	31124582	51	-	Intron (uc031rss.1/140688, intron 1 of 10)	20	31030862	31172875	142014	2	140688	uc031rss.1	48244	ENSG00000197183	nucleolar protein 4 like	uc031rss.1;uc002wxw.1	140688;140688	0;0	Intron	20	31124573	31125170	598	*	598	62	0.732441472	0.788851064	0.10367893	1.26E-43	CpGisland	TSS1	NA	4930404H24Rik	4930404H24Rik_Exon	2	153492883	153492932	153492931	153492932	+
247	cg00174687	yes	0.878246076	0.986289901	0.737119141	LINC00971	LINC00971_Intron	chr3	84903515	84903516	50	+	Intron (uc003dqi.3/440970, intron 7 of 20)	3	84687556	84918726	231171	2	440970	uc003dqi.3	15161	ENSG00000242641	long intergenic non-protein coding RNA 971	uc003dqi.3	440970	0	Intron	NA	NA	NA	NA	NA	NA	NA	NA	NA	NA	NA	NA	Quies1	NA	Cadm2	Cadm2_Intergenic_upstream	16	67750067	67750116	67750115	67750116	+
248	cg00175324	yes	0.920187126	0.968142549	0.884785415	ATXN2L	ATXN2L_threeUTR	chr16	28848112	28848113	50	-	3' UTR	16	28834369	28848558	14190	1	11273	uc002dqy.4	13694	ENSG00000168488	ataxin 2 like	uc010byl.2;uc002dqy.4;uc002dqz.4;uc002dra.4;uc002drb.4;uc002drc.4;uc002dre.4;uc010vdb.3;uc002drf.3;uc002drg.3	11273;11273;11273;11273;11273;11273;11273;11273;11273;11273	13694;0;0;0;0;0;0;0;0;0	threeUTR	NA	NA	NA	NA	NA	NA	NA	NA	NA	NA	NA	NA	TxEx2	NA	Atxn2l	Atxn2l_threeUTR	7	126492103	126492152	126492151	126492152	+
249	cg00176482	yes	0.991097827	0.996642644	0.994616671	ERI3	ERI3_Exon	chr1	44774028	44774029	50	-	Exon (uc010okv.2/79033, exon 4 of 7)	1	44686742	44820939	134198	2	79033	uc001clt.3	46912	ENSG00000117419	ERI1 exoribonuclease family member 3	uc010okv.2;uc001clt.3;uc010okw.2	79033;79033;79033	0;0;0	Exon	NA	NA	NA	NA	NA	NA	NA	NA	NA	NA	NA	NA	TxEx2	NA	Eri3	Eri3_Exon	4	117593115	117593164	117593115	117593116	+
250	cg00177385	yes	0.971290424	0.987585747	0.888081817	LINGO1	LINGO1_Intergenic_upstream	chr15	78074446	78074447	50	-	Distal Intergenic	15	77905369	77988475	83107	2	84894	uc002bcu.1	-86022	ENSG00000169783	leucine rich repeat and Ig domain containing 1	NA	NA	NA	Intergenic_upstream	NA	NA	NA	NA	NA	NA	NA	NA	NA	NA	NA	NA	ReprPC6	NA	Lingo1	Lingo1_Intron	9	56762350	56762399	56762350	56762351	+
251	cg00178703	yes	0.950046849	0.993267781	0.985781885	TSEN2	TSEN2_Intergenic_upstream	chr3	12486785	12486786	50	+	Distal Intergenic	3	12525931	12574820	48890	1	80746	uc003bwz.3	-39095	ENSG00000154743	tRNA splicing endonuclease subunit 2	NA	NA	NA	Intergenic_upstream	NA	NA	NA	NA	NA	NA	NA	NA	NA	NA	NA	NA	PromF1	NA	Tsen2	Tsen2_Intergenic_upstream	6	115503749	115503798	115503749	115503750	+
252	cg00179574	yes	0.994655397	0.99887084	0.884673734	ROCK1	ROCK1_threeUTR	chr18	18531167	18531168	50	-	3' UTR	18	18529703	18691812	162110	2	6093	uc002kte.3	160645	ENSG00000067900	Rho associated coiled-coil containing protein kinase 1	uc002kte.3	6093	0	threeUTR	NA	NA	NA	NA	NA	NA	NA	NA	NA	NA	NA	NA	Quies3	NA	Rock1	Rock1_threeUTR	18	10065786	10065835	10065834	10065835	+
253	cg00179765	yes	0.95627483	0.985290013	0.934077686	TBX4	TBX4_Intergenic_downstream	chr17	59564265	59564266	51	-	Downstream (1-2kb)	17	59533807	59561664	27858	1	9496	uc002izi.3	30508	ENSG00000121075	T-box transcription factor 4	uc010ddo.3;uc002izi.3;uc010woy.2	9496;9496;9496	0;0;0	Intergenic_downstream	NA	NA	NA	NA	NA	NA	NA	NA	NA	NA	NA	NA	EnhA17	NA	Tbx4	Tbx4_Intergenic_downstream	11	85917538	85917587	85917586	85917587	+
254	cg00180385	NA	0.060089014	0.983406657	0.092988426	PABPC1P2	PABPC1P2_Intergenic_upstream	chr2	147334139	147334140	50	+	Distal Intergenic	2	147344625	147348558	3934	1	728773	uc002twf.4	-10436	NA	poly(A) binding protein cytoplasmic 1 pseudogene 2	NA	NA	NA	Intergenic_upstream	NA	NA	NA	NA	NA	NA	NA	NA	NA	NA	NA	NA	EnhA5	NA	NA	NA	NA	NA	NA	NA	NA	NA
255	cg00180589	yes	0.996062961	0.989930734	0.996058219	TLE4	TLE4_Intergenic_upstream	chr9	81791054	81791055	50	-	Distal Intergenic	9	82186878	82341656	154779	1	7091	uc011lsq.2	-395823	ENSG00000106829	TLE family member 4, transcriptional corepressor	NA	NA	NA	Intergenic_upstream	NA	NA	NA	NA	NA	NA	NA	NA	NA	NA	NA	NA	Acet6	NA	Gm5513	Gm5513_Intergenic_upstream	19	14973412	14973461	14973460	14973461	-
256	cg00180801	yes	0.880642595	0.997272323	0.942562988	RAB11FIP2	RAB11FIP2_Intergenic_downstream	chr10	119590491	119590492	51	+	Distal Intergenic	10	119764427	119806114	41688	2	22841	uc001ldj.2	215623	ENSG00000107560	RAB11 family interacting protein 2	NA	NA	NA	Intergenic_downstream	NA	NA	NA	NA	NA	NA	NA	NA	NA	NA	NA	NA	EnhA8	NA	Gm18161	Gm18161_Intergenic_downstream	19	59717915	59717964	59717915	59717916	-
257	cg00180917	yes	0.906812353	0.807698671	-0.58902625	FOXC1	FOXC1_Promoter	chr6	1610134	1610135	50	+	Promoter (<=1kb)	6	1610681	1614129	3449	1	2296	uc003mtp.3	-496	ENSG00000054598	forkhead box C1	uc003mtp.3	2296	0	Promoter	6	1609591	1610146	556	*	556	70	0.755395683	0.940187458	0.125899281	1.09E-55	CpGisland	TSS2	NA	Foxc1	Foxc1_fiveUTR	13	31806617	31806666	31806617	31806618	+
258	cg00181100	yes	0.908619775	0.909887561	0.868395356	RGMA	RGMA_Intron	chr15	93615464	93615465	50	-	Intron (uc002bsq.2/56963, intron 1 of 2)	15	93586636	93632443	45808	2	56963	uc002bss.2	16928	ENSG00000182175	repulsive guidance molecule BMP co-receptor a	uc002bsq.2;uc002bsr.2;uc010boi.2;uc021svs.1;uc021svt.1;uc010urc.2;uc021svu.1;uc002bss.2	56963;56963;56963;56963;56963;56963;56963;56963	0;0;0;0;0;0;0;0	Intron	NA	NA	NA	NA	NA	NA	NA	NA	NA	NA	NA	NA	PromF5	NA	Rgma	Rgma_Exon	7	73392082	73392131	73392130	73392131	+
259	cg00181698	yes	0.93385555	0.99184084	0.956841702	TAB2	TAB2_Exon	chr6	149719195	149719196	50	-	Exon (uc011eec.2/23118, exon 4 of 6)	6	149539759	149732747	192989	1	23118	uc011eec.2	179387	ENSG00000055208	TGF-beta activated kinase 1 (MAP3K7) binding protein 2	uc011eec.2;uc003qmj.3;uc010kib.2;uc003qmk.4;uc003qml.3	23118;23118;23118;23118;387082	0;0;0;0;-2300	Exon	NA	NA	NA	NA	NA	NA	NA	NA	NA	NA	NA	NA	Tx7	NA	Tab2	Tab2_Exon	10	7911091	7911140	7911091	7911092	-
260	cg00183899	yes	0.967165043	0.984951847	0.971733838	MEIS2	MEIS2_Intron	chr15	37370953	37370954	50	+	Intron (uc001zjl.3/4212, intron 6 of 11)	15	37183222	37393500	210279	2	4212	uc001zjt.3	22497	ENSG00000134138	Meis homeobox 2	uc001zjl.3;uc010ucj.2;uc001zjm.3;uc001zjn.3;uc001zjo.4;uc001zjp.4;uc001zjr.4;uc001zjs.4;uc001zjt.3;uc001zju.3	4212;4212;4212;4212;4212;4212;4212;4212;4212;4212	0;0;0;0;0;0;0;0;0;0	Intron	NA	NA	NA	NA	NA	NA	NA	NA	NA	NA	NA	NA	TxEnh1	NA	Meis2	Meis2_Intron	2	116044131	116044180	116044131	116044132	-
261	cg00184699	NA	-0.544206602	0.995712391	-0.900868706	OBI1-AS1	OBI1-AS1_Intron	chr13	79169006	79169007	50	+	Intron (uc001vku.1/100874222, intron 3 of 5)	13	78628990	79191460	562471	1	100874222	uc001vku.1	539967	ENSG00000234377	OBI1 antisense RNA 1	uc001vku.1;uc001vkv.3	100874222;5457	0;0	Intron	NA	NA	NA	NA	NA	NA	NA	NA	NA	NA	NA	NA	ReprPC1	NA	NA	NA	NA	NA	NA	NA	NA	NA
262	cg00185982	yes	0.820355646	0.991342064	0.956136355	C2orf91	C2orf91_Promoter	chr2	42185584	42185585	50	-	Promoter (4-5kb)	2	42162508	42180943	18436	2	400950	uc002rsf.1	-4692	ENSG00000205086	chromosome 2 open reading frame 91	uc002rsf.1	400950	0	Promoter	NA	NA	NA	NA	NA	NA	NA	NA	NA	NA	NA	NA	EnhWk3	NA	Pkdcc	Pkdcc_Intergenic_upstream	17	83133367	83133416	83133415	83133416	+
263	cg00186529	NA	0.760710716	0.86320435	0.47330054	LOC154449	LOC154449_Intergenic_downstream	chr6	170452864	170452865	51	+	Distal Intergenic	6	170563422	170571657	8236	2	154449	uc003qxl.2	118793	ENSG00000230960	uncharacterized LOC154449	NA	NA	NA	Intergenic_downstream	6	170452706	170452927	222	*	222	17	0.603603604	0.859876965	0.076576577	3.90E-10	CpGisland	EnhWk2	NA	NA	NA	NA	NA	NA	NA	NA	NA
264	cg00187380	yes	0.92687467	0.853042528	0.874027405	HOXC4	HOXC4_Exon	chr12	54427384	54427385	50	+	Exon (uc001sew.3/3222, exon 1 of 2)	12	54410642	54449814	39173	1	3221	uc001seu.3	16693	ENSG00000198353	homeobox C4	uc001seu.3;uc001set.3;uc001sew.3;uc001ses.3;uc001sev.3;uc021qyl.1	3221;3222;3222;3223;3223;693200	0;0;0;0;0;-350	Exon	12	54427274	54427480	207	*	207	14	0.550724638	0.89638107	0.06763285	9.49E-08	CpGisland	BivProm1	NA	Hoxc5	Hoxc5_Exon	15	103014511	103014560	103014559	103014560	+
265	cg00187832	yes	0.945203145	0.992342688	0.924748617	PABPC1	PABPC1_Exon	chr8	101730507	101730508	50	-	Exon (uc011lhc.1/26986, exon 3 of 16)	8	101715144	101734315	19172	2	26986	uc003yjs.1	3808	ENSG00000070756	poly(A) binding protein cytoplasmic 1	uc011lhc.1;uc003yjs.1;uc003yjt.1;uc011lhd.1;uc003yju.2	26986;26986;26986;26986;26986	0;0;0;0;0	Exon	NA	NA	NA	NA	NA	NA	NA	NA	NA	NA	NA	NA	TxEx4	NA	Pabpc1	Pabpc1_Exon	15	36605888	36605937	36605936	36605937	+
266	cg00189226	yes	0.943886973	0.991927735	0.883024055	CLYBL	CLYBL_Intron	chr13	100506685	100506686	51	+	Intron (uc010tix.2/171425, intron 2 of 5)	13	100258919	100549388	290470	1	171425	uc001vok.3	247716	ENSG00000125246	citrate lyase beta like	uc010tix.2;uc010tiy.2;uc001vok.3	171425;171425;171425	0;0;0	Intron	NA	NA	NA	NA	NA	NA	NA	NA	NA	NA	NA	NA	EnhA18	NA	Clybl	Clybl_Intron	14	122367256	122367305	122367256	122367257	-
267	cg00190744	yes	0.95940134	0.998543745	0.921635724	C5orf24	C5orf24_Exon	chr5	134190897	134190898	51	+	Exon (uc003kzx.3/134553, exon 2 of 2)	5	134181370	134195425	14056	1	134553	uc003kzx.3	9477	ENSG00000181904	chromosome 5 open reading frame 24	uc003kzx.3;uc003kzy.4;uc003kzz.3	134553;134553;134553	0;0;0	Exon	NA	NA	NA	NA	NA	NA	NA	NA	NA	NA	NA	NA	TxEx1	NA	B230219D22Rik	B230219D22Rik_Exon	13	55699382	55699431	55699382	55699383	+
268	cg00190912	yes	0.981249205	0.989347229	0.966780501	TLN2	TLN2_Exon	chr15	63128315	63128316	50	+	Exon (uc002alb.4/83660, exon 54 of 56)	15	62939510	63136829	197320	1	83660	uc002alb.4	188756	ENSG00000171914	talin 2	uc002alb.4;uc002alc.4;uc010uic.2	83660;83660;83660	0;0;0	Exon	NA	NA	NA	NA	NA	NA	NA	NA	NA	NA	NA	NA	TxEnh5	NA	Tln2	Tln2_Exon	9	67227064	67227113	67227064	67227065	-
269	cg00190934	NA	0.857460998	0.914315604	0.678762228	CA10	CA10_fiveUTR	chr17	50235187	50235188	50	+	Promoter (<=1kb)	17	49707674	50235729	528056	2	56934	uc002itv.4	542	ENSG00000154975	carbonic anhydrase 10	uc002itv.4;uc002itw.4;uc002itx.4;uc002ity.4;uc002itz.2	56934;56934;56934;56934;56934	0;0;0;0;0	fiveUTR	17	50235176	50235482	307	*	307	33	0.648208469	1.032721713	0.107491857	4.72E-24	CpGisland	BivProm2	NA	NA	NA	NA	NA	NA	NA	NA	NA
270	cg00191058	yes	0.976085115	0.979772139	0.987525547	ZBTB20	ZBTB20_Intron	chr3	114140189	114140190	50	-	Intron (uc003ebj.3/26137, intron 2 of 5)	3	114056947	114866127	809181	2	26137	uc003ebn.3	725887	ENSG00000181722	zinc finger and BTB domain containing 20	uc003ebj.3;uc010hqp.3;uc003ebk.3;uc003ebl.3;uc003ebm.3;uc003ebn.3	26137;26137;26137;26137;26137;26137	0;0;0;0;0;0	Intron	NA	NA	NA	NA	NA	NA	NA	NA	NA	NA	NA	NA	EnhA6	NA	Zbtb20	Zbtb20_Intron	16	43537645	43537694	43537693	43537694	-
271	cg00192066	yes	0.859725832	0.98714375	0.97432997	SMAD1	SMAD1_Intron	chr4	146422504	146422505	50	-	Intron (uc003ikc.3/4086, intron 1 of 6)	4	146402951	146480325	77375	1	4086	uc003ikc.3	19555	ENSG00000170365	SMAD family member 1	uc003ikc.3;uc003ikd.3;uc010iov.3	4086;4086;4086	0;0;0	Intron	NA	NA	NA	NA	NA	NA	NA	NA	NA	NA	NA	NA	TxEnh2	NA	Smad1	Smad1_Intron	8	79382027	79382076	79382075	79382076	-
272	cg00192998	NA	0.62160713	0.989609236	0.841682812	LINC01088	LINC01088_Intron	chr4	79971874	79971875	50	+	Intron (uc003hlr.2/100505875, intron 2 of 5)	4	79892902	80229953	337052	1	100505875	uc003hlr.2	78923	ENSG00000249307	long intergenic non-protein coding RNA 1088	uc003hlr.2	100505875	0	Intron	NA	NA	NA	NA	NA	NA	NA	NA	NA	NA	NA	NA	ReprPC7	NA	Gm5560	Gm5560_Intergenic_upstream	5	97195455	97195504	97195503	97195504	+
273	cg00193075	yes	0.934023027	0.983726307	0.953026075	XRN2	XRN2_Exon	chr20	21311308	21311309	50	-	Exon (uc002wsf.1/22803, exon 6 of 30)	20	21283942	21370463	86522	1	22803	uc002wsf.1	27367	ENSG00000088930	5'-3' exoribonuclease 2	uc002wsf.1;uc002wsg.1;uc010zsk.1	22803;22803;22803	0;0;0	Exon	NA	NA	NA	NA	NA	NA	NA	NA	NA	NA	NA	NA	Tx4	NA	Xrn2	Xrn2_Exon	2	147026521	147026570	147026569	147026570	-
274	cg00193158	yes	0.955016834	0.997008274	0.924701058	INPP4A	INPP4A_Exon	chr2	99198049	99198050	50	+	Exon (uc010yvj.1/3631, exon 26 of 26)	2	99061321	99207496	146176	1	3631	uc002syx.3	136730	ENSG00000040933	inositol polyphosphate-4-phosphatase type I A	uc010yvj.1;uc002syx.3;uc002syy.3;uc010fik.3;uc010yvk.2	3631;3631;3631;3631;3631	0;0;0;0;0	Exon	NA	NA	NA	NA	NA	NA	NA	NA	NA	NA	NA	NA	Tx5	NA	Inpp4a	Inpp4a_Exon	1	37403459	37403508	37403459	37403460	+
275	cg00193345	yes	0.850564881	0.87522383	0.880300632	SOX1	SOX1_Intergenic_downstream	chr13	112758476	112758477	50	-	Distal Intergenic	13	112721913	112726020	4108	1	6656	uc001vsb.1	36563	ENSG00000182968	SRY-box transcription factor 1	NA	NA	NA	Intergenic_downstream	NA	NA	NA	NA	NA	NA	NA	NA	NA	NA	NA	NA	BivProm2	NA	Sox1	Sox1_Exon	8	12430290	12430339	12430338	12430339	-
276	cg00194126	NA	0.631984738	0.944229341	0.639357546	NR4A2	NR4A2_Exon	chr2	157186312	157186313	51	-	Exon (uc021vri.1/4929, exon 1 of 6)	2	157180944	157189287	8344	2	4929	uc002tyx.4	2925	ENSG00000153234	nuclear receptor subfamily 4 group A member 2	uc021vri.1;uc002tyx.4;uc002tyz.4;uc010zcf.2;uc010zcg.1	4929;4929;4929;4929;4929	0;0;0;0;0	Exon	2	157185866	157186355	490	*	490	46	0.673469388	0.862411999	0.093877551	1.89E-30	CpGisland	BivProm2	NA	NA	NA	NA	NA	NA	NA	NA	NA
277	cg00194146	NA	-0.342897656	0.981125073	-0.383562687	GFOD1	GFOD1_Promoter	chr6	13488404	13488405	51	+	Promoter (<=1kb)	6	13469502	13487869	18368	2	54438	uc021ylu.1	-485	ENSG00000145990	glucose-fructose oxidoreductase domain containing 1	uc003nas.2;uc003nat.2;uc003nav.3;uc021ylu.1	54438;54438;54438;54438	0;0;-1939;-485	Promoter	NA	NA	NA	NA	NA	NA	NA	NA	NA	NA	NA	NA	PromF3	SINE	NA	NA	NA	NA	NA	NA	NA	NA
278	cg00194417	yes	0.885714946	0.976321409	0.839647491	THEG5	THEG5_Intergenic_downstream	chr19	32084696	32084697	50	-	Downstream (<1kb)	19	32083187	32083945	759	1	100507527	uc021urz.1	1559	ENSG00000267465	testis highly expressed protein 5	uc002nta.2;uc031rke.1;uc021urz.1	100507527;100507527;100507527	5602;5602;1510	Intergenic_downstream	NA	NA	NA	NA	NA	NA	NA	NA	NA	NA	NA	NA	Quies1	NA	Gm9211	Gm9211_Intergenic_downstream	7	36458294	36458343	36458294	36458295	-
279	cg00194857	yes	0.942980175	0.976109545	0.955348021	NKX2-2	NKX2-2_Promoter	chr20	21496756	21496757	50	+	Promoter (2-3kb)	20	21491660	21494664	3005	2	4821	uc002wsi.3	-2093	ENSG00000125820	NK2 homeobox 2	uc002wsi.3	4821	0	Promoter	20	21496591	21496757	167	*	167	15	0.51497006	1.357723577	0.089820359	5.36E-10	CpGisland	BivProm2	NA	Nkx2-2	Nkx2-2_Exon	2	147188403	147188452	147188403	147188404	+
280	cg00195533	yes	0.883892245	0.859737091	0.850178892	FLNC	FLNC_Intron	chr7	128472320	128472321	51	+	Intron (uc003vnz.4/2318, intron 1 of 47)	7	128470483	128499328	28846	1	2318	uc003vnz.4	1787	ENSG00000128591	filamin C	uc003vnz.4;uc003voa.4	2318;2318	0;0	Intron	NA	NA	NA	NA	NA	NA	NA	NA	NA	NA	NA	NA	BivProm4	NA	Flnc	Flnc_Intron	6	29435072	29435121	29435072	29435073	-
281	cg00195577	yes	0.876485374	0.866576486	0.891955621	TLE3	TLE3_fiveUTR	chr15	70389151	70389152	51	-	5' UTR	15	70340543	70390256	49714	2	7090	uc002asm.2	1055	ENSG00000140332	TLE family member 3, transcriptional corepressor	uc002ask.2;uc002asl.2;uc010ukd.1;uc002asm.2;uc002asn.2;uc002aso.2;uc002asp.2;uc010bil.1	7090;7090;7090;7090;7090;7090;7090;7090	0;0;0;0;0;0;0;0	fiveUTR	15	70389062	70390092	1031	*	1031	126	0.732298739	0.915127436	0.122211445	7.50E-98	CpGisland	PromF4	NA	Tle3	Tle3_fiveUTR	9	61373423	61373472	61373423	61373424	-
282	cg00196544	NA	0.964974467	0.979090907	0.987698722	CNOT1	CNOT1_fiveUTR	chr16	58633221	58633222	50	-	5' UTR	16	58553850	58663790	109941	2	23019	uc002enu.5	30519	ENSG00000125107	CCR4-NOT transcription complex subunit 1	uc002enu.5;uc002env.4;uc002enw.4;uc002enx.4;uc002enz.2	23019;23019;23019;23019;23019	0;0;0;0;0	fiveUTR	NA	NA	NA	NA	NA	NA	NA	NA	NA	NA	NA	NA	TxEx1	NA	NA	NA	NA	NA	NA	NA	NA	NA
283	cg00197024	yes	0.977956389	0.990623259	0.97327196	ERBB4	ERBB4_Intron	chr2	213400809	213400810	50	+	Intron (uc002veg.1/2066, intron 1 of 27)	2	212240442	213403352	1162911	2	2066	uc002veg.1	2543	ENSG00000178568	erb-b2 receptor tyrosine kinase 4	uc002veg.1;uc002veh.1;uc010zji.1;uc010zjj.1;uc010fut.1	2066;2066;2066;2066;2066	0;0;0;0;0	Intron	NA	NA	NA	NA	NA	NA	NA	NA	NA	NA	NA	NA	BivProm2	NA	Erbb4	Erbb4_Intron	1	69105115	69105164	69105163	69105164	+
284	cg00197058	NA	-0.559079521	0.954773105	-0.585012454	TBX4	TBX4_Intron	chr17	59554672	59554673	51	-	Intron (uc010ddo.3/9496, intron 5 of 8)	17	59529779	59562471	32693	1	9496	uc010ddo.3	24893	ENSG00000121075	T-box transcription factor 4	uc010ddo.3;uc002izi.3;uc010woy.2	9496;9496;9496	0;0;0	Intron	NA	NA	NA	NA	NA	NA	NA	NA	NA	NA	NA	NA	BivProm3	NA	NA	NA	NA	NA	NA	NA	NA	NA
285	cg00197325	yes	0.986711025	0.992813256	0.981693796	OBI1-AS1	OBI1-AS1_Intron	chr13	79082302	79082303	50	+	Intron (uc001vks.3/100874222, intron 2 of 2)	13	78493824	79158297	664474	1	100874222	uc001vks.3	588480	ENSG00000234377	OBI1 antisense RNA 1	uc001vks.3;uc001vku.1	100874222;100874222	0;0	Intron	NA	NA	NA	NA	NA	NA	NA	NA	NA	NA	NA	NA	Quies1	NA	Pou4f1	Pou4f1_Intron	14	104389696	104389745	104389744	104389745	-
286	cg00197456	yes	0.911162708	0.951605824	0.938395228	BICRAL	BICRAL_Promoter	chr6	42749838	42749839	50	+	Promoter (<=1kb)	6	42749790	42820399	70610	1	23506	uc003osm.1	50	ENSG00000112624	BRD4 interacting chromatin remodeling complex associated protein like	uc003osm.1;uc003osn.1;uc011duw.1	23506;23506;23506	0;0;0	Promoter	NA	NA	NA	NA	NA	NA	NA	NA	NA	NA	NA	NA	PromF4	NA	Bicral	Bicral_fiveUTR	17	46858388	46858437	46858436	46858437	-
287	cg00199273	NA	0.792810107	0.979765533	0.716930519	PCDH10	PCDH10_Intergenic_downstream	chr4	134356474	134356475	51	+	Distal Intergenic	4	134070470	134112732	42263	1	57575	uc003iha.3	285954	ENSG00000138650	protocadherin 10	NA	NA	NA	Intergenic_downstream	NA	NA	NA	NA	NA	NA	NA	NA	NA	NA	NA	NA	Quies2	NA	Gm37835	Gm37835_Intergenic_downstream	3	45657261	45657310	45657261	45657262	+
288	cg00199899	yes	0.893157695	0.998535242	0.985841296	SGPL1	SGPL1_Exon	chr10	72633330	72633331	50	+	Exon (uc001jrm.3/8879, exon 12 of 15)	10	72575704	72640932	65229	1	8879	uc001jrm.3	57577	ENSG00000166224	sphingosine-1-phosphate lyase 1	uc001jrm.3;uc009xqk.3	8879;8879	0;0	Exon	NA	NA	NA	NA	NA	NA	NA	NA	NA	NA	NA	NA	TxEx2	NA	Sgpl1	Sgpl1_Exon	10	61103136	61103185	61103136	61103137	-
289	cg00200794	yes	0.909715748	0.995660295	0.893420126	GTPBP2	GTPBP2_Exon	chr6	43593176	43593177	51	-	Exon (uc010jyv.3/54676, exon 5 of 12)	6	43588218	43595090	6873	2	54676	uc010jyv.3	1864	ENSG00000172432	GTP binding protein 2	uc003ovq.4;uc010jyv.3;uc003ovs.3;uc003ovu.3	5429;54676;54676;9587	49298;0;0;-4053	Exon	NA	NA	NA	NA	NA	NA	NA	NA	NA	NA	NA	NA	TxEx2	NA	Gtpbp2	Gtpbp2_threeUTR	17	46165106	46165155	46165106	46165107	+
290	cg00200899	NA	0.902129933	0.95559415	0.886823049	NOL4	NOL4_Exon	chr18	31803074	31803075	50	-	Promoter (<=1kb)	18	31431064	31803515	372452	2	8715	uc002kxt.4	441	ENSG00000101746	nucleolar protein 4	uc002kxr.4;uc010dmh.3;uc010xbt.2;uc002kxt.4;uc010dmi.3;uc010xbu.2	8715;8715;8715;8715;8715;8715	0;0;0;0;0;0	Exon	18	31802847	31803262	416	*	416	40	0.634615385	0.973099415	0.096153846	5.40E-27	CpGisland	BivProm1	NA	NA	NA	NA	NA	NA	NA	NA	NA
291	cg00201390	yes	0.986770098	0.981415017	0.876998104	PABPC4L	PABPC4L_Intergenic_upstream	chr4	136111930	136111931	50	-	Distal Intergenic	4	135117489	135122903	5415	2	132430	uc010ioe.3	-989027	ENSG00000254535	poly(A) binding protein cytoplasmic 4 like	NA	NA	NA	Intergenic_upstream	NA	NA	NA	NA	NA	NA	NA	NA	NA	NA	NA	NA	Quies3	NA	Rpl23a-ps5	Rpl23a-ps5_Intergenic_downstream	3	47227524	47227573	47227572	47227573	-
292	cg00202143	NA	0.754095326	0.98225515	0.568556777	CA8	CA8_Intergenic_downstream	chr8	60842905	60842906	50	-	Distal Intergenic	8	61177381	61193954	16574	2	767	uc003xub.3	351048	ENSG00000178538	carbonic anhydrase 8	NA	NA	NA	Intergenic_downstream	NA	NA	NA	NA	NA	NA	NA	NA	NA	NA	NA	NA	EnhWk1	DNA	Gm11794	Gm11794_Intergenic_upstream	4	7862390	7862439	7862390	7862391	-
293	cg00202194	NA	-0.036733502	0.989827274	0.104816861	ADGRB3	ADGRB3_Exon	chr6	69348689	69348690	50	-	Exon (uc003pev.4/577, exon 3 of 32)	6	69345632	70099403	753772	1	577	uc003pev.4	3008	ENSG00000135298	adhesion G protein-coupled receptor B3	uc003pev.4;uc010kak.3	577;577	0;0	Exon	NA	NA	NA	NA	NA	NA	NA	NA	NA	NA	NA	NA	EnhA6	NA	NA	NA	NA	NA	NA	NA	NA	NA
294	cg00203745	yes	0.980161191	0.970078539	0.973613316	EBF1	EBF1_Intron	chr5	158397368	158397369	50	-	Intron (uc011ddw.2/1879, intron 4 of 13)	5	158122923	158526788	403866	2	1879	uc003lxl.5	129420	ENSG00000164330	EBF transcription factor 1	uc011ddw.2;uc003lxl.5;uc010jip.3;uc011ddx.3	1879;1879;1879;1879	0;0;0;0	Intron	NA	NA	NA	NA	NA	NA	NA	NA	NA	NA	NA	NA	EnhWk1	NA	Ebf1	Ebf1_Intron	11	44749407	44749456	44749407	44749408	-
295	cg00204390	yes	0.928820178	0.955950385	0.915245906	PAX5	PAX5_fiveUTR	chr9	37034213	37034214	50	-	Promoter (<=1kb)	9	36838531	37034476	195946	2	5079	uc003zzo.1	213	ENSG00000196092	paired box 5	uc003zzo.1;uc010mlo.1;uc010mlp.1;uc010mlq.1;uc010mlr.1;uc010mls.1;uc011lpw.1;uc011lpx.1;uc011lpy.1;uc011lpz.1;uc011lqa.1;uc011lqb.1;uc011lqc.1	5079;5079;5079;5079;5079;5079;5079;5079;5079;5079;5079;5079;5079	0;0;0;0;0;0;0;0;0;0;0;0;0	fiveUTR	9	37034213	37034488	276	*	276	31	0.655797101	1.04494382	0.112318841	2.92E-23	CpGisland	BivProm1	NA	Pax5	Pax5_Promoter	4	44710668	44710717	44710716	44710717	-
296	cg00204462	yes	0.993133008	0.99476281	0.990001295	EP300	EP300_Exon	chr22	41556726	41556727	50	-	Exon (uc003azl.4/2033, exon 20 of 31)	22	41488614	41576081	87468	1	2033	uc003azl.4	68063	ENSG00000100393	E1A binding protein p300	uc003azl.4	2033	0	Exon	NA	NA	NA	NA	NA	NA	NA	NA	NA	NA	NA	NA	TxEx2	NA	Ep300	Ep300_Exon	15	81634036	81634085	81634084	81634085	-
297	cg00205229	yes	0.981818747	0.961818104	0.994999839	ICOS	ICOS_Intergenic_downstream	chr2	204994673	204994674	51	+	Distal Intergenic	2	204801471	204826298	24828	1	29851	uc010fua.3	193152	ENSG00000163600	inducible T cell costimulator	NA	NA	NA	Intergenic_downstream	NA	NA	NA	NA	NA	NA	NA	NA	NA	NA	NA	NA	EnhWk4	NA	Gm11590	Gm11590_Intergenic_upstream	1	61159045	61159094	61159045	61159046	-
298	cg00205619	yes	0.985401204	0.991044947	0.959387463	CDKAL1	CDKAL1_Intron	chr6	21040431	21040432	50	-	Intron (uc003ndd.2/54901, intron 11 of 15)	6	20534688	21232634	697947	1	54901	uc003ndd.2	505693	ENSG00000145996	CDK5 regulatory subunit associated protein 1 like 1	uc003ndd.2;uc003nde.2;uc021ymk.1	54901;54901;54901	0;0;0	Intron	NA	NA	NA	NA	NA	NA	NA	NA	NA	NA	NA	NA	EnhWk4	NA	Cdkal1	Cdkal1_Intron	13	29490538	29490587	29490538	29490539	+
299	cg00206304	yes	0.976563245	0.991986754	0.837742918	DNMT3A	DNMT3A_Exon	chr2	25464450	25464451	51	+	Exon (uc002rgb.4/1788, exon 13 of 19)	2	25455830	25565459	109630	2	1788	uc002rgd.4	101009	ENSG00000119772	DNA methyltransferase 3 alpha	uc002rgb.4;uc002rgc.4;uc002rgd.4;uc010eyi.4	1788;1788;1788;1788	0;0;0;0	Exon	2	25464445	25464538	94	*	94	9	0.638297872	0.979166667	0.095744681	2.19E-06	CpGisland	TxEx2	NA	Dnmt3a	Dnmt3a_threeUTR	12	3901626	3901675	3901674	3901675	-
300	cg00207040	yes	0.855195738	0.97516443	0.976311522	IQSEC2	IQSEC2_Exon	chrX	53265002	53265003	50	+	Exon (uc004dsd.3/23096, exon 14 of 15)	23	53262058	53310796	48739	2	23096	uc004dsc.3	45795	ENSG00000124313	IQ motif and Sec7 domain ArfGEF 2	uc004dsc.3;uc004dsd.3	23096;23096	0;0	Exon	NA	NA	NA	NA	NA	NA	NA	NA	NA	NA	NA	NA	TxWk2	NA	Iqsec2	Iqsec2_Exon	X	152222246	152222295	152222294	152222295	+
301	cg00207813	yes	0.972144424	0.99248827	0.950121998	LRMDA	LRMDA_Intron	chr10	77873769	77873770	50	+	Intron (uc001jxi.3/83938, intron 4 of 5)	10	77542519	78317126	774608	1	83938	uc001jxi.3	331252	ENSG00000148655	leucine rich melanocyte differentiation associated	uc001jxi.3	83938	0	Intron	NA	NA	NA	NA	NA	NA	NA	NA	NA	NA	NA	NA	EnhA12	NA	Lrmda	Lrmda_Intron	14	22649665	22649714	22649665	22649666	-
302	cg00207962	yes	0.840371748	0.990212192	0.860853461	OSTM1	OSTM1_Intergenic_upstream	chr6	108440344	108440345	50	+	Distal Intergenic	6	108362613	108395941	33329	2	28962	uc003psd.3	-44405	ENSG00000081087	osteoclastogenesis associated transmembrane protein 1	NA	NA	NA	Intergenic_upstream	NA	NA	NA	NA	NA	NA	NA	NA	NA	NA	NA	NA	BivProm1	NA	Ostm1	Ostm1_Intron	10	42632567	42632616	42632567	42632568	+
303	cg00208586	yes	0.941079732	0.973934799	0.952152796	ZMIZ1-AS1	ZMIZ1-AS1_Intergenic_downstream	chr10	80507642	80507643	50	-	Distal Intergenic	10	80703083	80827205	124123	2	283050	uc001jzz.3	319561	ENSG00000224596	ZMIZ1 antisense RNA 1	NA	NA	NA	Intergenic_downstream	NA	NA	NA	NA	NA	NA	NA	NA	NA	NA	NA	NA	EnhA15	NA	Gm47909	Gm47909_Intergenic_upstream	14	25180100	25180149	25180100	25180101	-
304	cg00209445	yes	0.976138111	0.992062699	0.934831732	PHF20L1	PHF20L1_fiveUTR	chr8	133807009	133807010	50	-	5' UTR	8	133787604	133861052	73449	1	51105	uc003ytt.3	19407	ENSG00000129292	PHD finger protein 20 like 1	uc003ytr.3;uc010mdv.3;uc003ytt.3;uc011lja.2;uc003ytu.1;uc031tck.1	51105;51105;51105;51105;51105;51105	0;0;0;0;0;0	fiveUTR	NA	NA	NA	NA	NA	NA	NA	NA	NA	NA	NA	NA	Tx6	NA	Phf20l1	Phf20l1_Exon	15	66595145	66595194	66595145	66595146	+
305	cg00211337	yes	0.99060515	0.988562698	0.993134389	TRIP12	TRIP12_Exon	chr2	230670550	230670551	50	+	Exon (uc021vxw.1/9320, exon 16 of 40)	2	230631930	230786655	154726	2	9320	uc002vpw.1	116105	ENSG00000153827	thyroid hormone receptor interactor 12	uc021vxw.1;uc002vpw.1;uc002vpx.1;uc002vpy.1;uc010zlz.1;uc010fxh.1	9320;9320;9320;9320;9320;9320	0;0;0;0;0;0	Exon	NA	NA	NA	NA	NA	NA	NA	NA	NA	NA	NA	NA	TxEx2	NA	Trip12	Trip12_Exon	1	84759078	84759127	84759078	84759079	+
306	cg00211372	yes	0.990559841	0.978474951	0.994929225	RBMX	RBMX_threeUTR	chrX	135956602	135956603	50	+	3' UTR	23	135951353	135962939	11587	2	27316	uc011mwf.1	6287	ENSG00000147274	RNA binding motif protein X-linked	uc004fah.1;uc011mwf.1;uc004fad.1;uc004fae.2;uc004faf.2;uc011mwg.2	26787;27316;27316;27316;27316;27316	4778;0;0;0;0;0	threeUTR	NA	NA	NA	NA	NA	NA	NA	NA	NA	NA	NA	NA	Tx4	NA	Rbmx	Rbmx_threeUTR	X	57387384	57387433	57387384	57387385	+
307	cg00211423	yes	0.918459107	0.972357051	0.976438864	MAP2K5	MAP2K5_Intron	chr15	68025574	68025575	50	-	Intron (uc002aqu.3/5607, intron 17 of 21)	15	67835021	68099455	264435	1	5607	uc002aqu.3	190504	ENSG00000137764	mitogen-activated protein kinase kinase 5	uc002aqu.3;uc002aqv.3;uc010ujw.2;uc002aqx.3	5607;5607;5607;5607	0;0;0;0	Intron	NA	NA	NA	NA	NA	NA	NA	NA	NA	NA	NA	NA	EnhWk8	NA	Map2k5	Map2k5_Intron	9	63230124	63230173	63230124	63230125	-
308	cg00211803	yes	0.84983556	0.856752816	0.791211932	NEK6	NEK6_Intron	chr9	127092447	127092448	50	+	Intron (uc004bof.3/10783, intron 7 of 9)	9	127019885	127114719	94835	1	10783	uc004bof.3	72513	ENSG00000119408	NIMA related kinase 6	uc004bof.3;uc004bog.3;uc004boh.3;uc010mwk.3;uc004boi.3;uc022bnf.1;uc022bng.1	10783;10783;10783;10783;10783;10783;10783	0;0;0;0;0;0;0	Intron	9	127092423	127092521	99	*	99	9	0.606060606	1.065789474	0.090909091	3.39E-06	CpGisland	TxEnh5	NA	Nek6	Nek6_Intron	2	38572079	38572128	38572127	38572128	-
309	cg00213533	yes	0.816527428	0.973418734	0.92263269	RPS6KA3	RPS6KA3_Intergenic_upstream	chrX	20821874	20821875	50	-	Distal Intergenic	23	20168029	20285523	117495	2	6197	uc011mjl.2	-536351	ENSG00000177189	ribosomal protein S6 kinase A3	NA	NA	NA	Intergenic_upstream	NA	NA	NA	NA	NA	NA	NA	NA	NA	NA	NA	NA	Quies5	NA	Gm15168	Gm15168_Intergenic_upstream	X	158614615	158614664	158614615	158614616	-
310	cg00214262	yes	0.981010531	0.991286057	0.993504343	RBM14-RBM4	RBM14-RBM4_Exon	chr11	66410988	66410989	51	-	Exon (uc009yrj.3/100526737, exon 3 of 3)	11	66384053	66412103	28051	1	100526737	uc009yrj.3	26935	ENSG00000248643	RBM14-RBM4 readthrough	uc009yrj.3;uc009yrk.3;uc021qmb.1;uc001oiv.3;uc001oiw.2;uc001oix.2;uc010rpj.2;uc001oiz.2	100526737;100526737;100526737;5936;5936;5936;5936;5936	0;0;0;4900;0;0;0;0	Exon	11	66410905	66411105	201	*	201	17	0.577114428	1.040816327	0.084577114	7.77E-11	CpGisland	TxEx4	NA	Gm21992	Gm21992_Exon	19	4787974	4788023	4787974	4787975	-
311	cg00215378	NA	-0.135371591	0.997994366	0.148521203	THEG5	THEG5_Intergenic_upstream	chr19	32037291	32037292	50	-	Distal Intergenic	19	32079095	32084456	5362	1	100507527	uc031rke.1	-41854	ENSG00000267465	testis highly expressed protein 5	NA	NA	NA	Intergenic_upstream	NA	NA	NA	NA	NA	NA	NA	NA	NA	NA	NA	NA	EnhWk4	NA	NA	NA	NA	NA	NA	NA	NA	NA
312	cg00216013	NA	0.844800204	0.836885709	0.860464879	SF1	SF1_Exon	chr11	64533584	64533585	51	-	Exon (uc010rnn.2/7536, exon 13 of 13)	11	64532076	64536608	4533	2	7536	uc010rnm.2	2974	ENSG00000168066	splicing factor 1	uc010rnm.2;uc010rnn.2;uc001oaz.2;uc001oba.2;uc001obb.2;uc001obc.2;uc001obd.2;uc001obe.2;uc010rno.2	7536;7536;7536;7536;7536;7536;7536;7536;7536	0;0;0;0;0;0;0;0;0	Exon	11	64533556	64533763	208	*	208	19	0.701923077	0.78961039	0.091346154	1.12E-12	CpGisland	TxEnh4	NA	NA	NA	NA	NA	NA	NA	NA	NA
313	cg00216659	yes	0.901028717	0.942189608	0.914856858	SLC39A10	SLC39A10_fiveUTR	chr2	196521989	196521990	50	+	Promoter (<=1kb)	2	196521532	196602426	80895	1	57181	uc002utg.4	458	ENSG00000196950	solute carrier family 39 member 10	uc002utg.4;uc002uth.4;uc010zgp.2	57181;57181;57181	0;0;0	fiveUTR	2	196521502	196522499	998	*	998	111	0.651302605	1.068367908	0.111222445	3.26E-81	CpGisland	TSS1	NA	Slc39a10	Slc39a10_fiveUTR	1	46853438	46853487	46853486	46853487	+
314	cg00217702	yes	0.976465734	0.988284226	0.995711043	TRPM7	TRPM7_Exon	chr15	50897127	50897128	50	+	Exon (uc001zyt.4/54822, exon 21 of 39)	15	50849352	50979012	129661	2	54822	uc001zyt.4	81885	ENSG00000092439	transient receptor potential cation channel subfamily M member 7	uc001zyt.4;uc010bew.2;uc001zyu.3	54822;54822;54822	0;0;0	Exon	NA	NA	NA	NA	NA	NA	NA	NA	NA	NA	NA	NA	Tx7	NA	Trpm7	Trpm7_Exon	2	126822486	126822535	126822534	126822535	-
315	cg00218407	yes	0.987467445	0.982353518	0.976921027	EIF4E2	EIF4E2_Intron	chr2	233439024	233439025	50	+	Intron (uc002vtb.1/9470, intron 6 of 6)	2	233415357	233448349	32993	1	9470	uc002vtb.1	23618	ENSG00000135930	eukaryotic translation initiation factor 4E family member 2	uc002vtb.1	9470	0	Intron	NA	NA	NA	NA	NA	NA	NA	NA	NA	NA	NA	NA	TxEnh8	NA	Eif4e2	Eif4e2_threeUTR	1	87232406	87232455	87232454	87232455	+
316	cg00218447	NA	-0.740568495	0.836298247	0.81114091	HOXC4	HOXC4_Exon	chr12	54428171	54428172	51	+	Exon (uc001set.3/3222, exon 2 of 2)	12	54410642	54449814	39173	1	3221	uc001seu.3	17479	ENSG00000198353	homeobox C4	uc001seu.3;uc001set.3;uc001sew.3;uc001ses.3;uc001sev.3;uc021qyl.1	3221;3222;3222;3223;3223;693200	0;0;0;0;0;387	Exon	12	54428065	54428172	108	*	108	12	0.574074074	1.384615385	0.111111111	3.54E-09	CpGisland	BivProm2	NA	NA	NA	NA	NA	NA	NA	NA	NA
317	cg00219921	NA	-0.16713495	0.98249041	0.258238377	RMND5A	RMND5A_threeUTR	chr2	87012810	87012811	51	+	3' UTR	2	86947414	88038768	1091355	1	64795	uc002srs.4	65346	ENSG00000153561	required for meiotic nuclear division 5 homolog A	uc002srs.4;uc002srt.3;uc002sru.3;uc010ytn.2;uc002srv.3	64795;925;925;925;925	0;0;0;0;0	threeUTR	NA	NA	NA	NA	NA	NA	NA	NA	NA	NA	NA	NA	EnhA7	NA	NA	NA	NA	NA	NA	NA	NA	NA
318	cg00220188	yes	0.986041094	0.99848406	0.929540165	MIR4318	MIR4318_Intergenic_downstream	chr18	35621839	35621840	51	-	Distal Intergenic	18	35237098	35237178	81	1	100422857	uc021uiz.1	384791	ENSG00000266530	microRNA 4318	NA	NA	NA	Intergenic_downstream	NA	NA	NA	NA	NA	NA	NA	NA	NA	NA	NA	NA	HET2	NA	Gm7847	Gm7847_Intergenic_upstream	18	26263067	26263116	26263115	26263116	+
319	cg00220465	yes	0.987623807	0.995213831	0.962662084	PRDM8	PRDM8_Promoter	chr4	81103889	81103890	50	-	Promoter (1-2kb)	4	81105439	81125482	20044	1	56978	uc010ijo.3	-1548	ENSG00000152784	PR/SET domain 8	uc010ijo.3;uc003hmb.4	56978;56978	0;0	Promoter	NA	NA	NA	NA	NA	NA	NA	NA	NA	NA	NA	NA	PromF1	NA	Prdm8	Prdm8_Promoter	5	98166319	98166368	98166319	98166320	+
320	cg00220722	yes	0.864078679	0.922716899	0.871111087	NCDN	NCDN_threeUTR	chr1	36032322	36032323	51	+	3' UTR	1	36023393	36032380	8988	1	23154	uc001bza.3	8879	ENSG00000020129	neurochondrin	uc001bza.3;uc001bzb.3;uc001bzc.3;uc001bzd.2	23154;23154;23154;5690	0;0;0;0	threeUTR	NA	NA	NA	NA	NA	NA	NA	NA	NA	NA	NA	NA	TxEnh5	Simple_repeat	Ncdn	Ncdn_threeUTR	4	126743764	126743813	126743812	126743813	-
321	cg00220825	NA	0.754882738	0.989061197	0.80042682	FOXP2	FOXP2_Intron	chr7	114052702	114052703	50	-	Intron (uc003vgt.2/93986, intron 3 of 11)	7	113726365	114271760	545396	1	93986	uc003vgt.2	326288	ENSG00000128573	forkhead box P2	uc003vgt.2;uc003vgu.3;uc003vgv.1;uc003vgw.3;uc003vgx.2;uc003vgz.3;uc003vha.3;uc003vhb.3;uc011kmu.2;uc011kmv.2	93986;93986;93986;93986;93986;93986;93986;93986;93986;93986	0;0;0;0;0;0;0;0;0;0	Intron	NA	NA	NA	NA	NA	NA	NA	NA	NA	NA	NA	NA	EnhA2	NA	Foxp2	Foxp2_Intron	6	15182985	15183034	15183033	15183034	-
322	cg00222071	yes	0.959347504	0.972886905	0.908995995	EVX2	EVX2_Promoter	chr2	176948982	176948983	50	-	Promoter (<=1kb)	2	176944835	176948690	3856	2	344191	uc010zeu.2	-291	ENSG00000174279	even-skipped homeobox 2	uc010zeu.2	344191	0	Promoter	2	176948864	176948983	120	*	120	11	0.616666667	0.990247562	0.091666667	1.56E-07	CpGisland	ReprPC1	NA	Evx2	Evx2_Promoter	2	74659853	74659902	74659901	74659902	-
323	cg00222474	yes	0.901437516	0.929342846	0.946354176	HOXA-AS3	HOXA-AS3_Exon	chr7	27187146	27187147	50	-	Exon (uc003syo.2/3203, exon 1 of 2)	7	27179983	27195547	15565	1	100133311	uc003syr.2	7164	ENSG00000254369	HOXA cluster antisense RNA 3	uc003syr.2;uc003syp.3;uc003syn.2;uc003syo.2	100133311;100133311;3202;3203	0;0;0;0	Exon	7	27186928	27187181	254	*	254	22	0.637795276	0.851829268	0.086614173	4.29E-14	CpGisland	BivProm4	NA	Gm28308	Gm28308_Exon	6	52208354	52208403	52208402	52208403	+
324	cg00223609	NA	0.36400041	0.988644841	0.390205447	PTCH1	PTCH1_Intron	chr9	98221085	98221086	51	+	Intron (uc010mro.3/5727, intron 17 of 23)	9	98205264	98279247	73984	2	5727	uc004avm.4	58162	ENSG00000185920	patched 1	uc022bkm.1;uc010mro.3;uc010mrp.3;uc004avl.4;uc010mrq.3;uc004avk.4;uc004avm.4;uc010mrr.3	100507346;5727;5727;5727;5727;5727;5727;5727	-4806;0;0;0;0;0;0;0	Intron	NA	NA	NA	NA	NA	NA	NA	NA	NA	NA	NA	NA	TxEnh8	NA	NA	NA	NA	NA	NA	NA	NA	NA
325	cg00225449	yes	0.985271919	0.98942544	0.98496978	ZEB2	ZEB2_Promoter	chr2	145281369	145281370	51	+	Promoter (3-4kb)	2	145268952	145277958	9007	2	9839	uc031rpm.1	-3361	ENSG00000169554	zinc finger E-box binding homeobox 2	uc031rpn.1;uc002tvu.3;uc002tvv.3;uc010zbm.2;uc010fnp.3;uc002tvw.3;uc002twa.3;uc031rpm.1	100303491;9839;9839;9839;9839;9839;9839;9839	0;0;0;0;0;0;0;0	Promoter	NA	NA	NA	NA	NA	NA	NA	NA	NA	NA	NA	NA	PromF5	NA	Zeb2	Zeb2_Exon	2	45116675	45116724	45116675	45116676	+
326	cg00227334	yes	0.901050039	0.996085081	0.911451619	HIF1AN	HIF1AN_threeUTR	chr10	102311017	102311018	50	+	3' UTR	10	102295641	102313681	18041	1	55662	uc001krj.4	15378	ENSG00000166135	hypoxia inducible factor 1 subunit alpha inhibitor	uc001krj.4	55662	0	threeUTR	NA	NA	NA	NA	NA	NA	NA	NA	NA	NA	NA	NA	Tx5	NA	Hif1an	Hif1an_threeUTR	19	44574039	44574088	44574039	44574040	-
327	cg00228489	yes	0.958846187	0.996512493	0.881498163	ZNF827	ZNF827_Exon	chr4	146806944	146806945	51	-	Exon (uc003ikm.3/152485, exon 4 of 15)	4	146681888	146859607	177720	2	152485	uc003ikm.3	52613	ENSG00000151612	zinc finger protein 827	uc003ikm.3;uc003ikn.3;uc010iox.3	152485;152485;152485	0;0;0	Exon	NA	NA	NA	NA	NA	NA	NA	NA	NA	NA	NA	NA	TxEnh4	NA	Zfp827	Zfp827_Exon	8	79076423	79076472	79076423	79076424	-
328	cg00230271	NA	-0.14085509	0.991073178	-0.214320746	AIMP1	AIMP1_fiveUTR	chr4	107237183	107237184	51	+	Promoter (<=1kb)	4	107236767	107270381	33615	1	9255	uc011cfg.2	366	ENSG00000164022	aminoacyl tRNA synthetase complex interacting multifunctional protein 1	uc011cfg.2;uc003hyg.3;uc003hyh.3;uc003hyc.2;uc003hyd.2;uc003hye.2;uc010ilv.2;uc003hyf.2	9255;9255;9255;93627;93627;93627;93627;93627	0;0;-481;0;0;0;0;0	fiveUTR	NA	NA	NA	NA	NA	NA	NA	NA	NA	NA	NA	NA	PromF4	NA	NA	NA	NA	NA	NA	NA	NA	NA
329	cg00232174	NA	0.306992845	0.838862028	0.328657497	ERCC1	ERCC1_Intron	chr19	45970911	45970912	51	+	Intron (uc002pbu.2/2067, intron 1 of 8)	19	45910591	45982086	71496	2	2067	uc002pbu.2	11175	ENSG00000012061	ERCC excision repair 1, endonuclease non-catalytic subunit	uc002pbu.2;uc002pbw.3;uc010eka.1;uc010ekb.1;uc010ekc.2;uc010ekd.1;uc002pbx.4;uc002pby.4;uc010eke.3;uc010ekf.3;uc010ekg.3	2067;2354;2354;2354;2354;2354;2354;2354;2354;2354;2354	0;0;0;0;0;0;0;0;0;0;0	Intron	19	45970800	45971294	495	*	495	51	0.658585859	0.957228984	0.103030303	7.45E-36	CpGisland	TSS1	NA	NA	NA	NA	NA	NA	NA	NA	NA
330	cg00234132	yes	0.967808808	0.96753056	0.995514843	LMO1	LMO1_Intergenic_upstream	chr11	8305294	8305295	50	+	Distal Intergenic	11	8245851	8290182	44332	2	4004	uc001mgh.2	-15113	ENSG00000166407	LIM domain only 1	NA	NA	NA	Intergenic_upstream	11	8305257	8305307	51	*	51	7	0.843137255	1.014204545	0.137254902	4.39E-06	CpGisland	BivProm3	Low_complexity	Lmo1	Lmo1_Intergenic_upstream	7	109191916	109191965	109191916	109191917	-
331	cg00234378	yes	0.886155293	0.992783965	0.908747532	PHF21A	PHF21A_Promoter	chr11	46144151	46144152	50	-	Promoter (1-2kb)	11	45950870	46142985	192116	2	51317	uc001ncb.4	-1216	ENSG00000135365	PHD finger protein 21A	uc001ncb.4;uc001ncc.4;uc009ykx.3;uc001nce.2	51317;51317;51317;51317	0;0;0;0	Promoter	NA	NA	NA	NA	NA	NA	NA	NA	NA	NA	NA	NA	PromF3,PromF6	NA	Phf21a	Phf21a_Intron	2	92182774	92182823	92182822	92182823	+
332	cg00235789	yes	0.993582544	0.982820431	0.993201091	NFIA	NFIA_Exon	chr1	61824829	61824830	51	+	Exon (uc001czy.3/4774, exon 6 of 11)	1	61542946	61928460	385515	1	4774	uc001czy.3	281833	ENSG00000162599	nuclear factor I A	uc001czy.3;uc010oos.2;uc001czv.3;uc001czw.3	4774;4774;4774;4774	0;0;0;0	Exon	NA	NA	NA	NA	NA	NA	NA	NA	NA	NA	NA	NA	TxEnh5	NA	Nfia	Nfia_Exon	4	98020837	98020886	98020837	98020838	-
333	cg00236075	yes	0.982134633	0.995402386	0.994331957	TNIK	TNIK_Exon	chr3	170784415	170784416	50	+	Exon (uc003fhg.2/23043, exon 10 of 12)	3	170780292	171178197	397906	2	23043	uc003fhh.2	393782	ENSG00000154310	TRAF2 and NCK interacting kinase	uc003fhg.2;uc003fhh.2;uc003fhi.2;uc003fhj.2;uc003fhk.2;uc003fhl.2;uc003fhm.2;uc003fhn.2;uc003fho.2;uc003fhp.3	23043;23043;23043;23043;23043;23043;23043;23043;23043;23043	0;0;0;0;0;0;0;0;0;0	Exon	NA	NA	NA	NA	NA	NA	NA	NA	NA	NA	NA	NA	Tx6	NA	Tnik	Tnik_threeUTR	3	28665788	28665837	28665788	28665789	-
334	cg00236139	yes	0.929968881	0.968159256	0.89758794	RNF220	RNF220_Intron	chr1	45082825	45082826	50	+	Intron (uc001clv.1/55182, intron 3 of 14)	1	44870960	45117396	246437	1	55182	uc001clv.1	211867	ENSG00000187147	ring finger protein 220	uc001clv.1;uc001clw.1;uc010okx.1;uc010oky.1	55182;55182;55182;55182	0;0;0;0	Intron	1	45082704	45083089	386	*	386	50	0.720207254	1.041160921	0.129533679	1.20E-40	CpGisland	BivProm1	NA	Rnf220	Rnf220_Intron	4	117304394	117304443	117304442	117304443	-
335	cg00236396	yes	0.989303078	0.998375314	0.981885212	TENM2	TENM2_Intron	chr5	167340448	167340449	50	+	Intron (uc021yhi.1/57451, intron 2 of 3)	5	166711843	167691162	979320	1	57451	uc010jjd.3	628556	ENSG00000145934	teneurin transmembrane protein 2	uc021yhi.1;uc010jjd.3;uc003lzq.3;uc003lzr.5	57451;57451;57451;57451	0;0;0;0	Intron	NA	NA	NA	NA	NA	NA	NA	NA	NA	NA	NA	NA	EnhWk1	NA	Tenm2	Tenm2_Intron	11	36337311	36337360	36337311	36337312	-
336	cg00238638	yes	0.943015716	0.994287544	0.988052893	BUD13	BUD13_Intergenic_downstream	chr11	116484298	116484299	50	+	Distal Intergenic	11	116618886	116643714	24829	2	84811	uc001ppn.3	159416	ENSG00000137656	BUD13 homolog	NA	NA	NA	Intergenic_downstream	NA	NA	NA	NA	NA	NA	NA	NA	NA	NA	NA	NA	ReprPC5	NA	4931429L15Rik	4931429L15Rik_Intergenic_upstream	9	46411818	46411867	46411818	46411819	+
337	cg00238826	yes	0.979825991	0.913070128	0.973557908	CLSTN2	CLSTN2_Intergenic_upstream	chr3	139623651	139623652	51	-	Distal Intergenic	3	139654027	140286919	632893	1	64084	uc003etn.3	-30376	ENSG00000158258	calsyntenin 2	NA	NA	NA	Intergenic_upstream	NA	NA	NA	NA	NA	NA	NA	NA	NA	NA	NA	NA	Quies3	NA	Clstn2	Clstn2_Intergenic_upstream	9	98068792	98068841	98068792	98068793	+
338	cg00239815	NA	0.304320251	0.971629027	0.365902177	DICER1	DICER1_Intergenic_downstream	chr14	95538812	95538813	50	-	Distal Intergenic	14	95561685	95570386	8702	2	23405	uc001ydy.1	31623	ENSG00000100697	dicer 1, ribonuclease III	NA	NA	NA	Intergenic_downstream	NA	NA	NA	NA	NA	NA	NA	NA	NA	NA	NA	NA	ReprPC3	NA	Dicer1	Dicer1_Intergenic_downstream	12	104679716	104679765	104679716	104679717	+
339	cg00240737	yes	0.988052211	0.99342871	0.89554423	GRIK2	GRIK2_Exon	chr6	102074443	102074444	50	-	Exon (uc021zdj.1/2898, exon 3 of 7)	6	101846669	102193018	346350	1	2898	uc021zdj.1	227725	ENSG00000164418	glutamate ionotropic receptor kainate type subunit 2	uc021zdj.1;uc003pqn.3;uc003pqo.4;uc003pqp.4;uc010kcw.3;uc021zdk.1;uc021zdl.1	2898;2898;2898;2898;2898;2898;2898	0;0;0;0;0;0;0	Exon	NA	NA	NA	NA	NA	NA	NA	NA	NA	NA	NA	NA	Acet2	NA	Grik2	Grik2_Exon	10	49573632	49573681	49573632	49573633	+
340	cg00240849	yes	0.983949114	0.91460847	0.903484527	SLC4A4	SLC4A4_Exon	chr4	72425863	72425864	51	+	Exon (uc003hfy.3/8671, exon 23 of 26)	4	72053003	72437804	384802	1	8671	uc003hfy.3	372810	ENSG00000080493	solute carrier family 4 member 4	uc003hfy.3;uc010iib.3;uc010iic.3;uc003hfz.3;uc003hgc.4;uc010iid.3	8671;8671;8671;8671;8671;8671	0;0;0;0;0;0	Exon	NA	NA	NA	NA	NA	NA	NA	NA	NA	NA	NA	NA	EnhA4	NA	Slc4a4	Slc4a4_Exon	5	89228879	89228928	89228879	89228880	+
341	cg00242883	yes	0.990821285	0.980918808	0.989566024	MIR548AI	MIR548AI_Intron	chr14	29959384	29959385	50	-	Intron (uc021rrv.1/100616347, intron 1 of 1)	14	29896117	30174608	278492	2	100616347	uc021rrv.1	215173	ENSG00000265226	microRNA 548ai	uc021rrv.1	100616347	0	Intron	NA	NA	NA	NA	NA	NA	NA	NA	NA	NA	NA	NA	Quies1	NA	Prkd1	Prkd1_Intergenic_downstream	12	50259152	50259201	50259152	50259153	+
342	cg00243488	yes	0.965581235	0.989730166	0.869736516	MIR3659	MIR3659_Intergenic_downstream	chr1	38580200	38580201	50	-	Distal Intergenic	1	38554903	38555001	99	1	100500801	uc021olo.1	25296	ENSG00000265596	microRNA 3659	NA	NA	NA	Intergenic_downstream	NA	NA	NA	NA	NA	NA	NA	NA	NA	NA	NA	NA	EnhA2	NA	Pou3f1	Pou3f1_Intron	4	124595073	124595122	124595073	124595074	-
343	cg00244134	yes	0.986049064	0.995922241	0.966664872	PKN2	PKN2_Intergenic_upstream	chr1	88756181	88756182	50	+	Distal Intergenic	1	89149922	89301938	152017	1	5586	uc001dmn.3	-393690	ENSG00000065243	protein kinase N2	NA	NA	NA	Intergenic_upstream	NA	NA	NA	NA	NA	NA	NA	NA	NA	NA	NA	NA	Quies3	NA	Gm2574	Gm2574_Intron	3	143254756	143254805	143254756	143254757	-
344	cg00244213	yes	0.987974254	0.991207567	0.992250457	HNRNPD	HNRNPD_threeUTR	chr4	83276125	83276126	51	-	3' UTR	4	83274467	83292737	18271	2	3184	uc003hml.1	16562	ENSG00000138668	heterogeneous nuclear ribonucleoprotein D	uc003hml.1;uc003hmm.1;uc003hmn.1;uc003hmo.1;uc003hmp.1;uc010ijr.1;uc011cci.1	3184;3184;3184;3184;3184;3184;3184	0;0;0;0;0;0;0	threeUTR	NA	NA	NA	NA	NA	NA	NA	NA	NA	NA	NA	NA	TxEx1	NA	Hnrnpd	Hnrnpd_threeUTR	5	99962127	99962176	99962175	99962176	+
345	cg00246701	NA	-0.014090052	0.96846883	0.029914041	ZIC3	ZIC3_Intergenic_upstream	chrX	136508392	136508393	50	+	Distal Intergenic	23	136648346	136654259	5914	1	7547	uc004fak.3	-139954	ENSG00000156925	Zic family member 3	NA	NA	NA	Intergenic_upstream	NA	NA	NA	NA	NA	NA	NA	NA	NA	NA	NA	NA	ReprPC1	NA	NA	NA	NA	NA	NA	NA	NA	NA
346	cg00246767	yes	0.967146202	0.998010404	0.921356098	KANK4	KANK4_Exon	chr1	62737204	62737205	50	+	Exon (uc001dag.4/163782, exon 1 of 7)	1	62701837	62785083	83247	2	163782	uc001dah.4	47879	ENSG00000132854	KN motif and ankyrin repeat domains 4	uc001dag.4;uc001dah.4;uc001dai.4	163782;163782;163782	0;0;0	Exon	NA	NA	NA	NA	NA	NA	NA	NA	NA	NA	NA	NA	EnhA7	NA	Kank4	Kank4_Exon	4	98777005	98777054	98777053	98777054	+
347	cg00247020	NA	0.78556231	0.918692331	0.783509327	DHX30	DHX30_fiveUTR	chr3	47844655	47844656	51	+	Promoter (<=1kb)	3	47844399	47891686	47288	1	22907	uc003crt.3	206	ENSG00000132153	DExH-box helicase 30	uc003crr.4;uc003crs.2;uc003crt.3;uc003cru.3	22907;22907;22907;22907	0;0;0;0	fiveUTR	3	47844122	47844667	546	*	546	70	0.734432234	0.951740625	0.128205128	2.54E-56	CpGisland	PromF4	NA	Dhx30	Dhx30_fiveUTR	9	110117356	110117405	110117404	110117405	-
348	cg00247437	NA	0.432491268	0.990202846	0.557727842	NA	NA_Intron	chr11	31052126	31052127	51	-	Intron (uc009yjk.1/100506627, intron 8 of 25)	11	30900091	31128507	228417	2	100506627	uc009yjk.1	76331	NA	NA	uc009yjk.1;uc009yjl.1;uc001msu.2	100506627;100506627;341019	0;0;0	Intron	NA	NA	NA	NA	NA	NA	NA	NA	NA	NA	NA	NA	Acet2	NA	NA	NA	NA	NA	NA	NA	NA	NA
349	cg00247864	yes	0.987294645	0.98408356	0.738249075	ACBD6	ACBD6_Intron	chr1	180268848	180268849	51	+	Intron (uc001gog.3/84320, intron 7 of 7)	1	180257352	180472022	214671	2	84320	uc001gog.3	203174	ENSG00000230124	acyl-CoA binding domain containing 6	uc001gog.3	84320	0	Intron	NA	NA	NA	NA	NA	NA	NA	NA	NA	NA	NA	NA	Tx2	NA	Acbd6	Acbd6_Intron	1	155681230	155681279	155681278	155681279	-
350	cg00247972	yes	0.953622997	0.994932991	0.973199122	TCEANC2	TCEANC2_Intron	chr1	54561734	54561735	50	+	Intron (uc001cwt.1/127428, intron 4 of 4)	1	54519274	54578192	58919	1	127428	uc001cwu.1	42462	ENSG00000116205	transcription elongation factor A N-terminal and central domain containing 2	uc001cwt.1;uc001cwu.1	127428;127428	0;0	Intron	NA	NA	NA	NA	NA	NA	NA	NA	NA	NA	NA	NA	EnhA10	NA	Tceanc2	Tceanc2_Intron	4	107139973	107140022	107140021	107140022	-
351	cg00249321	NA	0.77601808	0.994646734	0.940953451	USH2A	USH2A_Intron	chr1	215889142	215889143	50	-	Intron (uc001hku.1/7399, intron 61 of 71)	1	215796236	216596738	800503	2	7399	uc001hku.1	707596	ENSG00000042781	usherin	uc001hku.1	7399	0	Intron	NA	NA	NA	NA	NA	NA	NA	NA	NA	NA	NA	NA	EnhWk1	NA	Ush2a	Ush2a_Intron	1	188884995	188885044	188885043	188885044	+
352	cg00249744	yes	0.912425666	0.921384428	0.88194273	OSBP2	OSBP2_fiveUTR	chr22	31218654	31218655	51	+	5' UTR	22	31089769	31303811	214043	1	23762	uc011ala.1	128835	ENSG00000184792	oxysterol binding protein 2	uc011ala.1;uc010gwc.1;uc003aix.1;uc011alb.1;uc003aiy.1;uc003aiz.1;uc003aja.1;uc011alc.2	23762;23762;23762;23762;23762;23762;23762;23762	0;0;0;0;0;0;0;0	fiveUTR	22	31218312	31218672	361	*	361	55	0.753462604	1.077202691	0.152354571	3.20E-49	CpGisland	BivProm1	NA	Osbp2	Osbp2_Intron	11	3761942	3761991	3761990	3761991	-
353	cg00249943	yes	0.991347975	0.998853782	0.978523642	TRPC7	TRPC7_Exon	chr5	135610458	135610459	50	-	Exon (uc010jeg.2/57113, exon 3 of 11)	5	135548999	135701164	152166	2	57113	uc003lbn.2	90655	ENSG00000069018	transient receptor potential cation channel subfamily C member 7	uc010jef.2;uc010jeg.2;uc010jej.2;uc003lbn.2;uc010jeh.2;uc010jei.2	57113;57113;57113;57113;57113;57113	0;0;0;0;0;0	Exon	NA	NA	NA	NA	NA	NA	NA	NA	NA	NA	NA	NA	Acet3	NA	Trpc7	Trpc7_Exon	13	56831383	56831432	56831383	56831384	+
354	cg00250171	yes	0.852914352	0.991319337	0.802258193	C5orf38	C5orf38_Intergenic_downstream	chr5	2848768	2848769	50	+	Distal Intergenic	5	2752262	2755511	3250	1	153571	uc011cmj.3	96457	ENSG00000186493	chromosome 5 open reading frame 38	NA	NA	NA	Intergenic_downstream	NA	NA	NA	NA	NA	NA	NA	NA	NA	NA	NA	NA	EnhA13	NA	Irx2	Irx2_Intergenic_upstream	13	72558339	72558388	72558339	72558340	-
355	cg00250365	yes	0.867813578	0.986032149	0.877627521	GATA3	GATA3_Intergenic_downstream	chr10	9182435	9182436	50	-	Distal Intergenic	10	8096667	8117164	20498	1	2625	uc001ijz.3	1085819	ENSG00000107485	GATA binding protein 3	NA	NA	NA	Intergenic_downstream	NA	NA	NA	NA	NA	NA	NA	NA	NA	NA	NA	NA	EnhWk1	NA	Gm13255	Gm13255_Intergenic_downstream	2	8818320	8818369	8818368	8818369	-
356	cg00250826	yes	0.972841618	0.992430074	0.940951351	CALU	CALU_Exon	chr7	128394724	128394725	50	+	Exon (uc003vns.3/813, exon 3 of 7)	7	128379346	128413477	34132	1	813	uc003vnq.3	15380	ENSG00000128595	calumenin	uc003vnq.3;uc003vnr.3;uc003vns.3;uc022ald.1;uc022ale.1;uc022alf.2;uc022alg.1;uc022alh.1;uc022ali.1	813;813;813;813;813;813;813;813;813	0;0;0;0;0;0;0;0;0	Exon	NA	NA	NA	NA	NA	NA	NA	NA	NA	NA	NA	NA	TxEnh4	NA	Calu	Calu_threeUTR	6	29361701	29361750	29361701	29361702	+
357	cg00251344	yes	0.955539064	0.98297487	0.923081997	ZIC1	ZIC1_threeUTR	chr3	147132079	147132080	50	+	3' UTR	3	147127181	147134506	7326	1	7545	uc003ewe.3	4899	ENSG00000152977	Zic family member 1	uc003ewe.3	7545	0	threeUTR	NA	NA	NA	NA	NA	NA	NA	NA	NA	NA	NA	NA	ReprPC1	NA	Zic1	Zic1_threeUTR	9	91360733	91360782	91360781	91360782	+
358	cg00251385	yes	0.972562399	0.987551367	0.93989881	ACACA	ACACA_Intron	chr17	35590237	35590238	50	-	Intron (uc002hnk.3/31, intron 24 of 54)	17	35441927	35656692	214766	2	31	uc002hnk.3	66405	ENSG00000278540	acetyl-CoA carboxylase alpha	uc002hnk.3;uc002hnl.3;uc002hnm.3;uc002hnn.3;uc002hno.3;uc010cuz.3	31;31;31;31;31;31	0;0;0;0;0;0	Intron	NA	NA	NA	NA	NA	NA	NA	NA	NA	NA	NA	NA	Tx5	NA	Acaca	Acaca_Intron	11	84271980	84272029	84272028	84272029	-
359	cg00251628	yes	0.981375087	0.984934893	0.968621868	PSMD11	PSMD11_threeUTR	chr17	30808078	30808079	50	-	3' UTR	17	30771481	30810337	38857	1	5717	uc002hhm.4	36548	ENSG00000108671	proteasome 26S subunit, non-ATPase 11	uc010wbz.2;uc002hhm.4;uc010cta.2	5717;5717;5717	0;0;0	threeUTR	NA	NA	NA	NA	NA	NA	NA	NA	NA	NA	NA	NA	TxEx3	NA	Psmd11	Psmd11_threeUTR	11	80471954	80472003	80472002	80472003	-
360	cg00251636	yes	0.981632419	0.985306145	0.981263336	MSX2	MSX2_Exon	chr5	174156359	174156360	50	-	Exon (uc003mcy.3/4488, exon 2 of 2)	5	174151575	174157902	6328	1	4488	uc003mcy.3	4735	ENSG00000120149	msh homeobox 2	uc003mcy.3	4488	0	Exon	NA	NA	NA	NA	NA	NA	NA	NA	NA	NA	NA	NA	ReprPC1	NA	Msx2	Msx2_Exon	13	53468395	53468444	53468395	53468396	-
361	cg00252404	yes	0.987392649	0.992669964	0.94511416	FOXP1	FOXP1_Intron	chr3	71614655	71614656	50	+	Intron (uc003doo.3/27086, intron 2 of 20)	3	71003865	71633140	629276	2	27086	uc003dop.3	18434	ENSG00000114861	forkhead box P1	uc003doo.3;uc003dop.3;uc021xao.1;uc003dos.3	27086;27086;27086;27086	0;0;0;0	Intron	NA	NA	NA	NA	NA	NA	NA	NA	NA	NA	NA	NA	Tx2	NA	Foxp1	Foxp1_Intron	6	99505418	99505467	99505418	99505419	+
362	cg00252955	yes	0.979450254	0.977435362	0.836025102	PSMD14	PSMD14_Intron	chr2	162101837	162101838	50	-	Intron (uc002ubt.1/uc002ubt.1, intron 1 of 1)	2	162164786	162268228	103443	1	10213	uc002ubu.3	-62947	ENSG00000115233	proteasome 26S subunit, non-ATPase 14	NA	NA	NA	Intron	NA	NA	NA	NA	NA	NA	NA	NA	NA	NA	NA	NA	TSS2	NA	Tank	Tank_Intergenic_downstream	2	61662590	61662639	61662638	61662639	-
363	cg00253748	yes	0.982980533	0.995157976	0.988634325	FAM98A	FAM98A_Exon	chr2	33813509	33813510	50	+	Exon (uc002roz.1/25940, exon 1 of 4)	2	33808729	33824362	15634	2	25940	uc002rpa.1	10853	ENSG00000119812	family with sequence similarity 98 member A	uc010ynd.1;uc002roz.1;uc002rpa.1;uc010yne.1	25940;25940;25940;25940	-987;0;0;0	Exon	NA	NA	NA	NA	NA	NA	NA	NA	NA	NA	NA	NA	Tx7	NA	Fam98a	Fam98a_Exon	17	75541255	75541304	75541303	75541304	-
364	cg00253867	NA	0.786304021	0.997759417	0.809111994	BRWD3	BRWD3_Exon	chrX	79978114	79978115	51	-	Exon (uc004edo.3/254065, exon 14 of 38)	23	79924987	80064413	139427	2	254065	uc004edo.3	86249	ENSG00000165288	bromodomain and WD repeat domain containing 3	uc010nmi.2;uc004edo.3;uc004edp.3;uc004edq.3;uc004edr.3;uc004eds.3;uc010nmj.2;uc004edt.3;uc004edu.3;uc004edv.3;uc004edw.3;uc004edx.3;uc004edy.3;uc004edz.3;uc004eea.3;uc004eeb.3	254065;254065;254065;254065;254065;254065;254065;254065;254065;254065;254065;254065;254065;254065;254065;254065	-2959;0;0;0;0;0;0;0;0;0;0;0;0;0;0;0	Exon	NA	NA	NA	NA	NA	NA	NA	NA	NA	NA	NA	NA	Tx7	NA	Brwd3	Brwd3_threeUTR	X	108779901	108779950	108779949	108779950	-
365	cg00256784	yes	0.958153021	0.997638666	0.96844056	FMC1-LUC7L2	FMC1-LUC7L2_Intron	chr7	139047966	139047967	50	-	Intron (uc011kqs.2/51631, intron 1 of 10)	7	139025878	139108203	82326	1	100996928	uc011kqt.3	22038	ENSG00000269955	FMC1-LUC7L2 readthrough	uc011kqt.3;uc011kqs.2;uc003vux.4;uc003vuy.4	100996928;51631;51631;51631	0;0;0;0	Intron	NA	NA	NA	NA	NA	NA	NA	NA	NA	NA	NA	NA	TxEx4	NA	Luc7l2	Luc7l2_fiveUTR	6	38554976	38555025	38555024	38555025	+
366	cg00256932	yes	0.82781357	0.875341831	0.737412381	MAPK8IP2	MAPK8IP2_Exon	chr22	51041732	51041733	51	-	Exon (uc003bmx.3/23542, exon 3 of 13)	22	51039131	51049979	10849	1	23542	uc003bmx.3	2601	ENSG00000008735	mitogen-activated protein kinase 8 interacting protein 2	uc003bmx.3;uc003bmy.3;uc011asc.2	23542;23542;23542	0;0;-2004	Exon	NA	NA	NA	NA	NA	NA	NA	NA	NA	NA	NA	NA	ReprPC1	Simple_repeat	Mapk8ip2	Mapk8ip2_Exon	15	89456557	89456606	89456605	89456606	+
367	cg00257455	NA	0.278154459	0.997901548	0.573600646	MIR101-1	MIR101-1_Promoter	chr1	65530538	65530539	51	-	Promoter (6-7kb)	1	65524117	65524191	75	2	406893	uc001dbx.3	-6397	ENSG00000199135	microRNA 101-1	NA	NA	NA	Promoter	NA	NA	NA	NA	NA	NA	NA	NA	NA	NA	NA	NA	TxEnh2	NA	NA	NA	NA	NA	NA	NA	NA	NA
368	cg00257941	yes	0.994000299	0.995942764	0.988999019	NOVA1	NOVA1_Intergenic_downstream	chr14	26378009	26378010	50	-	Distal Intergenic	14	26939324	27066960	127637	2	4857	uc001wqb.3	689000	ENSG00000139910	NOVA alternative splicing regulator 1	NA	NA	NA	Intergenic_downstream	NA	NA	NA	NA	NA	NA	NA	NA	NA	NA	NA	NA	EnhWk4	NA	Gm18112	Gm18112_Intergenic_downstream	12	46020935	46020984	46020983	46020984	-
369	cg00257950	yes	0.979799658	0.998500985	0.18959318	RERE	RERE_Intron	chr1	8534797	8534798	50	-	Intron (uc001ape.3/473, intron 11 of 23)	1	8412464	8877699	465236	2	473	uc001ape.3	342902	ENSG00000142599	arginine-glutamic acid dipeptide repeats	uc001ape.3;uc001apf.3;uc010nzx.1;uc001aph.1	473;473;473;473	0;0;0;0	Intron	NA	NA	NA	NA	NA	NA	NA	NA	NA	NA	NA	NA	EnhA17	NA	Rere	Rere_Intron	4	150526330	150526379	150526330	150526331	-
370	cg00258173	yes	0.903019627	0.943993094	0.967908799	KMT2D	KMT2D_Exon	chr12	49435269	49435270	51	+	Exon (uc001rta.4/8085, exon 31 of 54)	12	49412758	49449107	36350	2	8085	uc001rta.4	13838	ENSG00000167548	lysine methyltransferase 2D	uc001rta.4	8085	0	Exon	12	49435198	49435280	83	*	83	8	0.710843373	0.832080201	0.096385542	9.90E-06	CpGisland	TxEx2	NA	Kmt2d	Kmt2d_Exon	15	98853656	98853705	98853656	98853657	+
371	cg00258262	yes	0.983688872	0.996056449	0.929232645	BARHL2	BARHL2_Intergenic_upstream	chr1	91294324	91294325	50	+	Distal Intergenic	1	91177579	91182794	5216	2	343472	uc001dns.3	-111532	ENSG00000143032	BarH like homeobox 2	NA	NA	NA	Intergenic_upstream	NA	NA	NA	NA	NA	NA	NA	NA	NA	NA	NA	NA	ReprPC3	NA	Gm17304	Gm17304_Intron	5	106554673	106554722	106554673	106554674	+
372	cg00259292	yes	0.97051469	0.984010178	0.993882451	PEX14	PEX14_Intron	chr1	10580818	10580819	50	+	Intron (uc001arm.1/5195, intron 2 of 3)	1	10535003	10690815	155813	1	5195	uc001arn.3	45766	ENSG00000142655	peroxisomal biogenesis factor 14	uc001arl.3;uc001arm.1;uc009vmu.1;uc001arn.3;uc009vmv.3;uc010oam.2;uc010oan.2	5195;5195;5195;5195;5195;5195;5195	0;0;0;0;0;0;0	Intron	NA	NA	NA	NA	NA	NA	NA	NA	NA	NA	NA	NA	Tx2	NA	Pex14	Pex14_Intron	4	149056587	149056636	149056587	149056588	-
373	cg00259935	yes	0.99449563	0.997852769	0.986125841	SHOX2	SHOX2_Intergenic_downstream	chr3	157776664	157776665	50	-	Distal Intergenic	3	157813800	157823952	10153	2	6474	uc010hvw.3	47286	ENSG00000168779	short stature homeobox 2	NA	NA	NA	Intergenic_downstream	NA	NA	NA	NA	NA	NA	NA	NA	NA	NA	NA	NA	EnhA16	NA	Gm43516	Gm43516_Intergenic_upstream	3	66935635	66935684	66935635	66935636	+
374	cg00259969	yes	0.923718129	0.996209715	0.97679757	CDH18	CDH18_Exon	chr5	19483619	19483620	51	-	Exon (uc003jgd.3/1016, exon 12 of 13)	5	19473155	20575982	1102828	2	1016	uc003jgc.3	1092313	ENSG00000145526	cadherin 18	uc021xwu.1;uc003jgd.3;uc011cnm.2;uc003jgc.3	1016;1016;1016;1016	0;0;0;0	Exon	NA	NA	NA	NA	NA	NA	NA	NA	NA	NA	NA	NA	Quies2	NA	Cdh18	Cdh18_Exon	15	23460357	23460406	23460357	23460358	-
375	cg00261096	yes	0.887079529	0.99712458	0.834607442	TEX10	TEX10_Exon	chr9	103109222	103109223	51	-	Exon (uc011lvg.2/54881, exon 3 of 15)	9	103064357	103115259	50903	2	54881	uc004bas.3	5987	ENSG00000136891	testis expressed 10	uc011lvf.2;uc011lvg.2;uc004bas.3;uc011lvh.1	54881;54881;54881;54881	0;0;0;0	Exon	NA	NA	NA	NA	NA	NA	NA	NA	NA	NA	NA	NA	TxEnh8	NA	Tex10	Tex10_Exon	4	48468479	48468528	48468527	48468528	-
376	cg00261570	NA	0.989679698	0.994300116	0.926091727	BARHL2	BARHL2_Intergenic_upstream	chr1	91195810	91195811	50	+	Distal Intergenic	1	91177579	91182794	5216	2	343472	uc001dns.3	-13018	ENSG00000143032	BarH like homeobox 2	NA	NA	NA	Intergenic_upstream	NA	NA	NA	NA	NA	NA	NA	NA	NA	NA	NA	NA	BivProm2	NA	NA	NA	NA	NA	NA	NA	NA	NA
377	cg00261781	NA	0.279201993	0.933357792	0.236779672	MATN3	MATN3_Promoter	chr2	20212517	20212518	51	+	Promoter (<=1kb)	2	20194060	20212455	18396	2	4148	uc010exu.1	-12	ENSG00000132031	matrilin 3	uc002rdl.3;uc010exu.1	4148;4148	-12;-12	Promoter	2	20212048	20212783	736	*	736	86	0.763586957	0.801621074	0.116847826	3.95E-65	CpGisland	TSS2	Low_complexity	NA	NA	NA	NA	NA	NA	NA	NA
378	cg00262856	NA	-0.349716897	0.989906232	0.812964841	CBX5	CBX5_Exon	chr12	54635572	54635573	51	-	Exon (uc001sfh.4/23468, exon 5 of 5)	12	54624731	54653329	28599	2	23468	uc001sfh.4	17707	ENSG00000094916	chromobox 5	uc001sfh.4;uc001sfj.4;uc001sfk.4	23468;23468;23468	0;0;0	Exon	NA	NA	NA	NA	NA	NA	NA	NA	NA	NA	NA	NA	Tx7	NA	Cbx5	Cbx5_threeUTR	15	103199626	103199675	103199674	103199675	+
379	cg00263654	yes	0.962205317	0.987924072	0.966365726	BCL9	BCL9_threeUTR	chr1	147097929	147097930	51	+	3' UTR	1	147013182	147098015	84834	1	607	uc001epq.3	84697	ENSG00000116128	BCL9 transcription coactivator	uc001epq.3;uc010ozr.1	607;607	0;0	threeUTR	NA	NA	NA	NA	NA	NA	NA	NA	NA	NA	NA	NA	EnhA11	NA	Bcl9	Bcl9_threeUTR	3	97203701	97203750	97203749	97203750	-
380	cg00264131	yes	0.931148833	0.981423191	0.899480947	CADM1	CADM1_Promoter	chr11	115376349	115376350	50	+	Promoter (1-2kb)	11	115270146	115375241	105096	2	23705	uc031qek.1	-1110	ENSG00000182985	cell adhesion molecule 1	uc001ppf.4;uc001pph.5;uc001ppi.4;uc001ppj.4;uc001ppk.4;uc031qei.1;uc031qej.1;uc001ppl.3;uc031qek.1	23705;23705;23705;23705;23705;23705;23705;23705;23705	0;0;0;0;0;0;0;0;0	Promoter	NA	NA	NA	NA	NA	NA	NA	NA	NA	NA	NA	NA	BivProm4	NA	Cadm1	Cadm1_Promoter	9	47529104	47529153	47529152	47529153	+
381	cg00264579	NA	0.988353013	0.970957707	0.950202227	BCOR	BCOR_Intergenic_downstream	chrX	39868133	39868134	50	+	Distal Intergenic	23	39910499	39922324	11826	2	54880	uc010nhb.3	54192	ENSG00000183337	BCL6 corepressor	NA	NA	NA	Intergenic_downstream	X	39868094	39868432	339	*	339	33	0.675516224	0.853708791	0.097345133	1.47E-22	CpGisland	BivProm1	NA	NA	NA	NA	NA	NA	NA	NA	NA
382	cg00264615	yes	0.994396391	0.998830562	0.953680425	FEZF2	FEZF2_Intergenic_downstream	chr3	62351619	62351620	50	+	Distal Intergenic	3	62355347	62358750	3404	2	55079	uc003dlh.2	7131	ENSG00000153266	FEZ family zinc finger 2	uc003dlh.2;uc003dli.2	55079;55079	0;0	Intergenic_downstream	NA	NA	NA	NA	NA	NA	NA	NA	NA	NA	NA	NA	ReprPC1	NA	Fezf2	Fezf2_Intergenic_downstream	14	12338346	12338395	12338346	12338347	+
383	cg00265484	NA	0.924356394	0.98851854	0.720154121	GRAMD2B	GRAMD2B_Intergenic_upstream	chr5	124910393	124910394	51	-	Distal Intergenic	5	125695788	125829853	134066	1	65983	uc011cwt.2	-785395	ENSG00000155324	GRAM domain containing 2B	NA	NA	NA	Intergenic_upstream	NA	NA	NA	NA	NA	NA	NA	NA	NA	NA	NA	NA	EnhA6	NA	NA	NA	NA	NA	NA	NA	NA	NA
384	cg00266822	yes	0.873455574	0.935384544	-0.87300516	UNC119	UNC119_Exon	chr17	26874818	26874819	51	+	Exon (uc002hbk.2/9094, exon 4 of 5)	17	26873725	26879646	5922	2	9094	uc002hbk.2	4828	ENSG00000109103	unc-119 lipid binding chaperone	uc002hbk.2;uc002hbm.2	9094;9094	0;0	Exon	NA	NA	NA	NA	NA	NA	NA	NA	NA	NA	NA	NA	TxEnh6	NA	Unc119	Unc119_Exon	11	78348087	78348136	78348135	78348136	-
385	cg00267231	yes	0.93887849	0.991952785	0.958353561	NPAS2	NPAS2_Exon	chr2	101565836	101565837	50	-	Exon (uc002tap.1/4862, exon 7 of 21)	2	101436613	101613287	176675	1	4862	uc002tap.1	129225	ENSG00000170485	neuronal PAS domain protein 2	uc002tap.1;uc010yvt.1	4862;4862	0;0	Exon	NA	NA	NA	NA	NA	NA	NA	NA	NA	NA	NA	NA	Tx8	NA	Npas2	Npas2_Exon	1	39312962	39313011	39312962	39312963	-
386	cg00267482	NA	0.030937206	0.993633501	-0.358579279	CHD2	CHD2_Intron	chr15	93447504	93447505	50	-	Intron (uc002bsm.2/1106, intron 3 of 9)	15	93429399	93488095	58697	1	1106	uc002bsm.2	18056	ENSG00000173575	chromodomain helicase DNA binding protein 2	uc021svr.1;uc002bsm.2;uc002bsn.3;uc002bso.1;uc002bsp.3;uc010urb.2	100422995;1106;1106;1106;1106;1106	-125;0;0;0;0;-199	Intron	15	93447445	93447718	274	*	274	33	0.693430657	1.002327902	0.120437956	8.02E-26	CpGisland	TSS1	NA	NA	NA	NA	NA	NA	NA	NA	NA
387	cg00267853	yes	0.99003958	0.996180952	0.32221297	C15orf41	C15orf41_Intergenic_upstream	chr15	36563390	36563391	51	-	Distal Intergenic	15	36871812	37102449	230638	1	84529	uc001zje.4	-308422	ENSG00000186073	chromosome 15 open reading frame 41	NA	NA	NA	Intergenic_upstream	NA	NA	NA	NA	NA	NA	NA	NA	NA	NA	NA	NA	ReprPC9	NA	BC052040	BC052040_Intergenic_upstream	2	115322585	115322634	115322633	115322634	+
388	cg00269503	yes	0.827105853	0.82720451	0.855434577	BCOR	BCOR_Intron	chrX	40005729	40005730	50	+	Intron (uc004deo.4/54880, intron 1 of 13)	23	39910499	40036582	126084	2	54880	uc004deo.4	30853	ENSG00000183337	BCL6 corepressor	uc004deo.4;uc004dep.4	54880;54880	0;0	Intron	X	40005595	40006073	479	*	479	48	0.697286013	0.824677188	0.100208768	3.61E-33	CpGisland	PromF5	NA	Bcor	Bcor_fiveUTR	X	12128202	12128251	12128250	12128251	-
389	cg00270194	yes	0.890058993	0.900589791	0.913471264	FLOT2	FLOT2_Exon	chr17	27211278	27211279	50	+	Exon (uc002hdc.3/2319, exon 3 of 11)	17	27206357	27224715	18359	2	2319	uc002hdc.3	13437	ENSG00000132589	flotillin 2	uc002hdc.3	2319	0	Exon	17	27211181	27211373	193	*	193	15	0.601036269	0.860838537	0.077720207	4.27E-09	CpGisland	TxEx3	NA	Flot2	Flot2_threeUTR	11	78054839	78054888	78054839	78054840	-
390	cg00271154	NA	0.881404715	0.942160128	0.960265142	ZC3H6	ZC3H6_fiveUTR	chr2	113033418	113033419	50	+	Promoter (<=1kb)	2	113033178	113097640	64463	1	376940	uc002thq.1	191	ENSG00000188177	zinc finger CCCH-type containing 6	uc002thq.1	376940	0	fiveUTR	2	113033418	113033558	141	*	141	20	0.744680851	1.050670641	0.141843972	2.16E-17	CpGisland	PromF4	NA	NA	NA	NA	NA	NA	NA	NA	NA
391	cg00271378	NA	0.972475529	0.978983705	0.978013194	NPAS3	NPAS3_Intron	chr14	33962980	33962981	50	-	Intron (uc001wrs.3/64067, intron 4 of 11)	14	33408459	34273382	864924	1	64067	uc001wrs.3	554523	ENSG00000151322	neuronal PAS domain protein 3	uc001wrs.3;uc001wrt.3;uc001wru.3;uc001wrv.3;uc001wrw.3	64067;64067;64067;64067;64067	0;0;0;0;0	Intron	NA	NA	NA	NA	NA	NA	NA	NA	NA	NA	NA	NA	EnhA6	SINE?	NA	NA	NA	NA	NA	NA	NA	NA
392	cg00271426	NA	0.317674112	0.926887566	0.98420081	NKX2-5	NKX2-5_Promoter	chr5	172665692	172665693	50	-	Promoter (3-4kb)	5	172659107	172662315	3209	2	1482	uc003mcm.2	-3377	ENSG00000183072	NK2 homeobox 5	uc003mcm.2;uc010jjt.2;uc011dfe.2	1482;1482;1482	-3328;-3328;-3328	Promoter	NA	NA	NA	NA	NA	NA	NA	NA	NA	NA	NA	NA	BivProm2	NA	NA	NA	NA	NA	NA	NA	NA	NA
393	cg00271703	NA	0.90236411	0.981954793	0.744693786	NPAS3	NPAS3_Intron	chr14	34112923	34112924	50	-	Intron (uc001wrs.3/64067, intron 5 of 11)	14	33408459	34273382	864924	1	64067	uc001wrs.3	704415	ENSG00000151322	neuronal PAS domain protein 3	uc001wrs.3;uc001wrt.3;uc001wru.3;uc001wrv.3;uc001wrw.3	64067;64067;64067;64067;64067	0;0;0;0;0	Intron	NA	NA	NA	NA	NA	NA	NA	NA	NA	NA	NA	NA	EnhA17	NA	NA	NA	NA	NA	NA	NA	NA	NA
394	cg00272971	yes	0.960570375	0.859592624	0.951865797	PAX2	PAX2_Intergenic_upstream	chr10	102419564	102419565	50	+	Distal Intergenic	10	102505468	102589698	84231	1	5076	uc001krk.4	-85904	ENSG00000075891	paired box 2	NA	NA	NA	Intergenic_upstream	10	102419555	102419668	114	*	114	16	0.745614035	1.016722408	0.140350877	6.97E-14	CpGisland	ReprPC1	NA	Pax2	Pax2_Intergenic_upstream	19	44675022	44675071	44675070	44675071	+
395	cg00273046	yes	0.917296822	0.995131023	0.988434207	NPAS3	NPAS3_Intron	chr14	33522130	33522131	50	+	Intron (uc001wrs.3/64067, intron 1 of 11)	14	33408459	34273382	864924	1	64067	uc001wrs.3	113673	ENSG00000151322	neuronal PAS domain protein 3	uc001wrs.3;uc001wrt.3;uc001wru.3;uc001wrv.3	64067;64067;64067;64067	0;0;0;0	Intron	NA	NA	NA	NA	NA	NA	NA	NA	NA	NA	NA	NA	EnhWk4	NA	Npas3	Npas3_Intron	12	53351563	53351612	53351563	53351564	-
396	cg00273076	yes	0.97990796	0.994965276	0.973111331	MIR4291	MIR4291_Intergenic_downstream	chr9	96592457	96592458	50	+	Distal Intergenic	9	96581639	96581703	65	1	100422927	uc022bkd.1	10769	ENSG00000265347	microRNA 4291	NA	NA	NA	Intergenic_downstream	NA	NA	NA	NA	NA	NA	NA	NA	NA	NA	NA	NA	EnhWk3	NA	Rpl17-ps6	Rpl17-ps6_Intergenic_downstream	13	48729897	48729946	48729897	48729898	-
397	cg00274492	yes	0.965518648	0.934568834	0.984288598	ELAVL1	ELAVL1_Exon	chr19	8032635	8032636	51	-	Exon (uc002mjb.3/1994, exon 5 of 6)	19	8023457	8070529	47073	2	1994	uc002mjb.3	37844	ENSG00000066044	ELAV like RNA binding protein 1	uc002mjb.3	1994	0	Exon	NA	NA	NA	NA	NA	NA	NA	NA	NA	NA	NA	NA	Tx7	NA	Elavl1	Elavl1_Exon	8	4295474	4295523	4295522	4295523	+
398	cg00279054	yes	0.929654871	0.955688773	0.881545135	MECOM	MECOM_fiveUTR	chr3	169381500	169381501	50	+	Promoter (<=1kb)	3	168801287	169381563	580277	2	2122	uc011bpj.1	13	ENSG00000085276	MDS1 and EVI1 complex locus	uc011bpj.1;uc011bpk.1;uc010hwn.2;uc011bpl.1	2122;2122;2122;2122	0;0;0;0	fiveUTR	NA	NA	NA	NA	NA	NA	NA	NA	NA	NA	NA	NA	BivProm1	NA	Mecom	Mecom_fiveUTR	3	30509759	30509808	30509759	30509760	-
399	cg00279752	yes	0.979813287	0.978159578	0.939953739	NPAS3	NPAS3_Intron	chr14	33412030	33412031	50	-	Intron (uc001wrs.3/64067, intron 1 of 11)	14	33408459	34273382	864924	1	64067	uc001wrs.3	3573	ENSG00000151322	neuronal PAS domain protein 3	uc001wrs.3;uc001wrt.3;uc001wru.3;uc001wrv.3	64067;64067;64067;64067	0;0;0;0	Intron	NA	NA	NA	NA	NA	NA	NA	NA	NA	NA	NA	NA	ReprPC9	NA	Npas3	Npas3_Intron	12	53256357	53256406	53256357	53256358	+
400	cg00280963	yes	0.992920913	0.994852068	0.989033256	ATP13A3	ATP13A3_Exon	chr3	194154518	194154519	50	-	Exon (uc003fty.4/79572, exon 20 of 32)	3	194123403	194188968	65566	2	79572	uc003fty.4	34399	ENSG00000133657	ATPase 13A3	uc003fty.4;uc003ftz.1	79572;79572	0;0	Exon	NA	NA	NA	NA	NA	NA	NA	NA	NA	NA	NA	NA	Tx7	NA	Atp13a3	Atp13a3_Exon	16	30341170	30341219	30341170	30341171	+
401	cg00281024	yes	0.944084745	0.987075689	0.925256244	KDM6A	KDM6A_fiveUTR	chrX	44879925	44879926	50	+	5' UTR	23	44732423	44937750	205328	1	7403	uc022bvi.1	147453	ENSG00000147050	lysine demethylase 6A	uc022bvi.1;uc010nhk.2;uc004dge.4;uc011mkz.2;uc011mla.2;uc011mlb.2;uc011mlc.2;uc022bvj.1;uc022bvk.1	7403;7403;7403;7403;7403;7403;7403;7403;7403	0;0;0;0;0;0;0;0;0	fiveUTR	NA	NA	NA	NA	NA	NA	NA	NA	NA	NA	NA	NA	Tx1	NA	Kdm6a	Kdm6a_Exon	X	18222779	18222828	18222827	18222828	+
402	cg00281640	yes	0.932535628	0.997398413	0.965866292	PTPRD	PTPRD_Exon	chr9	8485833	8485834	51	-	Exon (uc003zkk.3/5789, exon 28 of 46)	9	8314246	10612723	2298478	2	5789	uc003zkk.3	2126840	ENSG00000153707	protein tyrosine phosphatase receptor type D	uc003zkp.3;uc003zkq.3;uc003zkr.3;uc003zks.3;uc022bdj.1;uc003zkk.3	5789;5789;5789;5789;5789;5789	0;0;0;0;0;0	Exon	NA	NA	NA	NA	NA	NA	NA	NA	NA	NA	NA	NA	Tx5	NA	Ptprd	Ptprd_Exon	4	76086035	76086084	76086083	76086084	-
403	cg00281833	NA	-0.50754771	0.99688086	-0.374291756	UBE3A	UBE3A_fiveUTR	chr15	25652335	25652336	51	-	5' UTR	15	25582396	25684175	101780	2	7337	uc001zaq.3	31790	ENSG00000114062	ubiquitin protein ligase E3A	uc001zar.3;uc001zaq.3;uc001zas.3;uc001zat.3;uc001zau.2	7337;7337;7337;7337;7337	0;0;0;0;0	fiveUTR	NA	NA	NA	NA	NA	NA	NA	NA	NA	NA	NA	NA	TxEnh3	NA	NA	NA	NA	NA	NA	NA	NA	NA
404	cg00282490	yes	0.983611602	0.988302854	0.966225307	MAPKAP1	MAPKAP1_Intron	chr9	128396248	128396249	50	-	Intron (uc011lzu.2/79109, intron 1 of 8)	9	128199673	128469513	269841	2	79109	uc004bpv.3	73214	ENSG00000119487	MAPK associated protein 1	uc011lzu.2;uc011lzv.2;uc004bpv.3;uc004bpw.3;uc004bpx.3;uc004bpy.3;uc004bpz.3;uc010mxa.3;uc010mxb.1;uc004bqa.3;uc010mxc.1	79109;79109;79109;79109;79109;79109;79109;79109;79109;79109;79109	0;0;0;0;0;0;0;0;0;0;0	Intron	NA	NA	NA	NA	NA	NA	NA	NA	NA	NA	NA	NA	TxEnh2	NA	Mapkap1	Mapkap1_Intron	2	34462753	34462802	34462801	34462802	-
405	cg00282704	yes	0.881880251	0.941912544	0.863458318	MIR1915HG	MIR1915HG_Promoter	chr10	21786410	21786411	51	+	Promoter (<=1kb)	10	21783421	21786213	2793	2	399726	uc001iqn.4	-147	ENSG00000204682	MIR1915 host gene	uc021pnw.1;uc001iqn.4	100302129;399726	-790;-147	Promoter	10	21785908	21786446	539	*	539	49	0.705009276	0.746685138	0.090909091	1.09E-31	CpGisland	PromF5	NA	A930004D18Rik	A930004D18Rik_Intron	2	18029058	18029107	18029058	18029059	-
406	cg00282792	yes	0.982907563	0.869645936	0.992467797	LINC01568	LINC01568_Intergenic_upstream	chr16	73363370	73363371	50	+	Distal Intergenic	16	73420704	73436379	15676	1	100506172	uc002fcn.4	-57335	ENSG00000258779	long intergenic non-protein coding RNA 1568	NA	NA	NA	Intergenic_upstream	NA	NA	NA	NA	NA	NA	NA	NA	NA	NA	NA	NA	EnhA6	NA	Zfhx3	Zfhx3_Intron	8	108455277	108455326	108455277	108455278	-
407	cg00284078	yes	0.998207243	0.996184304	0.982404548	PABPC1P2	PABPC1P2_Intergenic_upstream	chr2	146412611	146412612	50	-	Distal Intergenic	2	147344625	147348558	3934	1	728773	uc002twf.4	-932064	NA	poly(A) binding protein cytoplasmic 1 pseudogene 2	NA	NA	NA	Intergenic_upstream	NA	NA	NA	NA	NA	NA	NA	NA	NA	NA	NA	NA	EnhA5	NA	Gm13469	Gm13469_Intergenic_downstream	2	46327005	46327054	46327053	46327054	+
408	cg00286137	yes	0.980031372	0.996981404	0.994379753	ZEB2	ZEB2_Intron	chr2	145247267	145247268	50	+	Intron (uc002tvu.3/9839, intron 2 of 9)	2	145141942	145277958	136017	2	9839	uc002tvu.3	30691	ENSG00000169554	zinc finger E-box binding homeobox 2	uc002tvu.3;uc002tvv.3;uc010zbm.2;uc010fnp.3;uc010fnq.1;uc002tvw.3;uc002tvx.1	9839;9839;9839;9839;9839;9839;9839	0;0;0;0;0;0;0	Intron	NA	NA	NA	NA	NA	NA	NA	NA	NA	NA	NA	NA	TxEnh7	NA	Zeb2	Zeb2_Intron	2	45083154	45083203	45083202	45083203	-
409	cg00286320	yes	0.987510285	0.983078718	0.98267384	RNF220	RNF220_Intron	chr1	45075895	45075896	50	-	Intron (uc001clv.1/55182, intron 2 of 14)	1	44870960	45117396	246437	1	55182	uc001clv.1	204937	ENSG00000187147	ring finger protein 220	uc001clv.1;uc001clw.1;uc010okx.1;uc010oky.1	55182;55182;55182;55182	0;0;0;0	Intron	NA	NA	NA	NA	NA	NA	NA	NA	NA	NA	NA	NA	ReprPC7	NA	Rnf220	Rnf220_Intron	4	117312675	117312724	117312723	117312724	-
410	cg00286916	yes	0.905129491	0.94162628	0.894698448	LMO1	LMO1_fiveUTR	chr11	8285023	8285024	51	+	Promoter (<=1kb)	11	8245851	8285425	39575	2	4004	uc001mgg.2	402	ENSG00000166407	LIM domain only 1	uc001mgg.2;uc009yfo.2;uc001mgh.2	4004;4004;4004	0;0;0	fiveUTR	11	8284103	8285032	930	*	930	115	0.730107527	0.937582186	0.123655914	4.85E-90	CpGisland	BivProm1	NA	Lmo1	Lmo1_fiveUTR	7	109170121	109170170	109170121	109170122	+
411	cg00287915	NA	0.217400355	0.935378531	0.442771145	LPCAT1	LPCAT1_Intron	chr5	1503595	1503596	51	+	Intron (uc003jcm.3/79888, intron 1 of 13)	5	1461542	1524076	62535	2	79888	uc003jcm.3	20481	ENSG00000153395	lysophosphatidylcholine acyltransferase 1	uc003jcm.3	79888	0	Intron	NA	NA	NA	NA	NA	NA	NA	NA	NA	NA	NA	NA	EnhA9	LINE	NA	NA	NA	NA	NA	NA	NA	NA
412	cg00289591	yes	0.984875047	0.997028923	0.931589465	TCF7L2	TCF7L2_Exon	chr10	114920412	114920413	50	+	Exon (uc001lae.4/6934, exon 13 of 14)	10	114710009	114927436	217428	1	6934	uc001lac.4	210354	ENSG00000148737	transcription factor 7 like 2	uc001lac.4;uc001lad.4;uc001lae.4;uc001laf.4;uc001lag.4;uc001lah.3;uc010qrk.2;uc010qrl.2;uc010qrm.2;uc010qrn.2;uc010qro.2;uc010qrp.2;uc010qrq.2;uc021pyg.1;uc021pyh.1;uc021pyi.1;uc021pyj.1;uc021pyk.1;uc021pyl.1;uc021pym.1;uc021pyn.1;uc021pyo.1;uc021pyp.1;uc010qrr.2;uc010qrs.2;uc010qrt.2;uc010qru.2;uc010qrv.2;uc010qrw.2;uc010qrx.2	6934;6934;6934;6934;6934;6934;6934;6934;6934;6934;6934;6934;6934;6934;6934;6934;6934;6934;6934;6934;6934;6934;6934;6934;6934;6934;6934;6934;6934;6934	0;0;0;0;0;0;0;0;0;0;0;0;0;0;0;0;0;0;0;0;0;0;0;0;0;0;0;0;0;0	Exon	NA	NA	NA	NA	NA	NA	NA	NA	NA	NA	NA	NA	TxEx3	NA	Tcf7l2	Tcf7l2_Exon	19	55926670	55926719	55926718	55926719	-
413	cg00290109	yes	0.967200522	0.975665225	0.995699631	SHTN1	SHTN1_Intron	chr10	118854462	118854463	50	+	Intron (uc010qsq.1/57698, intron 1 of 17)	10	118659823	118886097	226275	2	57698	uc010qsq.1	31584	ENSG00000187164	shootin 1	uc010qsq.1	57698	0	Intron	NA	NA	NA	NA	NA	NA	NA	NA	NA	NA	NA	NA	EnhA17	NA	Vax1	Vax1_Intergenic_downstream	19	59133300	59133349	59133300	59133301	-
414	cg00290302	yes	0.955852136	0.994466472	0.980872079	R3HDM1	R3HDM1_Exon	chr2	136373722	136373723	50	+	Exon (uc002tuo.3/23518, exon 4 of 26)	2	136289083	136482839	193757	1	23518	uc002tuo.3	84640	ENSG00000048991	R3H domain containing 1	uc002tuo.3;uc002tup.3;uc010fni.3	23518;23518;23518	0;0;0	Exon	NA	NA	NA	NA	NA	NA	NA	NA	NA	NA	NA	NA	TxWk1	NA	R3hdm1	R3hdm1_Exon	1	128162202	128162251	128162202	128162203	+
415	cg00290812	yes	0.953079778	0.987351387	0.972513016	CTDSPL	CTDSPL_Exon	chr3	38010894	38010895	50	-	Exon (uc011ayg.2/407015, exon 1 of 1)	3	37903669	38025960	122292	1	10217	uc003chg.3	107227	ENSG00000144677	CTD small phosphatase like	uc003chg.3;uc003chh.3;uc011ayg.2	10217;10217;407015	0;0;0	Exon	NA	NA	NA	NA	NA	NA	NA	NA	NA	NA	NA	NA	EnhWk2	NA	Ctdspl	Ctdspl_Exon	9	119031801	119031850	119031801	119031802	-
416	cg00292639	yes	0.867664362	0.90958571	0.866280681	DNAH1	DNAH1_Exon	chr3	52427418	52427419	51	+	Exon (uc011bef.2/25981, exon 66 of 78)	3	52350335	52434513	84179	1	25981	uc011bef.2	77033	ENSG00000114841	dynein axonemal heavy chain 1	uc011bef.2;uc003ddv.3	25981;25981	0;0	Exon	NA	NA	NA	NA	NA	NA	NA	NA	NA	NA	NA	NA	TxEx3	NA	Dnah1	Dnah1_Exon	14	31265913	31265962	31265961	31265962	-
417	cg00293511	yes	0.855407132	0.962696641	0.900839947	HMX2	HMX2_Promoter	chr10	124905881	124905882	50	+	Promoter (1-2kb)	10	124907638	124910188	2551	1	3167	uc001lhc.1	-1757	ENSG00000188816	H6 family homeobox 2	uc001lhc.1	3167	0	Promoter	10	124905881	124906161	281	*	281	28	0.661921708	0.92034156	0.099644128	1.62E-19	CpGisland	ReprPC1	NA	Fgfr2	Fgfr2_Intron	7	131552417	131552466	131552465	131552466	+
418	cg00294442	yes	0.958720486	0.973819309	0.969297827	FOXP1	FOXP1_fiveUTR	chr3	71632761	71632762	50	+	Promoter (<=1kb)	3	71003865	71633140	629276	2	27086	uc003dop.3	379	ENSG00000114861	forkhead box P1	uc003doo.3;uc003dop.3;uc021xao.1;uc003dos.3	27086;27086;27086;27086	0;0;0;0	fiveUTR	3	71632723	71633309	587	*	587	70	0.679727428	1.068160549	0.119250426	7.92E-54	CpGisland	PromF4	NA	Foxp1	Foxp1_Exon	6	99522539	99522588	99522587	99522588	-
419	cg00295657	yes	0.992127892	0.977619835	0.990822951	HOXB6	HOXB6_fiveUTR	chr17	46675732	46675733	50	+	5' UTR	17	46673099	46682334	9236	2	3216	uc002ins.1	6602	ENSG00000108511	homeobox B6	uc002inr.3;uc002ins.1;uc010dbh.1;uc021tzg.2;uc021tzh.1;uc021tzi.1;uc021tzj.1;uc021tzk.1	3215;3216;3216;404266;404266;404266;404266;404266	0;0;0;0;0;0;0;0	fiveUTR	NA	NA	NA	NA	NA	NA	NA	NA	NA	NA	NA	NA	BivProm1	NA	Hoxb6	Hoxb6_Intron	11	96298956	96299005	96298956	96298957	+
420	cg00295725	yes	0.987380231	0.994423405	0.986600635	BUD13	BUD13_Intergenic_downstream	chr11	116183462	116183463	50	+	Distal Intergenic	11	116618886	116643714	24829	2	84811	uc001ppn.3	460252	ENSG00000137656	BUD13 homolog	NA	NA	NA	Intergenic_downstream	NA	NA	NA	NA	NA	NA	NA	NA	NA	NA	NA	NA	EnhWk2	NA	Gm8863	Gm8863_Intergenic_downstream	9	46702529	46702578	46702529	46702530	-
421	cg00296110	yes	0.923133733	0.991180827	0.879727807	PSD2	PSD2_Intergenic_upstream	chr5	139139233	139139234	50	-	Distal Intergenic	5	139175406	139224048	48643	1	84249	uc003leu.1	-36222	ENSG00000146005	pleckstrin and Sec7 domain containing 2	NA	NA	NA	Intergenic_upstream	5	139139201	139139242	42	*	42	10	0.785714286	1.544117647	0.238095238	1.63E-11	CpGisland	EnhA7	NA	Psd2	Psd2_Intergenic_upstream	18	35933702	35933751	35933702	35933703	+
422	cg00296428	yes	0.952007608	0.956081825	0.956079005	HOXD11	HOXD11_Exon	chr2	176973802	176973803	50	+	Exon (uc010fqx.3/3237, exon 2 of 2)	2	176969250	176974316	5067	1	3237	uc010fqx.3	4503	ENSG00000128713	homeobox D11	uc010fqx.3;uc002uki.3	3237;3237	0;0	Exon	NA	NA	NA	NA	NA	NA	NA	NA	NA	NA	NA	NA	ReprPC1	NA	Hoxd11	Hoxd11_Exon	2	74684022	74684071	74684070	74684071	+
423	cg00297075	yes	0.973101175	0.985829438	0.949533562	FOXB2	FOXB2_Promoter	chr9	79627672	79627673	50	+	Promoter (6-7kb)	9	79634571	79635869	1299	1	442425	uc004ako.1	-6899	ENSG00000204612	forkhead box B2	NA	NA	NA	Promoter	NA	NA	NA	NA	NA	NA	NA	NA	NA	NA	NA	NA	ReprPC1	NA	Foxb2	Foxb2_Promoter	19	16880132	16880181	16880132	16880133	-
424	cg00297600	NA	-0.341886619	0.998175334	-0.362130816	UNC5D	UNC5D_Intron	chr8	35401670	35401671	51	-	Intron (uc003xjr.2/137970, intron 1 of 16)	8	35092975	35652181	559207	1	137970	uc003xjr.2	308695	ENSG00000156687	unc-5 netrin receptor D	uc003xjr.2;uc003xjs.2	137970;137970	0;0	Intron	NA	NA	NA	NA	NA	NA	NA	NA	NA	NA	NA	NA	EnhA18	SINE	NA	NA	NA	NA	NA	NA	NA	NA
425	cg00297805	yes	0.97233313	0.991288934	0.980041321	PBX3	PBX3_Intergenic_downstream	chr9	128870088	128870089	50	-	Distal Intergenic	9	128677965	128729655	51691	1	5090	uc004bqe.3	192123	ENSG00000167081	PBX homeobox 3	NA	NA	NA	Intergenic_downstream	NA	NA	NA	NA	NA	NA	NA	NA	NA	NA	NA	NA	ReprPC4	NA	Mvb12b	Mvb12b_Intron	2	34065929	34065978	34065929	34065930	-
426	cg00297951	yes	0.886190057	0.993710814	0.840470426	LINC01551	LINC01551_Intergenic_downstream	chr14	29613999	29614000	50	-	Distal Intergenic	14	29241910	29247766	5857	1	387978	uc010tpd.3	372089	ENSG00000186960	long intergenic non-protein coding RNA 1551	NA	NA	NA	Intergenic_downstream	NA	NA	NA	NA	NA	NA	NA	NA	NA	NA	NA	NA	EnhA5	NA	Gm7481	Gm7481_Intergenic_upstream	12	49887399	49887448	49887447	49887448	+
427	cg00298032	yes	0.896543916	0.962786793	0.808429499	PLEKHA6	PLEKHA6_Exon	chr1	204197191	204197192	50	-	Exon (uc001hau.4/22874, exon 21 of 23)	1	204187979	204329057	141079	2	22874	uc001hau.4	131815	ENSG00000143850	pleckstrin homology domain containing A6	uc001hau.4	22874	0	Exon	NA	NA	NA	NA	NA	NA	NA	NA	NA	NA	NA	NA	TxEnh5	NA	Plekha6	Plekha6_Exon	1	133294679	133294728	133294727	133294728	+
428	cg00298301	yes	0.984890118	0.979508266	0.986337241	THOC2	THOC2_Exon	chrX	122753275	122753276	50	+	Exon (uc004etu.3/57187, exon 33 of 39)	23	122734412	122866904	132493	2	57187	uc004etu.3	113579	ENSG00000125676	THO complex 2	uc004etu.3;uc010nqt.1;uc004etw.1	57187;57187;57187	0;0;0	Exon	NA	NA	NA	NA	NA	NA	NA	NA	NA	NA	NA	NA	Tx6	NA	Thoc2	Thoc2_threeUTR	X	41812482	41812531	41812482	41812483	-
429	cg00298697	yes	0.86956026	0.957297873	0.794360898	CREB5	CREB5_Intron	chr7	28448891	28448892	50	-	Intron (uc003szo.3/9586, intron 1 of 9)	7	28338940	28865511	526572	1	9586	uc003szo.3	109952	ENSG00000146592	cAMP responsive element binding protein 5	uc003szo.3;uc003szq.3	9586;9586	0;0	Intron	NA	NA	NA	NA	NA	NA	NA	NA	NA	NA	NA	NA	TSS2	NA	Creb5	Creb5_fiveUTR	6	53287222	53287271	53287222	53287223	-
430	cg00299517	yes	0.900319165	0.898153533	0.931600189	DNAH1	DNAH1_Exon	chr3	52400835	52400836	51	+	Exon (uc011bef.2/25981, exon 36 of 78)	3	52350335	52434513	84179	1	25981	uc011bef.2	50450	ENSG00000114841	dynein axonemal heavy chain 1	uc011bef.2	25981	0	Exon	NA	NA	NA	NA	NA	NA	NA	NA	NA	NA	NA	NA	TxEnh5	NA	Dnah1	Dnah1_Exon	14	31290440	31290489	31290488	31290489	-
431	cg00300211	NA	0.309749622	0.989276842	0.305704058	ERC2	ERC2_Intron	chr3	55894142	55894143	50	+	Intron (uc003dhq.1/26059, intron 2 of 6)	3	55542336	56502391	960056	2	26059	uc003dhr.1	608199	ENSG00000187672	ELKS/RAB6-interacting/CAST family member 2	uc003dhq.1;uc003dhr.1;uc021wzo.1;uc003dht.1	26059;26059;26059;26059	0;0;0;0	Intron	NA	NA	NA	NA	NA	NA	NA	NA	NA	NA	NA	NA	EnhA17	NA	NA	NA	NA	NA	NA	NA	NA	NA
432	cg00300224	NA	0.734702346	0.977105795	0.71064663	CNKSR2	CNKSR2_Exon	chrX	21613155	21613156	50	-	Exon (uc004czw.3/22866, exon 16 of 21)	23	21392536	21660980	268445	1	22866	uc004czw.3	220570	ENSG00000149970	connector enhancer of kinase suppressor of Ras 2	uc004czw.3;uc011mjn.2;uc004czx.2;uc011mjo.2;uc004czy.3	22866;22866;22866;22866;22866	0;0;0;0;0	Exon	NA	NA	NA	NA	NA	NA	NA	NA	NA	NA	NA	NA	Quies3	NA	Cnksr2	Cnksr2_Exon	X	157866600	157866649	157866600	157866601	-
433	cg00300233	yes	0.944972158	0.993538925	0.945834067	CHTOP	CHTOP_Exon	chr1	153610800	153610801	50	-	Exon (uc009woi.2/26097, exon 3 of 3)	1	153606458	153618782	12325	1	26097	uc001fcm.2	4343	ENSG00000160679	chromatin target of PRMT1	uc009woi.2;uc009woj.2;uc001fcm.2;uc001fcn.2;uc021ozz.1;uc001fco.2;uc001fcj.3	26097;26097;26097;26097;26097;26097;6284	0;0;0;0;0;0;0	Exon	NA	NA	NA	NA	NA	NA	NA	NA	NA	NA	NA	NA	TxEnh4	NA	Chtop	Chtop_fiveUTR	3	90506231	90506280	90506231	90506232	+
434	cg00301020	yes	0.989273723	0.995247956	0.993912721	RASEF	RASEF_Intergenic_downstream	chr9	85510080	85510081	50	+	Distal Intergenic	9	85594500	85678043	83544	2	158158	uc004amo.2	167963	ENSG00000165105	RAS and EF-hand domain containing	NA	NA	NA	Intergenic_downstream	NA	NA	NA	NA	NA	NA	NA	NA	NA	NA	NA	NA	EnhA14	NA	Gm11488	Gm11488_Intergenic_downstream	4	73488837	73488886	73488885	73488886	+
435	cg00301226	yes	0.865629516	0.933801392	0.956074464	BCOR	BCOR_Intergenic_downstream	chrX	39854170	39854171	50	+	Distal Intergenic	23	39910499	39922324	11826	2	54880	uc010nhb.3	68154	ENSG00000183337	BCL6 corepressor	NA	NA	NA	Intergenic_downstream	NA	NA	NA	NA	NA	NA	NA	NA	NA	NA	NA	NA	Quies5	NA	Gm14512	Gm14512_Intergenic_downstream	X	11989524	11989573	11989572	11989573	+
436	cg00301801	NA	0.045460079	0.972591735	0.150048455	EBF1	EBF1_Intron	chr5	158202935	158202936	50	+	Intron (uc011ddw.2/1879, intron 8 of 13)	5	158122923	158526788	403866	2	1879	uc003lxl.5	323802	ENSG00000164330	EBF transcription factor 1	uc011ddw.2;uc003lxl.5;uc010jip.3;uc011ddx.3	1879;1879;1879;1879	0;0;0;0	Intron	NA	NA	NA	NA	NA	NA	NA	NA	NA	NA	NA	NA	EnhA2	NA	NA	NA	NA	NA	NA	NA	NA	NA
437	cg00304629	yes	0.903746837	0.887730101	0.874488495	SPRED2	SPRED2_fiveUTR	chr2	65659696	65659697	51	+	Promoter (<=1kb)	2	65537985	65659656	121672	2	200734	uc002sdr.4	0	ENSG00000198369	sprouty related EVH1 domain containing 2	uc002sdr.4;uc010fcx.1	200734;200734	0;0	fiveUTR	2	65659323	65659714	392	*	392	46	0.727040816	0.950353115	0.117346939	3.22E-35	CpGisland	TSS1	NA	Spred2	Spred2_fiveUTR	11	19924349	19924398	19924397	19924398	-
438	cg00304877	yes	0.959701813	0.993794412	0.320054587	LRMDA	LRMDA_Intron	chr10	77633146	77633147	51	-	Intron (uc001jxi.3/83938, intron 1 of 5)	10	77542519	78317126	774608	1	83938	uc001jxi.3	90627	ENSG00000148655	leucine rich melanocyte differentiation associated	uc001jxi.3	83938	0	Intron	NA	NA	NA	NA	NA	NA	NA	NA	NA	NA	NA	NA	Quies3	NA	Lrmda	Lrmda_Intron	14	22413039	22413088	22413087	22413088	+
439	cg00306239	yes	0.990965913	0.99337577	0.994897478	ZIC4	ZIC4_Intergenic_downstream	chr3	146956305	146956306	51	-	Distal Intergenic	3	147103835	147110217	6383	2	84107	uc021xfe.1	153912	ENSG00000174963	Zic family member 4	NA	NA	NA	Intergenic_downstream	NA	NA	NA	NA	NA	NA	NA	NA	NA	NA	NA	NA	Quies3	NA	Zic4	Zic4_Intron	9	91531459	91531508	91531459	91531460	-
440	cg00307913	yes	0.876517127	0.988505099	0.903922403	CDK5RAP3	CDK5RAP3_Intergenic_downstream	chr17	46065277	46065278	50	+	Distal Intergenic	17	46048322	46059152	10831	1	80279	uc031rda.1	16906	ENSG00000108465	CDK5 regulatory subunit associated protein 3	NA	NA	NA	Intergenic_downstream	NA	NA	NA	NA	NA	NA	NA	NA	NA	NA	NA	NA	EnhA19	NA	Cdk5rap3	Cdk5rap3_Intergenic_downstream	11	96902927	96902976	96902927	96902928	-
441	cg00308441	yes	0.919756752	0.944482863	0.873474154	ITGA5	ITGA5_fiveUTR	chr12	54813024	54813025	50	-	Promoter (<=1kb)	12	54789045	54813050	24006	2	3678	uc001sga.3	0	ENSG00000161638	integrin subunit alpha 5	uc001sga.3;uc010sow.1;uc009znp.1	3678;3678;3678	0;0;0	fiveUTR	12	54812703	54813120	418	*	418	37	0.71291866	0.704761905	0.088516746	1.19E-23	CpGisland	TSS1	NA	Itga5	Itga5_fiveUTR	15	103366568	103366617	103366568	103366569	+
442	cg00308763	yes	0.879801753	0.988500377	0.940678199	LOC100287792	LOC100287792_Exon	chr20	36306971	36306972	50	+	Exon (uc021wdh.1/100287792, exon 2 of 4)	20	36305312	36311636	6325	1	100287792	uc021wdh.1	1660	ENSG00000204117	uncharacterized LOC100287792	uc021wdh.1	100287792	0	Exon	NA	NA	NA	NA	NA	NA	NA	NA	NA	NA	NA	NA	ReprPC5	NA	Ctnnbl1	Ctnnbl1_Intergenic_upstream	2	157715895	157715944	157715895	157715896	+
443	cg00309259	NA	0.98473235	0.982948807	0.978200338	UBR5	UBR5_Intron	chr8	103315127	103315128	51	+	Intron (uc003ykr.2/51366, intron 22 of 58)	8	103264502	103424917	160416	2	51366	uc003ykr.2	109790	ENSG00000104517	ubiquitin protein ligase E3 component n-recognin 5	uc003ykr.2;uc003yks.2	51366;51366	0;0	Intron	NA	NA	NA	NA	NA	NA	NA	NA	NA	NA	NA	NA	TxEx2	NA	NA	NA	NA	NA	NA	NA	NA	NA
444	cg00309562	yes	0.995834661	0.997470261	0.990481525	PBX3	PBX3_threeUTR	chr9	128725303	128725304	50	-	3' UTR	9	128509617	128729655	220039	1	5090	uc004bqb.3	215688	ENSG00000167081	PBX homeobox 3	uc004bqb.3;uc004bqc.3;uc004bqd.3;uc011lzw.2;uc011lzx.2;uc004bqe.3	5090;5090;5090;5090;5090;5090	0;0;0;0;0;0	threeUTR	NA	NA	NA	NA	NA	NA	NA	NA	NA	NA	NA	NA	Tx7	NA	Pbx3	Pbx3_threeUTR	2	34175893	34175942	34175941	34175942	-
445	cg00309578	NA	-0.101993029	0.996465886	-0.082008508	RUNDC3B	RUNDC3B_Exon	chr7	87436798	87436799	50	+	Exon (uc011khd.1/154661, exon 9 of 10)	7	87257729	87445577	187849	1	154661	uc011khd.1	179070	ENSG00000105784	RUN domain containing 3B	uc011khd.1;uc003ujb.3;uc003ujc.3;uc011khe.2;uc003ujd.3	154661;154661;154661;154661;154661	0;0;0;0;0	Exon	NA	NA	NA	NA	NA	NA	NA	NA	NA	NA	NA	NA	EnhWk4	NA	NA	NA	NA	NA	NA	NA	NA	NA
446	cg00310182	yes	0.950479148	0.975504829	0.928107904	MIR3659	MIR3659_Intergenic_downstream	chr1	38600114	38600115	50	+	Distal Intergenic	1	38554903	38555001	99	1	100500801	uc021olo.1	45212	ENSG00000265596	microRNA 3659	NA	NA	NA	Intergenic_downstream	1	38600112	38600273	162	*	162	18	0.672839506	0.981818182	0.111111111	1.35E-13	CpGisland	BivProm3	NA	Pou3f1	Pou3f1_Intron	4	124575465	124575514	124575465	124575466	+
447	cg00310215	yes	0.905214651	0.900626679	0.840231826	SALL1	SALL1_Promoter	chr16	51185346	51185347	50	-	Promoter (<=1kb)	16	51169886	51185183	15298	2	6299	uc021tie.1	-214	ENSG00000103449	spalt like transcription factor 1	uc021tid.1;uc021tie.1;uc010cbv.3;uc021tif.1	6299;6299;6299;6299	0;0;0;0	Promoter	NA	NA	NA	NA	NA	NA	NA	NA	NA	NA	NA	NA	TSS2	NA	Sall1	Sall1_Intron	8	89042618	89042667	89042618	89042619	-
448	cg00311846	yes	0.938014574	0.945762856	0.938242579	DGKI	DGKI_fiveUTR	chr7	137531561	137531562	51	+	Promoter (<=1kb)	7	137074385	137531609	457225	2	9162	uc003vtt.3	48	ENSG00000157680	diacylglycerol kinase iota	uc003vtt.3;uc003vtu.3	9162;9162	0;0	fiveUTR	7	137531068	137532014	947	*	947	110	0.744456177	0.839092681	0.116156283	8.68E-83	CpGisland	TSS2	NA	Dgki	Dgki_fiveUTR	6	37299901	37299950	37299901	37299902	+
449	cg00311934	yes	0.97835113	0.993976845	0.967499991	ODF2	ODF2_Exon	chr9	131260722	131260723	50	+	Exon (uc004bvb.3/4957, exon 21 of 23)	9	131218285	131263571	45287	1	4957	uc004bvb.3	42439	ENSG00000136811	outer dense fiber of sperm tails 2	uc011maz.2;uc004bva.3;uc011mbc.2;uc022boj.1;uc004bvb.3;uc004bvc.3;uc011mbd.2;uc011mbe.2;uc011mbf.2;uc004bvd.4;uc004bve.3;uc004bvh.3	4957;4957;4957;4957;4957;4957;4957;4957;4957;4957;4957;4957	0;0;0;0;0;0;0;0;0;0;0;0	Exon	NA	NA	NA	NA	NA	NA	NA	NA	NA	NA	NA	NA	TxEx3	NA	Odf2	Odf2_Exon	2	29925970	29926019	29925970	29925971	+
450	cg00312241	yes	0.987386515	0.993810005	0.972259389	NME6	NME6_Exon	chr3	48336233	48336234	51	+	Exon (uc003cso.3/10201, exon 6 of 6)	3	48335589	48342886	7298	2	10201	uc003csp.4	6653	ENSG00000172113	NME/NM23 nucleoside diphosphate kinase 6	uc003cso.3;uc010hju.4;uc011bbh.2;uc003csp.4;uc011bbi.2;uc031rzj.1	10201;10201;10201;10201;10201;10201	0;0;0;0;0;6653	Exon	NA	NA	NA	NA	NA	NA	NA	NA	NA	NA	NA	NA	TxEx2	NA	Nme6	Nme6_threeUTR	9	109842463	109842512	109842511	109842512	+
451	cg00314427	yes	0.879435853	0.952458283	0.885518624	ERCC1	ERCC1_threeUTR	chr19	45976120	45976121	50	+	3' UTR	19	45910591	45982086	71496	2	2067	uc002pbu.2	5966	ENSG00000012061	ERCC excision repair 1, endonuclease non-catalytic subunit	uc002pbu.2;uc002pbw.3;uc010eka.1;uc010ekb.1;uc010ekc.2;uc010ekd.1;uc002pbx.4;uc002pby.4;uc010eke.3;uc010ekf.3;uc010ekg.3	2067;2354;2354;2354;2354;2354;2354;2354;2354;2354;2354	0;0;0;0;0;0;0;0;0;0;0	threeUTR	19	45976120	45976262	143	*	143	16	0.657342657	1.191666667	0.111888112	3.53E-12	CpGisland	BivProm4	NA	Fosb	Fosb_threeUTR	7	19304990	19305039	19304990	19304991	-
452	cg00315292	yes	0.837275389	0.850383904	0.829139315	IRX4	IRX4_Intergenic_downstream	chr5	1875043	1875044	51	+	Downstream (2-3kb)	5	1877541	1882861	5321	2	50805	uc011cmf.2	7818	ENSG00000113430	iroquois homeobox 4	uc011cmf.2;uc003jcz.2;uc031sio.1;uc031sip.1;uc031siq.1;uc031sir.1	50805;50805;50805;50805;50805;50805	7818;7837;0;0;0;0	Intergenic_downstream	5	1875013	1875108	96	*	96	10	0.583333333	1.22605364	0.104166667	2.05E-07	CpGisland	ReprPC1	NA	Irx4	Irx4_Intergenic_downstream	13	73272093	73272142	73272141	73272142	-
453	cg00316483	yes	0.898967847	0.905324917	0.890107573	MAX	MAX_Exon	chr14	65569036	65569037	51	+	Promoter (<=1kb)	14	65472819	65569262	96444	2	4149	uc001xic.2	226	ENSG00000125952	MYC associated factor X	uc001xic.2;uc031qpa.1;uc001xie.2;uc001xif.2;uc001xig.2;uc001xih.2;uc031qpb.1;uc001xij.2;uc001xii.2;uc001xik.4;uc031qpc.1;uc031qpd.1	4149;4149;4149;4149;4149;4149;4149;4149;4149;4149;4149;4149	0;0;0;0;0;0;0;0;0;0;0;0	Exon	14	65568455	65569095	641	*	641	60	0.719188768	0.72675737	0.093603744	1.98E-39	CpGisland	PromF4	NA	Max	Max_fiveUTR	12	76962004	76962053	76962004	76962005	-
454	cg00317287	yes	0.967530464	0.98802147	0.976157537	GRB14	GRB14_Intergenic_downstream	chr2	165090754	165090755	50	+	Distal Intergenic	2	165349323	165425017	75695	2	2888	uc010zcv.2	334213	ENSG00000115290	growth factor receptor bound protein 14	NA	NA	NA	Intergenic_downstream	NA	NA	NA	NA	NA	NA	NA	NA	NA	NA	NA	NA	GapArtf1	NA	Gm13576	Gm13576_Intergenic_upstream	2	64653430	64653479	64653430	64653431	+
455	cg00318947	NA	-0.063546192	0.994449956	0.213658893	HOXA3	HOXA3_Intron	chr7	27154914	27154915	50	+	Intron (uc011jzl.2/3200, intron 1 of 2)	7	27145809	27159214	13406	2	3200	uc011jzl.2	4300	ENSG00000105997	homeobox A3	uc011jzl.2;uc003syk.3	3200;3200	0;0	Intron	NA	NA	NA	NA	NA	NA	NA	NA	NA	NA	NA	NA	BivProm4	NA	NA	NA	NA	NA	NA	NA	NA	NA
456	cg00319727	yes	0.948742351	0.981148431	0.872012228	ATXN7L1	ATXN7L1_Intron	chr7	105279835	105279836	50	+	Intron (uc003vdf.2/222255, intron 4 of 9)	7	105245221	105319609	74389	2	222255	uc003vdf.2	39724	ENSG00000146776	ataxin 7 like 1	uc003vdf.2;uc003vde.2;uc003vdh.4;uc011klq.1;uc011klr.1	222255;222255;222255;222255;222255	0;0;0;0;38585	Intron	NA	NA	NA	NA	NA	NA	NA	NA	NA	NA	NA	NA	EnhA19	NA	Atxn7l1	Atxn7l1_Intron	12	33345023	33345072	33345071	33345072	+
457	cg00320782	yes	0.985091143	0.984282987	0.982279959	TLE4	TLE4_Intergenic_upstream	chr9	81871606	81871607	50	+	Distal Intergenic	9	82186878	82341656	154779	1	7091	uc004alc.3	-315222	ENSG00000106829	TLE family member 4, transcriptional corepressor	NA	NA	NA	Intergenic_upstream	NA	NA	NA	NA	NA	NA	NA	NA	NA	NA	NA	NA	BivProm4	NA	Gm5513	Gm5513_Intergenic_downstream	19	14891115	14891164	14891163	14891164	-
458	cg00321644	yes	0.995101446	0.996966979	0.990835308	WNK1	WNK1_Exon	chr12	977110	977111	50	+	Exon (uc021qss.1/65125, exon 9 of 28)	12	862089	1020618	158530	1	65125	uc001qio.4	114972	ENSG00000060237	WNK lysine deficient protein kinase 1	uc001qio.4;uc001qip.4;uc021qss.1;uc021qst.1;uc031qfk.1;uc001qir.4	65125;65125;65125;65125;65125;65125	0;0;0;0;0;0	Exon	NA	NA	NA	NA	NA	NA	NA	NA	NA	NA	NA	NA	TxEx2	NA	Wnk1	Wnk1_Exon	6	119963553	119963602	119963553	119963554	-
459	cg00323008	yes	0.969299254	0.97138757	0.983195875	APBB1	APBB1_fiveUTR	chr11	6422898	6422899	51	-	Promoter (<=1kb)	11	6417008	6422918	5911	2	322	uc010rab.2	0	ENSG00000166313	amyloid beta precursor protein binding family B member 1	uc031pyt.1;uc001mdd.4;uc001mde.3;uc009yfb.3;uc010rag.2;uc001mdb.2;uc031pyu.1;uc001mdc.1;uc010rab.2;uc031pyv.1;uc010rah.2;uc010rad.2;uc009yey.3;uc009yfa.3	322;322;322;322;322;322;322;322;322;322;322;322;322;322	0;0;0;0;0;0;0;0;0;0;0;0;3215;3215	fiveUTR	NA	NA	NA	NA	NA	NA	NA	NA	NA	NA	NA	NA	TxEnh6	NA	Apbb1	Apbb1_fiveUTR	7	105565579	105565628	105565627	105565628	-
460	cg00323590	yes	0.981521075	0.991831131	0.989137623	FOXP1	FOXP1_threeUTR	chr3	71021228	71021229	50	+	3' UTR	3	71003865	71633140	629276	2	27086	uc003dop.3	611861	ENSG00000114861	forkhead box P1	uc003doi.3;uc003doj.3;uc003dok.3;uc003dol.3;uc003dom.3;uc003don.3;uc021xan.1;uc003doo.3;uc003dop.3;uc021xao.1;uc003doq.1;uc003dor.1	27086;27086;27086;27086;27086;27086;27086;27086;27086;27086;27086;27086	0;0;0;0;0;0;0;0;0;0;0;0	threeUTR	NA	NA	NA	NA	NA	NA	NA	NA	NA	NA	NA	NA	TxEx3	NA	Foxp1	Foxp1_threeUTR	6	98941013	98941062	98941061	98941062	-
461	cg00323965	yes	0.927768058	0.990654726	0.935147922	ZEB2	ZEB2_fiveUTR	chr2	145277807	145277808	50	+	Promoter (<=1kb)	2	145141942	145277958	136017	2	9839	uc002tvu.3	101	ENSG00000169554	zinc finger E-box binding homeobox 2	uc031rpn.1;uc002tvu.3;uc002tvv.3;uc010zbm.2;uc010fnp.3;uc010fnq.1;uc002tvw.3;uc002tvx.1;uc002tvy.3;uc002twa.3;uc031rpm.1	100303491;9839;9839;9839;9839;9839;9839;9839;9839;9839;9839	0;0;0;0;0;0;0;0;0;0;0	fiveUTR	NA	NA	NA	NA	NA	NA	NA	NA	NA	NA	NA	NA	TSS1	NA	Zeb2	Zeb2_fiveUTR	2	45113124	45113173	45113124	45113125	-
462	cg00324097	NA	-0.132576423	0.98333065	0.232724526	SEPTIN9	SEPTIN9_Intron	chr17	75446549	75446550	51	+	Intron (uc002jts.4/10801, intron 3 of 11)	17	75277492	75496678	219187	1	10801	uc002jts.4	169007	ENSG00000184640	septin 9	uc002jts.4;uc010wtk.2;uc002jtt.4;uc002jtu.4;uc002jtv.3;uc002jtw.3;uc002jtx.1;uc010wtl.2;uc002jty.4;uc010wtm.2;uc010wtn.2	10801;10801;10801;10801;10801;10801;10801;10801;10801;10801;10801	0;0;0;0;0;0;0;0;-64;-777;-3526	Intron	NA	NA	NA	NA	NA	NA	NA	NA	NA	NA	NA	NA	PromF2	NA	NA	NA	NA	NA	NA	NA	NA	NA
463	cg00324161	NA	-0.360418543	0.993082732	0.952052567	KCNAB1	KCNAB1_fiveUTR	chr3	156009680	156009681	51	+	5' UTR	3	155838337	156256927	418591	1	7881	uc003far.2	171293	ENSG00000169282	potassium voltage-gated channel subfamily A member regulatory beta subunit 1	uc003far.2;uc011bon.1;uc003fas.2;uc003fat.2;uc010hvt.1	7881;7881;7881;7881;7881	0;0;0;0;0	fiveUTR	NA	NA	NA	NA	NA	NA	NA	NA	NA	NA	NA	NA	BivProm1	NA	NA	NA	NA	NA	NA	NA	NA	NA
464	cg00324422	yes	0.986618037	0.991798771	0.991676599	FIGN	FIGN_Intergenic_downstream	chr2	164458194	164458195	50	+	Distal Intergenic	2	164464118	164592513	128396	2	55137	uc002uck.1	134269	ENSG00000182263	fidgetin, microtubule severing factor	NA	NA	NA	Intergenic_downstream	NA	NA	NA	NA	NA	NA	NA	NA	NA	NA	NA	NA	EnhA17	NA	Fign	Fign_Intergenic_downstream	2	63970491	63970540	63970491	63970492	+
465	cg00324754	NA	0.023831037	0.994595508	0.992027498	ZFHX4	ZFHX4_Intergenic_upstream	chr8	77491652	77491653	50	-	Distal Intergenic	8	77593515	77779521	186007	1	79776	uc003yau.2	-101862	ENSG00000091656	zinc finger homeobox 4	NA	NA	NA	Intergenic_upstream	NA	NA	NA	NA	NA	NA	NA	NA	NA	NA	NA	NA	EnhWk1	NA	NA	NA	NA	NA	NA	NA	NA	NA
466	cg00324991	yes	0.965003814	0.991140643	0.91620062	FEZF2	FEZF2_Intergenic_downstream	chr3	62351587	62351588	50	-	Distal Intergenic	3	62355347	62358750	3404	2	55079	uc003dlh.2	7212	ENSG00000153266	FEZ family zinc finger 2	uc003dlh.2;uc003dli.2	55079;55079	0;0	Intergenic_downstream	NA	NA	NA	NA	NA	NA	NA	NA	NA	NA	NA	NA	ReprPC1	NA	Fezf2	Fezf2_Intergenic_downstream	14	12338266	12338315	12338314	12338315	-
467	cg00325115	yes	0.978609246	0.993518345	0.724184827	FAT3	FAT3_Exon	chr11	92539627	92539628	51	+	Exon (uc001pdj.4/120114, exon 11 of 25)	11	92085262	92629635	544374	1	120114	uc001pdj.4	454315	ENSG00000165323	FAT atypical cadherin 3	uc001pdj.4	120114	0	Exon	NA	NA	NA	NA	NA	NA	NA	NA	NA	NA	NA	NA	TxWk1	NA	Fat3	Fat3_Exon	9	15990501	15990550	15990549	15990550	+
468	cg00325217	yes	0.991720635	0.991588191	0.992801432	GALNT5	GALNT5_Intergenic_upstream	chr2	158038964	158038965	50	-	Distal Intergenic	2	158114340	158167913	53574	1	11227	uc010zci.2	-75425	ENSG00000136542	polypeptide N-acetylgalactosaminyltransferase 5	NA	NA	NA	Intergenic_upstream	NA	NA	NA	NA	NA	NA	NA	NA	NA	NA	NA	NA	Acet6	Unknown?	Galnt5	Galnt5_Intergenic_upstream	2	57907021	57907070	57907069	57907070	+
469	cg00325478	NA	-0.80332169	0.897970861	-0.177294933	CDH22	CDH22_Promoter	chr20	44941265	44941266	50	+	Promoter (4-5kb)	20	44802372	44937137	134766	2	64405	uc010ghk.2	-4079	ENSG00000149654	cadherin 22	uc010ghk.2	64405	0	Promoter	20	44941158	44941430	273	*	273	28	0.684981685	0.877410468	0.102564103	6.96E-20	CpGisland	BivProm2	Low_complexity	NA	NA	NA	NA	NA	NA	NA	NA
470	cg00325725	yes	0.981594201	0.995041155	0.990571102	INSC	INSC_Intergenic_downstream	chr11	15587685	15587686	50	+	Distal Intergenic	11	15170648	15268756	98109	1	387755	uc010rcs.3	416987	ENSG00000188487	INSC spindle orientation adaptor protein	NA	NA	NA	Intergenic_downstream	NA	NA	NA	NA	NA	NA	NA	NA	NA	NA	NA	NA	HET2	NA	Rpl19-ps10	Rpl19-ps10_Intergenic_upstream	7	115132106	115132155	115132106	115132107	-
471	cg00328865	NA	-0.293283503	0.952409767	-0.242975649	ZNF513	ZNF513_Exon	chr2	27601877	27601878	51	+	Exon (uc002rkj.3/130557, exon 2 of 3)	2	27600098	27603611	3514	2	130557	uc002rkk.3	1734	ENSG00000163795	zinc finger protein 513	uc002rkj.3;uc002rkk.3;uc002rkl.4;uc002rkg.2;uc002rkh.2;uc002rki.2;uc010eza.2;uc010ylj.2;uc010ylk.2;uc010yll.2;uc010ylm.2;uc010yln.2;uc010ylo.2;uc010ylp.2;uc010ylq.2	130557;130557;5496;9784;9784;9784;9784;9784;9784;9784;9784;9784;9784;9784;9784	0;0;0;0;0;0;0;0;0;0;0;0;0;0;0	Exon	NA	NA	NA	NA	NA	NA	NA	NA	NA	NA	NA	NA	TxEx4	NA	NA	NA	NA	NA	NA	NA	NA	NA
472	cg00330845	yes	0.991383446	0.995544526	0.991330905	LOC284788	LOC284788_Intron	chr20	22384775	22384776	50	+	Intron (uc010zsn.1/284788, intron 2 of 3)	20	22380971	22401281	20311	2	284788	uc010zsn.1	16506	ENSG00000204684	uncharacterized LOC284788	uc010zsn.1;uc010zso.1	284788;284788	0;0	Intron	NA	NA	NA	NA	NA	NA	NA	NA	NA	NA	NA	NA	BivProm4	NA	Foxa2	Foxa2_Intergenic_downstream	2	147876733	147876782	147876733	147876734	-
473	cg00331096	yes	0.937100624	0.943356303	0.920976616	FOXA2	FOXA2_fiveUTR	chr20	22564947	22564948	50	+	Promoter (<=1kb)	20	22561642	22565101	3460	2	3170	uc002wsm.3	154	ENSG00000125798	forkhead box A2	uc002wsm.3;uc002wsn.3	3170;3170	0;0	fiveUTR	NA	NA	NA	NA	NA	NA	NA	NA	NA	NA	NA	NA	BivProm2	NA	Foxa2	Foxa2_fiveUTR	2	148045896	148045945	148045944	148045945	-
474	cg00331190	NA	0.798484673	0.886363467	-0.892161379	MEG3	MEG3_Promoter	chr14	101292349	101292350	50	+	Promoter (<=1kb)	14	101292445	101320642	28198	1	55384	uc021sbw.2	-96	ENSG00000214548	maternally expressed 3	uc021sbw.2;uc001yhw.3;uc001yhy.3;uc001yhz.3;uc001yib.3;uc001yic.3;uc001yie.3;uc010avz.2;uc010txb.2;uc010txc.2;uc010txd.2;uc010txe.2;uc010txf.2;uc010txg.2;uc010txh.2;uc021sbx.1	55384;55384;55384;55384;55384;55384;55384;55384;55384;55384;55384;55384;55384;55384;55384;55384	0;0;0;0;0;0;0;0;0;0;0;0;0;0;0;-4593	Promoter	NA	NA	NA	NA	NA	NA	NA	NA	NA	NA	NA	NA	BivProm4	NA	NA	NA	NA	NA	NA	NA	NA	NA
475	cg00331900	NA	0.772879664	0.949195469	0.747247222	NAA25	NAA25_fiveUTR	chr12	112546537	112546538	51	+	Promoter (<=1kb)	12	112464493	112546635	82143	2	80018	uc001ttm.3	98	ENSG00000111300	N(alpha)-acetyltransferase 25, NatB auxiliary subunit	uc001ttm.3;uc001ttn.4;uc009zvz.2;uc009zwa.2	80018;80018;80018;80018	0;0;0;0	fiveUTR	12	112546352	112546750	399	*	399	51	0.701754386	1.043538462	0.127819549	4.12E-41	CpGisland	PromF4	NA	Naa25	Naa25_fiveUTR	5	121397996	121398045	121398044	121398045	-
476	cg00332221	yes	0.877581015	0.93992304	0.889169635	PDE2A	PDE2A_Exon	chr11	72288540	72288541	50	-	Exon (uc001osn.3/5138, exon 21 of 21)	11	72287184	72353504	66321	2	5138	uc001osn.3	64913	ENSG00000186642	phosphodiesterase 2A	uc001osn.3;uc001oso.3;uc010rra.2;uc010rrb.2;uc010rrc.2;uc010rrd.2	5138;5138;5138;5138;5138;5138	0;0;0;0;0;0	Exon	NA	NA	NA	NA	NA	NA	NA	NA	NA	NA	NA	NA	TxWk2	NA	Gm45837	Gm45837_threeUTR	7	101511505	101511554	101511553	101511554	+
477	cg00332561	yes	0.97713198	0.99421489	0.145035044	ZEB2	ZEB2_Intergenic_upstream	chr2	145339081	145339082	51	-	Distal Intergenic	2	145141942	145277958	136017	2	9839	uc002tvu.3	-61173	ENSG00000169554	zinc finger E-box binding homeobox 2	NA	NA	NA	Intergenic_upstream	NA	NA	NA	NA	NA	NA	NA	NA	NA	NA	NA	NA	EnhA10	NA	Zeb2	Zeb2_Intergenic_upstream	2	45170586	45170635	45170634	45170635	+
478	cg00334236	yes	0.967681863	0.98501452	0.973913875	FGFR2	FGFR2_fiveUTR	chr10	123276957	123276958	50	-	5' UTR	10	123237844	123357972	120129	2	2263	uc001lfn.5	81016	ENSG00000066468	fibroblast growth factor receptor 2	uc001lfg.4;uc021pzv.1;uc031pxk.1;uc021pzw.1;uc021pzx.1;uc001lfn.5;uc010qtl.2;uc010qtm.2;uc021pzy.1;uc021pzz.1;uc021qaa.1;uc021qab.1;uc021qac.1;uc010qtn.2;uc010qto.2;uc001lfo.1;uc010qtp.2	2263;2263;2263;2263;2263;2263;2263;2263;2263;2263;2263;2263;2263;2263;2263;2263;2263	0;0;0;0;0;0;0;0;0;0;0;0;0;0;0;0;0	fiveUTR	NA	NA	NA	NA	NA	NA	NA	NA	NA	NA	NA	NA	Tx8	NA	Fgfr2	Fgfr2_Exon	7	130198495	130198544	130198543	130198544	-
479	cg00335286	NA	-0.061163655	0.998354264	-0.388979283	MC2R	MC2R_Promoter	chr18	13916355	13916356	51	-	Promoter (<=1kb)	18	13882043	13915535	33493	2	4158	uc002ksp.1	-870	ENSG00000185231	melanocortin 2 receptor	uc002ksp.1	4158	-820	Promoter	NA	NA	NA	NA	NA	NA	NA	NA	NA	NA	NA	NA	EnhWk3	NA	NA	NA	NA	NA	NA	NA	NA	NA
480	cg00338702	NA	-0.320489714	0.962128089	0.142072303	CHFR	CHFR_Promoter	chr12	133463694	133463695	51	-	Promoter (<=1kb)	12	133416938	133464204	47267	2	55743	uc001uld.2	460	ENSG00000072609	checkpoint with forkhead and ring finger domains	uc001uld.2;uc001ule.2;uc001ulf.2;uc010tbs.1;uc010tbt.1	55743;55743;55743;55743;55743	0;0;0;0;0	Promoter	12	133463679	133464690	1012	*	1012	120	0.714426877	0.932575641	0.118577075	1.89E-91	CpGisland	PromF4	NA	NA	NA	NA	NA	NA	NA	NA	NA
481	cg00339654	yes	0.926850092	0.896292318	0.943151528	TLX1	TLX1_Promoter	chr10	102891881	102891882	51	-	Promoter (<=1kb)	10	102891061	102897546	6486	1	3195	uc001ksw.3	820	ENSG00000107807	T cell leukemia homeobox 1	uc001ksv.3;uc001ksw.3;uc021pxd.1	100038246;3195;3195	0;0;0	Promoter	10	102891874	102891968	95	*	95	14	0.810526316	0.932678822	0.147368421	1.65E-12	CpGisland	BivProm2	Low_complexity	Tlx1	Tlx1_fiveUTR	19	45151459	45151508	45151507	45151508	+
482	cg00339708	NA	0.780984184	0.855947347	0.823662505	NR2F1	NR2F1_Exon	chr5	92921068	92921069	50	-	Exon (uc003kkj.3/7025, exon 1 of 3)	5	92919043	92929786	10744	1	7025	uc003kkj.3	2026	ENSG00000175745	nuclear receptor subfamily 2 group F member 1	uc011cue.1;uc003kkf.2;uc003kkg.2;uc010jbb.1;uc010jbc.2;uc003kkh.2;uc003kki.2;uc003kkj.3;uc021ybj.1;uc021ybk.1	441094;441094;441094;441094;441094;441094;441094;7025;7025;7025	0;0;0;0;0;0;0;0;0;0	Exon	5	92920754	92921187	434	*	434	50	0.707373272	0.921209034	0.115207373	8.62E-38	CpGisland	PromF5	NA	Nr2f1	Nr2f1_Exon	13	78198195	78198244	78198243	78198244	-
483	cg00340124	yes	0.925131145	0.993857327	0.856122998	OTX2-AS1	OTX2-AS1_Intergenic_downstream	chr14	57476363	57476364	50	-	Distal Intergenic	14	57279901	57397550	117650	1	100309464	uc001xcr.3	196513	ENSG00000248550	OTX2 antisense RNA 1 (head to head)	NA	NA	NA	Intergenic_downstream	NA	NA	NA	NA	NA	NA	NA	NA	NA	NA	NA	NA	EnhA18	NA	Gm49155	Gm49155_Intron	14	48854668	48854717	48854668	48854669	+
484	cg00343067	NA	0.913709862	0.989912774	0.979373504	RAB28	RAB28_Intergenic_downstream	chr4	12899828	12899829	50	-	Distal Intergenic	4	13369347	13485989	116643	2	9364	uc011bwz.1	586210	ENSG00000157869	RAB28, member RAS oncogene family	NA	NA	NA	Intergenic_downstream	NA	NA	NA	NA	NA	NA	NA	NA	NA	NA	NA	NA	EnhWk4	NA	NA	NA	NA	NA	NA	NA	NA	NA
485	cg00343092	NA	0.315159322	0.894582053	0.42614904	TSPO	TSPO_fiveUTR	chr22	43547974	43547975	51	+	Promoter (<=1kb)	22	43547939	43559248	11310	1	706	uc031rxw.1	0	ENSG00000100300	translocator protein	uc003bdn.4;uc003bdo.4;uc031rxw.1;uc031rxx.1	706;706;706;706	0;0;0;0	fiveUTR	22	43547590	43547975	386	*	386	40	0.735751295	0.778225806	0.103626943	2.33E-28	CpGisland	PromF3	NA	NA	NA	NA	NA	NA	NA	NA	NA
486	cg00343217	NA	0.78575535	0.896049041	0.760429745	ARIH1	ARIH1_Exon	chr15	72767332	72767333	50	+	Promoter (<=1kb)	15	72766667	72878896	112230	1	25820	uc002aut.4	616	ENSG00000166233	ariadne RBR E3 ubiquitin protein ligase 1	uc002aut.4	25820	0	Exon	15	72766373	72767693	1321	*	1321	153	0.711582135	0.925853989	0.115821347	1.25E-114	CpGisland	PromF4	NA	Arih1	Arih1_Exon	9	59486001	59486050	59486001	59486002	+
487	cg00345769	yes	0.952456436	0.997654438	0.095121172	TMEM59	TMEM59_Exon	chr1	54509066	54509067	50	-	Exon (uc001cwn.3/9528, exon 1 of 5)	1	54497349	54519111	21763	2	9528	uc001cwp.3	9994	ENSG00000116209	transmembrane protein 59	uc001cwn.3;uc001cwo.3;uc001cwp.3;uc001cwq.3	9528;9528;9528;9528	0;0;0;0	Exon	NA	NA	NA	NA	NA	NA	NA	NA	NA	NA	NA	NA	Tx7	NA	Tmem59	Tmem59_threeUTR	4	107190618	107190667	107190666	107190667	+
488	cg00345983	yes	0.993526141	0.977410014	0.997354831	ABI2	ABI2_fiveUTR	chr2	204259424	204259425	50	+	5' UTR	2	204193003	204296892	103890	1	10152	uc002uzz.3	66423	ENSG00000138443	abl interactor 2	uc010zig.1;uc002uzz.3;uc002vaa.3;uc010zih.2;uc010zii.2;uc010zij.2;uc002vab.3;uc010zik.2;uc010zil.2;uc010zim.2;uc002vac.3;uc010zin.2	10152;10152;10152;10152;10152;10152;10152;10152;10152;10152;10152;10152	0;0;0;0;0;0;0;0;0;0;0;0	fiveUTR	NA	NA	NA	NA	NA	NA	NA	NA	NA	NA	NA	NA	TxEx3	NA	Abi2	Abi2_Exon	1	60447261	60447310	60447261	60447262	+
489	cg00347775	NA	0.559721266	0.958110889	-0.778428525	MPPED1	MPPED1_Intron	chr22	43829831	43829832	51	+	Intron (uc011apv.2/758, intron 2 of 6)	22	43808020	43902800	94781	1	758	uc011apv.2	21761	ENSG00000186732	metallophosphoesterase domain containing 1	uc011apv.2;uc011apw.2;uc011apx.2;uc011apy.2;uc011apz.2	758;758;758;758;758	0;0;0;0;0	Intron	NA	NA	NA	NA	NA	NA	NA	NA	NA	NA	NA	NA	ReprPC5	NA	NA	NA	NA	NA	NA	NA	NA	NA
490	cg00349017	yes	0.969528512	0.995101301	0.973612526	SNX2	SNX2_Exon	chr5	122152575	122152576	50	+	Exon (uc003kte.4/6643, exon 9 of 15)	5	122110691	122170234	59544	1	6643	uc003kte.4	41885	ENSG00000205302	sorting nexin 2	uc003kte.4;uc011cwn.3	6643;6643	0;0	Exon	NA	NA	NA	NA	NA	NA	NA	NA	NA	NA	NA	NA	Tx8	NA	Snx2	Snx2_Exon	18	53210295	53210344	53210295	53210296	+
491	cg00349375	yes	0.992746595	0.960324596	0.97815135	ZBTB20	ZBTB20_Intron	chr3	114172836	114172837	50	+	Intron (uc003ebj.3/26137, intron 2 of 5)	3	114056947	114866127	809181	2	26137	uc003ebn.3	693240	ENSG00000181722	zinc finger and BTB domain containing 20	uc003ebj.3;uc010hqp.3;uc003ebk.3;uc003ebl.3;uc003ebm.3;uc003ebn.3	26137;26137;26137;26137;26137;26137	0;0;0;0;0;0	Intron	NA	NA	NA	NA	NA	NA	NA	NA	NA	NA	NA	NA	TSS2	NA	Zbtb20	Zbtb20_Intron	16	43504321	43504370	43504369	43504370	+
492	cg00350004	yes	0.976563338	0.99174178	0.85640566	MIAT	MIAT_Intergenic_downstream	chr22	27571326	27571327	50	+	Distal Intergenic	22	27053446	27072440	18995	1	440823	uc003add.2	517831	ENSG00000225783	myocardial infarction associated transcript	NA	NA	NA	Intergenic_downstream	NA	NA	NA	NA	NA	NA	NA	NA	NA	NA	NA	NA	EnhA18	NA	Gm26897	Gm26897_Intergenic_downstream	5	111836785	111836834	111836833	111836834	-
493	cg00350220	yes	0.928466477	0.997234666	0.725566166	DRP2	DRP2_Exon	chrX	100509468	100509469	51	-	Exon (uc004egz.2/1821, exon 18 of 24)	23	100474933	100519485	44553	1	1821	uc004egz.2	34535	ENSG00000102385	dystrophin related protein 2	uc004egz.2;uc011mrh.1	1821;1821	0;0	Exon	NA	NA	NA	NA	NA	NA	NA	NA	NA	NA	NA	NA	TxWk2	NA	Drp2	Drp2_Exon	X	134446221	134446270	134446269	134446270	+
494	cg00350702.1	NA	-0.809371443	0.846615656	0.843863834	ERGIC3	ERGIC3_Exon	chr20	34129927	34129928	51	-	Promoter (<=1kb)	20	34129778	34133155	3378	1	51614	uc002xcq.1	149	ENSG00000125991	ERGIC and golgi 3	uc002xcq.1;uc002xcr.1;uc010zvg.2;uc002xcs.3;uc002xct.3	51614;51614;51614;51614;51614	0;0;0;0;0	Exon	20	34129538	34130056	519	*	519	46	0.672447013	0.793947456	0.088631985	2.85E-29	CpGisland	PromF4	NA	NA	NA	NA	NA	NA	NA	NA	NA
495	cg00350702.2	NA	-0.682460683	0.847473395	0.853021872	ERGIC3	ERGIC3_Exon	chr20	34129927	34129928	51	-	Promoter (<=1kb)	20	34129778	34133155	3378	1	51614	uc002xcq.1	149	ENSG00000125991	ERGIC and golgi 3	uc002xcq.1;uc002xcr.1;uc010zvg.2;uc002xcs.3;uc002xct.3	51614;51614;51614;51614;51614	0;0;0;0;0	Exon	20	34129538	34130056	519	*	519	46	0.672447013	0.793947456	0.088631985	2.85E-29	CpGisland	PromF4	NA	NA	NA	NA	NA	NA	NA	NA	NA
496	cg00351264	yes	0.926788029	0.995138685	0.940056174	PAX5	PAX5_Intron	chr9	36940226	36940227	50	-	Intron (uc011lpt.1/5079, intron 2 of 6)	9	36838531	37034476	195946	2	5079	uc003zzo.1	94200	ENSG00000196092	paired box 5	uc011lpt.1;uc011lpu.1;uc011lpv.1;uc003zzo.1;uc010mlo.1;uc010mlp.1;uc010mlq.1;uc010mlr.1;uc010mls.1;uc011lpw.1;uc011lpx.1;uc011lpy.1;uc011lpz.1;uc011lqa.1;uc011lqb.1;uc011lqc.1	5079;5079;5079;5079;5079;5079;5079;5079;5079;5079;5079;5079;5079;5079;5079;5079	0;0;0;0;0;0;0;0;0;0;0;0;0;0;0;0	Intron	NA	NA	NA	NA	NA	NA	NA	NA	NA	NA	NA	NA	ReprPC3	NA	Pax5	Pax5_Intron	4	44623177	44623226	44623225	44623226	-
497	cg00356067	yes	0.828851251	0.997506801	0.977075444	ZNF821	ZNF821_fiveUTR	chr16	71901904	71901905	50	+	5' UTR	16	71893583	71914379	20797	2	55565	uc002fbe.3	12424	ENSG00000102984	zinc finger protein 821	uc002fbe.3;uc002fbf.3;uc010vmj.2;uc002fbg.4;uc002fbh.4;uc021tlb.1;uc021tlc.1	55565;55565;55565;55565;55565;55565;55565	0;0;0;0;0;0;0	fiveUTR	NA	NA	NA	NA	NA	NA	NA	NA	NA	NA	NA	NA	TxEx3	NA	Zfp821	Zfp821_fiveUTR	8	109717749	109717798	109717797	109717798	+
498	cg00359086	yes	0.962545407	0.984501625	0.957248596	POLR1A	POLR1A_Exon	chr2	86265904	86265905	50	+	Exon (uc010ytb.2/25885, exon 14 of 21)	2	86253451	86333278	79828	2	25885	uc002sqs.3	67374	ENSG00000068654	RNA polymerase I subunit A	uc010ytb.2;uc002sqs.3;uc002sqt.1	25885;25885;25885	0;0;0	Exon	NA	NA	NA	NA	NA	NA	NA	NA	NA	NA	NA	NA	TxEx4	NA	Polr1a	Polr1a_Exon	6	71967934	71967983	71967934	71967935	+
499	cg00359760	yes	0.904703653	0.988442886	0.958782339	VAMP4	VAMP4_Exon	chr1	171678833	171678834	51	+	Exon (uc001ghv.2/8674, exon 1 of 4)	1	171669296	171711379	42084	2	8674	uc001ghw.2	32546	ENSG00000117533	vesicle associated membrane protein 4	uc001ghv.2;uc001ghw.2;uc001ghx.2;uc001ghy.2	8674;8674;8674;8674	0;0;0;0	Exon	NA	NA	NA	NA	NA	NA	NA	NA	NA	NA	NA	NA	Tx7	NA	Vamp4	Vamp4_Exon	1	162589467	162589516	162589515	162589516	-
500	cg00360105	yes	0.897048498	0.930941737	0.933158632	JAG1	JAG1_fiveUTR	chr20	10654277	10654278	51	+	Promoter (<=1kb)	20	10618332	10654694	36363	2	182	uc002wnw.2	417	ENSG00000101384	jagged canonical Notch ligand 1	uc002wnw.2	182	0	fiveUTR	20	10653933	10654317	385	*	385	55	0.761038961	0.999292119	0.142857143	2.22E-47	CpGisland	TSS1	Simple_repeat	Jag1	Jag1_fiveUTR	2	137116356	137116405	137116356	137116357	+
501	cg00360524	yes	0.946475977	0.950810509	0.932234153	RBM14-RBM4	RBM14-RBM4_Exon	chr11	66391981	66391982	50	+	Exon (uc001oit.3/10432, exon 2 of 3)	11	66384053	66412103	28051	1	100526737	uc009yrj.3	7879	ENSG00000248643	RBM14-RBM4 readthrough	uc009yrj.3;uc009yrk.3;uc021qmb.1;uc001oit.3;uc009yrh.3;uc009yri.3	100526737;100526737;100526737;10432;10432;10432	0;0;0;0;0;0	Exon	11	66391954	66392074	121	*	121	11	0.685950413	0.880291005	0.090909091	1.70E-07	CpGisland	TxEx1	NA	Gm21992	Gm21992_Exon	19	4803718	4803767	4803718	4803719	+
502	cg00362487	yes	0.923563758	0.934258643	0.911187112	ONECUT1	ONECUT1_Intergenic_upstream	chr15	53098554	53098555	51	+	Distal Intergenic	15	53049160	53082209	33050	2	3175	uc002aci.2	-16295	ENSG00000169856	one cut homeobox 1	NA	NA	NA	Intergenic_upstream	NA	NA	NA	NA	NA	NA	NA	NA	NA	NA	NA	NA	BivProm2	NA	Onecut1	Onecut1_Intergenic_upstream	9	74846971	74847020	74847019	74847020	-
503	cg00362836	NA	0.788447321	0.992270211	0.674689995	LINC00670	LINC00670_Intergenic_upstream	chr17	12376375	12376376	50	+	Distal Intergenic	17	12453285	12540504	87220	1	284034	uc002gnl.2	-76910	ENSG00000179136	long intergenic non-protein coding RNA 670	NA	NA	NA	Intergenic_upstream	NA	NA	NA	NA	NA	NA	NA	NA	NA	NA	NA	NA	EnhWk1	NA	Myocd	Myocd_Intergenic_upstream	11	65435676	65435725	65435676	65435677	-
504	cg00363312	NA	-0.056144993	0.994717603	0.140349359	HIPK2	HIPK2_Intron	chr7	139333296	139333297	51	+	Intron (uc003vvd.4/28996, intron 2 of 14)	7	139246316	139477693	231378	2	28996	uc003vvd.4	144397	ENSG00000064393	homeodomain interacting protein kinase 2	uc003vvd.4;uc003vvf.4	28996;28996	0;0	Intron	NA	NA	NA	NA	NA	NA	NA	NA	NA	NA	NA	NA	EnhA9	NA	NA	NA	NA	NA	NA	NA	NA	NA
505	cg00364500	yes	0.932249719	0.996726461	0.964472697	LINC01568	LINC01568_Intergenic_upstream	chr16	73352628	73352629	50	-	Distal Intergenic	16	73420704	73455295	34592	1	100506172	uc002fco.2	-68074	ENSG00000258779	long intergenic non-protein coding RNA 1568	NA	NA	NA	Intergenic_upstream	NA	NA	NA	NA	NA	NA	NA	NA	NA	NA	NA	NA	ReprPC4	NA	Zfhx3	Zfhx3_Intron	8	108468015	108468064	108468063	108468064	-
506	cg00366136	yes	0.917233336	0.988802291	0.984216664	DMRT1	DMRT1_Intron	chr9	927476	927477	50	-	Intron (uc003zgv.3/1761, intron 4 of 4)	9	841690	969090	127401	1	1761	uc003zgv.3	85737	ENSG00000137090	doublesex and mab-3 related transcription factor 1	uc003zgv.3	1761	0	Intron	NA	NA	NA	NA	NA	NA	NA	NA	NA	NA	NA	NA	ReprPC3	NA	Dmrt1	Dmrt1_Intron	19	25568520	25568569	25568568	25568569	+
507	cg00366435	NA	-0.171352935	0.99823575	-0.688296978	CD4	CD4_Promoter	chr12	6896105	6896106	51	+	Promoter (2-3kb)	12	6898638	6925569	26932	1	920	uc009zez.2	-2533	ENSG00000010610	CD4 molecule	uc009zez.2;uc009zfa.2;uc009zfb.2;uc001qqv.2;uc009zfc.2;uc010sfj.2;uc010sfk.2;uc010sfl.2	920;920;920;920;920;920;920;920	-2533;-2533;-2533;-2533;-2533;-2533;-2533;-2533	Promoter	NA	NA	NA	NA	NA	NA	NA	NA	NA	NA	NA	NA	EnhA8	LINE	NA	NA	NA	NA	NA	NA	NA	NA
508	cg00366950	yes	0.996502256	0.995394154	0.99400664	PCCA	PCCA_Exon	chr13	100807249	100807250	50	-	Exon (uc001voo.3/5095, exon 5 of 24)	13	100741269	101182691	441423	1	5095	uc001voo.3	65982	ENSG00000175198	propionyl-CoA carboxylase subunit alpha	uc001voo.3;uc010aga.3;uc010tiz.2	5095;5095;5095	0;0;0	Exon	NA	NA	NA	NA	NA	NA	NA	NA	NA	NA	NA	NA	TxEnh5	NA	Pcca	Pcca_Exon	14	122582633	122582682	122582633	122582634	+
509	cg00367497	NA	0.92485005	0.909458248	0.880161859	NR2F2	NR2F2_Exon	chr15	96875716	96875717	50	+	Exon (uc010uri.2/7026, exon 1 of 3)	15	96869157	96883492	14336	1	7026	uc002btp.3	6560	ENSG00000185551	nuclear receptor subfamily 2 group F member 2	uc021swi.1;uc002btp.3;uc010uri.2;uc010urj.2;uc010urk.2	100302258;7026;7026;7026;7026	-724;0;0;0;0	Exon	15	96875354	96875831	478	*	478	49	0.694560669	0.851956933	0.10251046	2.33E-34	CpGisland	PromF5	NA	NA	NA	NA	NA	NA	NA	NA	NA
510	cg00367518	yes	0.994148653	0.98040947	0.995543589	ZNF521	ZNF521_Intron	chr18	22905012	22905013	50	-	Intron (uc002kvk.2/25925, intron 2 of 7)	18	22641888	22932214	290327	2	25925	uc002kvk.2	27202	ENSG00000198795	zinc finger protein 521	uc002kvk.2;uc002kvl.2;uc010dly.2;uc010xbe.1	25925;25925;25925;25925	0;0;0;0	Intron	NA	NA	NA	NA	NA	NA	NA	NA	NA	NA	NA	NA	Tx2	NA	Zfp521	Zfp521_Intron	18	13942257	13942306	13942305	13942306	+
511	cg00369613	yes	0.924965535	0.939769852	0.922802162	TRAPPC12	TRAPPC12_Exon	chr2	3483100	3483101	51	-	Exon (uc002qxm.1/51112, exon 12 of 12)	2	3383446	3483342	99897	1	51112	uc002qxm.1	99654	ENSG00000171853	trafficking protein particle complex 12	uc002qxm.1;uc002qxn.1;uc010ewm.1	51112;51112;51112	0;0;0	Exon	NA	NA	NA	NA	NA	NA	NA	NA	NA	NA	NA	NA	TxEx2	NA	Trappc12	Trappc12_Exon	12	28691446	28691495	28691446	28691447	+
512	cg00369852	yes	0.927953454	0.987491423	0.865856431	RNU6-16P	RNU6-16P_Intergenic_upstream	chr7	25897148	25897149	51	-	Distal Intergenic	7	25880601	25880630	30	2	100873753	uc031sws.1	-16568	NA	RNA, U6 small nuclear 16, pseudogene	NA	NA	NA	Intergenic_upstream	NA	NA	NA	NA	NA	NA	NA	NA	NA	NA	NA	NA	PromF5	NA	Gm44402	Gm44402_Intergenic_downstream	6	51173371	51173420	51173419	51173420	+
513	cg00370355	yes	0.984857835	0.97394934	0.995183466	PSAT1	PSAT1_Intergenic_downstream	chr9	81282767	81282768	51	+	Distal Intergenic	9	80912059	80945009	32951	1	29968	uc004alb.3	370658	ENSG00000135069	phosphoserine aminotransferase 1	NA	NA	NA	Intergenic_downstream	NA	NA	NA	NA	NA	NA	NA	NA	NA	NA	NA	NA	Acet8	NA	Psat1	Psat1_Intergenic_downstream	19	15554071	15554120	15554119	15554120	+
514	cg00370791	NA	0.497409038	0.975518609	0.97614906	MIR124-2HG	MIR124-2HG_Intron	chr8	65289726	65289727	50	+	Intron (uc022avc.2/100130155, intron 1 of 1)	8	65285775	65295842	10068	1	100130155	uc003xvd.3	3953	ENSG00000254377	MIR124-2 host gene	uc022avc.2;uc003xvd.3;uc003xvf.3	100130155;100130155;406908	0;0;0	Intron	NA	NA	NA	NA	NA	NA	NA	NA	NA	NA	NA	NA	BivProm2	NA	NA	NA	NA	NA	NA	NA	NA	NA
515	cg00370841	yes	0.965434418	0.990304698	0.957917919	EBF1	EBF1_Intron	chr5	158405248	158405249	50	+	Intron (uc011ddw.2/1879, intron 4 of 13)	5	158122923	158526788	403866	2	1879	uc003lxl.5	121490	ENSG00000164330	EBF transcription factor 1	uc011ddw.2;uc003lxl.5;uc010jip.3;uc011ddx.3	1879;1879;1879;1879	0;0;0;0	Intron	5	158405179	158405277	99	*	99	10	0.696969697	0.831932773	0.101010101	2.76E-07	CpGisland	EnhA2	NA	Ebf1	Ebf1_Intron	11	44741156	44741205	44741204	44741205	+
516	cg00371107	NA	0.781996135	0.810566245	0.776884133	ARID1A	ARID1A_Exon	chr1	27023736	27023737	51	+	Exon (uc001bmt.1/8289, exon 1 of 19)	1	27022522	27108601	86080	1	8289	uc001bmu.1	1164	ENSG00000117713	AT-rich interaction domain 1A	uc001bmt.1;uc001bmu.1;uc001bmv.1	8289;8289;8289	0;0;0	Exon	1	27023549	27024021	473	*	473	60	0.786469345	0.825	0.126849894	4.83E-48	CpGisland	PromF4	NA	Arid1a	Arid1a_Exon	4	133752718	133752767	133752766	133752767	-
517	cg00372284	NA	0.991490407	0.994998972	0.824133888	SNX2	SNX2_Exon	chr5	122161760	122161761	50	-	Exon (uc003kte.4/6643, exon 12 of 15)	5	122110691	122170234	59544	1	6643	uc003kte.4	51071	ENSG00000205302	sorting nexin 2	uc003kte.4;uc011cwn.3	6643;6643	0;0	Exon	NA	NA	NA	NA	NA	NA	NA	NA	NA	NA	NA	NA	Tx6	NA	NA	NA	NA	NA	NA	NA	NA	NA
518	cg00373808	yes	0.834431333	0.99169041	0.771211626	DIAPH3	DIAPH3_Intron	chr13	60715159	60715160	50	+	Intron (uc001vht.4/81624, intron 1 of 27)	13	60239721	60738119	498399	2	81624	uc001vht.4	22909	ENSG00000139734	diaphanous related formin 3	uc031qma.1;uc001vht.4;uc001vhw.2;uc010aed.2;uc010aee.2;uc031qlw.1	100874196;81624;81624;81624;81624;81624	-3622;0;0;0;0;0	Intron	NA	NA	NA	NA	NA	NA	NA	NA	NA	NA	NA	NA	Tx2	NA	Diaph3	Diaph3_Intron	14	87124657	87124706	87124705	87124706	+
519	cg00374382	yes	0.99128631	0.992349961	0.99427159	POGZ	POGZ_Exon	chr1	151400460	151400461	51	+	Exon (uc021oyq.1/23126, exon 5 of 17)	1	151375200	151431941	56742	2	23126	uc001eyd.2	31481	ENSG00000143442	pogo transposable element derived with ZNF domain	uc021oyq.1;uc001eyd.2;uc001eyf.2;uc009wmv.2;uc010pdb.2;uc010pdc.2;uc010pdd.2;uc001eyg.2	23126;23126;23126;23126;23126;23126;23126;23126	0;0;0;0;0;0;0;0	Exon	NA	NA	NA	NA	NA	NA	NA	NA	NA	NA	NA	NA	TxEx2	NA	Pogz	Pogz_Exon	3	94864466	94864515	94864514	94864515	+
520	cg00374717	NA	0.394778385	0.974697008	0.161289101	ARSG	ARSG_fiveUTR	chr17	66303145	66303146	51	+	5' UTR	17	66255323	66417000	161678	1	22901	uc002jhc.2	47772	ENSG00000141337	arylsulfatase G	uc002jhc.2;uc031ree.1	22901;22901	0;0	fiveUTR	NA	NA	NA	NA	NA	NA	NA	NA	NA	NA	NA	NA	EnhWk5	NA	NA	NA	NA	NA	NA	NA	NA	NA
521	cg00376184	yes	0.929050766	0.991079924	0.933015539	TBCA	TBCA_Intergenic_upstream	chr5	77242372	77242373	50	-	Distal Intergenic	5	76986995	77072185	85191	2	6902	uc003kfh.1	-170187	ENSG00000171530	tubulin folding cofactor A	NA	NA	NA	Intergenic_upstream	NA	NA	NA	NA	NA	NA	NA	NA	NA	NA	NA	NA	EnhA6	NA	Ap3b1	Ap3b1_Intergenic_downstream	13	94619152	94619201	94619152	94619153	+
522	cg00379717	yes	0.996560466	0.994757679	0.996067755	UBAP2L	UBAP2L_Exon	chr1	154233542	154233543	50	+	Exon (uc009wot.3/9898, exon 23 of 25)	1	154192655	154235980	43326	1	9898	uc009wot.3	40888	ENSG00000143569	ubiquitin associated protein 2 like	uc009wot.3;uc010pek.2;uc001fep.4;uc010pel.2;uc010pen.2;uc001feq.3;uc001fer.3	9898;9898;9898;9898;9898;9898;9898	0;0;0;0;0;0;0	Exon	NA	NA	NA	NA	NA	NA	NA	NA	NA	NA	NA	NA	TxEx2	NA	Ubap2l	Ubap2l_Exon	3	90009104	90009153	90009152	90009153	-
523	cg00379872	yes	0.990267654	0.988546941	0.984671113	NFIB	NFIB_Intergenic_upstream	chr9	14418828	14418829	50	-	Distal Intergenic	9	14081842	14398982	317141	2	4781	uc022bdp.1	-19846	ENSG00000147862	nuclear factor I B	NA	NA	NA	Intergenic_upstream	NA	NA	NA	NA	NA	NA	NA	NA	NA	NA	NA	NA	EnhA17	NA	Nfib	Nfib_Intron	4	82604998	82605047	82605046	82605047	+
524	cg00380167	yes	0.966815124	0.995656674	0.97971584	LRPPRC	LRPPRC_Exon	chr2	44132845	44132846	50	+	Exon (uc002rtr.2/10128, exon 31 of 38)	2	44113363	44223144	109782	2	10128	uc002rtr.2	90299	ENSG00000138095	leucine rich pentatricopeptide repeat containing	uc002rtr.2;uc010yob.1	10128;10128	0;0	Exon	NA	NA	NA	NA	NA	NA	NA	NA	NA	NA	NA	NA	TxEx1	NA	Lrpprc	Lrpprc_Exon	17	84716593	84716642	84716641	84716642	+
525	cg00381965	yes	0.949897846	0.990861809	0.935559464	MBNL1	MBNL1_Exon	chr3	152174069	152174070	50	+	Exon (uc003ezh.3/4154, exon 8 of 10)	3	151985829	152183569	197741	1	4154	uc003ezh.3	188241	ENSG00000152601	muscleblind like splicing regulator 1	uc003ezh.3;uc003ezi.3;uc003ezj.3;uc003ezl.3;uc003ezm.3;uc003ezn.3;uc003ezo.3;uc003ezp.3;uc010hvp.3	4154;4154;4154;4154;4154;4154;4154;4154;4154	0;0;0;0;0;0;0;0;0	Exon	NA	NA	NA	NA	NA	NA	NA	NA	NA	NA	NA	NA	TxEnh4	NA	Mbnl1	Mbnl1_Exon	3	60622159	60622208	60622159	60622160	+
526	cg00382005	yes	0.963254237	0.986121817	0.778121864	DCUN1D4	DCUN1D4_threeUTR	chr4	52779983	52779984	50	+	3' UTR	4	52709276	52783003	73728	1	23142	uc003gze.3	70709	ENSG00000109184	defective in cullin neddylation 1 domain containing 4	uc003gze.3;uc003gzf.3;uc003gzg.3;uc003gzh.3;uc011bzn.2;uc011bzo.2	23142;23142;23142;23142;23142;23142	0;0;0;0;0;0	threeUTR	NA	NA	NA	NA	NA	NA	NA	NA	NA	NA	NA	NA	znf2	NA	Dcun1d4	Dcun1d4_threeUTR	5	73557918	73557967	73557918	73557919	-
527	cg00383161	yes	0.970129285	0.988140446	0.981802283	RSRC1	RSRC1_Intron	chr3	158201794	158201795	50	+	Intron (uc003fbt.4/51319, intron 7 of 9)	3	157827841	158262624	434784	1	51319	uc003fbt.4	373904	ENSG00000174891	arginine and serine rich coiled-coil 1	uc003fbt.4;uc003fbu.2;uc003fbv.4	51319;51319;51319	0;0;0	Intron	NA	NA	NA	NA	NA	NA	NA	NA	NA	NA	NA	NA	EnhWk1	NA	Rsrc1	Rsrc1_Intron	3	67309863	67309912	67309911	67309912	+
528	cg00383766	yes	0.956613597	0.994559363	0.980711969	NPTN	NPTN_Exon	chr15	73889663	73889664	50	-	Exon (uc002avs.3/27020, exon 2 of 9)	15	73852344	73925753	73410	2	27020	uc002avr.3	36090	ENSG00000156642	neuroplastin	uc002avr.3;uc002avs.3;uc002avt.3;uc010bjc.3;uc010ula.2	27020;27020;27020;27020;27020	0;0;0;0;0	Exon	15	73889441	73889695	255	*	255	20	0.603921569	0.867346939	0.078431373	5.03E-12	CpGisland	TxEnh7	NA	Nptn	Nptn_Exon	9	58618661	58618710	58618709	58618710	+
529	cg00384342	yes	0.99234637	0.996611947	0.993239689	DYNC1I1	DYNC1I1_Intron	chr7	95704449	95704450	50	-	Intron (uc003uob.3/1780, intron 13 of 15)	7	95401818	95727736	325919	1	1780	uc003uob.3	302582	ENSG00000158560	dynein cytoplasmic 1 intermediate chain 1	uc003uob.3;uc003uoc.4;uc003uod.4;uc003uoe.4;uc010lfl.3	1780;1780;1780;1780;1780	0;0;0;0;0	Intron	NA	NA	NA	NA	NA	NA	NA	NA	NA	NA	NA	NA	ReprPC3	NA	Dync1i1	Dync1i1_Intron	6	6005367	6005416	6005367	6005368	-
530	cg00385093	yes	0.972018768	0.972101896	0.896528172	PSME3	PSME3_threeUTR	chr17	40993670	40993671	50	+	3' UTR	17	40976443	40995777	19335	1	10197	uc002ibp.3	17178	ENSG00000131467	proteasome activator subunit 3	uc002ibp.3;uc002ibq.4;uc002ibr.4;uc002ibs.4;uc010whd.3;uc031ram.1;uc002ibt.3;uc002ibu.3	10197;10197;10197;10197;10197;10197;314;314	0;0;0;0;0;0;-2939;-2939	threeUTR	NA	NA	NA	NA	NA	NA	NA	NA	NA	NA	NA	NA	TxEx2	NA	Psme3	Psme3_threeUTR	11	101321899	101321948	101321947	101321948	-
531	cg00386499	yes	0.985539944	0.957551779	0.986328599	ZNF462	ZNF462_Exon	chr9	109378428	109378429	50	+	Exon (uc004bcy.1/uc004bcy.1, exon 1 of 7)	9	109625378	109773796	148419	1	58499	uc004bcz.3	-246899	ENSG00000148143	zinc finger protein 462	NA	NA	NA	Exon	NA	NA	NA	NA	NA	NA	NA	NA	NA	NA	NA	NA	EnhA17	NA	Gm12477	Gm12477_Exon	4	54646631	54646680	54646631	54646632	+
532	cg00386797	yes	0.952045801	0.992756392	0.974162633	LINC01343	LINC01343_Intergenic_downstream	chr1	38663593	38663594	50	-	Distal Intergenic	1	38674706	38680439	5734	2	339442	uc021olp.1	16844	ENSG00000237290	long intergenic non-protein coding RNA 1343	NA	NA	NA	Intergenic_downstream	NA	NA	NA	NA	NA	NA	NA	NA	NA	NA	NA	NA	EnhWk4	NA	Pou3f1	Pou3f1_Intergenic_upstream	4	124520527	124520576	124520575	124520576	-
533	cg00386839	yes	0.949088811	0.941030329	0.914897617	TNIK	TNIK_fiveUTR	chr3	171178117	171178118	50	-	Promoter (<=1kb)	3	170780292	171178197	397906	2	23043	uc003fhh.2	29	ENSG00000154310	TRAF2 and NCK interacting kinase	uc003fhh.2;uc003fhi.2;uc003fhj.2;uc003fhk.2;uc003fhl.2;uc003fhm.2;uc003fhn.2;uc003fho.2;uc003fhq.3	23043;23043;23043;23043;23043;23043;23043;23043;23043	0;0;0;0;0;0;0;0;0	fiveUTR	NA	NA	NA	NA	NA	NA	NA	NA	NA	NA	NA	NA	TSS1	NA	Tnik	Tnik_fiveUTR	3	28263325	28263374	28263373	28263374	-
534	cg00388556	yes	0.917094044	0.917355877	0.954571403	PAX9	PAX9_Promoter	chr14	37126635	37126636	51	+	Promoter (<=1kb)	14	37126773	37147011	20239	1	5083	uc001wty.4	-138	ENSG00000198807	paired box 9	uc001wty.4	5083	0	Promoter	14	37126547	37126598	52	*	52	7	0.557692308	1.915789474	0.134615385	5.04E-06	CpGisland	BivProm2	NA	Pax9	Pax9_Promoter	12	56691330	56691379	56691330	56691331	+
535	cg00389116	yes	0.807467594	0.992244581	0.678206989	ASXL3	ASXL3_fiveUTR	chr18	31224907	31224908	50	-	5' UTR	18	31158541	31327399	168859	1	80816	uc002kxq.2	66368	ENSG00000141431	ASXL transcriptional regulator 3	uc002kxq.2;uc010dmg.1	80816;80816	0;0	fiveUTR	NA	NA	NA	NA	NA	NA	NA	NA	NA	NA	NA	NA	EnhWk8	NA	Asxl3	Asxl3_fiveUTR	18	22409922	22409971	22409970	22409971	-
536	cg00389526	yes	0.917269394	0.988251133	0.874659089	GATAD2B	GATAD2B_threeUTR	chr1	153782579	153782580	51	-	3' UTR	1	153777203	153895451	118249	2	57459	uc001fdb.4	112822	ENSG00000143614	GATA zinc finger domain containing 2B	uc001fdb.4	57459	0	threeUTR	NA	NA	NA	NA	NA	NA	NA	NA	NA	NA	NA	NA	TxEx2	NA	Gatad2b	Gatad2b_threeUTR	3	90358072	90358121	90358072	90358073	+
537	cg00391579	yes	0.946276267	0.927027899	0.960619042	FOXP4	FOXP4_Intron	chr6	41556072	41556073	50	+	Intron (uc003oql.3/116113, intron 8 of 16)	6	41514164	41570122	55959	1	116113	uc003oql.3	41909	ENSG00000137166	forkhead box P4	uc003oql.3;uc003oqm.3;uc003oqn.3	116113;116113;116113	0;0;0	Intron	NA	NA	NA	NA	NA	NA	NA	NA	NA	NA	NA	NA	TxEnh5	NA	Foxp4	Foxp4_Intron	17	47877505	47877554	47877553	47877554	+
538	cg00393155	yes	0.980493788	0.998151306	0.99276168	GRIA2	GRIA2_Exon	chr4	158281269	158281270	50	+	Exon (uc011cit.2/2891, exon 13 of 16)	4	158141295	158287226	145932	1	2891	uc011cit.2	139976	ENSG00000120251	glutamate ionotropic receptor AMPA type subunit 2	uc011cit.2;uc003ipl.4;uc003ipm.4;uc003ipk.4;uc010iqh.1;uc011ciu.1;uc011civ.1;uc011ciw.1;uc011cix.1;uc011ciy.1;uc011ciz.1	2891;2891;2891;2891;2891;2891;2891;2891;2891;2891;2891	0;0;0;0;0;0;0;0;0;0;0	Exon	NA	NA	NA	NA	NA	NA	NA	NA	NA	NA	NA	NA	TxWk2	NA	Gria2	Gria2_Exon	3	80692262	80692311	80692310	80692311	-
539	cg00393367	yes	0.968685828	0.998516219	0.982005823	ZEB2	ZEB2_Intron	chr2	145252388	145252389	50	-	Intron (uc002tvu.3/9839, intron 2 of 9)	2	145141942	145277958	136017	2	9839	uc002tvu.3	25571	ENSG00000169554	zinc finger E-box binding homeobox 2	uc002tvu.3;uc002tvv.3;uc010zbm.2;uc010fnp.3;uc010fnq.1;uc002tvw.3;uc002tvx.1	9839;9839;9839;9839;9839;9839;9839	0;0;0;0;0;0;0	Intron	NA	NA	NA	NA	NA	NA	NA	NA	NA	NA	NA	NA	TxEnh7	NA	Zeb2	Zeb2_Intron	2	45087853	45087902	45087901	45087902	-
540	cg00396618	yes	0.888232965	0.995072946	0.631121832	RHOT1	RHOT1_Exon	chr17	30551638	30551639	50	-	Exon (uc002hgw.3/55288, exon 21 of 21)	17	30469473	30552746	83274	1	55288	uc002hgw.3	82166	ENSG00000126858	ras homolog family member T1	uc002hgw.3;uc002hgx.3;uc002hgy.3;uc002hgz.3;uc002hha.3;uc002hhb.3;uc010csv.3;uc010wby.2	55288;55288;55288;55288;55288;55288;55288;55288	0;0;0;0;0;0;0;0	Exon	NA	NA	NA	NA	NA	NA	NA	NA	NA	NA	NA	NA	Tx5	NA	Rhot1	Rhot1_Exon	11	80265745	80265794	80265745	80265746	+
541	cg00398876	yes	0.863906929	0.949450468	0.843070846	DLX3	DLX3_Intergenic_downstream	chr17	48065545	48065546	51	-	Distal Intergenic	17	48067369	48072588	5220	2	1747	uc002ipy.3	7043	ENSG00000064195	distal-less homeobox 3	uc002ipy.3	1747	6993	Intergenic_downstream	NA	NA	NA	NA	NA	NA	NA	NA	NA	NA	NA	NA	BivProm2	NA	Dlx3	Dlx3_Intergenic_downstream	11	95126718	95126767	95126718	95126719	+
542	cg00399596	yes	0.918914722	0.920088404	0.894532135	MIR148A	MIR148A_Promoter	chr7	25990806	25990807	50	+	Promoter (1-2kb)	7	25989539	25989606	68	2	406940	uc011jzf.2	-1151	ENSG00000199085	microRNA 148a	uc011jzf.2	406940	0	Promoter	7	25990498	25991108	611	*	611	76	0.761047463	0.861137898	0.124386252	5.89E-60	CpGisland	TSS2	NA	Nfe2l3	Nfe2l3_Intergenic_upstream	6	51270894	51270943	51270942	51270943	-
543	cg00399624	yes	0.889384994	0.89079514	-0.377358188	KHSRP	KHSRP_Intron	chr19	6414521	6414522	51	-	Intron (uc002mer.4/8570, intron 19 of 19)	19	6413119	6424822	11704	2	8570	uc002mer.4	10251	ENSG00000088247	KH-type splicing regulatory protein	uc021unp.1;uc002mer.4	100500888;8570	1951;0	Intron	19	6414521	6414651	131	*	131	12	0.732824427	0.687062937	0.091603053	3.52E-08	CpGisland	TxEnh4	SINE	Khsrp	Khsrp_threeUTR	17	57022159	57022208	57022207	57022208	+
544	cg00400141	yes	0.996659392	0.994685848	0.991336305	CCNT2	CCNT2_fiveUTR	chr2	135703444	135703445	50	+	5' UTR	2	135676392	135716915	40524	1	905	uc002tub.2	27054	ENSG00000082258	cyclin T2	uc002tub.2;uc002tuc.2;uc002tud.2;uc010zbf.2	905;905;905;905	0;0;0;0	fiveUTR	NA	NA	NA	NA	NA	NA	NA	NA	NA	NA	NA	NA	Tx4	NA	Ccnt2	Ccnt2_Exon	1	127797618	127797667	127797618	127797619	-
545	cg00401084	yes	0.995094379	0.998424197	0.721850055	CNTN6	CNTN6_Promoter	chr3	1134596	1134597	51	+	Promoter (<=1kb)	3	1134620	1340053	205434	1	27255	uc010hbo.2	-24	ENSG00000134115	contactin 6	uc010hbo.2;uc003boz.3;uc011asj.2;uc003bpa.3	27255;27255;27255;27255	0;0;0;0	Promoter	NA	NA	NA	NA	NA	NA	NA	NA	NA	NA	NA	NA	EnhA19	NA	Cntn6	Cntn6_fiveUTR	6	104493064	104493113	104493064	104493065	-
546	cg00401116	yes	0.989360002	0.996833022	0.977356004	NFIA	NFIA_Exon	chr1	61892235	61892236	50	-	Exon (uc001czy.3/4774, exon 10 of 11)	1	61542946	61928460	385515	1	4774	uc001czy.3	349239	ENSG00000162599	nuclear factor I A	uc001czy.3;uc010oos.2;uc001czv.3;uc001czw.3;uc001czx.3;uc009wae.3	4774;4774;4774;4774;4774;4774	0;0;0;0;0;0	Exon	NA	NA	NA	NA	NA	NA	NA	NA	NA	NA	NA	NA	EnhWk2	NA	Nfia	Nfia_Exon	4	98081775	98081824	98081823	98081824	-
547	cg00401433	yes	0.965001702	0.997693306	0.993706102	ZFPM2	ZFPM2_Intron	chr8	106674239	106674240	50	-	Intron (uc003ymd.3/23414, intron 5 of 7)	8	106331147	106816767	485621	1	23414	uc003ymd.3	343094	ENSG00000169946	zinc finger protein, FOG family member 2	uc003ymd.3	23414	0	Intron	NA	NA	NA	NA	NA	NA	NA	NA	NA	NA	NA	NA	EnhA2	NA	Zfpm2	Zfpm2_Intron	15	40978890	40978939	40978890	40978891	+
548	cg00402434	yes	0.945208998	0.97549839	0.859095698	SHISAL2B	SHISAL2B_Exon	chr5	63986591	63986592	51	+	Promoter (<=1kb)	5	63986135	64014017	27883	1	100132916	uc021xzg.1	406	ENSG00000145642	shisa like 2B	uc021xzg.1	100132916	0	Exon	5	63986302	63986597	296	*	296	32	0.712837838	0.851186197	0.108108108	2.00E-23	CpGisland	BivProm1	NA	Shisal2b	Shisal2b_Exon	13	104863524	104863573	104863572	104863573	-
549	cg00403457	yes	0.801003381	0.833201527	0.899980812	PTPN12	PTPN12_Exon	chr7	77166947	77166948	51	-	Promoter (<=1kb)	7	77166773	77269388	102616	1	5782	uc003ugh.2	174	ENSG00000127947	protein tyrosine phosphatase non-receptor type 12	uc003ugh.2;uc011kgp.1;uc011kgq.1	5782;5782;5782	0;-355;-355	Exon	7	77166947	77167035	89	*	89	13	0.730337079	1.127680312	0.146067416	1.43E-11	CpGisland	PromF4	NA	Ptpn12	Ptpn12_Exon	5	21055663	21055712	21055663	21055664	-
550	cg00403869	yes	0.984877619	0.991016877	0.980816552	ITPR1	ITPR1_Exon	chr3	4735249	4735250	51	-	Exon (uc003bqc.3/3708, exon 32 of 61)	3	4535032	4889524	354493	1	3708	uc003bqc.3	200217	ENSG00000150995	inositol 1,4,5-trisphosphate receptor type 1	uc003bqc.3;uc011asu.2;uc021wsi.1;uc021wsj.1	3708;3708;3708;3708	0;0;0;0	Exon	NA	NA	NA	NA	NA	NA	NA	NA	NA	NA	NA	NA	TxEnh5	NA	Itpr1	Itpr1_Exon	6	108403299	108403348	108403347	108403348	+
551	cg00405803	NA	0.369511757	0.971358281	0.422298158	LINC00461	LINC00461_Intron	chr5	87952153	87952154	51	-	Intron (uc011cua.1/645323, intron 3 of 4)	5	87836597	87980620	144024	2	645323	uc011cua.1	28417	ENSG00000245526	long intergenic non-protein coding RNA 461	uc011cua.1	645323	0	Intron	NA	NA	NA	NA	NA	NA	NA	NA	NA	NA	NA	NA	BivProm3	NA	NA	NA	NA	NA	NA	NA	NA	NA
552	cg00407148	yes	0.932808017	0.850165219	0.880449723	HOXC9	HOXC9_Exon	chr12	54394026	54394027	51	+	Promoter (<=1kb)	12	54393877	54397120	3244	1	3225	uc001seq.3	99	ENSG00000180806	homeobox C9	uc001seq.3	3225	0	Exon	12	54393966	54394498	533	*	533	70	0.694183865	1.105776355	0.131332083	3.65E-57	CpGisland	BivProm1	NA	Hoxc5	Hoxc5_Exon	15	102981706	102981755	102981706	102981707	+
553	cg00409684	yes	0.899330731	0.900608514	0.92805054	LBX1	LBX1_Intergenic_downstream	chr10	102984527	102984528	51	+	Downstream (2-3kb)	10	102986733	102988717	1985	2	10660	uc001ksx.3	4190	ENSG00000138136	ladybird homeobox 1	uc001ksx.3;uc010qpy.2	10660;399806	4190;0	Intergenic_downstream	10	102984162	102984528	367	*	367	46	0.738419619	0.927378598	0.125340599	1.09E-36	CpGisland	ReprPC1	NA	Lbx1	Lbx1_Intergenic_downstream	19	45231295	45231344	45231295	45231296	-
554	cg00410898.1	yes	0.988525305	0.990517977	0.978314722	STC1	STC1_Promoter	chr8	23712355	23712356	51	-	Promoter (<=1kb)	8	23699434	23712320	12887	2	6781	uc003xdw.1	-85	ENSG00000159167	stanniocalcin 1	uc003xdw.1	6781	0	Promoter	NA	NA	NA	NA	NA	NA	NA	NA	NA	NA	NA	NA	BivProm1	NA	Stc1	Stc1_Promoter	14	69029089	69029138	69029089	69029090	+
555	cg00410898.2	yes	0.987568377	0.991339126	0.967954211	STC1	STC1_Promoter	chr8	23712355	23712356	51	-	Promoter (<=1kb)	8	23699434	23712320	12887	2	6781	uc003xdw.1	-85	ENSG00000159167	stanniocalcin 1	uc003xdw.1	6781	0	Promoter	NA	NA	NA	NA	NA	NA	NA	NA	NA	NA	NA	NA	BivProm1	NA	Stc1	Stc1_Promoter	14	69029089	69029138	69029089	69029090	-
556	cg00411555	yes	0.943284895	0.936386049	0.932405558	UBTF	UBTF_threeUTR	chr17	42283956	42283957	50	-	3' UTR	17	42282401	42297041	14641	2	7343	uc002igc.3	13034	ENSG00000108312	upstream binding transcription factor	uc002igc.3;uc010czs.3;uc002igd.3;uc010czt.3;uc002ige.2	7343;7343;7343;7343;7343	0;0;0;0;0	threeUTR	NA	NA	NA	NA	NA	NA	NA	NA	NA	NA	NA	NA	TxEx3	NA	Ubtf	Ubtf_threeUTR	11	102305986	102306035	102305986	102305987	-
557	cg00411965	yes	0.992398762	0.969957543	0.91361474	MCU	MCU_Exon	chr10	74631138	74631139	50	-	Exon (uc009xqp.1/90550, exon 9 of 9)	10	74451889	74647452	195564	1	90550	uc001jtc.3	179251	ENSG00000156026	mitochondrial calcium uniporter	uc009xqp.1;uc009xqq.1;uc001jtc.3;uc009xqr.3;uc010qjy.2;uc001jtd.3	90550;90550;90550;90550;90550;90550	0;0;0;0;0;0	Exon	NA	NA	NA	NA	NA	NA	NA	NA	NA	NA	NA	NA	Tx7	NA	Mcu	Mcu_Exon	10	59455097	59455146	59455145	59455146	+
558	cg00412772	NA	0.691895423	0.88703027	0.873429262	C19orf33	C19orf33_fiveUTR	chr19	38794845	38794846	51	+	Promoter (<=1kb)	19	38794804	38795646	843	1	64073	uc002ohu.1	0	ENSG00000167644	chromosome 19 open reading frame 33	uc002ohu.1;uc002ohv.1;uc002ohw.2;uc002ohx.2;uc010xtx.1;uc010xty.1;uc002ohy.2;uc002ohz.2;uc002oia.2;uc002oib.3	64073;64073;90522;90522;90522;90522;90522;90522;90522;90522	0;0;0;0;0;0;0;0;0;11761	fiveUTR	NA	NA	NA	NA	NA	NA	NA	NA	NA	NA	NA	NA	PromF1	NA	NA	NA	NA	NA	NA	NA	NA	NA
559	cg00412805	NA	0.613521965	0.936087126	0.439165926	KLHL40	KLHL40_Promoter	chr3	42726970	42726971	51	+	Promoter (<=1kb)	3	42727011	42733938	6928	1	131377	uc003clv.1	-41	ENSG00000157119	kelch like family member 40	uc003clv.1	131377	-41	Promoter	NA	NA	NA	NA	NA	NA	NA	NA	NA	NA	NA	NA	BivProm3	NA	NA	NA	NA	NA	NA	NA	NA	NA
560	cg00414520	yes	0.926182348	0.989095344	0.917647297	SOX2-OT	SOX2-OT_Intron	chr3	181428235	181428236	50	-	Intron (uc003fkv.4/347689, intron 6 of 7)	3	180774468	181460013	685546	1	347689	uc003fkv.4	653769	ENSG00000242808	SOX2 overlapping transcript	uc003fkv.4;uc031scl.1;uc031scm.1;uc003fkw.5;uc031scn.1;uc031sco.1;uc003fkx.3	347689;347689;347689;347689;347689;347689;6657	0;0;0;0;0;0;0	Intron	3	181428217	181428602	386	*	386	24	0.60880829	0.696541353	0.062176166	4.73E-12	CpGisland	BivProm2	NA	Sox2	Sox2_Promoter	3	34648617	34648666	34648617	34648618	-
561	cg00416783	yes	0.984709318	0.965494418	0.844492038	KIAA0087	KIAA0087_Intergenic_downstream	chr7	26565426	26565427	50	-	Distal Intergenic	7	26572740	26578444	5705	2	9808	uc003sya.2	13017	ENSG00000122548	KIAA0087 lncRNA	NA	NA	NA	Intergenic_downstream	NA	NA	NA	NA	NA	NA	NA	NA	NA	NA	NA	NA	EnhA7	NA	Skap2	Skap2_Intergenic_downstream	6	51736165	51736214	51736165	51736166	+
562	cg00418090	yes	0.992405201	0.992066036	0.9920023	EHBP1	EHBP1_Exon	chr2	63223863	63223864	51	+	Exon (uc010fcp.3/23301, exon 19 of 23)	2	62900986	63273621	372636	1	23301	uc010fcp.3	322827	ENSG00000115504	EH domain binding protein 1	uc010fcp.3;uc002sby.3;uc002sbz.3;uc002scb.3	23301;23301;23301;23301	0;0;0;0	Exon	NA	NA	NA	NA	NA	NA	NA	NA	NA	NA	NA	NA	TxEx3	NA	Ehbp1	Ehbp1_Exon	11	22053421	22053470	22053469	22053470	-
563	cg00418401	yes	0.990641217	0.9971502	0.965234469	ARAP3	ARAP3_Intergenic_upstream	chr5	141075500	141075501	51	-	Distal Intergenic	5	141032968	141061800	28833	2	64411	uc003llm.3	-13750	ENSG00000120318	ArfGAP with RhoGAP domain, ankyrin repeat and PH domain 3	NA	NA	NA	Intergenic_upstream	NA	NA	NA	NA	NA	NA	NA	NA	NA	NA	NA	NA	EnhWk3	NA	Arap3	Arap3_Intergenic_upstream	18	38017575	38017624	38017623	38017624	-
564	cg00419202	yes	0.97864529	0.995667529	0.897856542	LINC01761	LINC01761_Intergenic_downstream	chr1	96474130	96474131	50	+	Distal Intergenic	1	95940293	95944912	4620	1	440594	uc021oqf.1	533839	ENSG00000233907	long intergenic non-protein coding RNA 1761	NA	NA	NA	Intergenic_downstream	NA	NA	NA	NA	NA	NA	NA	NA	NA	NA	NA	NA	Quies2	NA	Gm42927	Gm42927_Intergenic_downstream	3	120429474	120429523	120429522	120429523	+
565	cg00419757	yes	0.836963897	0.99564722	0.987846637	TMEM161B-AS1	TMEM161B-AS1_Intron	chr5	87695564	87695565	50	+	Intron (uc003kjd.3/100505894, intron 2 of 3)	5	87564699	87732491	167793	1	100505894	uc003kjd.3	130866	ENSG00000247828	TMEM161B antisense RNA 1	uc003kjd.3;uc021ybc.1;uc003kje.3;uc021ybd.1	100505894;100505894;100505894;100505894	0;0;0;0	Intron	NA	NA	NA	NA	NA	NA	NA	NA	NA	NA	NA	NA	EnhA6	NA	Gm8447	Gm8447_Intron	13	84057236	84057285	84057284	84057285	+
566	cg00422594	yes	0.862810354	0.99193818	0.987930089	CACNB4	CACNB4_Exon	chr2	152711888	152711889	50	-	Exon (uc002txy.3/785, exon 10 of 13)	2	152689286	152955593	266308	2	785	uc002tya.3	243705	ENSG00000182389	calcium voltage-gated channel auxiliary subunit beta 4	uc002txy.3;uc002txz.3;uc002tya.3;uc010fnz.3	785;785;785;785	0;0;0;0	Exon	NA	NA	NA	NA	NA	NA	NA	NA	NA	NA	NA	NA	EnhWk7	NA	Cacnb4	Cacnb4_Exon	2	52451971	52452020	52452019	52452020	-
567	cg00422680	NA	0.936028555	0.993107892	0.94607716	RANBP17	RANBP17_Intron	chr5	170721753	170721754	50	+	Intron (uc003mba.3/64901, intron 26 of 27)	5	170288896	170727019	438124	1	64901	uc003mba.3	432859	ENSG00000204764	RAN binding protein 17	uc003mba.3;uc003mbb.3;uc010jjs.3	64901;64901;64901	0;0;0	Intron	NA	NA	NA	NA	NA	NA	NA	NA	NA	NA	NA	NA	Quies3	NA	NA	NA	NA	NA	NA	NA	NA	NA
568	cg00422730	yes	0.927377942	0.959943377	0.939028045	MEF2C	MEF2C_Intergenic_upstream	chr5	88673792	88673793	50	-	Distal Intergenic	5	88014058	88199922	185865	2	4208	uc003kjl.3	-473921	ENSG00000081189	myocyte enhancer factor 2C	NA	NA	NA	Intergenic_upstream	NA	NA	NA	NA	NA	NA	NA	NA	NA	NA	NA	NA	EnhA2	NA	Gm48156	Gm48156_Intergenic_downstream	13	82971908	82971957	82971956	82971957	+
569	cg00423854	yes	0.980231785	0.985229886	0.630191976	C16orf97	C16orf97_Intergenic_downstream	chr16	51784835	51784836	50	-	Distal Intergenic	16	52060264	52107847	47584	2	388276	uc021tih.1	323011	ENSG00000261190	chromosome 16 open reading frame 97	NA	NA	NA	Intergenic_downstream	NA	NA	NA	NA	NA	NA	NA	NA	NA	NA	NA	NA	ReprPC4	NA	Gm5356	Gm5356_Intergenic_upstream	8	89560560	89560609	89560560	89560561	+
570	cg00424048	yes	0.914641462	0.919612389	0.959740908	GPATCH2L	GPATCH2L_Intergenic_upstream	chr14	76600844	76600845	50	-	Distal Intergenic	14	76618259	76669134	50876	1	55668	uc001xsi.3	-17464	ENSG00000089916	G-patch domain containing 2 like	NA	NA	NA	Intergenic_upstream	14	76600574	76600861	288	*	288	18	0.538194444	0.894409938	0.0625	3.05E-09	CpGisland	ReprPC5	NA	Gpatch2l	Gpatch2l_Intergenic_upstream	12	86214485	86214534	86214533	86214534	+
571	cg00424298	yes	0.858192977	0.930627617	0.816096088	FAM222A	FAM222A_Intron	chr12	110156521	110156522	51	+	Intron (uc001tpd.2/84915, intron 1 of 2)	12	110152187	110208312	56126	1	84915	uc001tpd.2	4284	ENSG00000139438	family with sequence similarity 222 member A	uc001tpd.2	84915	0	Intron	12	110156232	110156522	291	*	291	32	0.649484536	1.051253105	0.109965636	1.12E-23	CpGisland	BivProm3	Low_complexity	Fam222a	Fam222a_Intron	5	114571835	114571884	114571835	114571836	+
572	cg00424367	NA	0.921583519	0.980225403	0.975340178	LINC02026	LINC02026_Intron	chr3	193678465	193678466	50	+	Intron (uc021xiw.1/647323, intron 1 of 2)	3	193675161	193721448	46288	2	647323	uc021xiw.1	42933	ENSG00000214146	long intergenic non-protein coding RNA 2026	uc021xiw.1	647323	0	Intron	NA	NA	NA	NA	NA	NA	NA	NA	NA	NA	NA	NA	BivProm3	NA	NA	NA	NA	NA	NA	NA	NA	NA
573	cg00424624	NA	0.932731376	0.952936123	0.965124541	HNRNPL	HNRNPL_threeUTR	chr19	39330834	39330835	50	-	Promoter (<=1kb)	19	39308091	39331016	22926	2	3191	uc002ojj.1	182	ENSG00000104824	heterogeneous nuclear ribonucleoprotein L	uc002ojj.1;uc010ege.1;uc002ojk.3;uc002ojl.3;uc021uuh.1;uc021uui.1;uc002ojo.1;uc002ojp.1;uc010xun.2	3191;3191;3191;3191;3191;3191;3191;3191;3191	0;0;0;0;0;0;-481;0;0	threeUTR	NA	NA	NA	NA	NA	NA	NA	NA	NA	NA	NA	NA	TxEnh4	NA	NA	NA	NA	NA	NA	NA	NA	NA
574	cg00426154	yes	0.994898754	0.995391468	0.97346741	MYCBP2	MYCBP2_Exon	chr13	77807305	77807306	50	-	Exon (uc010aev.3/23077, exon 18 of 83)	13	77618792	77901177	282386	2	23077	uc010aev.3	93821	ENSG00000005810	MYC binding protein 2	uc010aev.3;uc021rks.1	23077;23077	0;0	Exon	NA	NA	NA	NA	NA	NA	NA	NA	NA	NA	NA	NA	Tx7	NA	Mycbp2	Mycbp2_Exon	14	103269372	103269421	103269372	103269373	+
575	cg00426659	yes	0.993707751	0.974447948	0.990647195	ANKS1B	ANKS1B_fiveUTR	chr12	99548329	99548330	50	-	Promoter (<=1kb)	12	99128569	99548577	420009	2	56899	uc001tgd.2	248	ENSG00000185046	ankyrin repeat and sterile alpha motif domain containing 1B	uc001tgd.2;uc001tge.2;uc001tgf.2;uc001tgi.3;uc001tgj.3;uc009ztr.3;uc009zts.2;uc001tgg.4;uc010svg.2;uc001tgk.3	56899;56899;56899;56899;56899;56899;56899;56899;56899;56899	0;0;0;0;0;0;0;0;0;0	fiveUTR	NA	NA	NA	NA	NA	NA	NA	NA	NA	NA	NA	NA	BivProm3	NA	Anks1b	Anks1b_fiveUTR	10	90576932	90576981	90576932	90576933	-
576	cg00427623	yes	0.82637184	0.947592946	0.796636187	CYP26B1	CYP26B1_Intron	chr2	72372822	72372823	51	-	Intron (uc002sih.2/56603, intron 1 of 5)	2	72356367	72374991	18625	2	56603	uc002sih.2	2119	ENSG00000003137	cytochrome P450 family 26 subfamily B member 1	uc010yra.1;uc002sih.2;uc010yrb.2	56603;56603;56603	-1278;0;0	Intron	2	72372813	72372966	154	*	154	15	0.558441558	1.274131274	0.097402597	1.61E-10	CpGisland	BivProm1	NA	Cyp26b1	Cyp26b1_Intron	6	84585771	84585820	84585819	84585820	-
577	cg00427871	yes	0.872324486	0.95694327	0.806858393	SPRED2	SPRED2_Intron	chr2	66025870	66025871	50	-	Intron (uc010fcy.1/uc010fcy.1, intron 6 of 9)	2	65537985	65659656	121672	2	200734	uc002sdr.4	-366214	ENSG00000198369	sprouty related EVH1 domain containing 2	NA	NA	NA	Intron	NA	NA	NA	NA	NA	NA	NA	NA	NA	NA	NA	NA	EnhWk4	NA	Glns-ps1	Glns-ps1_Intergenic_upstream	11	19599789	19599838	19599789	19599790	+
578	cg00428557	NA	0.603219398	0.991816954	0.673033585	MIR2113	MIR2113_Intergenic_downstream	chr6	98564619	98564620	50	+	Distal Intergenic	6	98472407	98472495	89	1	100302164	uc021zdb.1	92213	ENSG00000238367	microRNA 2113	NA	NA	NA	Intergenic_downstream	NA	NA	NA	NA	NA	NA	NA	NA	NA	NA	NA	NA	EnhWk8	NA	NA	NA	NA	NA	NA	NA	NA	NA
579	cg00431549	NA	0.609137527	0.95289503	0.175911476	MGP	MGP_Promoter	chr12	15039025	15039026	51	-	Promoter (<=1kb)	12	15034115	15038853	4739	2	4256	uc001rcn.2	-222	ENSG00000111341	matrix Gla protein	uc001rcn.2;uc021qvr.1	4256;4256	-172;-172	Promoter	NA	NA	NA	NA	NA	NA	NA	NA	NA	NA	NA	NA	PromF1	NA	NA	NA	NA	NA	NA	NA	NA	NA
580	cg00431974	yes	0.986333328	0.98768795	0.9778458	ZFPM2	ZFPM2_Intron	chr8	106769123	106769124	51	-	Intron (uc003ymd.3/23414, intron 5 of 7)	8	106331147	106816767	485621	1	23414	uc003ymd.3	437976	ENSG00000169946	zinc finger protein, FOG family member 2	uc003ymd.3;uc011lhs.2	23414;23414	0;0	Intron	NA	NA	NA	NA	NA	NA	NA	NA	NA	NA	NA	NA	Acet2	NA	Zfpm2	Zfpm2_Intron	15	41064289	41064338	41064337	41064338	-
581	cg00433042	yes	0.911185102	0.960133638	-0.612284578	TFAP2A-AS1	TFAP2A-AS1_Intergenic_upstream	chr6	10395778	10395779	50	-	Distal Intergenic	6	10412551	10416402	3852	1	100130275	uc003myw.3	-16823	NA	TFAP2A antisense RNA 1	uc003myq.3;uc003myr.3;uc003mys.3;uc011dih.2;uc003myt.3	7020;7020;7020;7020;7020	0;0;0;0;0	Intergenic_upstream	NA	NA	NA	NA	NA	NA	NA	NA	NA	NA	NA	NA	ReprPC1	NA	Tfap2a	Tfap2a_Intergenic_downstream	13	40714154	40714203	40714202	40714203	-
582	cg00434962	NA	0.785538476	0.831823519	0.806138345	TLE3	TLE3_fiveUTR	chr15	70390210	70390211	51	+	Promoter (<=1kb)	15	70340543	70390256	49714	2	7090	uc002asm.2	46	ENSG00000140332	TLE family member 3, transcriptional corepressor	uc002ask.2;uc002asl.2;uc010ukd.1;uc002asm.2;uc002asn.2;uc002aso.2;uc002asp.2;uc010bil.1	7090;7090;7090;7090;7090;7090;7090;7090	0;0;0;0;0;0;0;0	fiveUTR	15	70390130	70390234	105	*	105	11	0.6	1.188271605	0.104761905	3.73E-08	CpGisland	TSS1	NA	Tle3	Tle3_fiveUTR	9	61372363	61372412	61372411	61372412	-
583	cg00436603	NA	-0.288385053	0.914766494	-0.494588118	CYP2E1	CYP2E1_Promoter	chr10	135340740	135340741	51	+	Promoter (<=1kb)	10	135340867	135352620	11754	1	1571	uc001lnj.1	-127	ENSG00000130649	cytochrome P450 family 2 subfamily E member 1	uc001lnj.1;uc001lnk.1;uc009ybl.1;uc009ybm.1;uc001lnl.1;uc001lni.1	1571;1571;1571;1571;1571;619207	-127;-127;-127;-127;-4340;62434	Promoter	NA	NA	NA	NA	NA	NA	NA	NA	NA	NA	NA	NA	ReprPC1	NA	NA	NA	NA	NA	NA	NA	NA	NA
584	cg00436746	yes	0.919262378	0.950181142	0.940962847	TFAP2A-AS1	TFAP2A-AS1_Intergenic_upstream	chr6	10395818	10395819	50	+	Downstream (1-2kb)	6	10412551	10416402	3852	1	100130275	uc003myw.3	-16733	NA	TFAP2A antisense RNA 1	uc003myq.3;uc003myr.3;uc003mys.3;uc011dih.2;uc003myt.3	7020;7020;7020;7020;7020	0;0;0;0;0	Intergenic_upstream	NA	NA	NA	NA	NA	NA	NA	NA	NA	NA	NA	NA	ReprPC1	NA	Tfap2a	Tfap2a_Intergenic_downstream	13	40714194	40714243	40714242	40714243	+
585	cg00437193	yes	0.959040361	0.991730767	0.990354537	TFAP2D	TFAP2D_Exon	chr6	50682837	50682838	50	+	Exon (uc003paf.3/83741, exon 2 of 8)	6	50681257	50740746	59490	1	83741	uc003paf.3	1531	ENSG00000008197	transcription factor AP-2 delta	uc003paf.3;uc011dwt.2	83741;83741	0;0	Exon	NA	NA	NA	NA	NA	NA	NA	NA	NA	NA	NA	NA	ReprPC1	NA	Tfap2d	Tfap2d_Exon	1	19104372	19104421	19104372	19104373	-
586	cg00437358	yes	0.850635979	0.836834547	0.163218985	CASZ1	CASZ1_Intron	chr1	10784414	10784415	50	-	Intron (uc001aro.4/54897, intron 2 of 20)	1	10696666	10856733	160068	2	54897	uc001aro.4	72269	ENSG00000130940	castor zinc finger 1	uc001aro.4;uc001arp.2	54897;54897	0;0	Intron	NA	NA	NA	NA	NA	NA	NA	NA	NA	NA	NA	NA	EnhWk2	NA	Casz1	Casz1_Intron	4	148872907	148872956	148872955	148872956	+
587	cg00438646	yes	0.991156076	0.962099052	0.993481817	MYOZ2	MYOZ2_fiveUTR	chr4	120056900	120056901	50	+	Promoter (<=1kb)	4	120056939	120108944	52006	1	51778	uc003icp.4	0	ENSG00000172399	myozenin 2	uc003icp.4	51778	0	fiveUTR	NA	NA	NA	NA	NA	NA	NA	NA	NA	NA	NA	NA	EnhA2	NA	Myoz2	Myoz2_fiveUTR	3	123035006	123035055	123035054	123035055	+
588	cg00438946	NA	0.929467518	0.967106034	0.878275234	SMIM29	SMIM29_fiveUTR	chr6	34215475	34215476	51	+	5' UTR	6	34214157	34216904	2748	2	221491	uc003ojf.3	1429	ENSG00000186577	small integral membrane protein 29	uc003ojf.3;uc003ojg.3;uc003ojh.3;uc003oji.4;uc003oit.3;uc003oiu.3;uc003oiv.3;uc003oiw.3;uc011dso.2;uc003oix.3;uc003oiy.3;uc003oiz.3;uc003oja.3;uc003ojc.3;uc011dsp.2;uc003ojd.3	221491;221491;221491;221491;3159;3159;3159;3159;3159;3159;3159;3159;3159;3159;3159;3159	0;0;0;0;10848;10848;10848;10848;10848;10775;10775;10775;10775;8857;8355;6911	fiveUTR	NA	NA	NA	NA	NA	NA	NA	NA	NA	NA	NA	NA	EnhA9	NA	NA	NA	NA	NA	NA	NA	NA	NA
589	cg00439117	yes	0.87548617	0.913890104	0.844511643	RNF220	RNF220_Intron	chr1	45106301	45106302	50	-	Intron (uc001clv.1/55182, intron 8 of 14)	1	44870960	45117396	246437	1	55182	uc001clv.1	235343	ENSG00000187147	ring finger protein 220	uc001clv.1;uc001clw.1;uc010okx.1;uc010oky.1;uc010okz.2;uc001clx.2;uc001cma.1	55182;55182;55182;55182;55182;55182;55182	0;0;0;0;0;0;0	Intron	NA	NA	NA	NA	NA	NA	NA	NA	NA	NA	NA	NA	TxEnh4	NA	Rnf220	Rnf220_Intron	4	117281312	117281361	117281360	117281361	-
590	cg00439253	yes	0.952272011	0.985237433	0.949732143	SMURF2	SMURF2_Exon	chr17	62568015	62568016	50	+	Exon (uc002jep.1/64750, exon 10 of 19)	17	62540735	62658386	117652	2	64750	uc002jep.1	90320	ENSG00000108854	SMAD specific E3 ubiquitin protein ligase 2	uc002jep.1;uc002jeq.1;uc002jer.1	64750;64750;64750	0;0;0	Exon	NA	NA	NA	NA	NA	NA	NA	NA	NA	NA	NA	NA	TxEx1	NA	Smurf2	Smurf2_threeUTR	11	106846082	106846131	106846082	106846083	-
591	cg00439445	yes	0.989684981	0.9870225	0.990876058	VPS33B	VPS33B_Exon	chr15	91548139	91548140	51	-	Exon (uc002bqp.1/26276, exon 16 of 23)	15	91541774	91565833	24060	2	26276	uc002bqp.1	17644	ENSG00000184056	VPS33B late endosome and lysosome associated	uc002bqp.1;uc002bqq.1;uc010uqu.1	26276;26276;26276	0;0;0	Exon	NA	NA	NA	NA	NA	NA	NA	NA	NA	NA	NA	NA	TxEx2	NA	Vps33b	Vps33b_threeUTR	7	80286032	80286081	80286032	80286033	+
592	cg00439981	NA	0.187968372	0.962106425	0.368659631	FAM120B	FAM120B_Intron	chr6	170684299	170684300	51	-	Intron (uc003qxo.1/84498, intron 6 of 7)	6	170615844	170700457	84614	1	84498	uc003qxo.1	68455	ENSG00000112584	family with sequence similarity 120B	uc003qxo.1;uc003qxp.3;uc011ehd.2;uc010kla.1	84498;84498;84498;84498	0;0;0;0	Intron	NA	NA	NA	NA	NA	NA	NA	NA	NA	NA	NA	NA	Tx8	NA	NA	NA	NA	NA	NA	NA	NA	NA
593	cg00440980	NA	0.29939558	0.998919005	0.468131505	ST6GALNAC1	ST6GALNAC1_fiveUTR	chr17	74639894	74639895	51	+	Promoter (<=1kb)	17	74620845	74639894	19050	2	55808	uc002jsh.3	0	ENSG00000070526	ST6 N-acetylgalactosaminide alpha-2,6-sialyltransferase 1	uc002jsh.3;uc002jsi.3;uc002jsj.3	55808;55808;55808	0;0;0	fiveUTR	NA	NA	NA	NA	NA	NA	NA	NA	NA	NA	NA	NA	EnhA8	NA	NA	NA	NA	NA	NA	NA	NA	NA
594	cg00441553	NA	0.026115219	0.991924886	0.114614403	MCTP1	MCTP1_Intron	chr5	94220242	94220243	50	-	Intron (uc003kku.2/79772, intron 5 of 15)	5	94042289	94620279	577991	2	79772	uc003kkx.2	400038	ENSG00000175471	multiple C2 and transmembrane domain containing 1	uc003kku.2;uc003kkv.2;uc003kkw.2;uc003kkx.2;uc003kkz.2	79772;79772;79772;79772;79772	0;0;0;0;0	Intron	NA	NA	NA	NA	NA	NA	NA	NA	NA	NA	NA	NA	EnhA17	NA	NA	NA	NA	NA	NA	NA	NA	NA
595	cg00442423	yes	0.964625539	0.869354711	0.981688068	MARCHF3	MARCHF3_Exon	chr5	126250644	126250645	50	+	Exon (uc003kuf.4/115123, exon 3 of 5)	5	126203406	126366500	163095	2	115123	uc003kuf.4	115805	ENSG00000173926	membrane associated ring-CH-type finger 3	uc003kuf.4;uc011cxc.2	115123;115123	0;0	Exon	NA	NA	NA	NA	NA	NA	NA	NA	NA	NA	NA	NA	TxEnh5	NA	Marchf3	Marchf3_Exon	18	56807686	56807735	56807686	56807687	-
596	cg00443041	yes	0.892780286	0.988863125	0.879590699	WSB1	WSB1_threeUTR	chr17	25634917	25634918	50	+	3' UTR	17	25621106	25636298	15193	1	26118	uc010crf.1	13762	ENSG00000109046	WD repeat and SOCS box containing 1	uc010vzy.1;uc010crf.1;uc010vzz.1;uc002gzd.1;uc002gze.1;uc002gzf.1	26118;26118;26118;26118;26118;26118	13762;0;0;0;0;0	threeUTR	NA	NA	NA	NA	NA	NA	NA	NA	NA	NA	NA	NA	TxEnh4	NA	Wsb1	Wsb1_threeUTR	11	79243427	79243476	79243427	79243428	+
597	cg00443833	yes	0.947992421	0.9921273	0.935373187	MIR1246	MIR1246_Intergenic_upstream	chr2	177484051	177484052	51	+	Distal Intergenic	2	177465708	177465780	73	2	100302142	uc021vss.1	-18221	ENSG00000283203	microRNA 1246	NA	NA	NA	Intergenic_upstream	NA	NA	NA	NA	NA	NA	NA	NA	NA	NA	NA	NA	ReprPC4	NA	Rps6-ps4	Rps6-ps4_Intergenic_downstream	2	75118380	75118429	75118380	75118381	+
598	cg00444649	yes	0.988111922	0.998229459	0.995610537	RSRC1	RSRC1_Intron	chr3	157851735	157851736	50	-	Intron (uc011bou.2/51319, intron 3 of 6)	3	157827841	158262624	434784	1	51319	uc003fbt.4	23845	ENSG00000174891	arginine and serine rich coiled-coil 1	uc011bou.2;uc003fbt.4;uc003fbu.2;uc003fbv.4	51319;51319;51319;51319	0;0;0;0	Intron	NA	NA	NA	NA	NA	NA	NA	NA	NA	NA	NA	NA	TxWk1	NA	Rsrc1	Rsrc1_Intron	3	67010198	67010247	67010198	67010199	+
599	cg00444928	yes	0.98923314	0.973291151	0.995511831	RORA	RORA_Intergenic_upstream	chr15	61600745	61600746	51	-	Distal Intergenic	15	60780483	61521502	741020	2	6095	uc002agx.3	-79293	ENSG00000069667	RAR related orphan receptor A	NA	NA	NA	Intergenic_upstream	NA	NA	NA	NA	NA	NA	NA	NA	NA	NA	NA	NA	EnhWk4	NA	Gm47169	Gm47169_Intergenic_downstream	9	68587350	68587399	68587350	68587351	-
600	cg00445879	yes	0.985037291	0.977269173	0.981300991	HOXA-AS3	HOXA-AS3_Exon	chr7	27187107	27187108	50	-	Exon (uc003syo.2/3203, exon 1 of 2)	7	27179983	27195547	15565	1	100133311	uc003syr.2	7075	ENSG00000254369	HOXA cluster antisense RNA 3	uc003syr.2;uc003syp.3;uc003syn.2;uc003syo.2	100133311;100133311;3202;3203	0;0;0;0	Exon	7	27186928	27187181	254	*	254	22	0.637795276	0.851829268	0.086614173	4.29E-14	CpGisland	BivProm4	NA	Gm28308	Gm28308_Exon	6	52208363	52208412	52208363	52208364	+
601	cg00445959	NA	-0.12217265	0.994538564	0.18618056	XPO6	XPO6_Intron	chr16	28220268	28220269	51	+	Intron (uc002dpa.2/23214, intron 1 of 23)	16	28109298	28223239	113942	2	23214	uc002dpa.2	2971	ENSG00000169180	exportin 6	uc002dpa.2;uc002dpb.2;uc010vcp.2	23214;23214;23214	0;0;0	Intron	NA	NA	NA	NA	NA	NA	NA	NA	NA	NA	NA	NA	TxEx4	LINE	NA	NA	NA	NA	NA	NA	NA	NA
602	cg00447136	yes	0.975573443	0.990447185	0.968415693	LMO1	LMO1_Intron	chr11	8280679	8280680	50	+	Intron (uc001mgg.2/4004, intron 1 of 3)	11	8245851	8285425	39575	2	4004	uc001mgg.2	4746	ENSG00000166407	LIM domain only 1	uc001mgg.2;uc009yfo.2;uc001mgh.2	4004;4004;4004	0;0;0	Intron	NA	NA	NA	NA	NA	NA	NA	NA	NA	NA	NA	NA	EnhA2	NA	Lmo1	Lmo1_Intron	7	109166157	109166206	109166205	109166206	+
603	cg00449321	yes	0.91587011	0.827315993	0.995895857	TAS1R2	TAS1R2_Intergenic_downstream	chr1	19095562	19095563	50	-	Distal Intergenic	1	19166093	19186155	20063	2	80834	uc001bba.1	90592	ENSG00000179002	taste 1 receptor member 2	NA	NA	NA	Intergenic_downstream	NA	NA	NA	NA	NA	NA	NA	NA	NA	NA	NA	NA	ReprPC4	NA	Tas1r2	Tas1r2_Intergenic_downstream	4	139725269	139725318	139725269	139725270	-
604	cg00449726	yes	0.884088425	0.9946909	0.982040327	SPTSSA	SPTSSA_Intergenic_downstream	chr14	34689592	34689593	50	+	Distal Intergenic	14	34902144	34931468	29325	2	171546	uc001wsc.3	241876	ENSG00000165389	serine palmitoyltransferase small subunit A	NA	NA	NA	Intergenic_downstream	NA	NA	NA	NA	NA	NA	NA	NA	NA	NA	NA	NA	EnhA13	NA	Gm7557	Gm7557_Intergenic_upstream	12	54481336	54481385	54481384	54481385	-
605	cg00450713	yes	0.989305733	0.997005039	0.944424483	CCNL1	CCNL1_Exon	chr3	156866103	156866104	51	-	Exon (uc003fbe.3/57018, exon 7 of 7)	3	156864297	156878482	14186	2	57018	uc003fbd.1	12329	ENSG00000163660	cyclin L1	uc003fbd.1;uc003fbe.3;uc003fbf.3;uc003fbg.3;uc011bor.2;uc003fbi.1	57018;57018;57018;57018;57018;57018	0;0;0;0;0;0	Exon	NA	NA	NA	NA	NA	NA	NA	NA	NA	NA	NA	NA	TxEx1	NA	Ccnl1	Ccnl1_threeUTR	3	65946625	65946674	65946673	65946674	+
606	cg00450884	NA	0.148056485	0.993416301	0.77340922	RASEF	RASEF_Intergenic_downstream	chr9	85510298	85510299	50	-	Distal Intergenic	9	85669575	85678043	8469	2	158158	uc004amp.1	167743	ENSG00000165105	RAS and EF-hand domain containing	NA	NA	NA	Intergenic_downstream	NA	NA	NA	NA	NA	NA	NA	NA	NA	NA	NA	NA	EnhA15	NA	NA	NA	NA	NA	NA	NA	NA	NA
607	cg00450891	yes	0.976269573	0.991749077	0.938578533	CLPB	CLPB_Intron	chr11	72051313	72051314	51	-	Intron (uc010rqz.2/81570, intron 4 of 14)	11	72003470	72145684	142215	2	81570	uc010rqz.2	94321	ENSG00000162129	ClpB homolog, mitochondrial AAA ATPase chaperonin	uc010rqz.2;uc001osj.4;uc001osk.4;uc010rqx.3;uc010rqy.3	81570;81570;81570;81570;81570	0;0;0;0;0	Intron	NA	NA	NA	NA	NA	NA	NA	NA	NA	NA	NA	NA	TxWk2	NA	Clpb	Clpb_Intron	7	101742001	101742050	101742001	101742002	-
608	cg00450910	yes	0.990703945	0.978179175	0.988730663	HECTD1	HECTD1_Exon	chr14	31626486	31626487	50	+	Exon (uc001wrc.1/25831, exon 11 of 43)	14	31569324	31676689	107366	2	25831	uc001wrc.1	50203	ENSG00000092148	HECT domain E3 ubiquitin protein ligase 1	uc001wrc.1;uc001wrd.1	25831;25831	0;0	Exon	NA	NA	NA	NA	NA	NA	NA	NA	NA	NA	NA	NA	Tx7	NA	Hectd1	Hectd1_Exon	12	51794806	51794855	51794854	51794855	+
609	cg00451044	yes	0.981636359	0.993677686	0.988070458	TENM2	TENM2_Exon	chr5	167474520	167474521	50	+	Exon (uc010jjd.3/57451, exon 6 of 29)	5	166711843	167691162	979320	1	57451	uc010jjd.3	762678	ENSG00000145934	teneurin transmembrane protein 2	uc010jjd.3;uc003lzq.3;uc003lzr.5	57451;57451;57451	0;0;0	Exon	NA	NA	NA	NA	NA	NA	NA	NA	NA	NA	NA	NA	DNase1	NA	Tenm2	Tenm2_Exon	11	36221393	36221442	36221441	36221442	+
610	cg00452125	yes	0.986810459	0.979283985	0.975141472	MRM1	MRM1_Intergenic_downstream	chr17	35058400	35058401	50	+	Distal Intergenic	17	34958391	34965407	7017	1	79922	uc002hnf.3	100011	ENSG00000278619	mitochondrial rRNA methyltransferase 1	NA	NA	NA	Intergenic_downstream	NA	NA	NA	NA	NA	NA	NA	NA	NA	NA	NA	NA	ReprPC9	NA	Mrm1	Mrm1_Intergenic_downstream	11	84726065	84726114	84726113	84726114	-
611	cg00453591	yes	0.976451864	0.996307615	0.969184619	DNM3	DNM3_Exon	chr1	172113759	172113760	50	+	Exon (uc021pev.2/100628315, exon 1 of 1)	1	171810618	172381857	571240	1	26052	uc001gie.4	303092	ENSG00000197959	dynamin 3	uc021pev.2;uc031prh.1;uc009wwb.3;uc001gie.4;uc001gif.4	100628315;100628315;26052;26052;26052	0;0;0;0;0	Exon	NA	NA	NA	NA	NA	NA	NA	NA	NA	NA	NA	NA	EnhA1	NA	Dnm3	Dnm3_Exon	1	162217838	162217887	162217838	162217839	-
612	cg00454274	NA	-0.023145861	0.986532606	0.47025689	GLIS1	GLIS1_Promoter	chr1	54200587	54200588	51	+	Promoter (<=1kb)	1	53971906	54199877	227972	2	148979	uc001cvr.1	-660	ENSG00000174332	GLIS family zinc finger 1	uc001cvr.1	148979	0	Promoter	NA	NA	NA	NA	NA	NA	NA	NA	NA	NA	NA	NA	BivProm4	NA	NA	NA	NA	NA	NA	NA	NA	NA
613	cg00454305	NA	0.485185013	0.785063196	0.529651774	UNKL	UNKL_Intron	chr16	1429905	1429906	51	-	Intron (uc031qup.1/64718, intron 10 of 14)	16	1413206	1464705	51500	2	64718	uc031qup.1	34750	ENSG00000059145	unk like zinc finger	uc002cln.3;uc002clo.3;uc002clp.3;uc031qup.1;uc010brn.3	64718;64718;64718;64718;64718	-221;-221;-221;0;0	Intron	NA	NA	NA	NA	NA	NA	NA	NA	NA	NA	NA	NA	TSS2	NA	NA	NA	NA	NA	NA	NA	NA	NA
614	cg00455143	yes	0.899534759	0.944786942	0.862022642	BCOR	BCOR_Intron	chrX	39944434	39944435	50	-	Intron (uc004dem.4/54880, intron 1 of 14)	23	39910499	39956719	46221	2	54880	uc004dem.4	12234	ENSG00000183337	BCL6 corepressor	uc004dem.4;uc004den.4;uc004deo.4;uc004dep.4;uc004deq.4	54880;54880;54880;54880;54880	0;0;0;0;0	Intron	NA	NA	NA	NA	NA	NA	NA	NA	NA	NA	NA	NA	BivProm4	NA	Bcor	Bcor_Intron	X	12068070	12068119	12068070	12068071	-
615	cg00455362	yes	0.976552143	0.978189275	0.964796454	LOXL1	LOXL1_Exon	chr15	74239538	74239539	51	-	Exon (uc002awc.1/4016, exon 4 of 7)	15	74218789	74244478	25690	1	4016	uc002awc.1	20749	ENSG00000129038	lysyl oxidase like 1	uc002awc.1	4016	0	Exon	NA	NA	NA	NA	NA	NA	NA	NA	NA	NA	NA	NA	TxEnh5	NA	Loxl1	Loxl1_Exon	9	58293598	58293647	58293598	58293599	-
616	cg00455875	NA	-0.306343206	0.955442981	0.235960896	NA	NA_Intergenic_upstream	chr19	31567512	31567513	50	-	Distal Intergenic	19	31640783	31641311	529	1	94023	uc010xrm.2	-73320	NA	NA	NA	NA	NA	Intergenic_upstream	NA	NA	NA	NA	NA	NA	NA	NA	NA	NA	NA	NA	EnhWk4	NA	NA	NA	NA	NA	NA	NA	NA	NA
617	cg00456768	NA	-0.165769801	0.96434662	-0.153223156	TBC1D5	TBC1D5_Intron	chr3	17511067	17511068	50	+	Intron (uc010hev.3/9779, intron 4 of 23)	3	17198654	17784240	585587	2	9779	uc003cbe.3	273123	ENSG00000131374	TBC1 domain family member 5	uc010hev.3;uc003cbf.3;uc003cbe.3	9779;9779;9779	0;0;0	Intron	NA	NA	NA	NA	NA	NA	NA	NA	NA	NA	NA	NA	EnhWk4	NA	NA	NA	NA	NA	NA	NA	NA	NA
618	cg00457583	yes	0.987578489	0.996159601	0.989793656	DPYD	DPYD_Exon	chr1	98293682	98293683	50	+	Exon (uc001drv.3/1806, exon 3 of 23)	1	97543300	98386615	843316	2	1806	uc001drv.3	92933	ENSG00000188641	dihydropyrimidine dehydrogenase	uc001drv.3;uc010oub.1;uc001drw.3	1806;1806;1806	0;0;0	Exon	NA	NA	NA	NA	NA	NA	NA	NA	NA	NA	NA	NA	Tx8	NA	Dpyd	Dpyd_threeUTR	3	118674558	118674607	118674558	118674559	-
619	cg00458124	yes	0.931244551	0.945708314	0.946537338	PTPN5	PTPN5_threeUTR	chr11	18749560	18749561	51	+	3' UTR	11	18749475	18814268	64794	2	84867	uc001mpb.4	64708	ENSG00000110786	protein tyrosine phosphatase non-receptor type 5	uc001mpa.2;uc009yht.2;uc001mpb.4;uc001mpc.4;uc001mpd.4;uc001mpe.4;uc001mpf.4;uc010rdj.3;uc010rdk.3	283284;283284;84867;84867;84867;84867;84867;84867;84867	-1733;-1733;0;0;0;0;0;0;0	threeUTR	NA	NA	NA	NA	NA	NA	NA	NA	NA	NA	NA	NA	PromF1	NA	Ptpn5	Ptpn5_threeUTR	7	47077879	47077928	47077879	47077880	-
620	cg00458681	NA	-0.396879181	0.971293177	0.278289267	DGCR5	DGCR5_Exon	chr22	19010419	19010420	51	-	Exon (uc011agq.2/26222, exon 1 of 1)	22	18958011	19018742	60732	1	26220	uc002zon.2	52408	ENSG00000273032	DiGeorge syndrome critical region gene 5	uc002zop.3;uc002zon.2;uc011agq.2	25787;26220;26222	5072;0;0	Exon	NA	NA	NA	NA	NA	NA	NA	NA	NA	NA	NA	NA	BivProm3	NA	NA	NA	NA	NA	NA	NA	NA	NA
621	cg00458823	yes	0.987354186	0.991490888	0.982078867	PKNOX2	PKNOX2_Intron	chr11	125213502	125213503	50	+	Intron (uc001qbu.3/63876, intron 3 of 12)	11	125034559	125303285	268727	1	63876	uc001qbu.3	178944	ENSG00000165495	PBX/knotted 1 homeobox 2	uc001qbu.3;uc010saz.2;uc010sba.2;uc010sbb.2	63876;63876;63876;63876	0;0;0;0	Intron	NA	NA	NA	NA	NA	NA	NA	NA	NA	NA	NA	NA	EnhA2	NA	Pknox2	Pknox2_Intron	9	36975833	36975882	36975881	36975882	-
622	cg00459263	yes	0.876946938	0.948710256	0.875349289	LHX2	LHX2_Intron	chr9	126780469	126780470	50	-	Intron (uc004boe.1/9355, intron 3 of 4)	9	126773889	126795442	21554	1	9355	uc004boe.1	6582	ENSG00000106689	LIM homeobox 2	uc004boe.1;uc010mwi.1	9355;9355	0;0	Intron	NA	NA	NA	NA	NA	NA	NA	NA	NA	NA	NA	NA	BivProm2	NA	Lhx2	Lhx2_Intron	2	38357377	38357426	38357377	38357378	-
623	cg00462525	yes	0.951216333	0.954597169	0.911995851	TBR1	TBR1_Intron	chr2	162275396	162275397	51	+	Intron (uc002ubw.1/10716, intron 3 of 5)	2	162272620	162281573	8954	1	10716	uc002ubw.1	2726	ENSG00000136535	T-box brain transcription factor 1	uc002ubw.1;uc010foy.2	10716;10716	0;0	Intron	2	162275162	162275397	236	*	236	30	0.728813559	0.97965961	0.127118644	2.68E-24	CpGisland	BivProm1	NA	Tbr1	Tbr1_Exon	2	61807272	61807321	61807272	61807273	+
624	cg00462994	NA	-0.037901859	0.979420342	0.204128965	PYY	PYY_Promoter	chr17	42081955	42081956	51	+	Promoter (<=1kb)	17	42030107	42081837	51731	2	5697	uc002ieq.3	-68	ENSG00000131096	peptide YY	uc002ies.3;uc010czn.3;uc002iet.3;uc002ieq.3	162417;162417;162417;5697	0;0;0;-68	Promoter	17	42081783	42081985	203	*	203	12	0.674876847	0.543507363	0.0591133	4.15E-06	CpGisland	BivProm2	NA	NA	NA	NA	NA	NA	NA	NA	NA
625	cg00463693	yes	0.986038833	0.998624686	0.967924635	TPM3	TPM3_Exon	chr1	154131521	154131522	50	+	Exon (uc001fdz.1/7170, exon 8 of 8)	1	154127780	154155725	27946	2	7170	uc001fdy.1	24204	ENSG00000143549	tropomyosin 3	uc001fdx.1;uc031ppm.1;uc010pei.1;uc001fdy.1;uc001fdz.1;uc001fea.1;uc001feb.1;uc001fed.2;uc010pej.2;uc031ppn.1;uc031ppo.1;uc001fec.2;uc001fdw.3;uc010peh.2	7170;7170;7170;7170;7170;7170;7170;7170;7170;7170;7170;7170;91181;91181	0;0;0;0;0;0;0;0;0;0;0;0;-3880;-3880	Exon	NA	NA	NA	NA	NA	NA	NA	NA	NA	NA	NA	NA	TxEnh6	NA	Tpm3	Tpm3_Exon	3	90098377	90098426	90098377	90098378	+
626	cg00464569	yes	0.989756695	0.961190984	0.992728821	PBX1	PBX1_Intron	chr1	164593027	164593028	50	+	Intron (uc001gcs.3/5087, intron 2 of 7)	1	164528597	164821060	292464	1	5087	uc001gcs.3	64431	ENSG00000185630	PBX homeobox 1	uc001gcs.3;uc001gct.3;uc010pku.2;uc010pkv.2;uc010pkw.1	5087;5087;5087;5087;5087	0;0;0;0;0	Intron	1	164592995	164593037	43	*	43	7	0.534883721	2.388888889	0.162790698	1.25E-06	CpGisland	EnhA17	NA	Pbx1	Pbx1_Intron	1	168371089	168371138	168371137	168371138	-
627	cg00464610	yes	0.977850862	0.998018662	0.915041482	ESRRG	ESRRG_Intron	chr1	216705726	216705727	51	+	Intron (uc001hkw.2/2104, intron 5 of 6)	1	216676588	217311097	634510	2	2104	uc001hlc.1	605371	ENSG00000196482	estrogen related receptor gamma	uc001hkw.2;uc001hkx.2;uc001hle.2;uc009xdo.2;uc021piz.1;uc001hky.1;uc009xdp.1;uc001hkz.2;uc010puc.2;uc001hla.2;uc001hlb.2;uc010pud.2;uc021pja.1;uc001hlc.1;uc001hld.1	2104;2104;2104;2104;2104;2104;2104;2104;2104;2104;2104;2104;2104;2104;2104	0;0;0;0;0;0;0;0;0;0;0;0;0;0;0	Intron	NA	NA	NA	NA	NA	NA	NA	NA	NA	NA	NA	NA	EnhA6	NA	Esrrg	Esrrg_Intron	1	188186769	188186818	188186817	188186818	-
628	cg00464803	yes	0.961141114	0.974517289	0.964993838	MEIS2	MEIS2_Exon	chr15	37388625	37388626	50	+	Exon (uc001zjl.3/4212, exon 2 of 12)	15	37183222	37393500	210279	2	4212	uc001zjt.3	4875	ENSG00000134138	Meis homeobox 2	uc001zjl.3;uc010ucj.2;uc001zjm.3;uc001zjn.3;uc001zjo.4;uc001zjp.4;uc001zjr.4;uc001zjs.4;uc001zjt.3;uc001zju.3	4212;4212;4212;4212;4212;4212;4212;4212;4212;4212	0;0;0;0;0;0;0;0;0;0	Exon	NA	NA	NA	NA	NA	NA	NA	NA	NA	NA	NA	NA	PromF5	NA	Meis2	Meis2_Exon	2	116061538	116061587	116061586	116061587	-
629	cg00465284	yes	0.933304477	0.99059404	0.86435623	CTNNA2	CTNNA2_Intron	chr2	80531898	80531899	50	-	Intron (uc010yse.2/1496, intron 11 of 21)	2	79412357	80875988	1463632	1	1496	uc010yse.2	1119492	ENSG00000066032	catenin alpha 2	uc010yse.2;uc010ysf.2;uc010ysg.2;uc010ysh.2;uc010ysi.2;uc002soj.3;uc002sok.1	1496;1496;1496;1496;1496;347730;347730	0;0;0;0;0;0;0	Intron	NA	NA	NA	NA	NA	NA	NA	NA	NA	NA	NA	NA	BivProm2	NA	Ctnna2	Ctnna2_Intron	6	77242630	77242679	77242630	77242631	+
630	cg00465985	NA	0.316425259	0.990827042	0.299048908	CHAMP1	CHAMP1_Exon	chr13	115091466	115091467	50	+	Exon (uc001vuv.3/283489, exon 3 of 3)	13	115079965	115092803	12839	1	283489	uc001vuv.3	11502	ENSG00000198824	chromosome alignment maintaining phosphoprotein 1	uc001vuv.3;uc010ahb.3;uc010tko.2	283489;283489;283489	0;0;0	Exon	NA	NA	NA	NA	NA	NA	NA	NA	NA	NA	NA	NA	Tx4	NA	Champ1	Champ1_Exon	8	13879962	13880011	13879962	13879963	+
631	cg00466720	yes	0.982722758	0.991856802	0.983769608	ARID1A	ARID1A_Exon	chr1	27106327	27106328	51	-	Exon (uc001bmu.1/8289, exon 20 of 20)	1	27022522	27108601	86080	1	8289	uc001bmu.1	83805	ENSG00000117713	AT-rich interaction domain 1A	uc001bmt.1;uc001bmu.1;uc001bmv.1;uc001bmw.1;uc001bmx.1;uc009vsm.1;uc009vsn.1	8289;8289;8289;8289;8289;8289;8289	0;0;0;0;0;0;0	Exon	NA	NA	NA	NA	NA	NA	NA	NA	NA	NA	NA	NA	TxEx1	NA	Arid1a	Arid1a_Exon	4	133681250	133681299	133681250	133681251	-
632	cg00466950	yes	0.945437308	0.997617929	0.838640867	FTO	FTO_Intron	chr16	54101414	54101415	51	+	Intron (uc002ehr.3/79068, intron 8 of 8)	16	53737875	54148379	410505	1	79068	uc002ehr.3	363489	ENSG00000140718	FTO alpha-ketoglutarate dependent dioxygenase	uc002ehr.3;uc010vha.2;uc010cbz.3;uc002ehs.3	79068;79068;79068;79068	0;0;0;0	Intron	NA	NA	NA	NA	NA	NA	NA	NA	NA	NA	NA	NA	EnhA17	NA	Fto	Fto_Intron	8	91630491	91630540	91630491	91630492	+
633	cg00467357	yes	0.994460802	0.990287471	0.977584991	PICALM	PICALM_Exon	chr11	85689112	85689113	50	-	Exon (uc010rtk.2/8301, exon 9 of 12)	11	85668214	85692271	24058	2	8301	uc001pbk.3	3108	ENSG00000073921	phosphatidylinositol binding clathrin assembly protein	uc001pbk.3;uc010rtk.2;uc001pbl.3;uc001pbm.3;uc001pbn.3;uc010rtl.2;uc001pbo.1	8301;8301;8301;8301;8301;8301;8301	0;0;0;0;0;0;0	Exon	NA	NA	NA	NA	NA	NA	NA	NA	NA	NA	NA	NA	TxEnh4	NA	Picalm	Picalm_Exon	7	90194248	90194297	90194296	90194297	+
634	cg00469450	yes	0.929054975	0.971218651	0.95713291	CTCF	CTCF_Exon	chr16	67655380	67655381	51	+	Exon (uc002etl.3/10664, exon 7 of 12)	16	67596310	67673088	76779	1	10664	uc002etl.3	59020	ENSG00000102974	CCCTC-binding factor	uc002etl.3;uc010cek.3	10664;10664	0;0	Exon	NA	NA	NA	NA	NA	NA	NA	NA	NA	NA	NA	NA	TxEx2	NA	Ctcf	Ctcf_Exon	8	105671326	105671375	105671326	105671327	-
635	cg00470694	NA	0.683123252	0.982000504	0.976824265	MCTP1	MCTP1_Intron	chr5	94219954	94219955	50	+	Intron (uc003kku.2/79772, intron 5 of 15)	5	94042289	94620279	577991	2	79772	uc003kkx.2	400325	ENSG00000175471	multiple C2 and transmembrane domain containing 1	uc003kku.2;uc003kkv.2;uc003kkw.2;uc003kkx.2;uc003kkz.2	79772;79772;79772;79772;79772	0;0;0;0;0	Intron	NA	NA	NA	NA	NA	NA	NA	NA	NA	NA	NA	NA	EnhA17	NA	Mctp1	Mctp1_Intron	13	76810985	76811034	76810985	76810986	+
636	cg00470955	yes	0.837956683	0.972559727	0.916824076	RBFOX1	RBFOX1_Intron	chr16	7354432	7354433	51	+	Intron (uc002cyr.1/54715, intron 4 of 11)	16	6069132	7703949	1634818	1	54715	uc002cyr.1	1285250	ENSG00000078328	RNA binding fox-1 homolog 1	uc002cyr.1;uc010buf.1;uc002cys.2;uc002cyt.2;uc010uxz.1;uc010uya.1;uc002cyv.1;uc010uyb.1	54715;54715;54715;54715;54715;54715;54715;54715	0;0;0;0;0;0;0;0	Intron	16	7354316	7354456	141	*	141	12	0.659574468	0.783333333	0.085106383	8.17E-08	CpGisland	BivProm3	NA	Rbfox1	Rbfox1_Intron	16	7039971	7040020	7039971	7039972	+
637	cg00470976	yes	0.985128976	0.988274707	0.997053772	ZIC3	ZIC3_Intergenic_downstream	chrX	137088616	137088617	51	+	Distal Intergenic	23	136648346	136654259	5914	1	7547	uc004fak.3	440220	ENSG00000156925	Zic family member 3	NA	NA	NA	Intergenic_downstream	NA	NA	NA	NA	NA	NA	NA	NA	NA	NA	NA	NA	Quies5	NA	Gm14645	Gm14645_Intergenic_upstream	X	58469942	58469991	58469942	58469943	-
638	cg00471170	yes	0.982740525	0.994946866	0.965004411	VTI1A	VTI1A_Intron	chr10	114282687	114282688	50	+	Intron (uc001kzy.3/143187, intron 3 of 7)	10	114206756	114578504	371749	1	143187	uc001kzz.3	75882	ENSG00000151532	vesicle transport through interaction with t-SNAREs 1A	uc001kzy.3;uc001kzz.3	143187;143187	0;0	Intron	NA	NA	NA	NA	NA	NA	NA	NA	NA	NA	NA	NA	Tx2	NA	Vti1a	Vti1a_Intron	19	55376892	55376941	55376940	55376941	-
639	cg00471663	yes	0.95747627	0.998661553	0.979752748	MAP2K5	MAP2K5_Intron	chr15	68074941	68074942	50	-	Intron (uc002aqu.3/5607, intron 21 of 21)	15	67835021	68099455	264435	1	5607	uc002aqu.3	239871	ENSG00000137764	mitogen-activated protein kinase kinase 5	uc002aqu.3;uc002aqv.3;uc010ujw.2;uc002aqx.3	5607;5607;5607;5607	0;0;0;0	Intron	NA	NA	NA	NA	NA	NA	NA	NA	NA	NA	NA	NA	EnhA17	NA	Map2k5	Map2k5_Intron	9	63182048	63182097	63182048	63182049	+
640	cg00471664	yes	0.834267767	0.893078873	0.945233149	RABAC1	RABAC1_Exon	chr19	42462946	42462947	51	-	Promoter (<=1kb)	19	42460833	42463528	2696	2	10567	uc002osf.3	532	ENSG00000105404	Rab acceptor 1	uc002osf.3	10567	0	Exon	19	42462916	42463155	240	*	240	22	0.695833333	0.763447079	0.091666667	1.24E-14	CpGisland	PromF4	NA	Rabac1	Rabac1_Exon	7	24972112	24972161	24972160	24972161	-
641	cg00471897	yes	0.994628241	0.99812109	0.99415389	FOXP2	FOXP2_Exon	chr7	114294032	114294033	50	-	Exon (uc003vgu.3/93986, exon 14 of 20)	7	113726365	114333827	607463	1	93986	uc003vgu.3	567617	ENSG00000128573	forkhead box P2	uc022ake.1;uc003vgu.3;uc003vgz.3;uc003vha.3;uc003vhb.3;uc011kmu.2;uc011kmv.2;uc003vhc.3;uc003vhd.3;uc010ljz.2;uc003vhe.1	100500896;93986;93986;93986;93986;93986;93986;93986;93986;93986;93986	0;0;0;0;0;0;0;0;0;0;0	Exon	NA	NA	NA	NA	NA	NA	NA	NA	NA	NA	NA	NA	EnhA17	NA	Foxp2	Foxp2_threeUTR	6	15405562	15405611	15405610	15405611	-
642	cg00472347	yes	0.934407083	0.91584308	0.908551694	BCL11A	BCL11A_Exon	chr2	60688928	60688929	50	+	Exon (uc002sab.3/53335, exon 4 of 5)	2	60678302	60780633	102332	2	53335	uc002sab.3	91706	ENSG00000119866	BAF chromatin remodeling complex subunit BCL11A	uc002sab.3;uc002sac.3;uc010ypi.2;uc010ypj.2;uc002sad.1;uc002sae.1;uc002saf.1	53335;53335;53335;53335;53335;53335;53335	0;0;0;0;0;0;0	Exon	2	60688573	60688992	420	*	420	37	0.647619048	0.858753316	0.088095238	1.42E-23	CpGisland	Tx5	NA	Bcl11a	Bcl11a_Exon	11	24163776	24163825	24163776	24163777	+
643	cg00472898	yes	0.963310922	0.987062336	0.945702051	ATXN2L	ATXN2L_threeUTR	chr16	28847676	28847677	50	+	3' UTR	16	28834369	28848558	14190	1	11273	uc002dqy.4	13258	ENSG00000168488	ataxin 2 like	uc010byl.2;uc002dqy.4;uc002dqz.4;uc002dra.4;uc002drb.4;uc002drc.4;uc002dre.4;uc010vdb.3;uc002drf.3;uc002drg.3	11273;11273;11273;11273;11273;11273;11273;11273;11273;11273	13258;0;0;0;0;0;0;0;0;0	threeUTR	NA	NA	NA	NA	NA	NA	NA	NA	NA	NA	NA	NA	TxEx2	NA	Atxn2l	Atxn2l_threeUTR	7	126492578	126492627	126492578	126492579	-
644	cg00472926	yes	0.915858528	0.987079268	0.936435808	VRK1	VRK1_Intergenic_downstream	chr14	97559326	97559327	50	+	Distal Intergenic	14	97263684	97347951	84268	1	7443	uc001yft.3	295593	ENSG00000100749	VRK serine/threonine kinase 1	NA	NA	NA	Intergenic_downstream	NA	NA	NA	NA	NA	NA	NA	NA	NA	NA	NA	NA	EnhWk4	NA	Vrk1	Vrk1_Intergenic_downstream	12	106227167	106227216	106227215	106227216	-
645	cg00473176	NA	0.251046166	0.981840332	0.788264656	TMEM164	TMEM164_Exon	chrX	109247193	109247194	51	-	Exon (uc004eom.3/84187, exon 2 of 7)	23	109245863	109421016	175154	1	84187	uc004eon.2	1330	ENSG00000157600	transmembrane protein 164	uc004eon.2;uc004eom.3;uc010npq.3	84187;84187;84187	0;0;0	Exon	NA	NA	NA	NA	NA	NA	NA	NA	NA	NA	NA	NA	PromF2	NA	NA	NA	NA	NA	NA	NA	NA	NA
646	cg00474060	yes	0.989140613	0.980187779	0.983913249	PBX1	PBX1_Intron	chr1	164723544	164723545	51	+	Intron (uc001gcs.3/5087, intron 2 of 7)	1	164528597	164821060	292464	1	5087	uc001gcs.3	194897	ENSG00000185630	PBX homeobox 1	uc001gcs.3;uc001gct.3;uc010pku.2;uc010pkv.2;uc010pkw.1	5087;5087;5087;5087;5087	0;0;0;0;0	Intron	NA	NA	NA	NA	NA	NA	NA	NA	NA	NA	NA	NA	EnhA1	NA	Pbx1	Pbx1_Intron	1	168247074	168247123	168247122	168247123	-
647	cg00474657	yes	0.966199643	0.99647021	0.979485546	SPNS1	SPNS1_Exon	chr16	28989308	28989309	51	+	Exon (uc002dry.2/83985, exon 3 of 5)	16	28986096	28992008	5913	1	83985	uc002dry.2	3162	ENSG00000169682	sphingolipid transporter 1 (putative)	uc002dry.2;uc002drx.2;uc002drz.2;uc002dsa.2;uc010byp.2;uc010vdi.1	83985;83985;83985;83985;83985;83985	0;0;0;0;0;0	Exon	NA	NA	NA	NA	NA	NA	NA	NA	NA	NA	NA	NA	TxEnh6	NA	Spns1	Spns1_Exon	7	126375075	126375124	126375123	126375124	+
648	cg00475260	NA	-0.05860334	0.954924057	-0.226260295	ZNF800	ZNF800_fiveUTR	chr7	127031624	127031625	51	-	Promoter (<=1kb)	7	127010354	127032323	21970	2	168850	uc003vlx.1	649	ENSG00000048405	zinc finger protein 800	uc003vlx.1;uc003vly.1;uc010lla.2	168850;168850;168850	0;0;0	fiveUTR	NA	NA	NA	NA	NA	NA	NA	NA	NA	NA	NA	NA	PromF3	NA	NA	NA	NA	NA	NA	NA	NA	NA
649	cg00475509	NA	-0.741333197	0.893559644	-0.846406022	ZIC1	ZIC1_Promoter	chr3	147125955	147125956	51	+	Promoter (1-2kb)	3	147127181	147134506	7326	1	7545	uc003ewe.3	-1226	ENSG00000152977	Zic family member 1	uc003ewe.3;uc011bno.2;uc021xff.1;uc003ewd.2;uc021xfg.1	7545;84107;84107;84107;84107	0;0;0;0;0	Promoter	3	147125895	147125963	69	*	69	8	0.608695652	1.254545455	0.115942029	2.40E-06	CpGisland	BivProm2	NA	NA	NA	NA	NA	NA	NA	NA	NA
650	cg00476429	yes	0.974054692	0.958520165	0.956990863	RALGAPA2	RALGAPA2_Intron	chr20	20433131	20433132	50	-	Intron (uc002wry.3/57186, intron 28 of 29)	20	20370272	20610234	239963	2	57186	uc002wry.3	177103	ENSG00000188559	Ral GTPase activating protein catalytic alpha subunit 2	uc002wry.3;uc002wrz.3;uc010zsg.2	57186;57186;57186	0;0;0	Intron	20	20433062	20433329	268	*	268	19	0.600746269	0.788235294	0.070895522	1.15E-10	CpGisland	PromF2	NA	Ralgapa2	Ralgapa2_Intron	2	146290974	146291023	146291022	146291023	+
651	cg00477261	yes	0.928608259	0.927455025	0.904121336	IQSEC3	IQSEC3_Exon	chr12	234841	234842	51	-	Exon (uc001qhw.2/440073, exon 3 of 14)	12	176049	287625	111577	1	440073	uc001qhw.2	58792	ENSG00000120645	IQ motif and Sec7 domain ArfGEF 3	uc001qhw.2;uc001qhu.1	440073;440073	0;0	Exon	NA	NA	NA	NA	NA	NA	NA	NA	NA	NA	NA	NA	ReprPC5	NA	Iqsec3	Iqsec3_Exon	6	121428524	121428573	121428524	121428525	+
652	cg00478851	NA	0.651523375	0.981175675	0.806597706	PPFIBP2	PPFIBP2_Promoter	chr11	7534329	7534330	51	-	Promoter (<=1kb)	11	7534996	7674996	140001	1	8495	uc001mfj.5	-667	ENSG00000166387	PPFIA binding protein 2	uc001mfi.3;uc010raz.2;uc010rba.2;uc001mfj.5	283298;283298;283298;8495	27729;27729;27562;0	Promoter	NA	NA	NA	NA	NA	NA	NA	NA	NA	NA	NA	NA	PromF3	NA	NA	NA	NA	NA	NA	NA	NA	NA
653	cg00479641	yes	0.991762353	0.998090923	0.977078049	ARFGEF2	ARFGEF2_Exon	chr20	47649644	47649645	50	-	Exon (uc002xtx.4/10564, exon 39 of 39)	20	47538275	47653230	114956	1	10564	uc002xtx.4	111320	ENSG00000124198	ADP ribosylation factor guanine nucleotide exchange factor 2	uc002xtx.4;uc010zyf.2	10564;10564	0;0	Exon	NA	NA	NA	NA	NA	NA	NA	NA	NA	NA	NA	NA	Tx7	NA	Arfgef2	Arfgef2_Exon	2	166894648	166894697	166894696	166894697	-
654	cg00480149	yes	0.926230673	0.930934298	0.886183817	CSDE1	CSDE1_threeUTR	chr1	115259567	115259568	50	+	3' UTR	1	115259534	115300671	41138	2	7812	uc001efi.3	41104	ENSG00000009307	cold shock domain containing E1	uc009wgu.3;uc001efj.3;uc001efi.3;uc001efk.3;uc001efl.3;uc001efm.3;uc001efn.3;uc009wgv.3	4893;7812;7812;7812;7812;7812;7812;7812	-3;0;0;0;0;0;0;0	threeUTR	NA	NA	NA	NA	NA	NA	NA	NA	NA	NA	NA	NA	TSS1	NA	Csde1	Csde1_threeUTR	3	103058155	103058204	103058155	103058156	-
655	cg00480381	NA	0.300704369	0.989837093	-0.445310445	RBFOX1	RBFOX1_fiveUTR	chr16	7382796	7382797	51	-	5' UTR	16	6069132	7703949	1634818	1	54715	uc002cyr.1	1313664	ENSG00000078328	RNA binding fox-1 homolog 1	uc002cyr.1;uc010buf.1;uc002cys.2;uc002cyt.2;uc010uxz.1;uc010uya.1;uc002cyv.1;uc010uyb.1;uc002cyw.2;uc002cyx.2;uc002cyy.2;uc010uyc.1	54715;54715;54715;54715;54715;54715;54715;54715;54715;54715;54715;54715	0;0;0;0;0;0;0;0;0;0;0;0	fiveUTR	NA	NA	NA	NA	NA	NA	NA	NA	NA	NA	NA	NA	EnhWk3	NA	NA	NA	NA	NA	NA	NA	NA	NA
656	cg00481760	yes	0.883101059	0.993852161	0.907766574	GRIK4	GRIK4_Intron	chr11	120383752	120383753	51	-	Intron (uc001pxn.2/2900, intron 1 of 20)	11	120382468	120856969	474502	1	2900	uc001pxn.2	1284	ENSG00000149403	glutamate ionotropic receptor kainate type subunit 4	uc001pxn.2	2900	0	Intron	NA	NA	NA	NA	NA	NA	NA	NA	NA	NA	NA	NA	BivProm3	NA	Grik4	Grik4_Intron	9	42943219	42943268	42943219	42943220	-
657	cg00481951	NA	0.695391858	0.992664001	0.742194772	SST	SST_Promoter	chr3	187387650	187387651	51	-	Promoter (<=1kb)	3	187386694	187388201	1508	2	6750	uc003frn.3	501	ENSG00000157005	somatostatin	uc003frn.3	6750	0	Promoter	NA	NA	NA	NA	NA	NA	NA	NA	NA	NA	NA	NA	BivProm3	NA	NA	NA	NA	NA	NA	NA	NA	NA
658	cg00482994	yes	0.891552863	0.997439637	0.895156562	BRD2	BRD2_Exon	chr6	32945234	32945235	51	-	Exon (uc003ocn.4/6046, exon 8 of 13)	6	32936437	32949282	12846	1	6046	uc003ocn.4	8797	ENSG00000204256	bromodomain containing 2	uc003ocn.4;uc010jug.1;uc003oco.3;uc003ocp.4;uc003ocq.4;uc010juh.3;uc021ywf.1	6046;6046;6046;6046;6046;6046;6046	0;0;0;0;0;0;0	Exon	NA	NA	NA	NA	NA	NA	NA	NA	NA	NA	NA	NA	TxEx4	NA	Brd2	Brd2_threeUTR	17	34114462	34114511	34114462	34114463	+
659	cg00483633	yes	0.92802188	0.996781859	0.943528004	SOCS7	SOCS7_Exon	chr17	36521206	36521207	50	+	Exon (uc002hqa.3/30837, exon 4 of 10)	17	36508007	36561846	53840	1	30837	uc002hqa.3	13150	ENSG00000274211	suppressor of cytokine signaling 7	uc002hqa.3;uc002hqb.3;uc010cvl.3	30837;30837;30837	0;0;0	Exon	NA	NA	NA	NA	NA	NA	NA	NA	NA	NA	NA	NA	TxEx3	NA	Socs7	Socs7_Exon	11	97377012	97377061	97377012	97377013	-
660	cg00484915	yes	0.982303992	0.979437783	0.993565364	DCAF8	DCAF8_Exon	chr1	160192524	160192525	50	+	Exon (uc001fvo.2/50717, exon 11 of 14)	1	160185505	160254941	69437	2	50717	uc010pjc.1	62367	ENSG00000132716	DDB1 and CUL4 associated factor 8	uc001fvo.2;uc001fvn.2;uc009wth.2;uc010pjb.1;uc010pjc.1	50717;50717;50717;50717;50717	0;0;0;0;0	Exon	NA	NA	NA	NA	NA	NA	NA	NA	NA	NA	NA	NA	TxEx2	NA	Dcaf8	Dcaf8_threeUTR	1	172188985	172189034	172188985	172188986	+
661	cg00485323	yes	0.96075438	0.991168192	-0.268002453	PRDM8	PRDM8_Intron	chr4	81120680	81120681	51	-	Intron (uc010ijo.3/56978, intron 5 of 7)	4	81105439	81125482	20044	1	56978	uc010ijo.3	15241	ENSG00000152784	PR/SET domain 8	uc010ijo.3;uc003hmb.4;uc003hmc.4	56978;56978;56978	0;0;0	Intron	NA	NA	NA	NA	NA	NA	NA	NA	NA	NA	NA	NA	ReprPC1	NA	Prdm8	Prdm8_Intron	5	98182714	98182763	98182762	98182763	+
662	cg00485681	yes	0.953177404	0.970645458	0.929373306	LHX6	LHX6_Promoter	chr9	124990761	124990762	50	+	Promoter (<=1kb)	9	124964856	124991091	26236	2	26468	uc004blx.4	330	ENSG00000106852	LIM homeobox 6	uc010mvw.3;uc022bmx.1;uc004blx.4;uc004bly.4	26468;26468;26468;26468	0;0;0;0	Promoter	9	124990754	124991086	333	*	333	44	0.765765766	0.933010698	0.132132132	2.90E-36	CpGisland	BivProm1	NA	Lhx6	Lhx6_Promoter	2	36104897	36104946	36104945	36104946	-
663	cg00486031	yes	0.997247229	0.961185088	0.992126638	BCYRN1	BCYRN1_Exon	chrX	70764432	70764433	50	+	Exon (uc011mpw.2/8473, exon 4 of 4)	23	70430035	70948962	518928	2	618	uc011mpt.1	184479	ENSG00000236824	brain cytoplasmic RNA 1	uc011mpt.1;uc011mpw.2;uc004eaa.2;uc004eab.2;uc004eac.3;uc004ead.3	618;8473;8473;8473;8473;8473	0;0;0;0;0;0	Exon	NA	NA	NA	NA	NA	NA	NA	NA	NA	NA	NA	NA	TxEx1	NA	Ogt	Ogt_Exon	X	101652155	101652204	101652155	101652156	-
664	cg00486113	NA	0.292095501	0.967385267	0.71106855	PSORS1C1	PSORS1C1_threeUTR	chr6	31105711	31105712	51	+	3' UTR	6	31082608	31107869	25262	1	170679	uc003nsl.2	23053	ENSG00000204540	psoriasis susceptibility 1 candidate 1	uc003nsl.2;uc010jsj.2;uc003nsn.2;uc003nso.4;uc011dne.2;uc003nsp.4;uc003nsq.4;uc003nsr.4	170679;170679;170679;170680;54535;54535;54535;54535	0;0;0;0;19221;19855;19855;20304	threeUTR	NA	NA	NA	NA	NA	NA	NA	NA	NA	NA	NA	NA	PromF2	NA	NA	NA	NA	NA	NA	NA	NA	NA
665	cg00486998	NA	-0.281526283	0.999454369	-0.488473033	MECOM	MECOM_Intron	chr3	169072705	169072706	51	-	Intron (uc003ffl.2/2122, intron 1 of 14)	3	168801287	169381563	580277	2	2122	uc011bpj.1	308808	ENSG00000085276	MDS1 and EVI1 complex locus	uc003ffl.2;uc011bpj.1;uc011bpk.1;uc010hwn.2;uc011bpl.1	2122;2122;2122;2122;2122	0;0;0;0;0	Intron	NA	NA	NA	NA	NA	NA	NA	NA	NA	NA	NA	NA	BivProm3	NA	NA	NA	NA	NA	NA	NA	NA	NA
666	cg00487538	yes	0.934202018	0.858462033	0.961466973	PAX7	PAX7_Exon	chr1	18962771	18962772	50	+	Exon (uc001bay.3/5081, exon 4 of 8)	1	18957500	19075360	117861	1	5081	uc010oct.2	5221	ENSG00000009709	paired box 7	uc001bay.3;uc001baz.3;uc010oct.2	5081;5081;5081	0;0;0	Exon	1	18962743	18963219	477	*	477	49	0.666666667	0.928974563	0.102725367	2.09E-34	CpGisland	ReprPC1	NA	Pax7	Pax7_Exon	4	139828669	139828718	139828669	139828670	+
667	cg00489376	yes	0.901392972	0.994691771	0.897132532	CADPS	CADPS_Intron	chr3	62407157	62407158	50	+	Intron (uc003dlj.1/8618, intron 8 of 9)	3	62384021	62861064	477044	2	8618	uc003dll.2	453907	ENSG00000163618	calcium dependent secretion activator	uc003dlj.1;uc003dlk.1;uc003dll.2;uc003dlm.2;uc003dln.2;uc021wzv.1	8618;8618;8618;8618;8618;8618	0;0;0;0;0;0	Intron	NA	NA	NA	NA	NA	NA	NA	NA	NA	NA	NA	NA	ReprPC9	NA	Cadps	Cadps_Intron	14	12393719	12393768	12393767	12393768	+
668	cg00489428	yes	0.870851045	0.985172208	0.868092294	FAM222B	FAM222B_Exon	chr17	27086285	27086286	50	+	Exon (uc002hct.1/55731, exon 3 of 3)	17	27082996	27139453	56458	2	55731	uc002hct.1	53168	ENSG00000173065	family with sequence similarity 222 member B	uc002hct.1;uc010wax.1;uc010way.1;uc002hcw.3	55731;55731;55731;55731	0;0;0;0	Exon	NA	NA	NA	NA	NA	NA	NA	NA	NA	NA	NA	NA	TxEx2	NA	Fam222b	Fam222b_Exon	11	78154305	78154354	78154305	78154306	-
669	cg00490620	yes	0.983752997	0.977022486	0.982040377	LHX2	LHX2_Intergenic_downstream	chr9	126851143	126851144	50	-	Distal Intergenic	9	126773889	126795442	21554	1	9355	uc004boe.1	77253	ENSG00000106689	LIM homeobox 2	NA	NA	NA	Intergenic_downstream	NA	NA	NA	NA	NA	NA	NA	NA	NA	NA	NA	NA	EnhWk3	NA	Lhx2	Lhx2_Intergenic_downstream	2	38403275	38403324	38403323	38403324	-
670	cg00491561	yes	0.917303434	0.991241674	0.963899226	PCDH9	PCDH9_Intergenic_upstream	chr13	68429915	68429916	50	+	Distal Intergenic	13	67798639	67804468	5830	2	5101	uc001vin.3	-625448	ENSG00000184226	protocadherin 9	NA	NA	NA	Intergenic_upstream	NA	NA	NA	NA	NA	NA	NA	NA	NA	NA	NA	NA	EnhWk8	NA	Gm18074	Gm18074_Intergenic_upstream	14	94521899	94521948	94521947	94521948	+
671	cg00493297	yes	0.929032374	0.966055968	0.933577852	PLPPR2	PLPPR2_Exon	chr19	11470244	11470245	51	+	Exon (uc002mre.2/64748, exon 4 of 10)	19	11466062	11476374	10313	1	64748	uc002mre.2	4132	ENSG00000105520	phospholipid phosphatase related 2	uc010xlt.2;uc010xlw.1;uc002mre.2;uc002mrf.2;uc010dxy.3	126075;126075;64748;64748;64748	13013;10768;0;0;-253	Exon	NA	NA	NA	NA	NA	NA	NA	NA	NA	NA	NA	NA	TxEnh5	NA	Plppr2	Plppr2_Exon	9	21940721	21940770	21940721	21940722	+
672	cg00493831	NA	0.562090003	0.736667544	0.714389462	HES5	HES5_Intergenic_upstream	chr1	2472336	2472337	51	-	Distal Intergenic	1	2460184	2461684	1501	2	388585	uc001ajn.3	-10702	ENSG00000197921	hes family bHLH transcription factor 5	NA	NA	NA	Intergenic_upstream	1	2472336	2472586	251	*	251	29	0.74501992	0.832646992	0.115537849	3.55E-22	CpGisland	EnhA17	Low_complexity	NA	NA	NA	NA	NA	NA	NA	NA
673	cg00493843	yes	0.941139867	0.98953237	0.96483085	MYCL	MYCL_Intron	chr1	40364021	40364022	50	+	Intron (uc001cer.2/4610, intron 2 of 2)	1	40361096	40367687	6592	2	4610	uc001cer.2	3615	ENSG00000116990	MYCL proto-oncogene, bHLH transcription factor	uc001cer.2;uc001ces.2;uc001cet.2	4610;4610;4610	0;0;0	Intron	NA	NA	NA	NA	NA	NA	NA	NA	NA	NA	NA	NA	EnhA19	NA	Mycl	Mycl_Intron	4	122999479	122999528	122999527	122999528	-
674	cg00493887	yes	0.92449345	0.998080589	0.966868022	DPYSL3	DPYSL3_Exon	chr5	146804493	146804494	51	-	Exon (uc003lon.1/1809, exon 2 of 14)	5	146770371	146889619	119249	2	1809	uc003loo.3	85076	ENSG00000113657	dihydropyrimidinase like 3	uc003lon.1;uc003loo.3	1809;1809	0;0	Exon	NA	NA	NA	NA	NA	NA	NA	NA	NA	NA	NA	NA	Tx6	NA	Dpysl3	Dpysl3_threeUTR	18	43363510	43363559	43363558	43363559	+
675	cg00495443	NA	0.279732032	0.998371601	0.004736801	IL17RA	IL17RA_Intron	chr22	17568163	17568164	51	-	Intron (uc031rwe.1/23765, intron 1 of 1)	22	17565849	17578399	12551	1	23765	uc031rwe.1	2314	ENSG00000177663	interleukin 17 receptor A	uc031rwe.1;uc002zly.4	23765;23765	0;0	Intron	NA	NA	NA	NA	NA	NA	NA	NA	NA	NA	NA	NA	EnhA9	NA	NA	NA	NA	NA	NA	NA	NA	NA
676	cg00495518	yes	0.978408008	0.995238973	0.942991827	CLPB	CLPB_Intron	chr11	72045584	72045585	51	-	Intron (uc010rqz.2/81570, intron 4 of 14)	11	72003470	72145684	142215	2	81570	uc010rqz.2	100050	ENSG00000162129	ClpB homolog, mitochondrial AAA ATPase chaperonin	uc010rqz.2;uc001osj.4;uc001osk.4;uc010rqx.3;uc010rqy.3	81570;81570;81570;81570;81570	0;0;0;0;0	Intron	NA	NA	NA	NA	NA	NA	NA	NA	NA	NA	NA	NA	EnhA7	NA	Clpb	Clpb_Intron	7	101746937	101746986	101746937	101746938	+
677	cg00499875	NA	0.884417097	0.941094009	0.880032854	NR2F1	NR2F1_Exon	chr5	92923768	92923769	51	+	Exon (uc003kkj.3/7025, exon 2 of 3)	5	92919043	92929786	10744	1	7025	uc003kkj.3	4675	ENSG00000175745	nuclear receptor subfamily 2 group F member 1	uc003kkj.3;uc021ybj.1;uc021ybk.1	7025;7025;7025	0;0;0	Exon	5	92923672	92923769	98	*	98	12	0.693877551	1.136231884	0.12244898	1.06E-09	CpGisland	BivProm2	NA	NA	NA	NA	NA	NA	NA	NA	NA
678	cg00499973	yes	0.997335891	0.972990269	0.979119692	LOC339593	LOC339593_Intergenic_downstream	chr20	10973474	10973475	50	-	Distal Intergenic	20	11247307	11254031	6725	2	339593	uc002wnx.4	280555	NA	uncharacterized LOC339593	NA	NA	NA	Intergenic_downstream	NA	NA	NA	NA	NA	NA	NA	NA	NA	NA	NA	NA	EnhA2	NA	Jag1	Jag1_Intergenic_upstream	2	137447120	137447169	137447120	137447121	+
679	cg00500341	yes	0.96119666	0.986224848	0.949699563	TAOK1	TAOK1_Exon	chr17	27869991	27869992	50	-	Exon (uc002hdz.2/57551, exon 20 of 20)	17	27717943	27878921	160979	1	57551	uc002hdz.2	151999	ENSG00000160551	TAO kinase 1	uc002hdz.2;uc010wbe.2	57551;57551	0;0	Exon	NA	NA	NA	NA	NA	NA	NA	NA	NA	NA	NA	NA	TxEx2	NA	Abhd15	Abhd15_Exon	11	77537915	77537964	77537915	77537916	+
680	cg00500681	yes	0.862414504	0.929982513	0.88356592	BICRAL	BICRAL_fiveUTR	chr6	42749811	42749812	51	+	Promoter (<=1kb)	6	42749790	42820399	70610	1	23506	uc003osm.1	0	ENSG00000112624	BRD4 interacting chromatin remodeling complex associated protein like	uc003osm.1;uc003osn.1;uc011duw.1	23506;23506;23506	0;0;0	fiveUTR	6	42749578	42749839	262	*	262	43	0.759541985	1.144453474	0.164122137	2.82E-40	CpGisland	PromF4	NA	Bicral	Bicral_fiveUTR	17	46858415	46858464	46858463	46858464	-
681	cg00503840	NA	-0.507818049	0.949680476	-0.270766231	DLX5	DLX5_Intron	chr7	96650509	96650510	51	+	Intron (uc003uon.3/1749, intron 2 of 2)	7	96649702	96654143	4442	2	1749	uc003uon.3	3634	ENSG00000105880	distal-less homeobox 5	uc003uon.3;uc011kim.1	1749;1749	0;0	Intron	7	96650401	96650518	118	*	118	15	0.745762712	0.926216641	0.127118644	2.55E-12	CpGisland	BivProm2	NA	NA	NA	NA	NA	NA	NA	NA	NA
682	cg00504333	yes	0.915483142	0.983566039	0.965369904	WASF3	WASF3_Exon	chr13	27239254	27239255	50	+	Exon (uc001uqv.3/10810, exon 4 of 10)	13	27131840	27263082	131243	1	10810	uc001uqv.3	107365	ENSG00000132970	WASP family member 3	uc001uqv.3;uc001uqw.3	10810;10810	0;0	Exon	NA	NA	NA	NA	NA	NA	NA	NA	NA	NA	NA	NA	TxWk2	NA	Wasf3	Wasf3_Exon	5	146451912	146451961	146451960	146451961	+
683	cg00504554	yes	0.963122365	0.962834499	0.937586414	BCL11A	BCL11A_Exon	chr2	60689437	60689438	50	-	Exon (uc002sab.3/53335, exon 4 of 5)	2	60678302	60780633	102332	2	53335	uc002sab.3	91196	ENSG00000119866	BAF chromatin remodeling complex subunit BCL11A	uc002sab.3;uc002sac.3;uc010ypi.2;uc010ypj.2;uc002sad.1;uc002sae.1;uc002saf.1	53335;53335;53335;53335;53335;53335;53335	0;0;0;0;0;0;0	Exon	NA	NA	NA	NA	NA	NA	NA	NA	NA	NA	NA	NA	Tx5	NA	Bcl11a	Bcl11a_Exon	11	24163219	24163268	24163267	24163268	+
684	cg00505361	NA	-0.30971624	0.982932814	0.49915673	SVEP1	SVEP1_Promoter	chr9	113342255	113342256	51	+	Promoter (<=1kb)	9	113238163	113342160	103998	2	79987	uc004beu.2	-45	ENSG00000165124	sushi, von Willebrand factor type A, EGF and pentraxin domain containing 1	uc010mtz.3;uc010mua.1;uc004beu.2	79987;79987;79987	-45;-45;-45	Promoter	NA	NA	NA	NA	NA	NA	NA	NA	NA	NA	NA	NA	PromF5	Low_complexity	NA	NA	NA	NA	NA	NA	NA	NA
685	cg00505445	yes	0.987852169	0.992262784	0.993007773	ANK2	ANK2_Exon	chr4	114179245	114179246	50	+	Exon (uc003ibc.2/287, exon 13 of 31)	4	113739239	114257213	517975	1	287	uc003ibc.2	439957	ENSG00000145362	ankyrin 2	uc003ibc.2;uc003ibd.4;uc011cgb.1;uc003ibe.4;uc003ibf.4	287;287;287;287;287	0;0;0;0;0	Exon	NA	NA	NA	NA	NA	NA	NA	NA	NA	NA	NA	NA	TxWk2	NA	Ank2	Ank2_Exon	3	127029533	127029582	127029533	127029534	-
686	cg00507817	NA	0.788196578	0.884656498	0.758614543	EDN2	EDN2_Intergenic_downstream	chr1	41832424	41832425	50	+	Distal Intergenic	1	41944446	41949874	5429	2	1907	uc001cgu.3	117450	ENSG00000127129	endothelin 2	NA	NA	NA	Intergenic_downstream	NA	NA	NA	NA	NA	NA	NA	NA	NA	NA	NA	NA	BivProm1	NA	Foxo6	Foxo6_Intron	4	120282542	120282591	120282542	120282543	+
687	cg00508255	yes	0.99577695	0.955573066	0.995879815	AMBRA1	AMBRA1_Intron	chr11	46478375	46478376	50	-	Intron (uc010rgt.2/55626, intron 5 of 9)	11	46417962	46564531	146570	2	55626	uc010rgt.2	86156	ENSG00000110497	autophagy and beclin 1 regulator 1	uc021qio.1;uc021qin.1;uc010rgt.2;uc009ylc.2;uc001ncu.2;uc010rgu.2;uc001ncv.3;uc001ncw.3;uc001ncx.3	100422825;100422827;55626;55626;55626;55626;55626;55626;55626	4969;-4887;0;0;0;0;0;0;0	Intron	NA	NA	NA	NA	NA	NA	NA	NA	NA	NA	NA	NA	EnhA19	NA	Ambra1	Ambra1_Intron	2	91859641	91859690	91859641	91859642	-
688	cg00510450	yes	0.978770528	0.996483665	0.974475589	MCTP1	MCTP1_Intron	chr5	94227989	94227990	50	+	Intron (uc003kku.2/79772, intron 4 of 15)	5	94042289	94620279	577991	2	79772	uc003kkx.2	392290	ENSG00000175471	multiple C2 and transmembrane domain containing 1	uc003kku.2;uc003kkv.2;uc003kkw.2;uc003kkx.2;uc003kkz.2	79772;79772;79772;79772;79772	0;0;0;0;0	Intron	NA	NA	NA	NA	NA	NA	NA	NA	NA	NA	NA	NA	TxWk2	NA	Mctp1	Mctp1_Intron	13	76803821	76803870	76803869	76803870	-
689	cg00512700	yes	0.99438548	0.988131545	0.992571552	NPAS3	NPAS3_Intron	chr14	34150682	34150683	50	+	Intron (uc001wrs.3/64067, intron 6 of 11)	14	33408459	34273382	864924	1	64067	uc001wrs.3	742173	ENSG00000151322	neuronal PAS domain protein 3	uc001wrs.3;uc001wrt.3;uc001wru.3;uc001wrv.3;uc001wrw.3	64067;64067;64067;64067;64067	0;0;0;0;0	Intron	NA	NA	NA	NA	NA	NA	NA	NA	NA	NA	NA	NA	EnhWk4	NA	Npas3	Npas3_Intron	12	53952301	53952350	53952301	53952302	+
690	cg00513357	yes	0.958452709	0.993679905	0.982081443	EIF4G2	EIF4G2_fiveUTR	chr11	10827593	10827594	50	+	5' UTR	11	10818593	10829543	10951	2	1982	uc001mjb.3	1950	ENSG00000110321	eukaryotic translation initiation factor 4 gamma 2	uc001mjb.3;uc009ygf.3;uc001mjc.3;uc001mjd.3;uc001mjf.1;uc009yge.3	1982;1982;1982;1982;1982;692223	0;0;0;0;0;-4389	fiveUTR	NA	NA	NA	NA	NA	NA	NA	NA	NA	NA	NA	NA	TxEx4	NA	Eif4g2	Eif4g2_Exon	7	111080273	111080322	111080321	111080322	+
691	cg00515235	yes	0.964635075	0.992862427	0.952027255	CTNNA3	CTNNA3_Exon	chr10	68688137	68688138	50	+	Exon (uc001jmy.3/347731, exon 2 of 2)	10	67679725	69455949	1776225	2	29119	uc001jmw.2	767761	ENSG00000183230	catenin alpha 3	uc009xpn.1;uc001jmw.2;uc001jmx.4;uc009xpo.1;uc001jmy.3;uc001jmz.1	29119;29119;29119;29119;347731;347731	0;0;0;0;0;0	Exon	NA	NA	NA	NA	NA	NA	NA	NA	NA	NA	NA	NA	BivProm2	NA	Ctnna3	Ctnna3_Exon	10	64087920	64087969	64087920	64087921	+
692	cg00515905	NA	-0.006705801	0.956389559	0.284161567	EPS8L3	EPS8L3_fiveUTR	chr1	110306507	110306508	51	-	Promoter (<=1kb)	1	110292702	110306644	13943	2	79574	uc001dyq.2	87	ENSG00000198758	EPS8 like 3	uc001dyq.2;uc001dyr.2;uc001dys.2;uc009wfm.2;uc009wfn.2;uc009wfo.2	79574;79574;79574;79574;79574;79574	0;0;0;0;0;0	fiveUTR	NA	NA	NA	NA	NA	NA	NA	NA	NA	NA	NA	NA	PromF1	NA	NA	NA	NA	NA	NA	NA	NA	NA
693	cg00515954	NA	0.785134035	0.952129934	0.975490191	ANKS1B	ANKS1B_fiveUTR	chr12	99548504	99548505	51	+	Promoter (<=1kb)	12	99128569	99548577	420009	2	56899	uc001tgd.2	73	ENSG00000185046	ankyrin repeat and sterile alpha motif domain containing 1B	uc001tgd.2;uc001tge.2;uc001tgf.2;uc001tgi.3;uc001tgj.3;uc009ztr.3;uc009zts.2;uc001tgg.4;uc010svg.2;uc001tgk.3	56899;56899;56899;56899;56899;56899;56899;56899;56899;56899	0;0;0;0;0;0;0;0;0;0	fiveUTR	NA	NA	NA	NA	NA	NA	NA	NA	NA	NA	NA	NA	EnhA19	NA	Anks1b	Anks1b_fiveUTR	10	90576707	90576756	90576755	90576756	-
694	cg00516349	NA	0.021572906	0.992133084	-0.168478743	VPS13B	VPS13B_Intron	chr8	100295704	100295705	50	+	Intron (uc003yiu.1/157680, intron 19 of 28)	8	100025494	100889814	864321	1	157680	uc003yiv.4	270161	ENSG00000132549	vacuolar protein sorting 13 homolog B	uc003yiu.1;uc003yiv.4;uc003yiw.4;uc003yix.1	157680;157680;157680;157680	0;0;0;0	Intron	NA	NA	NA	NA	NA	NA	NA	NA	NA	NA	NA	NA	EnhWk3	NA	NA	NA	NA	NA	NA	NA	NA	NA
695	cg00518702	NA	-0.459294687	0.776885285	0.85265619	MARCKS	MARCKS_Intergenic_upstream	chr6	113886046	113886047	51	+	Distal Intergenic	6	114178527	114184652	6126	1	4082	uc003pvy.4	-292481	ENSG00000277443	myristoylated alanine rich protein kinase C substrate	NA	NA	NA	Intergenic_upstream	NA	NA	NA	NA	NA	NA	NA	NA	NA	NA	NA	NA	EnhA1	NA	NA	NA	NA	NA	NA	NA	NA	NA
696	cg00518708	yes	0.980259342	0.995218848	0.974390109	RABGAP1L	RABGAP1L_Exon	chr1	174241585	174241586	50	+	Exon (uc009wwq.2/9910, exon 8 of 13)	1	174128552	174927327	798776	1	9910	uc001gjx.3	113034	ENSG00000152061	RAB GTPase activating protein 1 like	uc009wwq.2;uc001gjw.3;uc001gjx.3;uc001gjy.3;uc001gjz.3	9910;9910;9910;9910;9910	0;0;0;0;-2618	Exon	NA	NA	NA	NA	NA	NA	NA	NA	NA	NA	NA	NA	EnhA15	NA	Rabgap1l	Rabgap1l_Exon	1	160710131	160710180	160710179	160710180	-
697	cg00519119	NA	0.846192629	0.990827397	0.527794272	TFAP2A-AS1	TFAP2A-AS1_Intron	chr6	10030641	10030642	50	+	Intron (uc003myn.3/uc003myn.3, intron 1 of 7)	6	10412551	10416402	3852	1	100130275	uc003myw.3	-381910	NA	TFAP2A antisense RNA 1	NA	NA	NA	Intron	NA	NA	NA	NA	NA	NA	NA	NA	NA	NA	NA	NA	ReprPC4	NA	NA	NA	NA	NA	NA	NA	NA	NA
698	cg00519284	yes	0.988830178	0.992818833	0.989451368	TRIM2	TRIM2_Exon	chr4	154214176	154214177	51	-	Exon (uc003ing.2/23321, exon 4 of 12)	4	154074270	154260474	186205	1	23321	uc003ing.2	139906	ENSG00000109654	tripartite motif containing 2	uc003ing.2;uc003inh.2	23321;23321	0;0	Exon	NA	NA	NA	NA	NA	NA	NA	NA	NA	NA	NA	NA	TxEnh5	NA	Trim2	Trim2_Exon	3	84193329	84193378	84193329	84193330	-
699	cg00519301	yes	0.973218351	0.998431007	0.994085213	IFNGR1	IFNGR1_Intergenic_upstream	chr6	137654123	137654124	50	+	Distal Intergenic	6	137524684	137540567	15884	2	3459	uc011edn.1	-113558	ENSG00000027697	interferon gamma receptor 1	NA	NA	NA	Intergenic_upstream	NA	NA	NA	NA	NA	NA	NA	NA	NA	NA	NA	NA	EnhA2	NA	Olig3	Olig3_Intergenic_downstream	10	19471822	19471871	19471822	19471823	-
700	cg00519323	yes	0.948652181	0.994429377	0.967456494	IL20RB	IL20RB_Intergenic_downstream	chr3	136905498	136905499	50	+	Distal Intergenic	3	136699308	136729926	30619	1	53833	uc010hud.2	206192	ENSG00000174564	interleukin 20 receptor subunit beta	NA	NA	NA	Intergenic_downstream	NA	NA	NA	NA	NA	NA	NA	NA	NA	NA	NA	NA	Quies1	NA	Gm28267	Gm28267_Intergenic_upstream	9	100325359	100325408	100325359	100325360	-
701	cg00519918	NA	0.908071083	0.988626121	0.88033844	KIF13B	KIF13B_Intergenic_downstream	chr8	28921178	28921179	50	-	Distal Intergenic	8	28924795	28956758	31964	2	23303	uc011laz.2	35579	ENSG00000197892	kinesin family member 13B	uc011laz.2;uc003xhh.4	23303;23303	35530;0	Intergenic_downstream	NA	NA	NA	NA	NA	NA	NA	NA	NA	NA	NA	NA	TxWk1	Low_complexity	NA	NA	NA	NA	NA	NA	NA	NA
702	cg00521920	yes	0.941196946	0.981066074	0.94970551	MIR135A1	MIR135A1_Promoter	chr3	52336969	52336970	50	-	Promoter (8-9kb)	3	52328235	52328324	90	2	406925	uc010hmf.3	-8645	ENSG00000207926	microRNA 135a-1	NA	NA	NA	Promoter	NA	NA	NA	NA	NA	NA	NA	NA	NA	NA	NA	NA	EnhA17	NA	Glyctk	Glyctk_Intergenic_downstream	9	106144384	106144433	106144384	106144385	+
703	cg00522231	NA	0.625346831	0.977635581	0.623691737	ITGB1BP1	ITGB1BP1_Intron	chr2	9549277	9549278	51	-	Intron (uc002qzj.3/9270, intron 4 of 6)	2	9545815	9563643	17829	2	9270	uc002qzj.3	14316	ENSG00000119185	integrin subunit beta 1 binding protein 1	uc002qzh.2;uc002qzi.2;uc002qzj.3;uc002qzk.3;uc002qzl.3;uc002qzm.3;uc010yiy.2;uc002qzn.1	8853;8853;9270;9270;9270;9270;9270;9270	202383;202383;0;0;0;0;0;0	Intron	2	9549245	9549337	93	*	93	9	0.580645161	1.230882353	0.096774194	2.00E-06	CpGisland	TxEnh4	NA	NA	NA	NA	NA	NA	NA	NA	NA
704	cg00522402	yes	0.991486954	0.997823981	0.976296452	RSRC1	RSRC1_Intron	chr3	158246171	158246172	50	+	Intron (uc003fbt.4/51319, intron 7 of 9)	3	157827841	158262624	434784	1	51319	uc003fbt.4	418280	ENSG00000174891	arginine and serine rich coiled-coil 1	uc003fbt.4;uc003fbu.2;uc003fbv.4	51319;51319;51319	0;0;0	Intron	NA	NA	NA	NA	NA	NA	NA	NA	NA	NA	NA	NA	EnhWk4	NA	Rsrc1	Rsrc1_Intron	3	67340967	67341016	67340967	67340968	+
705	cg00522519	NA	0.978875024	0.968781433	0.981991041	TNPO1	TNPO1_threeUTR	chr5	72201211	72201212	51	-	3' UTR	5	72112418	72210215	97798	1	3842	uc003kck.4	88793	ENSG00000083312	transportin 1	uc011csj.1;uc003kck.4;uc003kci.4;uc003kcg.4	3842;3842;3842;3842	0;0;0;0	threeUTR	NA	NA	NA	NA	NA	NA	NA	NA	NA	NA	NA	NA	Tx7	NA	NA	NA	NA	NA	NA	NA	NA	NA
706	cg00522668	yes	0.967218122	0.995196178	0.983167165	CCDC178	CCDC178_Intron	chr18	30703989	30703990	50	+	Intron (uc010xbq.1/374864, intron 1 of 2)	18	30517366	31020685	503320	2	374864	uc002kxo.2	316645	ENSG00000166960	coiled-coil domain containing 178	uc010xbq.1;uc010dme.1;uc002kxn.2;uc010dmf.1;uc010xbr.1;uc002kxo.2;uc002kxp.3	374864;374864;374864;374864;374864;374864;374864	0;0;0;0;0;0;0	Intron	NA	NA	NA	NA	NA	NA	NA	NA	NA	NA	NA	NA	EnhWk4	NA	Ccdc178	Ccdc178_Intron	18	21940478	21940527	21940478	21940479	-
707	cg00523349	NA	0.740159518	0.98272779	0.662986421	MGMT	MGMT_Intergenic_upstream	chr10	131165102	131165103	50	+	Distal Intergenic	10	131265454	131565783	300330	1	4255	uc001lkh.2	-100352	ENSG00000170430	O-6-methylguanine-DNA methyltransferase	NA	NA	NA	Intergenic_upstream	NA	NA	NA	NA	NA	NA	NA	NA	NA	NA	NA	NA	HET2	NA	Gm9347	Gm9347_Intergenic_upstream	7	136798148	136798197	136798196	136798197	+
708	cg00523361	NA	0.874209595	0.939966721	0.839879567	PAPOLG	PAPOLG_Intergenic_upstream	chr2	60883088	60883089	51	+	Distal Intergenic	2	60983365	61029221	45857	1	64895	uc002sai.3	-100277	ENSG00000115421	poly(A) polymerase gamma	NA	NA	NA	Intergenic_upstream	NA	NA	NA	NA	NA	NA	NA	NA	NA	NA	NA	NA	ReprPC4	NA	NA	NA	NA	NA	NA	NA	NA	NA
709	cg00523855	NA	0.815900709	0.824326649	0.831018613	HHEX	HHEX_Promoter	chr10	94450656	94450657	50	+	Promoter (<=1kb)	10	94449681	94455408	5728	1	3087	uc001kid.3	977	ENSG00000152804	hematopoietically expressed homeobox	uc001kid.3	3087	0	Promoter	NA	NA	NA	NA	NA	NA	NA	NA	NA	NA	NA	NA	BivProm1	NA	NA	NA	NA	NA	NA	NA	NA	NA
710	cg00524115	yes	0.857980529	0.942842657	0.937673926	UBIAD1	UBIAD1_Exon	chr1	11333873	11333874	51	+	Promoter (<=1kb)	1	11333255	11348491	15237	1	29914	uc001asg.3	568	ENSG00000120942	UbiA prenyltransferase domain containing 1	uc001asg.3	29914	0	Exon	NA	NA	NA	NA	NA	NA	NA	NA	NA	NA	NA	NA	PromF3	NA	Ubiad1	Ubiad1_Exon	4	148444123	148444172	148444171	148444172	-
711	cg00525251	yes	0.954522312	0.951296291	0.983491884	LINC00583	LINC00583_Intergenic_upstream	chr9	13750725	13750726	50	+	Distal Intergenic	9	13927970	13945606	17637	1	100113404	uc022bdn.1	-177245	ENSG00000205636	long intergenic non-protein coding RNA 583	NA	NA	NA	Intergenic_upstream	NA	NA	NA	NA	NA	NA	NA	NA	NA	NA	NA	NA	EnhA5	NA	Gm11411	Gm11411_Intergenic_downstream	4	81961146	81961195	81961194	81961195	-
712	cg00526068	yes	0.992291303	0.964740803	0.986988924	MIR548D2	MIR548D2_Intergenic_upstream	chr16	22676530	22676531	51	-	Distal Intergenic	16	22729603	22803362	73760	1	693131	uc021tfc.1	-53073	ENSG00000263690	microRNA 548d-2	NA	NA	NA	Intergenic_upstream	NA	NA	NA	NA	NA	NA	NA	NA	NA	NA	NA	NA	ReprPC3	NA	Gm9240	Gm9240_Intergenic_upstream	7	121247724	121247773	121247772	121247773	-
713	cg00527415	yes	0.915763339	0.970237343	0.958326878	LINC01281	LINC01281_Intergenic_upstream	chrX	39378573	39378574	50	+	Distal Intergenic	23	39164210	39186616	22407	2	286442	uc004dek.1	-191958	ENSG00000235304	long intergenic non-protein coding RNA 1281	NA	NA	NA	Intergenic_upstream	NA	NA	NA	NA	NA	NA	NA	NA	NA	NA	NA	NA	EnhA2	NA	Gm14515	Gm14515_Intergenic_upstream	X	11494364	11494413	11494364	11494365	+
714	cg00527510	yes	0.968510073	0.948107845	0.967080393	ZNF608	ZNF608_Intergenic_upstream	chr5	124748416	124748417	50	+	Distal Intergenic	5	123982372	124084500	102129	2	57507	uc003ktt.1	-663918	ENSG00000168916	zinc finger protein 608	NA	NA	NA	Intergenic_upstream	NA	NA	NA	NA	NA	NA	NA	NA	NA	NA	NA	NA	EnhA3	NA	Gm26959	Gm26959_Intergenic_downstream	18	55549591	55549640	55549639	55549640	+
715	cg00528052	yes	0.853914036	0.871617574	0.886229615	KDM5B	KDM5B_Exon	chr1	202777295	202777296	51	-	Promoter (<=1kb)	1	202696532	202777549	81018	2	10765	uc001gyf.3	204	ENSG00000117139	lysine demethylase 5B	uc031prp.1;uc031prq.1;uc001gyf.3;uc009xag.3;uc001gyg.1	100506696;100506696;10765;10765;10765	-2729;-2729;0;0;0	Exon	1	202776803	202777727	925	*	925	112	0.736216216	0.917951444	0.121081081	1.50E-86	CpGisland	PromF4	NA	Kdm5b	Kdm5b_Exon	1	134560476	134560525	134560476	134560477	+
716	cg00528541	yes	0.994122787	0.985944614	0.982124335	ENOX2	ENOX2_Intron	chrX	130021237	130021238	50	-	Intron (uc004evw.3/10495, intron 2 of 15)	23	129757357	130037208	279852	2	10495	uc004evw.3	15972	ENSG00000165675	ecto-NOX disulfide-thiol exchanger 2	uc004evw.3;uc004evx.3;uc004evy.3	10495;10495;10495	0;0;0	Intron	NA	NA	NA	NA	NA	NA	NA	NA	NA	NA	NA	NA	EnhA6	NA	Enox2	Enox2_Intron	X	49273427	49273476	49273475	49273476	+
717	cg00529649	yes	0.979247429	0.996605281	0.938072284	NPAS3	NPAS3_Intron	chr14	34112682	34112683	50	+	Intron (uc001wrs.3/64067, intron 5 of 11)	14	33408459	34273382	864924	1	64067	uc001wrs.3	704173	ENSG00000151322	neuronal PAS domain protein 3	uc001wrs.3;uc001wrt.3;uc001wru.3;uc001wrv.3;uc001wrw.3	64067;64067;64067;64067;64067	0;0;0;0;0	Intron	NA	NA	NA	NA	NA	NA	NA	NA	NA	NA	NA	NA	EnhA17	NA	Npas3	Npas3_Intron	12	53916992	53917041	53916992	53916993	+
718	cg00531009	NA	0.872076055	0.891376141	0.887240078	SF1	SF1_Exon	chr11	64533347	64533348	50	-	Exon (uc010rnn.2/7536, exon 13 of 13)	11	64532076	64536608	4533	2	7536	uc010rnm.2	3211	ENSG00000168066	splicing factor 1	uc010rnm.2;uc010rnn.2;uc001oaz.2;uc001oba.2;uc001obb.2;uc001obc.2;uc001obd.2;uc001obe.2;uc010rno.2	7536;7536;7536;7536;7536;7536;7536;7536;7536	0;0;0;0;0;0;0;0;0	Exon	NA	NA	NA	NA	NA	NA	NA	NA	NA	NA	NA	NA	TxEnh6	NA	NA	NA	NA	NA	NA	NA	NA	NA
719	cg00531909	yes	0.97248793	0.98959173	0.974167146	TMEM182	TMEM182_Intergenic_downstream	chr2	103560325	103560326	50	+	Distal Intergenic	2	103414225	103434138	19914	1	130827	uc010ywe.3	146102	ENSG00000170417	transmembrane protein 182	NA	NA	NA	Intergenic_downstream	NA	NA	NA	NA	NA	NA	NA	NA	NA	NA	NA	NA	Quies3	NA	Gm5973	Gm5973_Intergenic_upstream	1	40967639	40967688	40967639	40967640	+
720	cg00532890	yes	0.937636496	0.971506552	0.939411819	PBX1	PBX1_fiveUTR	chr1	164528682	164528683	51	-	Promoter (<=1kb)	1	164528597	164821060	292464	1	5087	uc001gcs.3	85	ENSG00000185630	PBX homeobox 1	uc001gcs.3;uc001gct.3;uc010pku.2;uc010pkv.2	5087;5087;5087;5087	0;0;0;0	fiveUTR	NA	NA	NA	NA	NA	NA	NA	NA	NA	NA	NA	NA	TSS1	NA	Pbx1	Pbx1_fiveUTR	1	168431889	168431938	168431889	168431890	+
721	cg00533774	yes	0.985340112	0.991041009	0.993428712	SPTBN1	SPTBN1_Exon	chr2	54826234	54826235	51	+	Exon (uc002rxu.3/6711, exon 3 of 36)	2	54683454	54898583	215130	1	6711	uc002rxu.3	142730	ENSG00000115306	spectrin beta, non-erythrocytic 1	uc002rxu.3;uc002rxv.1;uc002rxx.3	6711;6711;6711	0;0;0	Exon	NA	NA	NA	NA	NA	NA	NA	NA	NA	NA	NA	NA	TxEx4	NA	Sptbn1	Sptbn1_Exon	11	30159391	30159440	30159439	30159440	-
722	cg00535482	yes	0.935273221	0.934730534	0.949922143	TBR1	TBR1_Promoter	chr2	162272313	162272314	50	+	Promoter (<=1kb)	2	162272620	162281573	8954	1	10716	uc002ubw.1	-256	ENSG00000136535	T-box brain transcription factor 1	uc002ubu.3;uc002ubw.1;uc010foy.2	10213;10716;10716	0;0;0	Promoter	NA	NA	NA	NA	NA	NA	NA	NA	NA	NA	NA	NA	BivProm2	NA	Tbr1	Tbr1_Exon	2	61804104	61804153	61804104	61804105	+
723	cg00538388	yes	0.968187881	0.993895944	0.96456809	CLASP1	CLASP1_Intron	chr2	122171770	122171771	50	+	Intron (uc002tmz.3/23332, intron 4 of 20)	2	122095352	122407052	311701	2	23332	uc002tnc.3	235282	ENSG00000074054	cytoplasmic linker associated protein 1	uc002tmz.3;uc002tna.3;uc010yyw.2;uc002tnb.3;uc010yyx.2;uc010yyy.2;uc002tnc.3;uc010yyz.2;uc010yza.2;uc010yzc.2;uc021vnl.1;uc002tng.1	23332;23332;23332;23332;23332;23332;23332;23332;23332;23332;23332;23332	0;0;0;0;0;0;0;0;0;0;0;0	Intron	NA	NA	NA	NA	NA	NA	NA	NA	NA	NA	NA	NA	TxEx3	NA	Clasp1	Clasp1_Exon	1	118536095	118536144	118536143	118536144	+
724	cg00539598	NA	0.99312278	0.995692298	0.993388571	AUTS2	AUTS2_Intron	chr7	69736909	69736910	50	+	Intron (uc003tvv.4/26053, intron 4 of 4)	7	69063905	69755607	691703	1	26053	uc003tvv.4	672955	ENSG00000158321	activator of transcription and developmental regulator AUTS2	uc003tvv.4;uc003tvw.4;uc003tvx.4	26053;26053;26053	0;0;0	Intron	NA	NA	NA	NA	NA	NA	NA	NA	NA	NA	NA	NA	EnhWk1	NA	NA	NA	NA	NA	NA	NA	NA	NA
725	cg00540391	yes	0.883551546	0.905622518	0.902918428	EDN3	EDN3_Exon	chr20	57875912	57875913	51	-	Promoter (<=1kb)	20	57875499	57899529	24031	1	1908	uc002yao.1	413	ENSG00000124205	endothelin 3	uc002yao.1;uc002yap.3;uc002yaq.3;uc002yar.3;uc002yas.3	1908;1908;1908;1908;1908	0;0;0;0;0	Exon	20	57875454	57876155	702	*	702	75	0.725071225	0.813026962	0.106837607	1.11E-53	CpGisland	BivProm2	NA	Edn3	Edn3_fiveUTR	2	174760963	174761012	174761011	174761012	+
726	cg00540706	yes	0.853055392	0.99663893	0.981709686	MECOM	MECOM_Exon	chr3	168834473	168834474	50	-	Exon (uc010hwk.1/2122, exon 6 of 15)	3	168801287	169381563	580277	2	2122	uc011bpj.1	547090	ENSG00000085276	MDS1 and EVI1 complex locus	uc010hwk.1;uc003ffi.3;uc003ffj.3;uc011bpi.1;uc003ffn.3;uc003ffk.2;uc003ffl.2;uc011bpj.1;uc011bpk.1;uc010hwn.2	2122;2122;2122;2122;2122;2122;2122;2122;2122;2122	0;0;0;0;0;0;0;0;0;0	Exon	NA	NA	NA	NA	NA	NA	NA	NA	NA	NA	NA	NA	Tx8	NA	Mecom	Mecom_threeUTR	3	29980903	29980952	29980903	29980904	-
727	cg00542313	yes	0.987378108	0.996459729	0.731347459	EPX	EPX_Exon	chr17	56272446	56272447	51	-	Exon (uc002ivq.3/8288, exon 6 of 13)	17	56270089	56282535	12447	1	8288	uc002ivq.3	2357	ENSG00000121053	eosinophil peroxidase	uc002ivq.3	8288	0	Exon	NA	NA	NA	NA	NA	NA	NA	NA	NA	NA	NA	NA	ReprPC5	NA	Epx	Epx_Exon	11	87872673	87872722	87872673	87872674	-
728	cg00542737	yes	0.993003266	0.999039288	0.997878182	CASC15	CASC15_Intron	chr6	22150179	22150180	50	+	Intron (uc003ndj.3/401237, intron 9 of 11)	6	21666675	22194616	527942	1	401237	uc003ndj.3	483506	NA	cancer susceptibility 15	uc003ndj.3;uc011djk.2;uc003ndl.3;uc003ndn.3;uc003ndm.2	401237;401237;401237;401237;729177	0;0;0;0;-2759	Intron	NA	NA	NA	NA	NA	NA	NA	NA	NA	NA	NA	NA	EnhA1	NA	Gm6081	Gm6081_Intron	13	28416367	28416416	28416415	28416416	+
729	cg00543023	yes	0.947525605	0.985073849	-0.335580747	EXOC5	EXOC5_Intergenic_upstream	chr14	57759251	57759252	50	-	Downstream (2-3kb)	14	57669194	57735617	66424	2	10640	uc001xct.3	-23633	ENSG00000070367	exocyst complex component 5	uc001xcv.3;uc010tri.2;uc010trj.2	55745;55745;55745	23595;23595;23595	Intergenic_upstream	NA	NA	NA	NA	NA	NA	NA	NA	NA	NA	NA	NA	Tx8	NA	Ap5m1	Ap5m1_threeUTR	14	49090012	49090061	49090060	49090061	+
730	cg00543458	yes	0.934433277	0.994963267	0.936057483	RNF220	RNF220_Intron	chr1	45064061	45064062	50	+	Intron (uc001clv.1/55182, intron 2 of 14)	1	44870960	45117396	246437	1	55182	uc001clv.1	193103	ENSG00000187147	ring finger protein 220	uc001clv.1;uc001clw.1;uc010okx.1;uc010oky.1	55182;55182;55182;55182	0;0;0;0	Intron	NA	NA	NA	NA	NA	NA	NA	NA	NA	NA	NA	NA	ReprPC5	NA	Rnf220	Rnf220_Intron	4	117322236	117322285	117322284	117322285	-
731	cg00545236	yes	0.916509892	0.921759605	0.927626387	HOXB3	HOXB3_Promoter	chr17	46667694	46667695	50	+	Promoter (<=1kb)	17	46626232	46667631	41400	2	3213	uc010wlm.2	-14	ENSG00000120093	homeobox B3	uc010dbf.3;uc010dbg.3;uc010wlm.2;uc002inr.3;uc021tzg.2;uc021tzh.1;uc021tzi.1;uc021tzj.1	3213;3213;3213;3215;404266;404266;404266;404266	0;0;0;0;0;0;0;0	Promoter	NA	NA	NA	NA	NA	NA	NA	NA	NA	NA	NA	NA	BivProm4	NA	Hoxb5	Hoxb5_Intergenic_downstream	11	96306995	96307044	96306995	96306996	+
732	cg00545696	yes	0.876259255	0.982696966	0.970364268	C16orf97	C16orf97_Intergenic_downstream	chr16	51880209	51880210	50	-	Distal Intergenic	16	52060264	52107847	47584	2	388276	uc021tih.1	227637	ENSG00000261190	chromosome 16 open reading frame 97	NA	NA	NA	Intergenic_downstream	NA	NA	NA	NA	NA	NA	NA	NA	NA	NA	NA	NA	EnhWk4	NA	Gm5356	Gm5356_Intergenic_upstream	8	89656113	89656162	89656113	89656114	+
733	cg00546281	yes	0.984575181	0.989738677	0.986424332	LBX1-AS1	LBX1-AS1_Intron	chr10	103022430	103022431	50	-	Intron (uc001ksy.1/uc001ksy.1, intron 1 of 2)	10	102989351	102998616	9266	1	399806	uc010qpy.2	33130	NA	LBX1 antisense RNA 1	NA	NA	NA	Intron	NA	NA	NA	NA	NA	NA	NA	NA	NA	NA	NA	NA	ReprPC5	NA	Lbx1	Lbx1_Intergenic_upstream	19	45272475	45272524	45272475	45272476	+
734	cg00546693	yes	0.938637255	0.940412707	0.985493867	TFAP2A-AS1	TFAP2A-AS1_Intergenic_upstream	chr6	10385193	10385194	50	+	Distal Intergenic	6	10412551	10416402	3852	1	100130275	uc003myw.3	-27308	NA	TFAP2A antisense RNA 1	NA	NA	NA	Intergenic_upstream	6	10384966	10385216	251	*	251	35	0.677290837	1.218615619	0.139442231	6.98E-30	CpGisland	BivProm2	NA	Tfap2a	Tfap2a_Intron	13	40704190	40704239	40704190	40704191	+
735	cg00547789	yes	0.989012346	0.981892232	-0.676741037	RAB39B	RAB39B_fiveUTR	chrX	154493750	154493751	50	+	Promoter (<=1kb)	23	154487526	154493852	6327	2	116442	uc004fne.3	52	ENSG00000155961	RAB39B, member RAS oncogene family	uc004fne.3	116442	0	fiveUTR	X	154493304	154493755	452	*	452	40	0.670353982	0.787799564	0.088495575	1.63E-25	CpGisland	TSS1	NA	Rab39b	Rab39b_fiveUTR	X	75578181	75578230	75578181	75578182	+
736	cg00548085	NA	-0.350614289	0.989189802	0.877258058	NF1	NF1_Exon	chr17	29657368	29657369	50	+	Exon (uc002hgg.3/4763, exon 39 of 58)	17	29421945	29704695	282751	1	4763	uc002hgg.3	235374	ENSG00000196712	neurofibromin 1	uc002hgg.3;uc002hgh.3;uc002hgi.1;uc010cso.3	4763;4763;4763;4763	0;0;0;0	Exon	NA	NA	NA	NA	NA	NA	NA	NA	NA	NA	NA	NA	Tx8	NA	NA	NA	NA	NA	NA	NA	NA	NA
737	cg00548487	yes	0.934088196	0.981163183	0.946686996	SMARCC2	SMARCC2_Exon	chr12	56558450	56558451	50	-	Exon (uc001ska.3/6601, exon 28 of 29)	12	56555636	56583351	27716	2	6601	uc001ska.3	24901	ENSG00000139613	SWI/SNF related, matrix associated, actin dependent regulator of chromatin subfamily c member 2	uc001sjw.2;uc001sjx.2;uc010sqe.2;uc010sqd.2;uc001ska.3;uc001skb.3;uc001skc.3;uc001skd.3;uc010sqf.2	4637;4637;4637;4637;6601;6601;6601;6601;6601	0;0;0;0;0;0;0;0;0	Exon	NA	NA	NA	NA	NA	NA	NA	NA	NA	NA	NA	NA	TxEx3	NA	Smarcc2	Smarcc2_Exon	10	128487998	128488047	128487998	128487999	+
738	cg00548719	yes	0.980363394	0.993584322	0.96383475	KCNQ3	KCNQ3_Exon	chr8	133153555	133153556	50	-	Exon (uc003yti.3/3786, exon 10 of 15)	8	133133105	133493004	359900	2	3786	uc003ytj.3	339399	ENSG00000184156	potassium voltage-gated channel subfamily Q member 3	uc003yti.3;uc003ytj.3;uc010mdt.3	3786;3786;3786	0;0;0	Exon	NA	NA	NA	NA	NA	NA	NA	NA	NA	NA	NA	NA	BivProm3	NA	Kcnq3	Kcnq3_Exon	15	66005951	66006000	66005951	66005952	-
739	cg00549985	yes	0.908382561	0.939896615	0.915809219	CNTFR	CNTFR_Intron	chr9	34579326	34579327	51	+	Intron (uc003zur.2/415056, intron 3 of 4)	9	34551430	34590138	38709	2	1271	uc022bgg.1	10812	ENSG00000122756	ciliary neurotrophic factor receptor	uc003zup.2;uc003zuq.2;uc022bgg.1;uc003zur.2;uc003zus.2;uc003zut.2	1271;1271;1271;415056;415056;415056	0;0;0;0;0;0	Intron	9	34579218	34579368	151	*	151	12	0.642384106	0.774358974	0.079470199	1.76E-07	CpGisland	BivProm3	NA	Cntfr	Cntfr_Intron	4	41684964	41685013	41684964	41684965	+
740	cg00550040	yes	0.93914291	0.994826467	0.963665517	NA	NA_Exon	chr19	31640849	31640850	50	+	Promoter (<=1kb)	19	31640783	31641311	529	1	94023	uc010xrm.2	67	NA	NA	uc010xrm.2	94023	0	Exon	NA	NA	NA	NA	NA	NA	NA	NA	NA	NA	NA	NA	EnhA5	NA	Tshz3	Tshz3_Intergenic_downstream	7	36892883	36892932	36892931	36892932	+
741	cg00551264	yes	0.977603742	0.982940317	0.958854825	CITED2	CITED2_Promoter	chr6	139696663	139696664	50	-	Promoter (<=1kb)	6	139693392	139695787	2396	2	10370	uc003qip.2	-876	ENSG00000164442	Cbp/p300 interacting transactivator with Glu/Asp rich carboxy-terminal domain 2	uc021zfz.2;uc021zga.2;uc003qip.2	10370;10370;10370	0;0;0	Promoter	6	139696461	139696671	211	*	211	22	0.668246445	0.934380032	0.104265403	6.85E-16	CpGisland	PromF4	NA	Cited2	Cited2_Promoter	10	17722318	17722367	17722318	17722319	-
742	cg00551503	NA	-0.532549569	0.994220972	-0.081518176	MAFB	MAFB_Intergenic_upstream	chr20	39450168	39450169	51	+	Distal Intergenic	20	39314517	39317876	3360	2	9935	uc002xji.3	-132242	ENSG00000204103	MAF bZIP transcription factor B	NA	NA	NA	Intergenic_upstream	NA	NA	NA	NA	NA	NA	NA	NA	NA	NA	NA	NA	ReprPC4	NA	NA	NA	NA	NA	NA	NA	NA	NA
743	cg00552731	NA	0.097194497	0.992208522	-0.047059479	DYSF	DYSF_Intergenic_downstream	chr2	71944337	71944338	50	-	Distal Intergenic	2	71828402	71913893	85492	1	8291	uc010yqz.2	115935	ENSG00000135636	dysferlin	NA	NA	NA	Intergenic_downstream	NA	NA	NA	NA	NA	NA	NA	NA	NA	NA	NA	NA	EnhA2	NA	NA	NA	NA	NA	NA	NA	NA	NA
744	cg00553880	yes	0.87957437	0.90253089	0.88805649	PSIP1	PSIP1_Promoter	chr9	15511231	15511232	51	+	Promoter (<=1kb)	9	15470642	15511003	40362	2	11168	uc003zma.4	-178	ENSG00000164985	PC4 and SFRS1 interacting protein 1	uc003zlv.4;uc003zlw.4;uc003zlz.4;uc003zly.3;uc003zma.4	11168;11168;11168;11168;11168	0;0;0;0;0	Promoter	9	15511145	15511252	108	*	108	11	0.666666667	0.917374517	0.101851852	5.07E-08	CpGisland	PromF4	NA	Psip1	Psip1_Promoter	4	83486696	83486745	83486696	83486697	-
745	cg00553886	yes	0.991421354	0.944634128	0.967467236	TEAD1	TEAD1_fiveUTR	chr11	12696980	12696981	51	+	Promoter (<=1kb)	11	12695969	12966284	270316	1	7003	uc021qdx.1	961	ENSG00000187079	TEA domain transcription factor 1	uc021qdx.1	7003	0	fiveUTR	11	12695637	12696981	1345	*	1345	199	0.779182156	0.977585174	0.14795539	1.67E-173	CpGisland	PromF5	NA	Tead1	Tead1_Promoter	7	112680122	112680171	112680122	112680123	+
746	cg00553911	yes	0.820771429	0.868886651	0.785699365	TRIM8	TRIM8_Exon	chr10	104404704	104404705	50	-	Promoter (<=1kb)	10	104404252	104418076	13825	1	81603	uc001kvz.2	403	ENSG00000171206	tripartite motif containing 8	uc001kvz.2	81603	0	Exon	10	104404562	104404968	407	*	407	46	0.69041769	0.949873161	0.113022113	2.15E-34	CpGisland	PromF4	NA	Trim8	Trim8_Exon	19	46502773	46502822	46502773	46502774	+
747	cg00554332	yes	0.937408356	0.995843595	0.910546321	ZNF507	ZNF507_Intergenic_upstream	chr19	32533066	32533067	50	-	Distal Intergenic	19	32836514	32878573	42060	1	22847	uc002nte.3	-303446	ENSG00000168813	zinc finger protein 507	NA	NA	NA	Intergenic_upstream	NA	NA	NA	NA	NA	NA	NA	NA	NA	NA	NA	NA	BivProm4	NA	Rpl17-ps9	Rpl17-ps9_Intergenic_upstream	7	36071722	36071771	36071770	36071771	+
748	cg00555047	NA	-0.154184929	0.998208825	-0.235093873	ATXN7L1	ATXN7L1_Exon	chr7	105279897	105279898	50	-	Exon (uc003vdf.2/222255, exon 4 of 10)	7	105245221	105319609	74389	2	222255	uc003vdf.2	39661	ENSG00000146776	ataxin 7 like 1	uc003vdf.2;uc003vde.2;uc003vdh.4;uc011klq.1;uc011klr.1	222255;222255;222255;222255;222255	0;0;0;0;38522	Exon	NA	NA	NA	NA	NA	NA	NA	NA	NA	NA	NA	NA	EnhA19	NA	NA	NA	NA	NA	NA	NA	NA	NA
749	cg00555070	yes	0.917073191	0.948355211	0.908376882	TBC1D22A	TBC1D22A_Intron	chr22	47565991	47565992	50	-	Intron (uc003bib.3/25771, intron 12 of 12)	22	47158518	47571342	412825	1	25771	uc003bib.3	407475	ENSG00000054611	TBC1 domain family member 22A	uc003bib.3;uc003bie.3;uc010haf.3;uc010hag.3;uc003bif.3	25771;25771;25771;25771;25771	0;0;0;0;0	Intron	NA	NA	NA	NA	NA	NA	NA	NA	NA	NA	NA	NA	TxWk1	NA	Tbc1d22a	Tbc1d22a_Intron	15	86494754	86494803	86494754	86494755	+
750	cg00556573	yes	0.928201859	0.983931717	0.884071256	MYH7B	MYH7B_Intron	chr20	33565392	33565393	50	+	Intron (uc002xbi.2/57644, intron 3 of 44)	20	33543704	33590240	46537	1	57644	uc002xbi.2	21639	ENSG00000078814	myosin heavy chain 7B	uc002xbi.2;uc010gfa.1	57644;57644	0;-43	Intron	NA	NA	NA	NA	NA	NA	NA	NA	NA	NA	NA	NA	BivProm3	NA	Myh7b	Myh7b_Promoter	2	155611118	155611167	155611166	155611167	-
751	cg00557468	yes	0.81750007	0.785523136	0.859474042	PRR7	PRR7_threeUTR	chr5	176883132	176883133	50	+	3' UTR	5	176873796	176883287	9492	1	80758	uc003mgu.2	9287	ENSG00000131188	proline rich 7, synaptic	uc011dga.1;uc003mgx.2;uc003mgy.2;uc010jkn.1;uc003mgz.1;uc003mgu.2;uc003mgv.2;uc003mgw.2	1627;1627;1627;1627;1627;80758;80758;80758	0;0;0;0;0;0;0;0	threeUTR	5	176881444	176883238	1795	*	1795	222	0.733704735	0.922644131	0.12367688	4.23E-173	CpGisland	PromF3	Low_complexity	Prr7	Prr7_threeUTR	13	55472952	55473001	55473000	55473001	-
752	cg00557947	yes	0.924924008	0.791163932	0.862508493	PAX2	PAX2_Intergenic_upstream	chr10	102419245	102419246	51	+	Distal Intergenic	10	102505468	102589698	84231	1	5076	uc001krk.4	-86223	ENSG00000075891	paired box 2	NA	NA	NA	Intergenic_upstream	NA	NA	NA	NA	NA	NA	NA	NA	NA	NA	NA	NA	ReprPC1	NA	Pax2	Pax2_Intergenic_upstream	19	44674751	44674800	44674751	44674752	+
753	cg00559067	NA	0.932222554	0.984609918	0.948472938	LBX1	LBX1_Intergenic_downstream	chr10	102978966	102978967	50	+	Distal Intergenic	10	102986733	102988717	1985	2	10660	uc001ksx.3	9700	ENSG00000138136	ladybird homeobox 1	NA	NA	NA	Intergenic_downstream	NA	NA	NA	NA	NA	NA	NA	NA	NA	NA	NA	NA	ReprPC1	NA	NA	NA	NA	NA	NA	NA	NA	NA
754	cg00560327	yes	0.991831241	0.995692276	0.994518483	BRD4	BRD4_Intron	chr19	15379126	15379127	50	-	Intron (uc002nar.3/23476, intron 3 of 19)	19	15348301	15391262	42962	2	23476	uc002nar.3	12137	ENSG00000141867	bromodomain containing 4	uc002nar.3;uc002nas.3;uc002nat.3;uc002nau.4	23476;23476;23476;23476	0;0;0;0	Intron	NA	NA	NA	NA	NA	NA	NA	NA	NA	NA	NA	NA	TxEx1	NA	Brd4	Brd4_Exon	17	32224972	32225021	32225020	32225021	-
755	cg00562080	yes	0.988176882	0.968827774	0.992493314	MIR620	MIR620_Intergenic_downstream	chr12	116104956	116104957	50	-	Distal Intergenic	12	116586365	116586459	95	2	693205	uc021reh.1	481552	ENSG00000207967	microRNA 620	NA	NA	NA	Intergenic_downstream	NA	NA	NA	NA	NA	NA	NA	NA	NA	NA	NA	NA	Quies3	NA	Med13l	Med13l_Intergenic_downstream	5	118944597	118944646	118944597	118944598	-
756	cg00562438	yes	0.956778021	0.985252321	0.914341639	DNAH2	DNAH2_Exon	chr17	7722683	7722684	50	-	Exon (uc002giu.1/146754, exon 71 of 85)	17	7623039	7737058	114020	1	146754	uc002giu.1	99594	ENSG00000183914	dynein axonemal heavy chain 2	uc002giu.1;uc010cnm.1	146754;146754	0;0	Exon	NA	NA	NA	NA	NA	NA	NA	NA	NA	NA	NA	NA	ReprPC6	NA	Dnah2	Dnah2_Exon	11	69435246	69435295	69435246	69435247	+
757	cg00562553	NA	0.759388588	0.915393236	0.669267385	HOXA4	HOXA4_Exon	chr7	27169740	27169741	51	+	Promoter (<=1kb)	7	27168126	27170399	2274	2	3201	uc003sym.4	659	ENSG00000197576	homeobox A4	uc003syk.3;uc003sym.4	3200;3201	0;0	Exon	7	27169674	27169741	68	*	68	10	0.794117647	1.081081081	0.147058824	5.75E-09	CpGisland	BivProm4	NA	Gm28308	Gm28308_Exon	6	52191181	52191230	52191181	52191182	-
758	cg00562749	NA	-0.297461739	0.994010977	0.438041447	SALL1	SALL1_Intergenic_upstream	chr16	51502321	51502322	51	+	Distal Intergenic	16	51171023	51185183	14161	2	6299	uc021tif.1	-317088	ENSG00000103449	spalt like transcription factor 1	NA	NA	NA	Intergenic_upstream	NA	NA	NA	NA	NA	NA	NA	NA	NA	NA	NA	NA	EnhWk4	NA	NA	NA	NA	NA	NA	NA	NA	NA
759	cg00563016	yes	0.871270318	0.942507252	0.886762734	NF1	NF1_fiveUTR	chr17	29422016	29422017	50	+	Promoter (<=1kb)	17	29421945	29546377	124433	1	4763	uc002hge.2	22	ENSG00000196712	neurofibromin 1	uc021tui.1;uc002hge.2;uc002hgf.2;uc002hgg.3;uc002hgh.3	100616266;4763;4763;4763;4763	-524;0;0;0;0	fiveUTR	17	29421596	29422092	497	*	497	44	0.682092555	0.761208577	0.088531187	5.25E-28	CpGisland	TSS1	NA	Nf1	Nf1_Exon	11	79339647	79339696	79339695	79339696	-
760	cg00563045	yes	0.881671993	0.986753981	0.983554478	GTF2H4	GTF2H4_Exon	chr6	30878494	30878495	51	-	Exon (uc010jsf.2/2968, exon 5 of 9)	6	30875977	30879891	3915	1	2968	uc010jsf.2	2517	ENSG00000213780	general transcription factor IIH subunit 4	uc010jsf.2;uc011dmv.1;uc003nsa.1;uc003nsc.2;uc003nsd.3;uc011dmx.2;uc011dmy.2;uc011dmz.2;uc011dna.2;uc011dnb.2;uc011dnc.2	2968;2968;2968;57176;57176;57176;57176;57176;57176;57176;57176	0;0;0;-3044;-3438;-3438;-3438;-3564;-4043;-4043;-4043	Exon	NA	NA	NA	NA	NA	NA	NA	NA	NA	NA	NA	NA	TxEx2	NA	Gtf2h4	Gtf2h4_Exon	17	35670909	35670958	35670909	35670910	-
761	cg00564054	yes	0.907367064	0.985501067	0.935221443	LOC441204	LOC441204_Intron	chr7	26525274	26525275	50	+	Intron (uc003sxy.1/441204, intron 3 of 6)	7	26438339	26538594	100256	1	441204	uc003sxy.1	86886	ENSG00000214870	uncharacterized LOC441204	uc003sxy.1;uc003sxz.3	441204;441204	0;0	Intron	NA	NA	NA	NA	NA	NA	NA	NA	NA	NA	NA	NA	EnhA20	NA	Skap2	Skap2_Intron	6	51709132	51709181	51709180	51709181	+
762	cg00566346	yes	0.98281683	0.987834698	0.98451577	MVB12B	MVB12B_Exon	chr9	129170526	129170527	50	-	Exon (uc022bnj.1/641373, exon 1 of 1)	9	129089123	129269320	180198	1	89853	uc004bqh.2	81404	ENSG00000196814	multivesicular body subunit 12B	uc022bnj.1;uc004bqh.2;uc011lzy.2;uc010mxd.3	641373;89853;89853;89853	0;0;0;0	Exon	NA	NA	NA	NA	NA	NA	NA	NA	NA	NA	NA	NA	EnhA17	NA	Mvb12b	Mvb12b_Exon	2	33813071	33813120	33813119	33813120	-
763	cg00566395	yes	0.967775381	0.993249054	0.968131116	UBFD1	UBFD1_Exon	chr16	23581802	23581803	50	-	Exon (uc002dlv.3/56061, exon 7 of 7)	16	23568862	23585710	16849	1	56061	uc002dlv.3	12941	ENSG00000103353	ubiquitin family domain containing 1	uc002dlv.3	56061	0	Exon	NA	NA	NA	NA	NA	NA	NA	NA	NA	NA	NA	NA	TxEx3	NA	Ubfd1	Ubfd1_threeUTR	7	122078451	122078500	122078451	122078452	+
764	cg00566855	yes	0.912034195	0.968279316	0.873098875	ROBO2	ROBO2_Intron	chr3	76188253	76188254	51	-	Intron (uc021xat.1/6092, intron 1 of 25)	3	75986645	77699114	1712470	1	6092	uc021xat.1	201608	ENSG00000185008	roundabout guidance receptor 2	uc021xat.1	6092	0	Intron	NA	NA	NA	NA	NA	NA	NA	NA	NA	NA	NA	NA	EnhWk1	NA	Gm49676	Gm49676_Intergenic_downstream	16	75249406	75249455	75249406	75249407	+
765	cg00567001	yes	0.9816796	0.99945677	0.968915112	SIX3	SIX3_Intergenic_upstream	chr2	45068591	45068592	50	-	Distal Intergenic	2	45169037	45173216	4180	1	6496	uc002run.2	-100495	ENSG00000138083	SIX homeobox 3	NA	NA	NA	Intergenic_upstream	NA	NA	NA	NA	NA	NA	NA	NA	NA	NA	NA	NA	ReprPC3	NA	Gm5231	Gm5231_Intergenic_downstream	17	85528603	85528652	85528651	85528652	-
766	cg00568797	yes	0.99297914	0.99714454	0.987420525	FOXP1	FOXP1_Intron	chr3	71009388	71009389	50	+	Intron (uc003doi.3/27086, intron 14 of 14)	3	71003865	71633140	629276	2	27086	uc003dop.3	623752	ENSG00000114861	forkhead box P1	uc003doi.3;uc003doj.3;uc003dok.3;uc003dol.3;uc003dom.3;uc003don.3;uc021xan.1;uc003doo.3;uc003dop.3;uc021xao.1;uc003doq.1	27086;27086;27086;27086;27086;27086;27086;27086;27086;27086;27086	0;0;0;0;0;0;0;0;0;0;0	Intron	NA	NA	NA	NA	NA	NA	NA	NA	NA	NA	NA	NA	TxEnh5	NA	Foxp1	Foxp1_Intron	6	98930967	98931016	98931015	98931016	-
767	cg00569374	yes	0.987618294	0.968260994	0.991115737	ELAVL4	ELAVL4_Exon	chr1	50661321	50661322	50	-	Exon (uc001cry.3/1996, exon 5 of 7)	1	50513686	50667540	153855	1	1996	uc001cry.3	147636	ENSG00000162374	ELAV like RNA binding protein 4	uc001cry.3;uc001crz.3;uc001csa.3;uc001csb.2;uc001csc.3;uc009vyu.3;uc010omz.2	1996;1996;1996;1996;1996;1996;1996	0;0;0;0;0;0;0	Exon	NA	NA	NA	NA	NA	NA	NA	NA	NA	NA	NA	NA	ReprPC6	NA	Elavl4	Elavl4_Exon	4	110211514	110211563	110211562	110211563	+
768	cg00570517	NA	-0.061867624	0.991349573	0.752340099	MAPKAP1	MAPKAP1_Exon	chr9	128434606	128434607	50	-	Exon (uc004bpv.3/79109, exon 2 of 12)	9	128199673	128469513	269841	2	79109	uc004bpv.3	34856	ENSG00000119487	MAPK associated protein 1	uc004bpv.3;uc004bpw.3;uc004bpx.3;uc004bpy.3;uc004bpz.3;uc010mxa.3;uc004bqa.3	79109;79109;79109;79109;79109;79109;79109	0;0;0;0;0;0;0	Exon	NA	NA	NA	NA	NA	NA	NA	NA	NA	NA	NA	NA	TxEx1	NA	Mapkap1	Mapkap1_Exon	2	34432270	34432319	34432318	34432319	+
769	cg00570985	yes	0.912159596	0.985789745	0.844824902	PLEKHA6	PLEKHA6_Exon	chr1	204197313	204197314	50	-	Exon (uc001hau.4/22874, exon 21 of 23)	1	204187979	204329057	141079	2	22874	uc001hau.4	131744	ENSG00000143850	pleckstrin homology domain containing A6	uc001hau.4	22874	0	Exon	NA	NA	NA	NA	NA	NA	NA	NA	NA	NA	NA	NA	TxEnh5	NA	Plekha6	Plekha6_Exon	1	133294605	133294654	133294605	133294606	-
770	cg00571033	yes	0.909409349	0.946816796	0.897044163	MIR124-1	MIR124-1_Exon	chr8	9760957	9760958	51	-	Promoter (<=1kb)	8	9760898	9760982	85	2	406907	uc003wsw.1	0	ENSG00000284321	microRNA 124-1	uc003wsu.2;uc003wsw.1	157627;406907	0;0	Exon	NA	NA	NA	NA	NA	NA	NA	NA	NA	NA	NA	NA	BivProm2	NA	Kif13b	Kif13b_Exon	14	64590681	64590730	64590681	64590682	-
771	cg00571633	NA	0.449861876	0.995751778	0.293307705	KCNMA1	KCNMA1_Intergenic_downstream	chr10	78499670	78499671	50	+	Distal Intergenic	10	78643874	78870101	226228	2	3778	uc001jxl.1	370431	ENSG00000156113	potassium calcium-activated channel subfamily M alpha 1	NA	NA	NA	Intergenic_downstream	NA	NA	NA	NA	NA	NA	NA	NA	NA	NA	NA	NA	ReprPC4	NA	NA	NA	NA	NA	NA	NA	NA	NA
772	cg00571722	yes	0.974889873	0.994562737	0.969018962	PAX2	PAX2_Intergenic_upstream	chr10	102445082	102445083	50	-	Distal Intergenic	10	102505468	102589698	84231	1	5076	uc010qps.2	-60384	ENSG00000075891	paired box 2	NA	NA	NA	Intergenic_upstream	NA	NA	NA	NA	NA	NA	NA	NA	NA	NA	NA	NA	ReprPC1	NA	Pax2	Pax2_Intergenic_upstream	19	44696738	44696787	44696738	44696739	-
773	cg00572334	yes	0.855685722	0.952875753	0.840374463	KLF9	KLF9_Exon	chr9	73027765	73027766	50	+	Exon (uc004aht.3/687, exon 1 of 2)	9	72999513	73029573	30061	2	687	uc004aht.3	1758	ENSG00000119138	Kruppel like factor 9	uc004aht.3	687	0	Exon	NA	NA	NA	NA	NA	NA	NA	NA	NA	NA	NA	NA	PromF3	NA	Klf9	Klf9_Exon	19	23142220	23142269	23142268	23142269	+
774	cg00573041	yes	0.940963196	0.997399419	0.930089286	NR4A3	NR4A3_Exon	chr9	102595569	102595570	51	+	Exon (uc004bae.3/8013, exon 5 of 5)	9	102584137	102629173	45037	1	8013	uc004baf.1	11382	ENSG00000119508	nuclear receptor subfamily 4 group A member 3	uc004bae.3;uc004baf.1;uc022bky.1	8013;8013;8013	0;0;0	Exon	NA	NA	NA	NA	NA	NA	NA	NA	NA	NA	NA	NA	TxWk2	NA	Nr4a3	Nr4a3_Exon	4	48056539	48056588	48056539	48056540	+
775	cg00576279	yes	0.828155482	0.802520573	0.80048341	HOXC4	HOXC4_Exon	chr12	54427293	54427294	51	+	Exon (uc001sew.3/3222, exon 1 of 2)	12	54410642	54449814	39173	1	3221	uc001seu.3	16601	ENSG00000198353	homeobox C4	uc001seu.3;uc001set.3;uc001sew.3;uc001ses.3;uc001sev.3;uc021qyl.1	3221;3222;3222;3223;3223;693200	0;0;0;0;0;-441	Exon	12	54427274	54427480	207	*	207	14	0.550724638	0.89638107	0.06763285	9.49E-08	CpGisland	BivProm1	NA	Hoxc5	Hoxc5_Exon	15	103014468	103014517	103014468	103014469	-
776	cg00576774	NA	0.720331782	0.997652113	0.981228659	CREB5	CREB5_Intron	chr7	28725676	28725677	51	+	Intron (uc003szo.3/9586, intron 4 of 9)	7	28338940	28865511	526572	1	9586	uc003szo.3	386686	ENSG00000146592	cAMP responsive element binding protein 5	uc003szo.3;uc003szq.3;uc003szr.3;uc011jzr.2;uc003szs.3	9586;9586;9586;9586;9586	0;0;0;-45;0	Intron	NA	NA	NA	NA	NA	NA	NA	NA	NA	NA	NA	NA	TSS2	NA	NA	NA	NA	NA	NA	NA	NA	NA
777	cg00577233	yes	0.987740134	0.997457031	0.945233238	TRPM3	TRPM3_Exon	chr9	73255510	73255511	51	+	Exon (uc004ahu.3/80036, exon 7 of 22)	9	73149966	73736514	586549	2	80036	uc004aic.3	481004	ENSG00000083067	transient receptor potential cation channel subfamily M member 3	uc004ahu.3;uc004ahv.3;uc004ahw.3;uc004ahx.3;uc004ahy.3;uc004ahz.3;uc004aia.3;uc004aib.3;uc004aic.3;uc004aid.3;uc010mor.3	80036;80036;80036;80036;80036;80036;80036;80036;80036;80036;80036	0;0;0;0;0;0;0;0;0;0;0	Exon	NA	NA	NA	NA	NA	NA	NA	NA	NA	NA	NA	NA	BivProm4	NA	Trpm3	Trpm3_fiveUTR	19	22883901	22883950	22883949	22883950	+
778	cg00577417	NA	-0.223921223	0.863402218	-0.371209035	ZNF219	ZNF219_Exon	chr14	21560483	21560484	51	+	Exon (uc001vzr.2/51222, exon 3 of 5)	14	21558205	21572863	14659	2	51222	uc010aik.1	12380	ENSG00000165804	zinc finger protein 219	uc001vzr.2;uc001vzs.2;uc010aik.1;uc001vzp.3;uc010aij.3;uc010tln.2	51222;51222;51222;55701;55701;55701	0;0;0;21906;21906;21906	Exon	14	21560187	21560484	298	*	298	32	0.775167785	0.729721457	0.10738255	2.52E-23	CpGisland	TxEnh4	NA	NA	NA	NA	NA	NA	NA	NA	NA
779	cg00577835	NA	0.975046417	0.996246087	0.961717505	BCOR	BCOR_Intergenic_downstream	chrX	39631471	39631472	51	+	Distal Intergenic	23	39910499	39922324	11826	2	54880	uc010nhb.3	290853	ENSG00000183337	BCL6 corepressor	NA	NA	NA	Intergenic_downstream	NA	NA	NA	NA	NA	NA	NA	NA	NA	NA	NA	NA	PromF1	NA	NA	NA	NA	NA	NA	NA	NA	NA
780	cg00578263	yes	0.97835169	0.992194985	0.896891399	MEGF11	MEGF11_Intron	chr15	66387473	66387474	50	+	Intron (uc002apl.2/84465, intron 2 of 20)	15	66187634	66546075	358442	2	84465	uc002apl.2	158602	ENSG00000157890	multiple EGF like domains 11	uc002apl.2;uc002apm.2;uc002apn.1	84465;84465;84465	0;0;0	Intron	NA	NA	NA	NA	NA	NA	NA	NA	NA	NA	NA	NA	ReprPC3	NA	Megf11	Megf11_Intron	9	64543361	64543410	64543361	64543362	+
781	cg00578937	yes	0.931199088	0.978260102	0.951090288	THTPA	THTPA_fiveUTR	chr14	24020533	24020534	50	+	5' UTR	14	23980969	24028790	47822	1	79178	uc031qnt.1	39565	ENSG00000259431	thiamine triphosphatase	uc031qnt.1;uc001wkb.5;uc001wkg.5;uc001wkh.5;uc010akr.4;uc031qnu.1;uc031qnv.1;uc031qnw.1;uc031qnx.1;uc010tno.2	79178;79178;79178;79178;79178;79178;79178;79178;79178;85446	0;0;0;0;0;0;0;0;0;0	fiveUTR	14	24020533	24020646	114	*	114	12	0.675438596	0.970212766	0.105263158	6.83E-09	CpGisland	PromF5	NA	Zfhx2	Zfhx2_fiveUTR	14	55091989	55092038	55091989	55091990	-
782	cg00580052	NA	0.246741147	0.986553883	0.98936567	NEMF	NEMF_fiveUTR	chr14	50296110	50296111	51	-	5' UTR	14	50033027	50319539	286513	2	9147	uc010anj.1	23379	ENSG00000165525	nuclear export mediator factor	uc010anj.1;uc001wxc.3;uc010tqi.2;uc001wxe.2;uc001wxd.1;uc010anq.1	9147;9147;9147;9147;9147;9147	0;0;0;0;0;0	fiveUTR	NA	NA	NA	NA	NA	NA	NA	NA	NA	NA	NA	NA	Tx7	NA	Nemf	Nemf_Exon	12	69341568	69341617	69341616	69341617	+
783	cg00580454	NA	0.783253785	0.982005463	0.762290094	ILF3	ILF3_threeUTR	chr19	10795263	10795264	50	+	3' UTR	19	10764937	10796443	31507	1	3609	uc002mpk.2	30328	ENSG00000129351	interleukin enhancer binding factor 3	uc002mpk.2;uc002mpl.2;uc002mpm.2;uc010xli.1;uc002mpn.3;uc002mpo.3;uc002mpp.3;uc002mpq.3	3609;3609;3609;3609;3609;3609;3609;3609	0;0;0;0;0;0;0;-1290	threeUTR	NA	NA	NA	NA	NA	NA	NA	NA	NA	NA	NA	NA	TxEx2	NA	NA	NA	NA	NA	NA	NA	NA	NA
784	cg00582446	NA	0.972947935	0.985792887	0.978609955	AUTS2	AUTS2_Intron	chr7	69952599	69952600	50	-	Intron (uc003tvw.4/26053, intron 5 of 18)	7	69063905	70257885	1193981	1	26053	uc003tvw.4	888645	ENSG00000158321	activator of transcription and developmental regulator AUTS2	uc003tvw.4;uc003tvx.4	26053;26053	0;0	Intron	NA	NA	NA	NA	NA	NA	NA	NA	NA	NA	NA	NA	Quies2	NA	NA	NA	NA	NA	NA	NA	NA	NA
785	cg00582628	NA	0.815563954	0.998985484	0.35339377	RGS20	RGS20_fiveUTR	chr8	54764515	54764516	51	-	Promoter (<=1kb)	8	54764368	54871863	107496	1	8601	uc003xrp.3	147	ENSG00000147509	regulator of G protein signaling 20	uc003xrp.3;uc003xrq.3;uc010lye.3;uc010lyf.3	8601;8601;8601;8601	0;0;0;0	fiveUTR	NA	NA	NA	NA	NA	NA	NA	NA	NA	NA	NA	NA	EnhA12	NA	NA	NA	NA	NA	NA	NA	NA	NA
786	cg00582950	NA	-0.526542939	0.988315793	0.338941984	MIAT	MIAT_Intergenic_downstream	chr22	27338153	27338154	50	-	Distal Intergenic	22	27053446	27072440	18995	1	440823	uc003ada.2	284758	ENSG00000225783	myocardial infarction associated transcript	NA	NA	NA	Intergenic_downstream	NA	NA	NA	NA	NA	NA	NA	NA	NA	NA	NA	NA	EnhA17	NA	NA	NA	NA	NA	NA	NA	NA	NA
787	cg00583628	NA	0.747762334	0.974924325	-0.398052078	GATAD2B	GATAD2B_Promoter	chr1	153895754	153895755	50	+	Promoter (<=1kb)	1	153777203	153895451	118249	2	57459	uc001fdb.4	-305	ENSG00000143614	GATA zinc finger domain containing 2B	uc001fdb.4	57459	0	Promoter	NA	NA	NA	NA	NA	NA	NA	NA	NA	NA	NA	NA	TSS1	NA	Gatad2b	Gatad2b_Exon	3	90292828	90292877	90292876	90292877	+
788	cg00583683	yes	0.984018172	0.986076916	0.993561271	C9orf92	C9orf92_Promoter	chr9	16278544	16278545	50	-	Promoter (2-3kb)	9	16203933	16276311	72379	2	100129385	uc031tcv.1	-2233	ENSG00000205549	chromosome 9 open reading frame 92	uc031tcv.1	100129385	0	Promoter	NA	NA	NA	NA	NA	NA	NA	NA	NA	NA	NA	NA	EnhWk3	NA	Gm12416	Gm12416_Intergenic_downstream	4	84152149	84152198	84152197	84152198	-
789	cg00585108	yes	0.982748773	0.99059603	0.980759173	PDE5A	PDE5A_Exon	chr4	120446753	120446754	51	-	Exon (uc003idf.3/8654, exon 12 of 21)	4	120415550	120548442	132893	2	8654	uc003idf.3	101639	ENSG00000138735	phosphodiesterase 5A	uc003idf.3;uc003idg.3;uc003idh.3	8654;8654;8654	0;0;0	Exon	NA	NA	NA	NA	NA	NA	NA	NA	NA	NA	NA	NA	EnhA4	NA	Pde5a	Pde5a_Exon	3	122818017	122818066	122818017	122818018	+
790	cg00585163	yes	0.901163899	0.983212832	0.981122426	SOBP	SOBP_Exon	chr6	107954918	107954919	50	+	Exon (uc003prx.3/55084, exon 6 of 7)	6	107811317	107982513	171197	1	55084	uc003prx.3	143552	ENSG00000112320	sine oculis binding protein homolog	uc003prx.3	55084	0	Exon	NA	NA	NA	NA	NA	NA	NA	NA	NA	NA	NA	NA	ReprPC1	NA	Sobp	Sobp_Exon	10	43022669	43022718	43022717	43022718	-
791	cg00585359	yes	0.927147873	0.989067839	0.906304885	PIK3C2B	PIK3C2B_Exon	chr1	204403006	204403007	50	+	Exon (uc001haw.3/5287, exon 26 of 34)	1	204391758	204459474	67717	2	5287	uc001haw.3	56468	ENSG00000133056	phosphatidylinositol-4-phosphate 3-kinase catalytic subunit type 2 beta	uc001haw.3;uc010pqv.2	5287;5287	0;0	Exon	NA	NA	NA	NA	NA	NA	NA	NA	NA	NA	NA	NA	TxEx3	NA	Pik3c2b	Pik3c2b_Exon	1	133099223	133099272	133099223	133099224	-
792	cg00585733	NA	0.047005051	0.891537886	-0.147150494	AUTS2	AUTS2_Exon	chr7	69064884	69064885	51	+	Promoter (<=1kb)	7	69063905	69755607	691703	1	26053	uc003tvv.4	929	ENSG00000158321	activator of transcription and developmental regulator AUTS2	uc003tvv.4;uc003tvw.4;uc003tvx.4	26053;26053;26053	0;0;0	Exon	7	69064499	69064885	387	*	387	52	0.744186047	0.978460641	0.134366925	3.34E-43	CpGisland	PromF5	NA	NA	NA	NA	NA	NA	NA	NA	NA
793	cg00586556	yes	0.818656046	0.970939527	0.950352141	UNC13A	UNC13A_Intron	chr19	17731501	17731502	51	+	Intron (uc031rjv.1/23025, intron 36 of 41)	19	17712137	17799050	86914	2	23025	uc031rjv.1	67549	ENSG00000130477	unc-13 homolog A	uc031rjv.1;uc031rjw.1	23025;23025	0;0	Intron	NA	NA	NA	NA	NA	NA	NA	NA	NA	NA	NA	NA	Quies3	NA	Unc13a	Unc13a_threeUTR	8	71636537	71636586	71636537	71636538	+
794	cg00587168	yes	0.888637825	0.961527304	0.91932229	DLX1	DLX1_Intergenic_downstream	chr2	172958568	172958569	50	-	Distal Intergenic	2	172950208	172951866	1659	1	1745	uc010fqj.1	8411	ENSG00000144355	distal-less homeobox 1	uc002uhl.3;uc002uhm.3	1745;1745	0;0	Intergenic_downstream	NA	NA	NA	NA	NA	NA	NA	NA	NA	NA	NA	NA	ReprPC1	NA	Dlx1	Dlx1_Intergenic_downstream	2	71538050	71538099	71538098	71538099	+
795	cg00589789	NA	0.954800591	0.999546736	0.976661341	SKOR2	SKOR2_Intron	chr18	44860693	44860694	51	+	Intron (uc002lcx.4/uc002lcx.4, intron 1 of 2)	18	44757494	44775554	18061	2	652991	uc010dnt.2	-85089	ENSG00000215474	SKI family transcriptional corepressor 2	NA	NA	NA	Intron	NA	NA	NA	NA	NA	NA	NA	NA	NA	NA	NA	NA	ReprPC4	NA	NA	NA	NA	NA	NA	NA	NA	NA
796	cg00590051	yes	0.993377857	0.991316408	0.891558195	TMEM114	TMEM114_Intergenic_downstream	chr16	8376218	8376219	51	+	Distal Intergenic	16	8619502	8622226	2725	2	283953	uc010uyd.2	246008	ENSG00000232258	transmembrane protein 114	NA	NA	NA	Intergenic_downstream	NA	NA	NA	NA	NA	NA	NA	NA	NA	NA	NA	NA	HET1	NA	Gm49535	Gm49535_Intergenic_upstream	16	8117807	8117856	8117807	8117808	+
797	cg00591406	yes	0.939316057	0.992405259	0.96520297	IKZF2	IKZF2_fiveUTR	chr2	214014920	214014921	50	+	5' UTR	2	213864411	214016333	151923	2	22807	uc002ven.3	1413	ENSG00000030419	IKAROS family zinc finger 2	uc002vej.3;uc002vek.3;uc002vel.3;uc010fuu.3;uc010fuv.3;uc010fuw.3;uc010fux.3;uc010fuy.3;uc002vem.3;uc002ven.3	22807;22807;22807;22807;22807;22807;22807;22807;22807;22807	0;0;0;0;0;0;0;0;0;0	fiveUTR	NA	NA	NA	NA	NA	NA	NA	NA	NA	NA	NA	NA	PromF5	NA	Ikzf2	Ikzf2_fiveUTR	1	69685698	69685747	69685746	69685747	+
798	cg00592151	NA	-0.429695961	0.988198041	-0.347636219	HS3ST4	HS3ST4_Promoter	chr16	25702044	25702045	51	-	Promoter (1-2kb)	16	25703347	26149009	445663	1	9951	uc002dof.3	-1303	ENSG00000182601	heparan sulfate-glucosamine 3-sulfotransferase 4	uc002dof.3	9951	0	Promoter	NA	NA	NA	NA	NA	NA	NA	NA	NA	NA	NA	NA	ReprPC2	NA	NA	NA	NA	NA	NA	NA	NA	NA
799	cg00593231	yes	0.94276554	0.920618856	0.937696838	PAX6	PAX6_Intron	chr11	31825863	31825864	50	+	Intron (uc001mtd.4/5080, intron 3 of 11)	11	31806340	31832215	25876	2	5080	uc001mtd.4	6352	ENSG00000007372	paired box 6	uc031pzk.1;uc031pzl.1;uc001mtd.4;uc001mte.5;uc001mtf.5;uc001mtg.5;uc001mth.5;uc021qfl.1;uc009yjr.3;uc021qfm.1;uc021qfn.1	5080;5080;5080;5080;5080;5080;5080;5080;5080;5080;5080	0;0;0;0;0;0;0;0;0;0;0	Intron	11	31825833	31825970	138	*	138	13	0.528985507	1.34887218	0.094202899	5.54E-09	CpGisland	BivProm2	NA	Pax6	Pax6_Exon	2	105682267	105682316	105682267	105682268	+
800	cg00593462	NA	0.708272028	0.977623918	0.530415997	COL4A1	COL4A1_Intergenic_downstream	chr13	110768493	110768494	51	-	Distal Intergenic	13	110801310	110959496	158187	2	1282	uc001vqw.4	191003	ENSG00000187498	collagen type IV alpha 1 chain	NA	NA	NA	Intergenic_downstream	13	110768394	110768627	234	*	234	20	0.615384615	0.902951958	0.085470085	9.53E-13	CpGisland	DNase1	NA	NA	NA	NA	NA	NA	NA	NA	NA
801	cg00593862	yes	0.965530164	0.864016208	0.968807752	LHX5	LHX5_Intergenic_upstream	chr12	113999062	113999063	51	+	Distal Intergenic	12	113900694	113909877	9184	2	64211	uc001tvj.1	-89135	ENSG00000089116	LIM homeobox 5	NA	NA	NA	Intergenic_upstream	NA	NA	NA	NA	NA	NA	NA	NA	NA	NA	NA	NA	HET2	Simple_repeat	Lhx5	Lhx5_Intergenic_upstream	5	120366219	120366268	120366267	120366268	+
802	cg00594099	yes	0.968486082	0.992422806	-0.77612936	AHDC1	AHDC1_Intron	chr1	27893886	27893887	50	+	Intron (uc009vsy.3/27245, intron 1 of 6)	1	27860756	27930143	69388	2	27245	uc009vsy.3	36257	ENSG00000126705	AT-hook DNA binding motif containing 1	uc009vsy.3;uc009vsz.1;uc001boh.1	27245;27245;27245	0;0;0	Intron	NA	NA	NA	NA	NA	NA	NA	NA	NA	NA	NA	NA	TxEnh7	NA	Ahdc1	Ahdc1_Intron	4	133047412	133047461	133047412	133047413	+
803	cg00594698	yes	0.998171727	0.992375774	0.996629322	ZBTB20	ZBTB20_Intron	chr3	114801208	114801209	50	+	Intron (uc003ebn.3/26137, intron 1 of 9)	3	114056947	114866127	809181	2	26137	uc003ebn.3	64919	ENSG00000181722	zinc finger and BTB domain containing 20	uc003ebn.3;uc003ebp.3	26137;26137	0;0	Intron	NA	NA	NA	NA	NA	NA	NA	NA	NA	NA	NA	NA	EnhA6	NA	Zbtb20	Zbtb20_Intron	16	42924692	42924741	42924692	42924693	-
804	cg00595076	NA	0.360895558	0.985235513	-0.75059522	ASCC2	ASCC2_Exon	chr22	30221763	30221764	50	+	Exon (uc003agr.3/84164, exon 3 of 20)	22	30184597	30234293	49697	2	84164	uc003agr.3	12530	ENSG00000100325	activating signal cointegrator 1 complex subunit 2	uc003agr.3;uc003ags.3;uc011akr.2	84164;84164;84164	0;0;0	Exon	22	30221628	30221816	189	*	189	13	0.560846561	0.900659824	0.068783069	2.55E-07	CpGisland	TxEx2	NA	NA	NA	NA	NA	NA	NA	NA	NA
805	cg00595156	yes	0.924078102	0.996703508	0.809991874	SNX9	SNX9_Exon	chr6	158349699	158349700	50	+	Exon (uc003qqv.1/51429, exon 12 of 18)	6	158244294	158366109	121816	1	51429	uc003qqv.1	105356	ENSG00000130340	sorting nexin 9	uc003qqv.1	51429	0	Exon	NA	NA	NA	NA	NA	NA	NA	NA	NA	NA	NA	NA	TxEnh4	NA	Snx9	Snx9_Exon	17	5920590	5920639	5920638	5920639	-
806	cg00595237	yes	0.849203366	0.820182941	0.874277599	GATA4	GATA4_Intron	chr8	11560763	11560764	50	+	Intron (uc011kxb.1/2626, intron 2 of 2)	8	11534468	11617509	83042	1	2626	uc003wub.1	26296	ENSG00000136574	GATA binding protein 4	uc011kxb.1;uc003wub.1;uc010lrz.1;uc003wuc.2;uc011kxc.1	2626;2626;2626;2626;2626	0;0;-904;-904;-4552	Intron	8	11560661	11560782	122	*	122	11	0.491803279	1.553240741	0.090163934	1.86E-07	CpGisland	BivProm2	NA	Gata4	Gata4_Intron	14	63246140	63246189	63246188	63246189	-
807	cg00595660	NA	-0.363140224	0.938528432	0.53666799	MAP2K5	MAP2K5_Intron	chr15	68025585	68025586	50	+	Intron (uc002aqu.3/5607, intron 17 of 21)	15	67835021	68099455	264435	1	5607	uc002aqu.3	190515	ENSG00000137764	mitogen-activated protein kinase kinase 5	uc002aqu.3;uc002aqv.3;uc010ujw.2;uc002aqx.3	5607;5607;5607;5607	0;0;0;0	Intron	NA	NA	NA	NA	NA	NA	NA	NA	NA	NA	NA	NA	EnhWk8	NA	NA	NA	NA	NA	NA	NA	NA	NA
808	cg00597118	yes	0.965885264	0.99329455	0.860452797	AZIN1	AZIN1_fiveUTR	chr8	103870375	103870376	50	+	5' UTR	8	103838536	103876397	37862	2	51582	uc003ykx.3	6022	ENSG00000155096	antizyme inhibitor 1	uc003ykx.3;uc003yky.3	51582;51582	0;0	fiveUTR	NA	NA	NA	NA	NA	NA	NA	NA	NA	NA	NA	NA	TxEx4	NA	Azin1	Azin1_fiveUTR	15	38514558	38514607	38514606	38514607	+
809	cg00597234	yes	0.932624893	0.93399733	0.914009576	TENM3	TENM3_Exon	chr4	183720928	183720929	51	+	Exon (uc003ivd.1/55714, exon 27 of 27)	4	183245099	183724177	479079	1	55714	uc003ivd.1	475779	ENSG00000218336	teneurin transmembrane protein 3	uc003ivd.1	55714	0	Exon	4	183720505	183721739	1235	*	1235	127	0.655870445	0.956932107	0.102834008	4.33E-88	CpGisland	Acet1	NA	Tenm3	Tenm3_Exon	8	48228973	48229022	48229021	48229022	-
810	cg00597285	yes	0.962043451	0.9225482	0.962317632	SATB2	SATB2_fiveUTR	chr2	200322762	200322763	50	-	5' UTR	2	200134223	200335989	201767	2	23314	uc002uuz.2	13228	ENSG00000119042	SATB homeobox 2	uc010fsq.2;uc002uuy.2;uc002uva.2;uc002uuz.2	23314;23314;23314;23314	0;0;0;0	fiveUTR	NA	NA	NA	NA	NA	NA	NA	NA	NA	NA	NA	NA	PromF5	NA	Satb2	Satb2_fiveUTR	1	56971753	56971802	56971801	56971802	-
811	cg00597719	yes	0.894753618	0.994285607	0.889560455	PROX1	PROX1_Intron	chr1	214203283	214203284	50	-	Intron (uc001hkg.2/5629, intron 4 of 4)	1	214161278	214214847	53570	1	5629	uc001hkg.2	42007	ENSG00000117707	prospero homeobox 1	uc001hkg.2;uc001hkh.4	5629;5629	0;0	Intron	NA	NA	NA	NA	NA	NA	NA	NA	NA	NA	NA	NA	EnhA2	NA	Prox1	Prox1_Intron	1	190128881	190128930	190128929	190128930	+
812	cg00597759	NA	0.994135665	0.991705198	0.954920521	YTHDF3	YTHDF3_threeUTR	chr8	64125220	64125221	50	+	3' UTR	8	64081112	64125346	44235	1	253943	uc003xuy.4	44110	ENSG00000185728	YTH N6-methyladenosine RNA binding protein 3	uc003xuy.4;uc010lys.4;uc031tbf.1;uc031tbg.1;uc031tbh.1;uc003xuz.4;uc003xva.4;uc031tbi.1	253943;253943;253943;253943;253943;253943;253943;253943	0;0;0;0;0;0;0;0	threeUTR	NA	NA	NA	NA	NA	NA	NA	NA	NA	NA	NA	NA	Tx4	NA	NA	NA	NA	NA	NA	NA	NA	NA
813	cg00598343	yes	0.981580019	0.99029864	0.983089405	MBIP	MBIP_Intergenic_upstream	chr14	36815181	36815182	50	+	Distal Intergenic	14	36767764	36789882	22119	2	51562	uc010tpy.1	-25250	ENSG00000151332	MAP3K12 binding inhibitory protein 1	NA	NA	NA	Intergenic_upstream	NA	NA	NA	NA	NA	NA	NA	NA	NA	NA	NA	NA	ReprPC4	NA	Cox6c2	Cox6c2_Intergenic_upstream	12	56387682	56387731	56387730	56387731	+
814	cg00598724	yes	0.974264632	0.992264039	0.958091267	HIF1AN	HIF1AN_Intergenic_downstream	chr10	102382639	102382640	50	+	Distal Intergenic	10	102295641	102313681	18041	1	55662	uc001krj.4	86949	ENSG00000166135	hypoxia inducible factor 1 subunit alpha inhibitor	NA	NA	NA	Intergenic_downstream	NA	NA	NA	NA	NA	NA	NA	NA	NA	NA	NA	NA	ReprPC2	NA	Hif1an	Hif1an_Intron	19	44641509	44641558	44641557	44641558	-
815	cg00599230	yes	0.910089085	0.975466627	0.933542709	PHF12	PHF12_Exon	chr17	27238289	27238290	50	+	Exon (uc010wbb.1/57649, exon 9 of 14)	17	27232271	27277289	45019	2	57649	uc010wbb.1	39001	ENSG00000109118	PHD finger protein 12	uc010wbb.1;uc002hdg.1;uc002hdh.1;uc002hdi.1;uc002hdj.1;uc010crw.1	57649;57649;57649;57649;57649;57649	0;0;0;0;0;0	Exon	NA	NA	NA	NA	NA	NA	NA	NA	NA	NA	NA	NA	TxEx2	NA	Phf12	Phf12_threeUTR	11	78024926	78024975	78024926	78024927	+
816	cg00601070	yes	0.955272191	0.973494709	0.961972856	DLX6-AS1	DLX6-AS1_Intron	chr7	96641608	96641609	50	-	Intron (uc003uol.3/285987, intron 1 of 2)	7	96597827	96643377	45551	2	285987	uc003uol.3	1769	NA	DLX6 antisense RNA 1	uc022ahu.1;uc003uol.3;uc010lfo.1	1750;285987;285987	0;0;0	Intron	NA	NA	NA	NA	NA	NA	NA	NA	NA	NA	NA	NA	ReprPC1	NA	Dlx6	Dlx6_Exon	6	6869780	6869829	6869780	6869781	-
817	cg00604109	NA	0.542712376	0.994236085	-0.037891959	SOBP	SOBP_Intron	chr6	107890846	107890847	50	-	Intron (uc003prw.1/55084, intron 4 of 4)	6	107811317	107910140	98824	1	55084	uc003prw.1	79531	ENSG00000112320	sine oculis binding protein homolog	uc003prw.1;uc003prx.3	55084;55084	0;0	Intron	NA	NA	NA	NA	NA	NA	NA	NA	NA	NA	NA	NA	TxWk2	NA	NA	NA	NA	NA	NA	NA	NA	NA
818	cg00604987	NA	0.104765492	0.994205488	0.275615383	CXXC4	CXXC4_Intron	chr4	105413851	105413852	50	-	Intron (uc003hxh.1/uc003hxh.1, intron 1 of 7)	4	105389463	105416058	26596	2	80319	uc003hxf.2	2156	ENSG00000168772	CXXC finger protein 4	uc003hxf.2;uc010ilo.4	80319;80319	0;0	Intron	NA	NA	NA	NA	NA	NA	NA	NA	NA	NA	NA	NA	BivProm4	NA	NA	NA	NA	NA	NA	NA	NA	NA
819	cg00605332	yes	0.994297901	0.985438081	0.739425431	SPRY4	SPRY4_Intergenic_upstream	chr5	141800969	141800970	51	+	Distal Intergenic	5	141689992	141704620	14629	2	81848	uc010jgi.1	-96299	ENSG00000187678	sprouty RTK signaling antagonist 4	NA	NA	NA	Intergenic_upstream	NA	NA	NA	NA	NA	NA	NA	NA	NA	NA	NA	NA	EnhA10	NA	Arhgap26	Arhgap26_Intron	18	38684553	38684602	38684553	38684554	-
820	cg00606085	NA	-0.507468101	0.940329364	-0.287634783	RARA	RARA_Intron	chr17	38506813	38506814	50	-	Intron (uc002huk.2/5914, intron 4 of 8)	17	38465423	38513895	48473	1	5914	uc002huk.2	41392	ENSG00000131759	retinoic acid receptor alpha	uc002huk.2;uc002hul.4;uc010wfe.2;uc021txb.1;uc031rae.1;uc002hun.2	5914;5914;5914;5914;5914;5914	0;0;0;0;0;0	Intron	NA	NA	NA	NA	NA	NA	NA	NA	NA	NA	NA	NA	TxEnh7	NA	NA	NA	NA	NA	NA	NA	NA	NA
821	cg00608008	yes	0.872158832	0.862476923	0.89654582	HOXA11	HOXA11_Promoter	chr7	27224842	27224843	50	-	Promoter (<=1kb)	7	27220776	27224842	4067	2	3207	uc003syy.3	-50	ENSG00000005073	homeobox A11	uc022aar.1;uc003syz.1;uc003syw.4;uc003syx.3;uc003syy.3	100534589;221883;3206;3207;3207	0;0;0;0;0	Promoter	NA	NA	NA	NA	NA	NA	NA	NA	NA	NA	NA	NA	BivProm1	NA	Hoxa11	Hoxa11_fiveUTR	6	52245795	52245844	52245795	52245796	-
822	cg00608221	yes	0.956394827	0.996865803	0.988698317	URI1	URI1_Intron	chr19	30495115	30495116	50	-	Intron (uc002nsq.3/8725, intron 4 of 10)	19	30414551	30507519	92969	1	8725	uc002nsq.3	80515	ENSG00000105176	URI1 prefoldin like chaperone	uc002nsq.3;uc002nsr.3;uc002nss.3;uc002nst.3	8725;8725;8725;8725	0;0;0;0	Intron	NA	NA	NA	NA	NA	NA	NA	NA	NA	NA	NA	NA	TxEnh2	NA	Uri1	Uri1_Intron	7	37970783	37970832	37970783	37970784	-
823	cg00608633	yes	0.92652747	0.961153341	0.947191662	NFIB	NFIB_Exon	chr9	14307476	14307477	50	+	Exon (uc003zle.3/4781, exon 2 of 9)	9	14081842	14398982	317141	2	4781	uc022bdp.1	91506	ENSG00000147862	nuclear factor I B	uc003zle.3;uc003zlf.3;uc022bdo.1;uc022bdp.1;uc011lmo.2	4781;4781;4781;4781;4781	0;0;0;0;0	Exon	NA	NA	NA	NA	NA	NA	NA	NA	NA	NA	NA	NA	BivProm4	NA	Nfib	Nfib_Exon	4	82498678	82498727	82498726	82498727	-
824	cg00611149	yes	0.957297218	0.992381206	0.983754271	MIR129-2	MIR129-2_Promoter	chr11	43600604	43600605	50	+	Promoter (2-3kb)	11	43602944	43603033	90	1	406918	uc001mxo.1	-2340	ENSG00000199077	microRNA 129-2	uc001mxo.1	406918	0	Promoter	11	43600436	43600886	451	*	451	34	0.585365854	0.883294931	0.075388027	1.92E-19	CpGisland	TSS2	NA	Hsd17b12	Hsd17b12_Intron	2	94243768	94243817	94243768	94243769	-
825	cg00611206	NA	-0.653668556	0.98987321	-0.156179137	BNC2	BNC2_Intron	chr9	16679656	16679657	51	-	Intron (uc003zml.3/54796, intron 3 of 6)	9	16409501	16870786	461286	2	54796	uc003zml.3	191080	ENSG00000173068	basonuclin 2	uc003zml.3;uc011lmw.2;uc003zmm.3;uc003zmo.1;uc003zmp.1;uc003zmq.1;uc003zmr.1;uc010mij.1;uc003zms.1;uc010mik.1;uc003zmt.1;uc010mil.1;uc003zmu.1;uc010mim.1;uc010min.1	54796;54796;54796;54796;54796;54796;54796;54796;54796;54796;54796;54796;54796;54796;54796	0;0;0;0;0;0;0;0;0;0;0;0;0;0;0	Intron	NA	NA	NA	NA	NA	NA	NA	NA	NA	NA	NA	NA	Acet7	NA	NA	NA	NA	NA	NA	NA	NA	NA
826	cg00611309	yes	0.964561112	0.991552012	0.980188151	LINC00348	LINC00348_Intergenic_downstream	chr13	71816413	71816414	50	-	Distal Intergenic	13	71589273	71742549	153277	1	100885781	uc031qmd.1	227140	ENSG00000226846	long intergenic non-protein coding RNA 348	NA	NA	NA	Intergenic_downstream	NA	NA	NA	NA	NA	NA	NA	NA	NA	NA	NA	NA	EnhWk4	NA	Gm9290	Gm9290_Intergenic_downstream	14	97588228	97588277	97588276	97588277	+
827	cg00612583	yes	0.973358513	0.989664999	0.8863071	LOC100506207	LOC100506207_Intron	chr6	8719823	8719824	51	-	Intron (uc021ylh.1/100506207, intron 3 of 4)	6	8435856	8785678	349823	1	100506207	uc021ylh.1	283967	ENSG00000285219	uncharacterized LOC100506207	uc021ylh.1	100506207	0	Intron	NA	NA	NA	NA	NA	NA	NA	NA	NA	NA	NA	NA	Quies2	NA	Slc35b3	Slc35b3_Intergenic_upstream	13	39193355	39193404	39193403	39193404	+
828	cg00612925	yes	0.961474047	0.984872756	0.889532216	SIX1	SIX1_Promoter	chr14	61121966	61121967	50	+	Promoter (5-6kb)	14	61111417	61116155	4739	2	6495	uc001xfb.4	-5762	ENSG00000126778	SIX homeobox 1	NA	NA	NA	Promoter	NA	NA	NA	NA	NA	NA	NA	NA	NA	NA	NA	NA	BivProm3	NA	Six1	Six1_Intron	12	73052087	73052136	73052135	73052136	-
829	cg00613562	yes	0.957736687	0.947229731	0.997221956	SULF1	SULF1_fiveUTR	chr8	70378994	70378995	51	-	Promoter (<=1kb)	8	70378859	70573147	194289	1	23213	uc003xyd.2	135	ENSG00000137573	sulfatase 1	uc003xyd.2;uc003xye.2;uc010lza.1	23213;23213;23213	0;0;0	fiveUTR	NA	NA	NA	NA	NA	NA	NA	NA	NA	NA	NA	NA	BivProm4	NA	Sulf1	Sulf1_fiveUTR	1	12692446	12692495	12692494	12692495	+
830	cg00614320	yes	0.991599785	0.982219964	0.986596003	KIAA0825	KIAA0825_Intron	chr5	93575897	93575898	50	+	Intron (uc003kkn.3/285600, intron 4 of 4)	5	93486556	93954309	467754	2	285600	uc011cuk.2	378413	ENSG00000185261	KIAA0825	uc003kkn.3;uc011cuk.2	285600;285600	0;0	Intron	NA	NA	NA	NA	NA	NA	NA	NA	NA	NA	NA	NA	EnhA5	NA	2210408I21Rik	2210408I21Rik_Intron	13	77490616	77490665	77490664	77490665	+
831	cg00614622	yes	0.952221215	0.991777213	0.882384709	GSK3B	GSK3B_fiveUTR	chr3	119582331	119582332	50	-	5' UTR	3	119540802	119813264	272463	2	2932	uc003edn.3	230933	ENSG00000082701	glycogen synthase kinase 3 beta	uc003edm.3;uc003edn.3;uc003edo.3	2932;2932;2932	0;0;0	fiveUTR	NA	NA	NA	NA	NA	NA	NA	NA	NA	NA	NA	NA	TxEx2	NA	Gsk3b	Gsk3b_Exon	16	38220092	38220141	38220092	38220093	-
832	cg00614923	yes	0.967884305	0.980834276	-0.337020663	ZNF536	ZNF536_Intergenic_upstream	chr19	30842340	30842341	50	+	Distal Intergenic	19	30863328	31048965	185638	1	9745	uc002nsu.1	-20988	ENSG00000198597	zinc finger protein 536	NA	NA	NA	Intergenic_upstream	NA	NA	NA	NA	NA	NA	NA	NA	NA	NA	NA	NA	EnhA17	NA	Zfp536	Zfp536_Intron	7	37650742	37650791	37650742	37650743	-
833	cg00615662	yes	0.994680037	0.998808773	0.994844767	BTRC	BTRC_Exon	chr10	103190191	103190192	50	-	Exon (uc001kta.4/8945, exon 2 of 15)	10	103113790	103317078	203289	1	8945	uc001kta.4	76351	ENSG00000166167	beta-transducin repeat containing E3 ubiquitin protein ligase	uc001ksz.2;uc001kta.4;uc001ktb.4;uc001ktc.4	8945;8945;8945;8945	0;0;0;0	Exon	NA	NA	NA	NA	NA	NA	NA	NA	NA	NA	NA	NA	TxEnh5	NA	Btrc	Btrc_Exon	19	45423174	45423223	45423222	45423223	-
834	cg00616272	yes	0.926207592	0.98650467	0.943655844	DGKB	DGKB_Intron	chr7	14380247	14380248	50	+	Intron (uc003ssz.3/1607, intron 21 of 24)	7	14184674	14881075	696402	2	1607	uc003ssz.3	500777	ENSG00000136267	diacylglycerol kinase beta	uc003ssz.3;uc011jxt.2;uc003sta.3;uc011jxu.2	1607;1607;1607;1607	0;0;0;0	Intron	NA	NA	NA	NA	NA	NA	NA	NA	NA	NA	NA	NA	EnhA17	NA	Dgkb	Dgkb_Intron	12	38435983	38436032	38436031	38436032	-
835	cg00618420	yes	0.908985765	0.993167827	0.811563444	ZNF536	ZNF536_Intergenic_upstream	chr19	30716219	30716220	50	-	Distal Intergenic	19	30863328	31048965	185638	1	9745	uc010edd.1	-147107	ENSG00000198597	zinc finger protein 536	NA	NA	NA	Intergenic_upstream	NA	NA	NA	NA	NA	NA	NA	NA	NA	NA	NA	NA	BivProm1	NA	Zfp536	Zfp536_Exon	7	37772998	37773047	37773046	37773047	-
836	cg00618479	yes	0.916439701	0.919820109	0.901440768	HOXB3	HOXB3_fiveUTR	chr17	46629420	46629421	50	-	Promoter (<=1kb)	17	46626232	46630236	4005	2	3213	uc002inn.3	765	ENSG00000120093	homeobox B3	uc031rdb.1;uc002inn.3;uc002ino.3;uc010wlk.2;uc010wll.2;uc010dbf.3;uc010dbg.3;uc010wlm.2	100874362;3213;3213;3213;3213;3213;3213;3213	0;0;0;0;0;0;0;0	fiveUTR	NA	NA	NA	NA	NA	NA	NA	NA	NA	NA	NA	NA	BivProm4	NA	Hoxb3	Hoxb3_Exon	11	96344616	96344665	96344664	96344665	+
837	cg00619207	NA	-0.214871216	0.996294509	-0.137079862	DENND2D	DENND2D_fiveUTR	chr1	111743368	111743369	51	+	Promoter (<=1kb)	1	111728591	111743325	14735	2	79961	uc001eak.2	0	ENSG00000162777	DENN domain containing 2D	uc001eak.2;uc001eal.2	79961;79961	0;0	fiveUTR	NA	NA	NA	NA	NA	NA	NA	NA	NA	NA	NA	NA	EnhA8	NA	NA	NA	NA	NA	NA	NA	NA	NA
838	cg00619575	yes	0.895807757	0.991496767	0.846943029	CTNNB1	CTNNB1_Promoter	chr3	41236963	41236964	51	-	Promoter (<=1kb)	3	41236401	41280845	44445	1	1499	uc010hia.1	562	ENSG00000168036	catenin beta 1	uc010hia.1;uc003ckp.2;uc003ckq.2;uc003ckr.2;uc011azf.1;uc011azg.1	1499;1499;1499;1499;1499;1499	0;0;0;0;0;0	Promoter	NA	NA	NA	NA	NA	NA	NA	NA	NA	NA	NA	NA	EnhWk4	NA	Ctnnb1	Ctnnb1_Promoter	9	120929854	120929903	120929902	120929903	-
839	cg00620527	yes	0.981460294	0.98653132	0.980320067	NEMF	NEMF_Exon	chr14	50195670	50195671	51	-	Exon (uc001www.3/122773, exon 7 of 13)	14	50033027	50319539	286513	2	9147	uc010anj.1	123819	ENSG00000165525	nuclear export mediator factor	uc001www.3;uc010tqg.2;uc010tqh.2;uc010anj.1	122773;122773;122773;9147	0;0;0;0	Exon	NA	NA	NA	NA	NA	NA	NA	NA	NA	NA	NA	NA	Tx5	NA	Klhdc1	Klhdc1_Exon	12	69258001	69258050	69258049	69258050	+
840	cg00621125	yes	0.896795069	0.89401434	0.849175924	LOC441204	LOC441204_Exon	chr7	26438411	26438412	50	+	Promoter (<=1kb)	7	26438339	26538594	100256	1	441204	uc003sxy.1	23	ENSG00000214870	uncharacterized LOC441204	uc003sxy.1;uc003sxz.3	441204;441204	0;0	Exon	7	26438080	26438572	493	*	493	63	0.716024341	1.015	0.127789047	1.20E-50	CpGisland	TSS1	NA	Snx10	Snx10_Intergenic_downstream	6	51612816	51612865	51612864	51612865	-
841	cg00621224	NA	0.752935053	0.969187248	0.633797198	MIAT	MIAT_Intergenic_downstream	chr22	27128699	27128700	50	-	Distal Intergenic	22	27053446	27072440	18995	1	440823	uc003ada.2	75303	ENSG00000225783	myocardial infarction associated transcript	NA	NA	NA	Intergenic_downstream	NA	NA	NA	NA	NA	NA	NA	NA	NA	NA	NA	NA	TxWk1	NA	NA	NA	NA	NA	NA	NA	NA	NA
842	cg00621654	NA	0.669803939	0.988918023	0.989230001	C2orf91	C2orf91_Promoter	chr2	42185458	42185459	50	-	Promoter (4-5kb)	2	42162508	42180943	18436	2	400950	uc002rsf.1	-4566	ENSG00000205086	chromosome 2 open reading frame 91	uc002rsf.1	400950	0	Promoter	NA	NA	NA	NA	NA	NA	NA	NA	NA	NA	NA	NA	EnhWk3	NA	Pkdcc	Pkdcc_Intergenic_upstream	17	83133289	83133338	83133289	83133290	-
843	cg00622300	NA	0.759028483	0.97725567	0.990593144	GALNT5	GALNT5_Intergenic_upstream	chr2	157861563	157861564	50	+	Distal Intergenic	2	158114340	158167913	53574	1	11227	uc002tzg.3	-252726	ENSG00000136542	polypeptide N-acetylgalactosaminyltransferase 5	NA	NA	NA	Intergenic_upstream	NA	NA	NA	NA	NA	NA	NA	NA	NA	NA	NA	NA	EnhWk4	NA	NA	NA	NA	NA	NA	NA	NA	NA
844	cg00622374	yes	0.975940926	0.992011991	0.974825936	LINC00609	LINC00609_Intron	chr14	36582033	36582034	50	+	Intron (uc031qog.1/101101773, intron 1 of 2)	14	36539633	36634494	94862	1	101101773	uc031qog.1	42401	ENSG00000257585	long intergenic non-protein coding RNA 609	uc031qog.1	101101773	0	Intron	NA	NA	NA	NA	NA	NA	NA	NA	NA	NA	NA	NA	ReprPC4	NA	Gm5183	Gm5183_Intergenic_downstream	12	56114475	56114524	56114475	56114476	-
845	cg00623160	yes	0.953946369	0.983969854	0.965478886	EIF4A2	EIF4A2_threeUTR	chr3	186506161	186506162	50	+	3' UTR	3	186501361	186507685	6325	1	1974	uc003fqs.3	4801	ENSG00000156976	eukaryotic translation initiation factor 4A2	uc003fqs.3;uc003fqu.3;uc003fqv.3;uc003fqw.3;uc011bsb.2;uc003fqz.3;uc011bsc.2;uc011bsd.2;uc010hyw.1;uc010hyu.1;uc010hyx.1;uc010hyv.2	1974;1974;1974;1974;1974;5984;5984;5984;6043;619567;619568;677847	0;0;0;0;0;18079;18273;18079;1074;3577;760;1701	threeUTR	3	186506103	186506209	107	*	107	9	0.476635514	1.583881579	0.08411215	6.47E-06	CpGisland	TxEx1	NA	Eif4a2	Eif4a2_threeUTR	16	23112413	23112462	23112413	23112414	+
846	cg00623391	yes	0.981154643	0.989445644	0.950955562	NR2F1-AS1	NR2F1-AS1_Intergenic_downstream	chr5	92220666	92220667	50	+	Distal Intergenic	5	92745065	92899169	154105	2	441094	uc003kkc.2	678503	ENSG00000237187	NR2F1 antisense RNA 1	NA	NA	NA	Intergenic_downstream	NA	NA	NA	NA	NA	NA	NA	NA	NA	NA	NA	NA	EnhWk4	NA	Gm8345	Gm8345_Intergenic_upstream	13	79047184	79047233	79047184	79047185	-
847	cg00627621	yes	0.852155395	0.899206881	0.834202179	TRIB1	TRIB1_Promoter	chr8	126442449	126442450	50	+	Promoter (<=1kb)	8	126442563	126450644	8082	1	10221	uc003yrx.3	-64	ENSG00000173334	tribbles pseudokinase 1	uc003yrx.3;uc011lis.2;uc010mdn.3	10221;10221;10221	0;0;0	Promoter	NA	NA	NA	NA	NA	NA	NA	NA	NA	NA	NA	NA	TSS1	NA	Trib1	Trib1_fiveUTR	15	59648516	59648565	59648516	59648517	-
848	cg00627626	yes	0.988931006	0.998587056	0.950573075	FECH	FECH_Intergenic_downstream	chr18	55206942	55206943	51	-	Distal Intergenic	18	55212073	55253969	41897	2	2235	uc002lgr.4	47027	ENSG00000066926	ferrochelatase	NA	NA	NA	Intergenic_downstream	NA	NA	NA	NA	NA	NA	NA	NA	NA	NA	NA	NA	ReprPC4	NA	Amd-ps3	Amd-ps3_Intergenic_downstream	18	64443591	64443640	64443639	64443640	+
849	cg00627678	NA	0.750704714	0.993470915	0.973902315	PTPN2	PTPN2_Exon	chr18	12859189	12859190	50	-	Exon (uc002krl.3/5771, exon 2 of 10)	18	12785477	12884334	98858	2	5771	uc002krl.3	25094	ENSG00000175354	protein tyrosine phosphatase non-receptor type 2	uc002krl.3;uc002krm.3;uc002krn.3;uc002krp.3	5771;5771;5771;5771	0;0;0;0	Exon	NA	NA	NA	NA	NA	NA	NA	NA	NA	NA	NA	NA	Tx1	NA	Ptpn2	Ptpn2_Exon	18	67711863	67711912	67711863	67711864	-
850	cg00629585	NA	-0.23851989	0.993103063	-0.133553557	GFI1B	GFI1B_fiveUTR	chr9	135853992	135853993	51	-	Promoter (<=1kb)	9	135853894	135867084	13191	1	8328	uc004ccg.3	98	ENSG00000165702	growth factor independent 1B transcriptional repressor	uc004ccg.3;uc010mzy.3	8328;8328	0;0	fiveUTR	NA	NA	NA	NA	NA	NA	NA	NA	NA	NA	NA	NA	ReprPC2	NA	NA	NA	NA	NA	NA	NA	NA	NA
851	cg00631268	NA	0.711614443	0.986179045	0.660447195	PROX1	PROX1_Intron	chr1	214183381	214183382	50	+	Intron (uc001hkg.2/5629, intron 3 of 4)	1	214161278	214214847	53570	1	5629	uc001hkg.2	22054	ENSG00000117707	prospero homeobox 1	uc001hkg.2;uc001hkh.4	5629;5629	0;0	Intron	NA	NA	NA	NA	NA	NA	NA	NA	NA	NA	NA	NA	EnhA6	NA	Prox1	Prox1_Intron	1	190148584	190148633	190148584	190148585	+
852	cg00632889	yes	0.959123308	0.973803481	0.973437345	DPYD-AS1	DPYD-AS1_Intergenic_upstream	chr1	97418030	97418031	51	-	Distal Intergenic	1	97561479	97788511	227033	1	100873932	uc031pne.1	-143449	ENSG00000232878	DPYD antisense RNA 1	NA	NA	NA	Intergenic_upstream	NA	NA	NA	NA	NA	NA	NA	NA	NA	NA	NA	NA	EnhWk4	NA	Gm4332	Gm4332_Intergenic_upstream	3	119567823	119567872	119567823	119567824	-
853	cg00633857	yes	0.991869135	0.997742523	-0.694824258	FEZF2	FEZF2_Promoter	chr3	62360331	62360332	51	-	Promoter (1-2kb)	3	62355347	62359190	3844	2	55079	uc003dli.2	-1191	ENSG00000153266	FEZ family zinc finger 2	uc003dlh.2;uc003dli.2	55079;55079	0;0	Promoter	3	62360318	62360368	51	*	51	7	0.62745098	1.4	0.137254902	4.39E-06	CpGisland	BivProm2	NA	Fezf2	Fezf2_Intron	14	12346906	12346955	12346954	12346955	+
854	cg00634704	yes	0.986287397	0.979962195	0.972248511	OSR2	OSR2_Exon	chr8	99963857	99963858	50	+	Exon (uc003yiq.3/116039, exon 4 of 4)	8	99956631	99964326	7696	1	116039	uc003yiq.3	7177	ENSG00000164920	odd-skipped related transciption factor 2	uc010mbn.2;uc003yiq.3;uc003yir.3;uc011lgx.2	116039;116039;116039;116039	0;0;0;0	Exon	NA	NA	NA	NA	NA	NA	NA	NA	NA	NA	NA	NA	BivProm2	NA	Osr2	Osr2_threeUTR	15	35302847	35302896	35302847	35302848	+
855	cg00637411	yes	0.970636934	0.996527617	0.978772583	NUDT2	NUDT2_Intron	chr9	34334395	34334396	51	-	Intron (uc003zub.3/318, intron 1 of 4)	9	34329504	34343711	14208	1	318	uc003zub.3	4891	ENSG00000164978	nudix hydrolase 2	uc003zub.3;uc003zuc.3;uc003zud.3;uc022bga.1	318;318;318;318	0;0;0;0	Intron	NA	NA	NA	NA	NA	NA	NA	NA	NA	NA	NA	NA	EnhA17	NA	Nudt2	Nudt2_Intron	4	41470686	41470735	41470734	41470735	+
856	cg00637843	NA	0.050053772	0.981117663	-0.217321939	SFTA1P	SFTA1P_Promoter	chr10	10840410	10840411	51	+	Promoter (3-4kb)	10	10826402	10836877	10476	2	207107	uc001ikf.1	-3483	ENSG00000225383	surfactant associated 1, pseudogene	uc001ikf.1	207107	-3483	Promoter	NA	NA	NA	NA	NA	NA	NA	NA	NA	NA	NA	NA	EnhA1	NA	NA	NA	NA	NA	NA	NA	NA	NA
857	cg00638532	NA	-0.348610928	0.975555103	-0.010020247	NRXN3	NRXN3_Exon	chr14	79746777	79746778	50	+	Exon (uc001xup.3/9369, exon 1 of 8)	14	78636716	80334633	1697918	1	9369	uc001xum.2	1110062	ENSG00000021645	neurexin 3	uc001xum.2;uc001xun.4;uc001xup.3;uc001xuq.3;uc001xur.5;uc010asw.4	9369;9369;9369;9369;9369;9369	0;0;0;0;0;0	Exon	NA	NA	NA	NA	NA	NA	NA	NA	NA	NA	NA	NA	BivProm1	NA	NA	NA	NA	NA	NA	NA	NA	NA
858	cg00638788	yes	0.993101691	0.983590144	0.993691372	GBF1	GBF1_Exon	chr10	104112303	104112304	50	-	Exon (uc001kuw.3/8729, exon 7 of 10)	10	104005255	104142656	137402	1	8729	uc001kux.2	106998	ENSG00000107862	golgi brefeldin A resistant guanine nucleotide exchange factor 1	uc001kuw.3;uc001kux.2;uc001kuy.2;uc001kuz.2	8729;8729;8729;8729	0;0;0;0	Exon	NA	NA	NA	NA	NA	NA	NA	NA	NA	NA	NA	NA	TxEx2	NA	Gbf1	Gbf1_Exon	19	46254597	46254646	46254645	46254646	+
859	cg00640107	yes	0.967698419	0.992229509	0.961036476	MACF1	MACF1_Exon	chr1	39844176	39844177	50	+	Exon (uc021olt.1/23499, exon 47 of 93)	1	39549839	39952810	402972	1	23499	uc021olt.1	294288	ENSG00000127603	microtubule actin crosslinking factor 1	uc001cdc.2;uc021olt.1;uc031pmc.1;uc001cda.1;uc001cdb.1;uc031pmd.1	23499;23499;23499;23499;23499;23499	0;0;0;0;78245;0	Exon	NA	NA	NA	NA	NA	NA	NA	NA	NA	NA	NA	NA	TxEnh4	NA	Macf1	Macf1_Exon	4	123441621	123441670	123441621	123441622	+
860	cg00640255	NA	0.966826325	0.983820506	0.982153417	NSD3	NSD3_Intron	chr8	38175611	38175612	50	-	Intron (uc003xli.3/54904, intron 9 of 23)	8	38132561	38239790	107230	2	54904	uc003xli.3	64180	ENSG00000147548	nuclear receptor binding SET domain protein 3	uc003xli.3;uc010lwe.3;uc011lbm.2;uc003xlj.3	54904;54904;54904;54904	0;0;0;0	Intron	8	38175544	38175712	169	*	169	13	0.585798817	0.90785124	0.076923077	6.79E-08	CpGisland	TxEnh4	NA	NA	NA	NA	NA	NA	NA	NA	NA
861	cg00641826	NA	0.650928908	0.989037017	0.723230016	HNRNPA3	HNRNPA3_Intergenic_upstream	chr2	177924357	177924358	50	+	Distal Intergenic	2	178077422	178084054	6633	1	220988	uc002ulb.1	-153065	ENSG00000170144	heterogeneous nuclear ribonucleoprotein A3	NA	NA	NA	Intergenic_upstream	NA	NA	NA	NA	NA	NA	NA	NA	NA	NA	NA	NA	EnhWk4	NA	Gm13655	Gm13655_Intergenic_downstream	2	75515977	75516026	75516025	75516026	+
862	cg00643363	yes	0.885010821	0.97059018	0.803347939	PRKACA	PRKACA_Exon	chr19	14203992	14203993	51	+	Exon (uc002myb.3/5566, exon 10 of 10)	19	14202507	14224992	22486	2	5566	uc002myb.3	21000	ENSG00000072062	protein kinase cAMP-activated catalytic subunit alpha	uc002myb.3;uc002myc.3;uc010xnm.1;uc002myd.3;uc010xnl.2	5566;5566;5566;5566;90378	0;0;19467;14229;-2710	Exon	NA	NA	NA	NA	NA	NA	NA	NA	NA	NA	NA	NA	Quies3	NA	Prkaca	Prkaca_Exon	8	83995300	83995349	83995348	83995349	+
863	cg00643485	yes	0.933471174	0.994362443	0.981001788	CCDC88A	CCDC88A_Exon	chr2	55530248	55530249	50	+	Exon (uc002ryv.2/55704, exon 26 of 33)	2	55514978	55647057	132080	2	55704	uc002ryv.2	116758	ENSG00000115355	coiled-coil domain containing 88A	uc010fbw.2;uc002ryu.2;uc002ryv.2;uc010yoz.1;uc010ypa.1;uc002rys.3;uc002ryw.3;uc010fby.1	55704;55704;55704;55704;55704;55704;55704;55704	0;0;0;0;0;0;0;0	Exon	NA	NA	NA	NA	NA	NA	NA	NA	NA	NA	NA	NA	Tx7	NA	Ccdc88a	Ccdc88a_Exon	11	29497334	29497383	29497382	29497383	+
864	cg00645382	NA	0.908045342	0.946025496	0.96097234	AUTS2	AUTS2_Intron	chr7	70096119	70096120	51	+	Intron (uc003tvw.4/26053, intron 5 of 18)	7	69063905	70257885	1193981	1	26053	uc003tvw.4	1032164	ENSG00000158321	activator of transcription and developmental regulator AUTS2	uc003tvw.4;uc003tvx.4	26053;26053	0;0	Intron	NA	NA	NA	NA	NA	NA	NA	NA	NA	NA	NA	NA	EnhA2	NA	NA	NA	NA	NA	NA	NA	NA	NA
865	cg00648405	yes	0.922440318	0.997587431	-0.645157602	CAMTA1	CAMTA1_Intron	chr1	7403095	7403096	51	+	Intron (uc001aoi.3/23261, intron 5 of 22)	1	6845384	7829766	984383	1	23261	uc001aoi.3	557661	ENSG00000171735	calmodulin binding transcription activator 1	uc001aoi.3	23261	0	Intron	NA	NA	NA	NA	NA	NA	NA	NA	NA	NA	NA	NA	ReprPC4	NA	Camta1	Camta1_Intron	4	151380350	151380399	151380398	151380399	-
866	cg00649365	yes	0.961954175	0.982547933	0.93804643	BTRC	BTRC_Intergenic_upstream	chr10	103090159	103090160	50	-	Distal Intergenic	10	103113790	103317078	203289	1	8945	uc001ktc.4	-23681	ENSG00000166167	beta-transducin repeat containing E3 ubiquitin protein ligase	NA	NA	NA	Intergenic_upstream	NA	NA	NA	NA	NA	NA	NA	NA	NA	NA	NA	NA	EnhA6	NA	Btrc	Btrc_Exon	19	45337737	45337786	45337785	45337786	-
867	cg00650240	yes	0.979879905	0.997562473	0.367086657	MIR99AHG	MIR99AHG_Intron	chr21	17952105	17952106	51	+	Intron (uc002ykb.2/388815, intron 6 of 7)	21	17442842	17982094	539253	1	388815	uc002ykb.2	509213	ENSG00000215386	mir-99a-let-7c cluster host gene	uc002ykb.2;uc010glc.2;uc002ykc.2	388815;388815;388815	0;0;0	Intron	NA	NA	NA	NA	NA	NA	NA	NA	NA	NA	NA	NA	EnhA2	NA	Gm11146	Gm11146_Intron	16	77636703	77636752	77636703	77636704	-
868	cg00650422	yes	0.967108877	0.948979712	0.958929313	SIX4	SIX4_Exon	chr14	61189972	61189973	51	+	Promoter (<=1kb)	14	61176256	61190852	14597	2	51804	uc001xfc.3	880	ENSG00000100625	SIX homeobox 4	uc001xfc.3;uc010app.1	51804;51804	0;0	Exon	NA	NA	NA	NA	NA	NA	NA	NA	NA	NA	NA	NA	PromF5	NA	Six4	Six4_Exon	12	73112385	73112434	73112385	73112386	-
869	cg00651667	yes	0.944057483	0.990940543	0.945259438	EOMES	EOMES_threeUTR	chr3	27759254	27759255	50	-	3' UTR	3	27757440	27764206	6767	2	8320	uc003cdx.4	4952	ENSG00000163508	eomesodermin	uc003cdx.4;uc003cdy.4;uc010hfn.3;uc011axc.2	8320;8320;8320;8320	0;0;0;0	threeUTR	NA	NA	NA	NA	NA	NA	NA	NA	NA	NA	NA	NA	ReprPC2	NA	Eomes	Eomes_Exon	9	118484270	118484319	118484318	118484319	+
870	cg00652484	yes	0.994986093	0.993578528	0.994998443	DCN	DCN_Intergenic_upstream	chr12	92023920	92023921	51	+	Distal Intergenic	12	91539035	91576806	37772	2	1634	uc001tbu.3	-447064	ENSG00000011465	decorin	NA	NA	NA	Intergenic_upstream	NA	NA	NA	NA	NA	NA	NA	NA	NA	NA	NA	NA	EnhA16	NA	Gm48555	Gm48555_Intergenic_downstream	10	97101505	97101554	97101553	97101554	-
871	cg00653777	yes	0.977183943	0.985507736	0.955987526	ARX	ARX_Promoter	chrX	25037770	25037771	50	-	Promoter (3-4kb)	23	25021813	25034065	12253	2	170302	uc004dbp.4	-3705	ENSG00000004848	aristaless related homeobox	uc004dbp.4	170302	0	Promoter	NA	NA	NA	NA	NA	NA	NA	NA	NA	NA	NA	NA	ReprPC2	NA	Arx	Arx_Promoter	X	93282787	93282836	93282835	93282836	+
872	cg00653985	yes	0.882385876	0.956040028	0.917424721	PPP1R9B	PPP1R9B_threeUTR	chr17	48211146	48211147	51	-	3' UTR	17	48211101	48227877	16777	2	84687	uc002iqh.4	16681	ENSG00000108819	protein phosphatase 1 regulatory subunit 9B	uc002iqf.4;uc002iqg.4;uc002iqh.4	201191;201191;84687	-3900;-3900;0	threeUTR	NA	NA	NA	NA	NA	NA	NA	NA	NA	NA	NA	NA	TxEnh7	NA	Ppp1r9b	Ppp1r9b_threeUTR	11	95006851	95006900	95006851	95006852	-
873	cg00654772	yes	0.995024349	0.989607464	0.991498552	SPTSSA	SPTSSA_Intergenic_downstream	chr14	34723283	34723284	50	+	Distal Intergenic	14	34902144	34931468	29325	2	171546	uc001wsc.3	208134	ENSG00000165389	serine palmitoyltransferase small subunit A	NA	NA	NA	Intergenic_downstream	NA	NA	NA	NA	NA	NA	NA	NA	NA	NA	NA	NA	EnhA13	NA	Gm7557	Gm7557_Exon	12	54512586	54512635	54512634	54512635	+
874	cg00656055	yes	0.989593925	0.992495877	0.989997935	ARPP21	ARPP21_Exon	chr3	35748524	35748525	50	-	Exon (uc003cga.3/10777, exon 10 of 19)	3	35682510	35835988	153479	1	10777	uc003cga.3	65965	ENSG00000172995	cAMP regulated phosphoprotein 21	uc003cga.3;uc003cgb.3;uc011axy.2;uc003cgf.3	10777;10777;10777;10777	0;0;0;0	Exon	NA	NA	NA	NA	NA	NA	NA	NA	NA	NA	NA	NA	TxWk1	NA	Arpp21	Arpp21_Exon	9	112157691	112157740	112157739	112157740	-
875	cg00658652	NA	0.704770383	0.983920253	0.339987241	ZNF23	ZNF23_Intron	chr16	71500215	71500216	51	-	Intron (uc002fai.3/7571, intron 5 of 11)	16	71481506	71523217	41712	2	7571	uc002fai.3	22952	ENSG00000167377	zinc finger protein 23	uc002faf.3;uc002fah.3;uc002fag.3;uc010vmf.2;uc002fai.3	7571;7571;7571;7571;7571	-4098;-3942;-3942;-3942;0	Intron	NA	NA	NA	NA	NA	NA	NA	NA	NA	NA	NA	NA	Quies3	LINE	NA	NA	NA	NA	NA	NA	NA	NA
876	cg00658736	yes	0.907438406	0.986657944	0.964846656	ELAVL4	ELAVL4_Exon	chr1	50666791	50666792	50	+	Exon (uc001cry.3/1996, exon 7 of 7)	1	50513686	50667540	153855	1	1996	uc001cry.3	153107	ENSG00000162374	ELAV like RNA binding protein 4	uc001cry.3;uc001crz.3;uc001csa.3;uc001csb.2;uc001csc.3;uc009vyu.3;uc010omz.2	1996;1996;1996;1996;1996;1996;1996	0;0;0;0;0;0;0	Exon	NA	NA	NA	NA	NA	NA	NA	NA	NA	NA	NA	NA	Acet2	NA	Elavl4	Elavl4_Exon	4	110206342	110206391	110206390	110206391	-
877	cg00658751	yes	0.942392963	0.966899912	0.582870228	SRRM4	SRRM4_Intron	chr12	119502050	119502051	50	+	Intron (uc001txa.2/84530, intron 1 of 12)	12	119419300	119600856	181557	1	84530	uc001txa.2	82752	ENSG00000139767	serine/arginine repetitive matrix 4	uc001txa.2	84530	0	Intron	NA	NA	NA	NA	NA	NA	NA	NA	NA	NA	NA	NA	Quies1	NA	Srrm4	Srrm4_Intron	5	116516167	116516216	116516215	116516216	-
878	cg00658920	yes	0.994410486	0.988030639	0.997162796	KIAA2026	KIAA2026_Exon	chr9	5988524	5988525	50	+	Exon (uc003zjq.4/158358, exon 2 of 8)	9	5919008	6008003	88996	2	158358	uc003zjq.4	19479	ENSG00000183354	KIAA2026	uc003zjq.4	158358	0	Exon	NA	NA	NA	NA	NA	NA	NA	NA	NA	NA	NA	NA	Tx4	NA	9930021J03Rik	9930021J03Rik_Exon	19	29786380	29786429	29786428	29786429	-
879	cg00658982	yes	0.923297242	0.998758371	0.945907222	RIMBP2	RIMBP2_threeUTR	chr12	130882020	130882021	50	-	3' UTR	12	130880681	131002462	121782	2	23504	uc001uil.2	120443	ENSG00000060709	RIMS binding protein 2	uc001uil.2	23504	0	threeUTR	NA	NA	NA	NA	NA	NA	NA	NA	NA	NA	NA	NA	EnhWk4	NA	Rimbp2	Rimbp2_threeUTR	5	128759098	128759147	128759146	128759147	+
880	cg00659065	yes	0.884965575	0.913734756	0.88181751	EDN2	EDN2_Intergenic_downstream	chr1	41832376	41832377	51	+	Distal Intergenic	1	41944446	41949874	5429	2	1907	uc001cgu.3	117498	ENSG00000127129	endothelin 2	NA	NA	NA	Intergenic_downstream	NA	NA	NA	NA	NA	NA	NA	NA	NA	NA	NA	NA	BivProm1	NA	Foxo6	Foxo6_Intron	4	120282542	120282591	120282590	120282591	+
881	cg00659574	yes	0.95004093	0.992958689	0.954972891	NA	NA_Intergenic_upstream	chr19	31311714	31311715	50	-	Distal Intergenic	19	31640783	31641311	529	1	94023	uc010xrm.2	-329067	NA	NA	NA	NA	NA	Intergenic_upstream	NA	NA	NA	NA	NA	NA	NA	NA	NA	NA	NA	NA	ReprPC4	NA	Zfp536	Zfp536_Intergenic_downstream	7	37212596	37212645	37212644	37212645	-
882	cg00660874	yes	0.962004166	0.995317537	0.941112176	IGF2BP2	IGF2BP2_Exon	chr3	185407138	185407139	50	-	Exon (uc010hyi.3/10644, exon 5 of 15)	3	185361527	185542827	181301	2	10644	uc003fpo.3	135639	ENSG00000073792	insulin like growth factor 2 mRNA binding protein 2	uc010hyi.3;uc010hyj.3;uc010hyk.3;uc010hyl.3;uc003fpo.3;uc003fpp.3;uc003fpq.3	10644;10644;10644;10644;10644;10644;10644	0;0;0;0;0;0;0	Exon	NA	NA	NA	NA	NA	NA	NA	NA	NA	NA	NA	NA	TxEnh8	NA	Igf2bp2	Igf2bp2_Exon	16	22081729	22081778	22081729	22081730	-
883	cg00661523	NA	0.342074063	0.997528898	0.500605269	MBNL1-AS1	MBNL1-AS1_threeUTR	chr3	151985426	151985427	51	+	3' UTR	3	151980405	151987415	7011	2	401093	uc011boe.2	1989	ENSG00000229619	MBNL1 antisense RNA 1	uc011boe.2;uc011bof.3;uc003ezh.3;uc003ezi.3;uc003ezj.3	401093;401093;4154;4154;4154	0;0;0;0;0	threeUTR	NA	NA	NA	NA	NA	NA	NA	NA	NA	NA	NA	NA	PromF2	NA	NA	NA	NA	NA	NA	NA	NA	NA
884	cg00661777	NA	0.066018633	0.994587782	0.191446817	PIK3CG	PIK3CG_Intron	chr7	106511741	106511742	51	+	Intron (uc003vdv.4/5294, intron 2 of 10)	7	106505723	106547592	41870	1	5294	uc003vdv.4	5968	ENSG00000105851	phosphatidylinositol-4,5-bisphosphate 3-kinase catalytic subunit gamma	uc003vdv.4;uc003vdu.3;uc003vdw.3	5294;5294;5294	0;0;0	Intron	NA	NA	NA	NA	NA	NA	NA	NA	NA	NA	NA	NA	EnhA8	NA	NA	NA	NA	NA	NA	NA	NA	NA
885	cg00662491	NA	-0.203648433	0.989043147	-0.159777358	FOXG1	FOXG1_Promoter	chr14	29227035	29227036	50	+	Promoter (9-10kb)	14	29236278	29239483	3206	1	2290	uc001wqe.4	-9243	ENSG00000176165	forkhead box G1	NA	NA	NA	Promoter	NA	NA	NA	NA	NA	NA	NA	NA	NA	NA	NA	NA	ReprPC1	NA	NA	NA	NA	NA	NA	NA	NA	NA
886	cg00662931	yes	0.936736896	0.94151853	0.939901377	GATA3-AS1	GATA3-AS1_Intron	chr10	8094045	8094046	50	+	Intron (uc001ijx.1/399717, intron 1 of 1)	10	8092413	8095447	3035	2	399717	uc001ijx.1	1402	ENSG00000197308	GATA3 antisense RNA 1	uc001ijz.3;uc001ika.3;uc001ijx.1;uc010qbe.1;uc010qbf.1;uc010qbg.1	2625;2625;399717;399717;399717;399717	0;0;0;0;0;0	Intron	10	8093704	8094143	440	*	440	39	0.709090909	0.740293356	0.088636364	6.41E-25	CpGisland	BivProm2	NA	Gata3	Gata3_Intron	2	9881141	9881190	9881141	9881142	+
887	cg00663363	NA	-0.497173899	0.99316588	-0.083854012	TEX29	TEX29_Intergenic_downstream	chr13	112184642	112184643	50	-	Distal Intergenic	13	111973015	111996594	23580	1	121793	uc001vsa.3	211678	ENSG00000153495	testis expressed 29	NA	NA	NA	Intergenic_downstream	NA	NA	NA	NA	NA	NA	NA	NA	NA	NA	NA	NA	ReprPC2	NA	NA	NA	NA	NA	NA	NA	NA	NA
888	cg00663972	yes	0.951930577	0.892416757	0.916900701	SOX1	SOX1_Promoter	chr13	112721725	112721726	50	+	Promoter (<=1kb)	13	112721913	112726020	4108	1	6656	uc001vsb.1	-138	ENSG00000182968	SRY-box transcription factor 1	uc001vsb.1	6656	-138	Promoter	NA	NA	NA	NA	NA	NA	NA	NA	NA	NA	NA	NA	BivProm2	NA	Sox1	Sox1_fiveUTR	8	12396090	12396139	12396090	12396091	-
889	cg00665868	NA	0.89012115	0.995312998	0.93689188	TBCA	TBCA_Intergenic_upstream	chr5	77292043	77292044	50	-	Distal Intergenic	5	76986995	77072185	85191	2	6902	uc003kfh.1	-219909	ENSG00000171530	tubulin folding cofactor A	NA	NA	NA	Intergenic_upstream	NA	NA	NA	NA	NA	NA	NA	NA	NA	NA	NA	NA	EnhA6	NA	NA	NA	NA	NA	NA	NA	NA	NA
890	cg00666549	yes	0.912771421	0.957226433	0.936192645	NDUFA4L2	NDUFA4L2_Promoter	chr12	57635743	57635744	50	-	Promoter (1-2kb)	12	57628686	57634475	5790	2	56901	uc001sno.3	-1267	ENSG00000185633	NDUFA4 mitochondrial complex associated like 2	uc001snp.2;uc001snq.2;uc009zpl.2;uc010srm.1;uc010srk.3;uc001sno.3	246329;246329;246329;246329;56901;56901	0;0;0;0;0;0	Promoter	NA	NA	NA	NA	NA	NA	NA	NA	NA	NA	NA	NA	BivProm2	NA	Stac3	Stac3_Intergenic_downstream	10	127510332	127510381	127510332	127510333	+
891	cg00668187	yes	0.897846541	0.997598561	0.894265236	GALNTL6	GALNTL6_Exon	chr4	173734800	173734801	50	+	Exon (uc003isv.3/442117, exon 7 of 13)	4	172734575	173961558	1226984	1	442117	uc003isv.3	1000227	ENSG00000174473	polypeptide N-acetylgalactosaminyltransferase like 6	uc003isv.3	442117	0	Exon	NA	NA	NA	NA	NA	NA	NA	NA	NA	NA	NA	NA	EnhA7	NA	Galntl6	Galntl6_Exon	8	57958345	57958394	57958345	57958346	-
892	cg00668252	NA	-0.269277603	0.988558625	-0.380320312	AGTR1	AGTR1_Intergenic_upstream	chr3	148087186	148087187	50	-	Distal Intergenic	3	148415658	148460790	45133	1	185	uc003ewj.3	-328470	ENSG00000144891	angiotensin II receptor type 1	NA	NA	NA	Intergenic_upstream	NA	NA	NA	NA	NA	NA	NA	NA	NA	NA	NA	NA	Quies3	NA	NA	NA	NA	NA	NA	NA	NA	NA
893	cg00669285	yes	0.984341048	0.994502762	0.978553848	GLYR1	GLYR1_Exon	chr16	4882137	4882138	51	-	Exon (uc002cxx.4/84656, exon 5 of 16)	16	4853204	4897303	44100	2	84656	uc002cxx.4	15116	ENSG00000140632	glyoxylate reductase 1 homolog	uc002cxx.4;uc002cxy.3;uc002cxz.1;uc002cya.2;uc010uxv.1	84656;84656;84656;84656;84656	0;0;0;0;0	Exon	NA	NA	NA	NA	NA	NA	NA	NA	NA	NA	NA	NA	TxEx2	NA	Glyr1	Glyr1_Exon	16	5036342	5036391	5036390	5036391	+
894	cg00670113	yes	0.917496134	0.931135001	0.863971251	DBN1	DBN1_Exon	chr5	176886710	176886711	50	-	Exon (uc003mgz.1/1627, exon 10 of 12)	5	176883614	176900694	17081	2	1627	uc003mgy.2	13984	ENSG00000113758	drebrin 1	uc011dga.1;uc003mgx.2;uc003mgy.2;uc010jkn.1;uc003mgz.1;uc003mgu.2;uc003mgv.2;uc003mgw.2	1627;1627;1627;1627;1627;80758;80758;80758	0;0;0;0;0;0;0;0	Exon	NA	NA	NA	NA	NA	NA	NA	NA	NA	NA	NA	NA	TxEnh5	NA	Dbn1	Dbn1_Exon	13	55476742	55476791	55476742	55476743	+
895	cg00670697	yes	0.976433549	0.996428441	0.962777385	PBX3	PBX3_Intron	chr9	128646223	128646224	50	+	Intron (uc004bqb.3/5090, intron 2 of 8)	9	128509617	128729655	220039	1	5090	uc004bqb.3	136607	ENSG00000167081	PBX homeobox 3	uc004bqb.3;uc004bqc.3;uc004bqd.3;uc011lzw.2;uc011lzx.2	5090;5090;5090;5090;5090	0;0;0;0;0	Intron	NA	NA	NA	NA	NA	NA	NA	NA	NA	NA	NA	NA	TxEnh1	NA	Pbx3	Pbx3_Intron	2	34256336	34256385	34256384	34256385	-
896	cg00672291	yes	0.927756665	0.982825987	0.952641846	TOE1	TOE1_Exon	chr1	45807191	45807192	51	-	Exon (uc009vxq.3/114034, exon 4 of 8)	1	45805342	45809650	4309	1	114034	uc009vxq.3	1849	ENSG00000132773	target of EGR1, exonuclease	uc009vxr.1;uc001cns.1;uc009vxs.1;uc010olo.1;uc009vxq.3;uc010olm.2;uc010oln.1;uc001cnr.4;uc001cnf.3;uc001cng.3;uc009vxo.3;uc001cnh.3;uc001cni.3;uc001cnj.3;uc001cnl.3;uc001cnm.3;uc001cnn.3;uc001cno.3;uc009vxp.3;uc010oll.2	10420;10420;10420;10420;114034;114034;114034;114034;4595;4595;4595;4595;4595;4595;4595;4595;4595;4595;4595;4595	116302;149599;149599;149599;0;0;0;0;-1562;-1562;-1562;-1404;-1404;-1404;-1049;-1049;-1049;-1049;-1049;-1049	Exon	NA	NA	NA	NA	NA	NA	NA	NA	NA	NA	NA	NA	TxEx4	NA	Toe1	Toe1_Exon	4	116806308	116806357	116806308	116806309	+
897	cg00672555	yes	0.959877056	0.945379675	0.93262425	KCNN2	KCNN2_fiveUTR	chr5	113698438	113698439	51	+	Promoter (<=1kb)	5	113698016	113832197	134182	1	3781	uc003kqo.3	372	ENSG00000080709	potassium calcium-activated channel subfamily N member 2	uc003kqo.3;uc031skt.1	3781;3781	0;0	fiveUTR	5	113698331	113698776	446	*	446	51	0.719730942	0.894877646	0.114349776	2.36E-38	CpGisland	BivProm1	Simple_repeat	Gm31907	Gm31907_fiveUTR	18	45560119	45560168	45560119	45560120	+
898	cg00672657	NA	0.926626027	0.945865305	0.960578171	IRX5	IRX5_Promoter	chr16	54964743	54964744	50	-	Promoter (<=1kb)	16	54965111	54968395	3285	1	10265	uc021tin.1	-367	ENSG00000176842	iroquois homeobox 5	uc010cca.1;uc002ehv.3;uc021tin.1;uc002ehw.3;uc010vhb.3;uc010vhc.3;uc002ehu.3	10265;10265;10265;10265;643911;643911;643911	0;0;0;0;0;0;0	Promoter	NA	NA	NA	NA	NA	NA	NA	NA	NA	NA	NA	NA	TSS2	NA	NA	NA	NA	NA	NA	NA	NA	NA
899	cg00672891	yes	0.988981528	0.994734191	0.934625419	ZNF800	ZNF800_Exon	chr7	127014490	127014491	50	+	Exon (uc003vlw.1/168850, exon 3 of 4)	7	127010354	127026234	15881	2	168850	uc003vlw.1	11744	ENSG00000048405	zinc finger protein 800	uc003vlw.1;uc003vlx.1;uc003vly.1;uc010lla.2	168850;168850;168850;168850	0;0;0;0	Exon	NA	NA	NA	NA	NA	NA	NA	NA	NA	NA	NA	NA	Tx7	NA	Zfp800	Zfp800_Exon	6	28244014	28244063	28244062	28244063	-
900	cg00673150	yes	0.947536964	0.984427133	0.91574819	NR4A2	NR4A2_Exon	chr2	157186618	157186619	50	-	Exon (uc021vri.1/4929, exon 1 of 6)	2	157180944	157189287	8344	2	4929	uc002tyx.4	2619	ENSG00000153234	nuclear receptor subfamily 4 group A member 2	uc021vri.1;uc002tyx.4;uc002tyz.4;uc010zcf.2;uc010zcg.1	4929;4929;4929;4929;4929	0;0;0;0;0	Exon	NA	NA	NA	NA	NA	NA	NA	NA	NA	NA	NA	NA	BivProm2	NA	Nr4a2	Nr4a2_Exon	2	57112311	57112360	57112359	57112360	-
901	cg00674395	yes	0.972123452	0.977287198	0.982648279	CHD3	CHD3_Exon	chr17	7812568	7812569	50	-	Exon (uc002gjd.2/1107, exon 37 of 40)	17	7788123	7816075	27953	1	1107	uc002gjd.2	24447	ENSG00000170004	chromodomain helicase DNA binding protein 3	uc002gjd.2;uc002gje.2;uc002gjf.2;uc002gjh.2;uc002gjj.2;uc002gjl.3;uc002gji.1	1107;1107;1107;1107;1107;284023;677763	0;0;0;0;0;6646;3129	Exon	17	7812474	7812718	245	*	245	28	0.726530612	0.867037412	0.114285714	2.77E-21	CpGisland	TxEx3	NA	Chd3	Chd3_Exon	11	69346657	69346706	69346705	69346706	+
902	cg00674815	NA	0.139609875	0.969534765	0.273624431	ADAMTS6	ADAMTS6_Exon	chr5	64558687	64558688	50	-	Exon (uc003jto.4/11174, exon 13 of 25)	5	64444563	64777704	333142	2	11174	uc003jtp.3	219017	ENSG00000049192	ADAM metallopeptidase with thrombospondin type 1 motif 6	uc003jto.4;uc003jtp.3;uc003jtq.3;uc003jtr.1	11174;11174;11174;11174	0;0;0;0	Exon	NA	NA	NA	NA	NA	NA	NA	NA	NA	NA	NA	NA	EnhA1	NA	Adamts6	Adamts6_threeUTR	13	104397915	104397964	104397963	104397964	+
903	cg00675053	yes	0.885737113	0.973377577	0.891001313	MAX	MAX_Exon	chr14	65544747	65544748	51	-	Exon (uc001xie.2/4149, exon 4 of 6)	14	65472819	65569262	96444	2	4149	uc001xic.2	24465	ENSG00000125952	MYC associated factor X	uc001xic.2;uc031qpa.1;uc001xie.2;uc001xif.2;uc001xig.2;uc001xih.2;uc031qpb.1;uc001xij.2;uc001xii.2	4149;4149;4149;4149;4149;4149;4149;4149;4149	0;0;0;0;0;0;0;0;0	Exon	NA	NA	NA	NA	NA	NA	NA	NA	NA	NA	NA	NA	TxEx2	NA	Max	Max_Exon	12	76940035	76940084	76940083	76940084	+
904	cg00675389	yes	0.988411868	0.949021497	0.991139584	MORC4	MORC4_threeUTR	chrX	106184777	106184778	50	-	3' UTR	23	106057101	106236592	179492	2	79710	uc004emp.4	51764	ENSG00000133131	MORC family CW-type zinc finger 4	uc004emp.4;uc004emu.4;uc004emv.4;uc004emw.4	79710;79710;79710;79710	0;0;0;0	threeUTR	NA	NA	NA	NA	NA	NA	NA	NA	NA	NA	NA	NA	Tx5	NA	Morc4	Morc4_threeUTR	X	139822743	139822792	139822743	139822744	+
905	cg00676135	NA	0.398390014	0.973771303	0.653457085	POU3F2	POU3F2_Intergenic_upstream	chr6	98903859	98903860	51	-	Distal Intergenic	6	99282580	99286666	4087	1	5454	uc003ppe.3	-378721	ENSG00000184486	POU class 3 homeobox 2	NA	NA	NA	Intergenic_upstream	NA	NA	NA	NA	NA	NA	NA	NA	NA	NA	NA	NA	Quies1	NA	NA	NA	NA	NA	NA	NA	NA	NA
906	cg00678568	NA	0.627027264	0.905563567	0.641697724	SREK1	SREK1_fiveUTR	chr5	65454651	65454652	50	-	5' UTR	5	65440046	65479444	39399	1	140890	uc003jun.4	14607	ENSG00000153914	splicing regulatory glutamic acid and lysine rich protein 1	uc003jum.4;uc003jun.4;uc010iwy.4;uc003juo.4	140890;140890;140890;140890	0;0;0;0	fiveUTR	5	65454651	65454728	78	*	78	8	0.5	1.650793651	0.102564103	6.20E-06	CpGisland	TxEx1	NA	Srek1	Srek1_fiveUTR	13	103764404	103764453	103764404	103764405	-
907	cg00678608	NA	-0.274413771	0.976299197	-0.275658794	TCF7L2	TCF7L2_Intron	chr10	114905255	114905256	50	-	Intron (uc001lac.4/6934, intron 6 of 13)	10	114710009	114927436	217428	1	6934	uc001lac.4	195247	ENSG00000148737	transcription factor 7 like 2	uc001lac.4;uc001lad.4;uc001lae.4;uc001laf.4;uc001lag.4;uc001lah.3;uc010qrk.2;uc010qrl.2;uc010qrm.2;uc010qrn.2;uc010qro.2;uc010qrp.2;uc010qrq.2;uc021pyg.1;uc021pyh.1;uc021pyi.1;uc021pyj.1;uc021pyk.1;uc021pyl.1;uc021pym.1;uc021pyn.1;uc021pyo.1;uc021pyp.1;uc010qrr.2;uc010qrs.2;uc010qrt.2;uc010qru.2;uc010qrv.2;uc010qrw.2;uc010qrx.2	6934;6934;6934;6934;6934;6934;6934;6934;6934;6934;6934;6934;6934;6934;6934;6934;6934;6934;6934;6934;6934;6934;6934;6934;6934;6934;6934;6934;6934;6934	0;0;0;0;0;0;0;0;0;0;0;0;0;0;0;0;0;0;0;0;0;0;0;0;0;0;0;0;0;0	Intron	NA	NA	NA	NA	NA	NA	NA	NA	NA	NA	NA	NA	Tx6	NA	NA	NA	NA	NA	NA	NA	NA	NA
908	cg00678823	yes	0.96400121	0.983555737	0.938833894	SNX2	SNX2_Exon	chr5	122152716	122152717	50	+	Exon (uc003kte.4/6643, exon 9 of 15)	5	122110691	122170234	59544	1	6643	uc003kte.4	41976	ENSG00000205302	sorting nexin 2	uc003kte.4;uc011cwn.3	6643;6643	0;0	Exon	NA	NA	NA	NA	NA	NA	NA	NA	NA	NA	NA	NA	TxEnh5	NA	Snx2	Snx2_Exon	18	53210388	53210437	53210436	53210437	-
909	cg00679862	NA	-0.568261941	0.942304788	0.780957321	CASZ1	CASZ1_Intron	chr1	10822375	10822376	51	+	Intron (uc001aro.4/54897, intron 1 of 20)	1	10696666	10856733	160068	2	54897	uc001aro.4	34358	ENSG00000130940	castor zinc finger 1	uc001aro.4;uc001arp.2	54897;54897	0;0	Intron	NA	NA	NA	NA	NA	NA	NA	NA	NA	NA	NA	NA	EnhWk2	NA	NA	NA	NA	NA	NA	NA	NA	NA
910	cg00684550	yes	0.817747795	0.913487843	0.82176637	RAB37	RAB37_fiveUTR	chr17	72736930	72736931	51	+	5' UTR	17	72667256	72742799	75544	1	326624	uc002jlc.2	69624	ENSG00000172794	RAB37, member RAS oncogene family	uc002jlc.2;uc002jld.2;uc010dfu.3;uc010wrb.2;uc010wrc.2;uc002jlk.3;uc010wre.2	326624;326624;326624;326624;326624;326624;326624	0;0;0;0;0;0;0	fiveUTR	NA	NA	NA	NA	NA	NA	NA	NA	NA	NA	NA	NA	EnhA7	NA	Rab37	Rab37_Exon	11	115156950	115156999	115156950	115156951	-
911	cg00684577	yes	0.994479502	0.979161495	0.989092755	LRMDA	LRMDA_Intergenic_upstream	chr10	77468192	77468193	50	+	Distal Intergenic	10	77542519	78317126	774608	1	83938	uc001jxi.3	-74276	ENSG00000148655	leucine rich melanocyte differentiation associated	NA	NA	NA	Intergenic_upstream	NA	NA	NA	NA	NA	NA	NA	NA	NA	NA	NA	NA	EnhA17	NA	Lrmda	Lrmda_Intron	14	22255879	22255928	22255879	22255880	+
912	cg00685149	yes	0.964578869	0.990762058	0.991207508	KLHL29	KLHL29_Intron	chr2	23718751	23718752	50	-	Intron (uc010ykg.2/114818, intron 2 of 13)	2	23608298	23931483	323186	1	114818	uc010ykg.2	110403	ENSG00000119771	kelch like family member 29	uc010ykg.2	114818	0	Intron	NA	NA	NA	NA	NA	NA	NA	NA	NA	NA	NA	NA	EnhWk2	NA	Klhl29	Klhl29_Intron	12	5274650	5274699	5274650	5274651	-
913	cg00686910	yes	0.936369657	0.905929675	0.888204355	CASZ1	CASZ1_Intron	chr1	10724219	10724220	50	+	Intron (uc001aro.4/54897, intron 5 of 20)	1	10696666	10856733	160068	2	54897	uc001aro.4	132514	ENSG00000130940	castor zinc finger 1	uc001aro.4;uc001arp.2;uc009vmx.2;uc001arq.1	54897;54897;54897;54897	0;0;0;0	Intron	NA	NA	NA	NA	NA	NA	NA	NA	NA	NA	NA	NA	EnhWk2	NA	Casz1	Casz1_Intron	4	148930461	148930510	148930461	148930462	-
914	cg00687049	yes	0.961202166	0.997172085	0.95506459	CAMSAP1	CAMSAP1_Exon	chr9	138754379	138754380	50	-	Exon (uc004cgq.4/157922, exon 5 of 17)	9	138700333	138799005	98673	2	157922	uc004cgr.4	44575	ENSG00000130559	calmodulin regulated spectrin associated protein 1	uc004cgq.4;uc010nbg.3;uc004cgr.4	157922;157922;157922	0;0;0	Exon	NA	NA	NA	NA	NA	NA	NA	NA	NA	NA	NA	NA	Tx4	NA	Camsap1	Camsap1_Exon	2	25952744	25952793	25952744	25952745	-
915	cg00687674	NA	0.540703415	0.995370771	0.447225338	EWSAT1	EWSAT1_Exon	chr15	69373260	69373261	51	+	Promoter (<=1kb)	15	69373226	69388163	14938	1	283673	uc010big.3	0	ENSG00000212766	Ewing sarcoma associated transcript 1	uc021spl.1;uc002art.3;uc002arv.3;uc010big.3	100313884;283673;283673;283673	0;0;0;0	Exon	NA	NA	NA	NA	NA	NA	NA	NA	NA	NA	NA	NA	PromF1	LINE	NA	NA	NA	NA	NA	NA	NA	NA
916	cg00687713	yes	0.959181454	0.974300661	0.491663274	NRL	NRL_Exon	chr14	24568397	24568398	51	-	Exon (uc001wls.3/5106, exon 5 of 7)	14	24549316	24584223	34908	2	4901	uc001wlq.3	15776	ENSG00000129535	neural retina leucine zipper	uc001wlp.3;uc001wlq.3;uc001wls.3;uc001wlt.3;uc010tnw.2;uc010ald.2;uc010ale.2;uc001wlu.4;uc010tnx.2	4901;4901;5106;5106;5106;5106;5106;5106;5106	-4058;0;0;0;0;0;0;0;0	Exon	NA	NA	NA	NA	NA	NA	NA	NA	NA	NA	NA	NA	TxEnh5	NA	Pck2	Pck2_Exon	14	55544486	55544535	55544534	55544535	+
917	cg00688078	NA	-0.424239576	0.992506334	-0.380961848	MYO18A	MYO18A_Intron	chr17	27408200	27408201	50	+	Intron (uc010wbc.1/399687, intron 36 of 36)	17	27400528	27448741	48214	2	399687	uc010wbc.1	40491	ENSG00000196535	myosin XVIIIA	uc010wbc.1;uc002hds.2;uc010csa.1;uc002hdt.1;uc002hdu.1	399687;399687;399687;399687;399687	0;0;0;0;0	Intron	NA	NA	NA	NA	NA	NA	NA	NA	NA	NA	NA	NA	TxEx3	NA	NA	NA	NA	NA	NA	NA	NA	NA
918	cg00688252	yes	0.81094887	0.972266794	0.855875711	ZFHX3	ZFHX3_Intron	chr16	72961740	72961741	50	-	Intron (uc002fck.3/463, intron 3 of 9)	16	72816786	73082274	265489	2	463	uc002fck.3	120483	ENSG00000140836	zinc finger homeobox 3	uc002fck.3;uc002fcl.3	463;463	0;0	Intron	NA	NA	NA	NA	NA	NA	NA	NA	NA	NA	NA	NA	EnhA3	NA	Zfhx3	Zfhx3_Intron	8	108823041	108823090	108823089	108823090	+
919	cg00688975	yes	0.979755358	0.984258049	0.978732921	DPF3	DPF3_Exon	chr14	73137939	73137940	51	+	Exon (uc001xnd.1/8110, exon 6 of 7)	14	73086004	73360809	274806	2	8110	uc001xnc.2	222870	ENSG00000205683	double PHD fingers 3	uc001xnc.2;uc001xnd.1;uc001xnf.2;uc010ari.1;uc010ttq.1	8110;8110;8110;8110;8110	0;0;0;0;0	Exon	14	73137874	73138007	134	*	134	15	0.597014925	1.259398496	0.111940299	1.93E-11	CpGisland	TxWk2	NA	Dpf3	Dpf3_Exon	12	83269520	83269569	83269520	83269521	-
920	cg00689383	yes	0.988849361	0.973746125	0.987585392	GRM1	GRM1_Exon	chr6	146720498	146720499	51	-	Exon (uc010khv.2/2911, exon 8 of 10)	6	146348782	146758734	409953	1	2911	uc010khv.2	371716	ENSG00000152822	glutamate metabotropic receptor 1	uc010khv.2;uc010khw.2;uc003qll.3;uc011edz.2;uc011eea.2	2911;2911;2911;2911;2911	0;0;0;0;0	Exon	NA	NA	NA	NA	NA	NA	NA	NA	NA	NA	NA	NA	HET1	NA	Grm1	Grm1_Exon	10	10719559	10719608	10719559	10719560	-
921	cg00689651	yes	0.848630652	0.887523038	0.806108783	NFIX	NFIX_threeUTR	chr19	13209548	13209549	50	+	3' UTR	19	13106584	13209610	103027	1	4784	uc002mwd.3	102965	ENSG00000008441	nuclear factor I X	uc002mwi.3;uc002mwd.3;uc002mwe.4;uc002mwf.3;uc010xmx.2	4066;4784;4784;4784;4784	0;0;0;0;0	threeUTR	19	13209446	13209549	104	*	104	9	0.653846154	0.948328267	0.086538462	5.12E-06	CpGisland	TSS2	NA	Lyl1	Lyl1_threeUTR	8	84704725	84704774	84704773	84704774	-
922	cg00690028	yes	0.9925285	0.992220274	0.991344152	VIRMA	VIRMA_Exon	chr8	95522783	95522784	50	-	Exon (uc010maz.2/25962, exon 7 of 15)	8	95500005	95565746	65742	2	25962	uc003ygo.2	42912	ENSG00000164944	vir like m6A methyltransferase associated	uc010maz.2;uc003ygo.2;uc003ygp.3	25962;25962;25962	0;0;0	Exon	NA	NA	NA	NA	NA	NA	NA	NA	NA	NA	NA	NA	Tx7	NA	Virma	Virma_Exon	4	11527696	11527745	11527744	11527745	-
923	cg00691401	yes	0.995272226	0.992328775	0.990889621	ATXN7L1	ATXN7L1_Exon	chr7	105258429	105258430	50	+	Exon (uc003vdg.4/222255, exon 3 of 4)	7	105245221	105319609	74389	2	222255	uc003vdf.2	61130	ENSG00000146776	ataxin 7 like 1	uc003vdf.2;uc003vde.2;uc003vdg.4;uc003vdh.4;uc011klq.1	222255;222255;222255;222255;222255	0;0;0;0;0	Exon	NA	NA	NA	NA	NA	NA	NA	NA	NA	NA	NA	NA	TxEx3	NA	Atxn7l1	Atxn7l1_Exon	12	33364451	33364500	33364499	33364500	-
924	cg00693817	yes	0.982746273	0.984482649	0.262297858	ZEB2	ZEB2_Intron	chr2	145212843	145212844	50	-	Intron (uc002tvu.3/9839, intron 2 of 9)	2	145141942	145277958	136017	2	9839	uc002tvu.3	65065	ENSG00000169554	zinc finger E-box binding homeobox 2	uc002tvu.3;uc002tvv.3;uc010zbm.2;uc010fnp.3;uc010fnq.1;uc002tvw.3	9839;9839;9839;9839;9839;9839	0;0;0;0;0;0	Intron	NA	NA	NA	NA	NA	NA	NA	NA	NA	NA	NA	NA	EnhA3	NA	Zeb2	Zeb2_Intron	2	45047832	45047881	45047832	45047833	+
925	cg00694277	NA	-0.474522815	0.995298528	0.118408803	DCDC1	DCDC1_Intron	chr11	31268551	31268552	50	+	Intron (uc001msu.2/341019, intron 7 of 21)	11	30964749	31391357	426609	2	341019	uc001msu.2	122806	ENSG00000170959	doublecortin domain containing 1	uc001msu.2	341019	0	Intron	NA	NA	NA	NA	NA	NA	NA	NA	NA	NA	NA	NA	EnhWk3	NA	NA	NA	NA	NA	NA	NA	NA	NA
926	cg00694357	yes	0.815559427	0.83279441	0.829680756	ZBTB7B	ZBTB7B_Intron	chr1	154976647	154976648	51	-	Intron (uc001fgj.4/51043, intron 2 of 5)	1	154975106	154991001	15896	1	51043	uc001fgj.4	1541	ENSG00000160685	zinc finger and BTB domain containing 7B	uc001fgj.4;uc001fgk.4;uc009wpa.3;uc010peq.3;uc031ppr.1	51043;51043;51043;51043;51043	0;0;0;0;0	Intron	1	154976343	154976785	443	*	443	32	0.706546275	0.603234043	0.072234763	9.02E-18	CpGisland	PromF3	NA	Zbtb7b	Zbtb7b_Exon	3	89391821	89391870	89391821	89391822	+
927	cg00695659	NA	0.480938523	0.980169706	0.416761564	DENND1A	DENND1A_Intron	chr9	126557835	126557836	50	-	Intron (uc004bny.1/57706, intron 1 of 17)	9	126141933	126692417	550485	2	57706	uc004bnz.1	134582	ENSG00000119522	DENN domain containing 1A	uc004bny.1;uc004bnz.1;uc011lzm.1;uc004boa.1;uc004bob.1;uc004boc.3	57706;57706;57706;57706;57706;57706	0;0;0;0;0;0	Intron	NA	NA	NA	NA	NA	NA	NA	NA	NA	NA	NA	NA	Tx2	NA	NA	NA	NA	NA	NA	NA	NA	NA
928	cg00696175	yes	0.936375318	0.99224573	0.83617903	LNPK	LNPK_Intergenic_downstream	chr2	176719082	176719083	50	+	Distal Intergenic	2	176790410	176867018	76609	2	80856	uc002ukc.1	147936	ENSG00000144320	lunapark, ER junction formation factor	NA	NA	NA	Intergenic_downstream	NA	NA	NA	NA	NA	NA	NA	NA	NA	NA	NA	NA	EnhA2	NA	Lnpk	Lnpk_Intergenic_downstream	2	74451214	74451263	74451262	74451263	+
929	cg00696388	yes	0.904392137	0.946656341	0.959871825	TSPAN12	TSPAN12_fiveUTR	chr7	120498120	120498121	50	-	Promoter (<=1kb)	7	120427374	120498177	70804	2	23554	uc003vjk.3	57	ENSG00000106025	tetraspanin 12	uc003vjk.3	23554	0	fiveUTR	NA	NA	NA	NA	NA	NA	NA	NA	NA	NA	NA	NA	TSS1	NA	Tspan12	Tspan12_Promoter	6	21852222	21852271	21852270	21852271	+
930	cg00696623	yes	0.993025089	0.997842756	0.993684654	ANKRD17	ANKRD17_Exon	chr4	74026980	74026981	50	+	Exon (uc003hgo.3/26057, exon 3 of 34)	4	73940502	74088787	148286	2	26057	uc003hgo.3	61807	ENSG00000132466	ankyrin repeat domain 17	uc003hgo.3;uc003hgp.3;uc003hgq.3;uc003hgr.3	26057;26057;26057;26057	0;0;0;0	Exon	NA	NA	NA	NA	NA	NA	NA	NA	NA	NA	NA	NA	TxEx1	NA	Ankrd17	Ankrd17_Exon	5	90300012	90300061	90300060	90300061	+
931	cg00697942	yes	0.983114028	0.994911879	0.984133022	POLA1	POLA1_Intron	chrX	24917658	24917659	50	-	Intron (uc004dbl.3/5422, intron 35 of 36)	23	24712064	25015102	303039	1	5422	uc004dbl.3	205544	ENSG00000101868	DNA polymerase alpha 1, catalytic subunit	uc004dbl.3	5422	0	Intron	NA	NA	NA	NA	NA	NA	NA	NA	NA	NA	NA	NA	EnhA17	NA	Pola1	Pola1_Intron	X	93408358	93408407	93408358	93408359	+
932	cg00698219	NA	0.113379212	0.99025972	0.2497726	PRLHR	PRLHR_Intergenic_downstream	chr10	120233230	120233231	50	+	Distal Intergenic	10	120352916	120355160	2245	2	2834	uc001ldp.1	121930	ENSG00000119973	prolactin releasing hormone receptor	NA	NA	NA	Intergenic_downstream	NA	NA	NA	NA	NA	NA	NA	NA	NA	NA	NA	NA	ReprPC6	NA	NA	NA	NA	NA	NA	NA	NA	NA
933	cg00700237	yes	0.901272485	0.979459506	0.889478201	CALCOCO1	CALCOCO1_Intergenic_downstream	chr12	54091051	54091052	50	-	Distal Intergenic	12	54104902	54108477	3576	2	57658	uc001see.3	17476	ENSG00000012822	calcium binding and coiled-coil domain 1	NA	NA	NA	Intergenic_downstream	NA	NA	NA	NA	NA	NA	NA	NA	NA	NA	NA	NA	ReprPC1	NA	Calcoco1	Calcoco1_Intergenic_downstream	15	102694605	102694654	102694653	102694654	+
934	cg00701951	NA	0.147419965	0.989693627	0.234393062	HTRA1	HTRA1_Intron	chr10	124228478	124228479	51	-	Intron (uc001lgj.2/5654, intron 1 of 8)	10	124221041	124274424	53384	1	5654	uc001lgj.2	7437	ENSG00000166033	HtrA serine peptidase 1	uc001lgj.2	5654	0	Intron	NA	NA	NA	NA	NA	NA	NA	NA	NA	NA	NA	NA	EnhA3	NA	NA	NA	NA	NA	NA	NA	NA	NA
935	cg00702638	NA	0.64780969	0.979555267	0.818195278	KIF15	KIF15_fiveUTR	chr3	44803293	44803294	51	-	Promoter (<=1kb)	3	44803209	44894748	91540	1	56992	uc003cnx.4	84	ENSG00000163808	kinesin family member 15	uc003cnx.4;uc010hiq.3;uc011bac.2	56992;56992;57456	0;0;-120	fiveUTR	3	44803127	44803399	273	*	273	33	0.644688645	1.175649224	0.120879121	7.02E-26	CpGisland	TSS1	NA	NA	NA	NA	NA	NA	NA	NA	NA
936	cg00702872	NA	0.078647901	0.995346834	0.445726518	SLC22A23	SLC22A23_Intergenic_upstream	chr6	3524580	3524581	51	-	Distal Intergenic	6	3269207	3456793	187587	2	63027	uc003mvm.3	-67837	ENSG00000137266	solute carrier family 22 member 23	NA	NA	NA	Intergenic_upstream	NA	NA	NA	NA	NA	NA	NA	NA	NA	NA	NA	NA	Acet4	LINE	NA	NA	NA	NA	NA	NA	NA	NA
937	cg00703091	yes	0.933208764	0.943339677	0.954196088	EVX1	EVX1_Intergenic_downstream	chr7	27292707	27292708	50	-	Distal Intergenic	7	27282319	27286192	3874	1	2128	uc010kuy.1	10439	ENSG00000106038	even-skipped homeobox 1	NA	NA	NA	Intergenic_downstream	7	27292707	27292825	119	*	119	10	0.521008403	1.304824561	0.084033613	1.58E-06	CpGisland	ReprPC1	NA	Evx1	Evx1_Intergenic_downstream	6	52323422	52323471	52323422	52323423	+
938	cg00703273	NA	0.153848788	0.974580998	0.481348662	MAP3K3	MAP3K3_Promoter	chr17	61700589	61700590	50	-	Promoter (<=1kb)	17	61699775	61773670	73896	1	4215	uc002jbe.3	765	ENSG00000198909	mitogen-activated protein kinase kinase kinase 3	uc002jbe.3;uc002jbf.3;uc002jbg.3;uc002jbh.3;uc010wpo.2;uc010wpp.2	4215;4215;4215;4215;4215;4215	0;0;0;0;0;0	Promoter	17	61700589	61700756	168	*	168	15	0.666666667	0.84934277	0.089285714	5.85E-10	CpGisland	PromF4	NA	NA	NA	NA	NA	NA	NA	NA	NA
939	cg00703619	yes	0.849234086	0.945390022	0.865035733	XRN1	XRN1_Exon	chr3	142089400	142089401	50	+	Exon (uc010huu.3/54464, exon 13 of 27)	3	142025449	142166853	141405	2	54464	uc003eus.3	77453	ENSG00000114127	5'-3' exoribonuclease 1	uc010huu.3;uc003eus.3;uc003eut.3;uc003euu.3	54464;54464;54464;54464	0;0;0;0	Exon	NA	NA	NA	NA	NA	NA	NA	NA	NA	NA	NA	NA	Tx6	NA	Xrn1	Xrn1_Exon	9	96011537	96011586	96011585	96011586	-
[truncated: 37,669 more rows]
[truncated: 71 more columns]
