# Supplementary material for: A mammalian methylation array for profiling methylation levels at conserved sequences
Source: Nat Commun. 2022 Feb 10;13:783. doi: 10.1038/s41467-022-28355-z (PMC8831611; doi:10.1038/s41467-022-28355-z)
Supplement: Supplementary file 9 — Supplementary Dataset 7 [file 41467_2022_28355_MOESM9_ESM.csv]

IlmnID	Name	AddressA_ID	AlleleA_ProbeSeq	ProbeA_Ref_CIGAR	AddressB_ID	AlleleB_ProbeSeq	ProbeB_Ref_CIGAR	CHR	MAPINFO	Strand	Genome_Build	StrandFR	StrandTB	StrandCO	Design_Sequence	Forward_Sequence	Top_Sequence	SourceSeq	Infinium_Design_Type	Next_Base	Color_Channel	Next_Base_Alt	Color_Channel_Alt	CG.	SNP_Count	CPG_Count	Replicate_Number	Replicate_Count	IlmnID_Old	HG38.ENSEMBL	HG38.SYMBOL	HG38.GeneRegionID	HG38.seqnames	HG38.start	HG38.end	HG38.width	HG38.strand	HG38.annotation	HG38.geneChr	HG38.geneStart	HG38.geneEnd	HG38.geneLength	HG38.geneStrand	HG38.geneId	HG38.transcriptId	HG38.distanceToTSS	HG38.GENENAME	HG38.genic	HG38.Intergenic
cg00000165	cg00000165_B_C_II_16W28R4_Y	61688267	CAAAATCTATTAATACWATAACTTTTAATAAAACAACTAAAACACRCATC	16W28R4	NA			chr1	91194674	R	37	R	B	C	CATTTCAAAAGGGCAAAAGTCTTGGTCGTGAGCGTTCGGCCCCGGAGTCCATGCCACGGG[CG]ATGTGTGCCTCAGCTGTTCCATCAAAAGCCACTGTACTAACAGATCCTGACTGCACTTAG	CTAAGTGCAGTCAGGATCTGTTAGTACAGTGGCTTTTGATGGAACAGCTGAGGCACACAT[CG]CCCGTGGCATGGACTCCGGGGCCGAACGCTCACGACCAAGACTTTTGCCCTTTTGAAATG	CTAAGTGCAGTCAGGATCTGTTAGTACAGTGGCTTTTGATGGAACAGCTGAGGCACACAT[CG]CCCGTGGCATGGACTCCGGGGCCGAACGCTCACGACCAAGACTTTTGCCCTTTTGAAATG	AGGATCTGTTAGTACAGTGGCTTTTGATGGAACAGCTGAGGCACACATCG	II			Nan	Nan	cg00000165	2	1	1	1	cg00000165_II_R_C_14902	ENSG00000143032	BARHL2	BARHL2_Intergenic_upstream	chr1	90729117	90729118	2	+	Distal Intergenic	1	90711539	90717302	5764	2	343472	ENST00000370445.5	-11815	BarH like homeobox 2	FALSE	TRUE
cg00001209	cg00001209_B_C_II_15M34_Y	99653471	TCTTAACATTATAAAMAAAACAAAATAATACAAAATATATTCAACCTCAC	15M34	NA			chr5	61220029	F	37	F	B	C	TTTATCTTAGGAATTAATACATTCTGCCATTTTCTATTCTGGCTACAATCTAGAGAAATC[CG]TGAGGCTGAATACATTTTGTACCACTTTGTTCTGCTTATAATGTTAAGATGTTTTCAAGA	TTTATCTTAGGAATTAATACATTCTGCCATTTTCTATTCTGGCTACAATCTAGAGAAATC[CG]TGAGGCTGAATACATTTTGTACCACTTTGTTCTGCTTATAATGTTAAGATGTTTTCAAGA	TCTTGAAAACATCTTAACATTATAAGCAGAACAAAGTGGTACAAAATGTATTCAGCCTCA[CG]GATTTCTCTAGATTGTAGCCAGAATAGAAAATGGCAGAATGTATTAATTCCTAAGATAAA	CTTAACATTATAAGCAGAACAAAGTGGTACAAAATGTATTCAGCCTCACG	II			Nan	Nan	cg00001209	1	0	1	1	cg00001209_II_F_C_27492	ENSG00000251575	C5orf64-AS1	C5orf64-AS1_Intron	chr5	61924202	61924203	2	+	Intron (ENST00000660195.1/ENST00000660195.1, intron 3 of 3)	5	61732791	61735715	2925	2	100506526	ENST00000669357.1	-188487	C5orf64 antisense RNA 1	TRUE	FALSE
cg00001364	cg00001364_B_C_II_28Y21_Y	94653210	ACCAATTTAATATAAATCRCTTATATAAYAAACACCTAAAAACAAAACRC	28Y21	NA			chr1	214170376	R	37	R	B	C	TGCCCCTTAATGCCACACTGGGGGAATGGCTCATACCCCGAATTATATTCTCAACCCGGG[CG]CGCTTTGCTCTCAGGTGCTCATCACATAAGCGATCCATATCAAACTGGCTCATAGTAGGC	GCCTACTATGAGCCAGTTTGATATGGATCGCTTATGTGATGAGCACCTGAGAGCAAAGCG[CG]CCCGGGTTGAGAATATAATTCGGGGTATGAGCCATTCCCCCAGTGTGGCATTAAGGGGCA	GCCTACTATGAGCCAGTTTGATATGGATCGCTTATGTGATGAGCACCTGAGAGCAAAGCG[CG]CCCGGGTTGAGAATATAATTCGGGGTATGAGCCATTCCCCCAGTGTGGCATTAAGGGGCA	CCAGTTTGATATGGATCGCTTATGTGATGAGCACCTGAGAGCAAAGCGCG	II			Nan	Nan	cg00001364	1	2	1	1	cg00001364_II_R_C_14903	ENSG00000117707	PROX1	PROX1_Exon	chr1	213997033	213997034	2	+	Exon (ENST00000471129.1/5629, exon 2 of 2)	1	213983181	213997225	14045	1	5629	ENST00000471129.1	13852	prospero homeobox 1	TRUE	FALSE
cg00001582	cg00001582_B_C_II_17M32_Y	88781221	AACCCTTTAAAAATAAAMTAACCAATATAATCTAACACTTCAACTTACTC	17M32	NA			chr10	80828702	R	37	R	B	C	CAGACAGTGAAAAGGAACTCGGCGTTAGGGGGTGAGTAAGTGAATCAACTCGCCCGGAGC[CG]AGCAAGTTGAAGTGTCAGATTACATTGGCTATTCTATTTCCAAAGGGCCCCGCGCCGCCG	CGGCGGCGCGGGGCCCTTTGGAAATAGAATAGCCAATGTAATCTGACACTTCAACTTGCT[CG]GCTCCGGGCGAGTTGATTCACTTACTCACCCCCTAACGCCGAGTTCCTTTTCACTGTCTG	CGGCGGCGCGGGGCCCTTTGGAAATAGAATAGCCAATGTAATCTGACACTTCAACTTGCT[CG]GCTCCGGGCGAGTTGATTCACTTACTCACCCCCTAACGCCGAGTTCCTTTTCACTGTCTG	GCCCTTTGGAAATAGAATAGCCAATGTAATCTGACACTTCAACTTGCTCG	II			Nan	Nan	cg00001582	1	0	1	1	cg00001582_II_R_C_0	ENSG00000108175	ZMIZ1	ZMIZ1_Promoter	chr10	79068945	79068946	2	+	Promoter (<=1kb)	10	79068966	79316519	247554	1	57178	ENST00000334512.10	-20	zinc finger MIZ-type containing 1	FALSE	TRUE
cg00002920	cg00002920_B_C_II_M40Y5Y2_Y	03643387	MCATAATTTATTTTCTTAAAATATTAATTTATCAACAACTTYCCTACYTC	M40Y5Y2	NA			chr10	130336474	R	37	R	B	C	AATGCAGCTTGCGCCAGCCACATCTGTGTCTTCCTCTTCTGCCCTCCAAATGAGCCACGC[CG]AGGCAGGGAAGCTGTTGACAAATTAATACTTTAAGAAAATAAACTATGGTCATGTTCAAC	GTTGAACATGACCATAGTTTATTTTCTTAAAGTATTAATTTGTCAACAGCTTCCCTGCCT[CG]GCGTGGCTCATTTGGAGGGCAGAAGAGGAAGACACAGATGTGGCTGGCGCAAGCTGCATT	GTTGAACATGACCATAGTTTATTTTCTTAAAGTATTAATTTGTCAACAGCTTCCCTGCCT[CG]GCGTGGCTCATTTGGAGGGCAGAAGAGGAAGACACAGATGTGGCTGGCGCAAGCTGCATT	CATAGTTTATTTTCTTAAAGTATTAATTTGTCAACAGCTTCCCTGCCTCG	II			Nan	Nan	cg00002920	3	0	1	1	cg00002920_II_R_C_1	ENSG00000280953	LINC01163	LINC01163_Intergenic_downstream	chr10	128538210	128538211	2	-	Distal Intergenic	10	128181136	128317726	136591	1	101927381	ENST00000630252.1	357075	long intergenic non-protein coding RNA 1163	FALSE	TRUE
cg00003994	cg00003994_B_C_II_5R8M32Y2_Y	48737100	TAATARTAATAATAMCCCCTATAATACTAACTAACAAACATACCCTCYTC	5R8M32Y2	NA			chr7	15725862	R	37	R	B	C	TATGTCTTACCCCGAGCTCTCTACTTCTTCCTCATCTTGCATAATCGCGGGATACCCCAA[CG]AAGAGGGCATGTTTGCCAGCCAGCATCACAGGGGGCACCACCACCACCACCACCACCACC	GGTGGTGGTGGTGGTGGTGGTGGTGCCCCCTGTGATGCTGGCTGGCAAACATGCCCTCTT[CG]TTGGGGTATCCCGCGATTATGCAAGATGAGGAAGAAGTAGAGAGCTCGGGGTAAGACATA	GGTGGTGGTGGTGGTGGTGGTGGTGCCCCCTGTGATGCTGGCTGGCAAACATGCCCTCTT[CG]TTGGGGTATCCCGCGATTATGCAAGATGAGGAAGAAGTAGAGAGCTCGGGGTAAGACATA	GGTGGTGGTGGTGCCCCCTGTGATGCTGGCTGGCAAACATGCCCTCTTCG	II			Nan	Nan	cg00003994	3	1	1	1	cg00003994_II_R_C_31380	ENSG00000106511	MEOX2	MEOX2_Exon	chr7	15686237	15686238	2	-	Promoter (<=1kb)	7	15611212	15686683	75472	2	4223	ENST00000262041.6	445	mesenchyme homeobox 2	TRUE	FALSE
cg00004555	cg00004555_T_C_II_50_Y	05682303	AAACTTAAATAATACTAACTACTATCTCCAAAAAAAAACAACAATACAAC	50	NA			chr3	9441696	R	37	R	T	C	CTTAGTCCTGAAGCAGCCATCGCCTAAGTGCTGCTCCCTGCAGCCAGCAGCATTAATGGA[CG]CTGCACTGCTGTCCTTCCCTGGAGACAGCAGCCAGCACTACTCAAGCTTCTCACGTAGCA	TGCTACGTGAGAAGCTTGAGTAGTGCTGGCTGCTGTCTCCAGGGAAGGACAGCAGTGCAG[CG]TCCATTAATGCTGCTGGCTGCAGGGAGCAGCACTTAGGCGATGGCTGCTTCAGGACTAAG	CTTAGTCCTGAAGCAGCCATCGCCTAAGTGCTGCTCCCTGCAGCCAGCAGCATTAATGGA[CG]CTGCACTGCTGTCCTTCCCTGGAGACAGCAGCCAGCACTACTCAAGCTTCTCACGTAGCA	CGCTGCACTGCTGTCCTTCCCTGGAGACAGCAGCCAGCACTACTCAAGCT	II			Nan	Nan	cg00004555	0	0	1	1	cg00004555_II_R_C_24006	ENSG00000168137	SETD5	SETD5_Intron	chr3	9400012	9400013	2	+	Intron (ENST00000431285.5/55209, intron 1 of 9)	3	9397615	9440698	43084	1	55209	ENST00000431285.5	2397	SET domain containing 5	TRUE	FALSE
cg00005112	cg00005112_B_C_II_50_Y	05780464	AAAATATCRCAAACCTTTCCAATAAAATCATTCCCACAAACCCTACCCAC	50	NA			chr16	69958840	F	37	F	B	C	GGTTGGGGGGGACGCCGAGGTGGAGGGAGGAGGGCCGGGCCCCAGCCAGGAAGCTCTGGG[CG]TGGGCAGGGCTTGTGGGAATGATTTCATTGGAAAGGCCTGCGATATTTTTTCCCCTCCTG	GGTTGGGGGGGACGCCGAGGTGGAGGGAGGAGGGCCGGGCCCCAGCCAGGAAGCTCTGGG[CG]TGGGCAGGGCTTGTGGGAATGATTTCATTGGAAAGGCCTGCGATATTTTTTCCCCTCCTG	CAGGAGGGGAAAAAATATCGCAGGCCTTTCCAATGAAATCATTCCCACAAGCCCTGCCCA[CG]CCCAGAGCTTCCTGGCTGGGGCCCGGCCCTCCTCCCTCCACCTCGGCGTCCCCCCCAACC	AAATATCGCAGGCCTTTCCAATGAAATCATTCCCACAAGCCCTGCCCACG	II			Nan	Nan	cg00005112	0	1	1	1	cg00005112_II_F_C_9950	ENSG00000198373	WWP2	WWP2_Intron	chr16	69924937	69924938	2	+	Intron (ENST00000359154.6/11060, intron 10 of 23)	16	69762306	69941741	179436	1	11060	ENST00000359154.6	162631	WW domain containing E3 ubiquitin protein ligase 2	TRUE	FALSE
cg00005271	cg00005271_B_C_II_2K2R44_Y	44726883	ACKTCRCCRAAATTAATCAAAAATAATTACTTCCAAAAATCCTATAAAAC	2K2R44	NA			chr11	47753780	R	37	R	B	C	TCCAGAGTGTTGCACGGAGTAGGGCGGGCTTGGGGGTTAAGCGCATGCGAGAGCTCTGTG[CG]CTTTACAGGACCTCTGGAAGCAACTACTCCTGATTAACCTCGGTGAAGTTAAGGAAAACT	AGTTTTCCTTAACTTCACCGAGGTTAATCAGGAGTAGTTGCTTCCAGAGGTCCTGTAAAG[CG]CACAGAGCTCTCGCATGCGCTTAACCCCCAAGCCCGCCCTACTCCGTGCAACACTCTGGA	AGTTTTCCTTAACTTCACCGAGGTTAATCAGGAGTAGTTGCTTCCAGAGGTCCTGTAAAG[CG]CACAGAGCTCTCGCATGCGCTTAACCCCCAAGCCCGCCCTACTCCGTGCAACACTCTGGA	CTTCACCGAGGTTAATCAGGAGTAGTTGCTTCCAGAGGTCCTGTAAAGCG	II			Nan	Nan	cg00005271	2	2	1	1	cg00005271_II_R_C_2299	ENSG00000109920	FNBP4	FNBP4_Exon	chr11	47732180	47732229	50	+	Promoter (<=1kb)	11	47731284	47732182	899	2	23360	ENST00000529156.1	0	formin binding protein 4	TRUE	FALSE
cg00006213	cg00006213_B_C_II_8Y41_Y	59624280	CAAAAATAYTACATCCRAATCCTAATATCCATTACCATTTACRATACTAC	8Y41	NA			chr1	35646820	R	37	R	B	C	TAGTGGCCTGCTACATAACTGCATTTAGCCAGCATTTCTGCAGTGCGTAACTGTGAGGAA[CG]TAGTACCGCAAATGGCAATGGACATTAGGACCCGGATGTAGTATTCCTGCTTGCTCCAAG	CTTGGAGCAAGCAGGAATACTACATCCGGGTCCTAATGTCCATTGCCATTTGCGGTACTA[CG]TTCCTCACAGTTACGCACTGCAGAAATGCTGGCTAAATGCAGTTATGTAGCAGGCCACTA	CTTGGAGCAAGCAGGAATACTACATCCGGGTCCTAATGTCCATTGCCATTTGCGGTACTA[CG]TTCCTCACAGTTACGCACTGCAGAAATGCTGGCTAAATGCAGTTATGTAGCAGGCCACTA	AGGAATACTACATCCGGGTCCTAATGTCCATTGCCATTTGCGGTACTACG	II			Nan	Nan	cg00006213	1	2	1	1	cg00006213_II_R_C_14904	ENSG00000116560	SFPQ	SFPQ_Exon	chr1	35181219	35181220	2	-	Exon (ENST00000490668.5/6421, exon 1 of 4)	1	35176378	35188042	11665	2	6421	ENST00000460428.5	6822	splicing factor proline and glutamine rich	TRUE	FALSE
cg00008998	cg00008998_B_C_II_16Y33_Y	76742587	AAAACCAAATCTAATCYTATTCAAATAATATAATAAACAATCTTCAAATC	16Y33	NA			chr2	144443484	R	37	R	B	C	TCTTTTCCAGCTAACATAATTTTTTTTTTAAAGTAAACATCAGCTTCTCAAGAGAGATTT[CG]ATTTGAAGACTGTTTATTATATCATTTGAATAGGACTAGACCTGGCCTTTTGACTTTGAA	TTCAAAGTCAAAAGGCCAGGTCTAGTCCTATTCAAATGATATAATAAACAGTCTTCAAAT[CG]AAATCTCTCTTGAGAAGCTGATGTTTACTTTAAAAAAAAAATTATGTTAGCTGGAAAAGA	TTCAAAGTCAAAAGGCCAGGTCTAGTCCTATTCAAATGATATAATAAACAGTCTTCAAAT[CG]AAATCTCTCTTGAGAAGCTGATGTTTACTTTAAAAAAAAAATTATGTTAGCTGGAAAAGA	AGGCCAGGTCTAGTCCTATTCAAATGATATAATAAACAGTCTTCAAATCG	II			Nan	Nan	cg00008998	1	0	1	1	cg00008998_II_R_C_20333	ENSG00000075884	ARHGAP15	ARHGAP15_Intron	chr2	143685915	143685916	2	-	Intron (ENST00000295095.11/55843, intron 12 of 13)	2	143129419	143768352	638934	1	55843	ENST00000295095.11	556496	Rho GTPase activating protein 15	TRUE	FALSE
cg00009248	cg00009248_B_C_II_8Y41_Y	55645105	TCTAACTAYCAAAAATACAAATAATTAATAAAAAACTAAATCTTAACAAC	8Y41	NA			chr17	44087711	R	37	R	B	C	TCACACTGCCGCCTCCCGGGACGTGTTTGATATTATCCTTTGAGCCACACTTGGACTGGA[CG]TTGCTAAGATCCAGCTTCTTATTAATTATCTGCACCTTTGGTAGCCAGAAAAAAGGATGA	TCATCCTTTTTTCTGGCTACCAAAGGTGCAGATAATTAATAAGAAGCTGGATCTTAGCAA[CG]TCCAGTCCAAGTGTGGCTCAAAGGATAATATCAAACACGTCCCGGGAGGCGGCAGTGTGA	TCATCCTTTTTTCTGGCTACCAAAGGTGCAGATAATTAATAAGAAGCTGGATCTTAGCAA[CG]TCCAGTCCAAGTGTGGCTCAAAGGATAATATCAAACACGTCCCGGGAGGCGGCAGTGTGA	CTGGCTACCAAAGGTGCAGATAATTAATAAGAAGCTGGATCTTAGCAACG	II			Nan	Nan	cg00009248	1	0	1	1	cg00009248_II_R_C_11244	ENSG00000186868	MAPT	MAPT_Exon	chr17	46010297	46010346	50	+	Exon (ENST00000262410.9/4137, exon 11 of 14)	17	45894382	46028334	133953	1	4137	ENST00000262410.9	115915	microtubule associated protein tau	TRUE	FALSE
cg00009319	cg00009319_T_C_II_6R32S10_Y	97715130	AAAAACRACCCATTCTAACAAACTAAACAATAATCTAAASTTACTACRCC	6R32S10	NA			chr7	70096026	F	37	F	T	C	TTTTTTTTGAGCGTACTTTAATGAAGAAGATAAAGCGGCCCGGCTGGTGTCCCACAGGCT[CG]GCGCAGTAAGTTCAGATTATTGCTCAGTCTGTCAGAATGGGCTGCTTCCCTCAGCAGCAG	TTTTTTTTGAGCGTACTTTAATGAAGAAGATAAAGCGGCCCGGCTGGTGTCCCACAGGCT[CG]GCGCAGTAAGTTCAGATTATTGCTCAGTCTGTCAGAATGGGCTGCTTCCCTCAGCAGCAG	TTTTTTTTGAGCGTACTTTAATGAAGAAGATAAAGCGGCCCGGCTGGTGTCCCACAGGCT[CG]GCGCAGTAAGTTCAGATTATTGCTCAGTCTGTCAGAATGGGCTGCTTCCCTCAGCAGCAG	CGGCGCAGTAAGTTCAGATTATTGCTCAGTCTGTCAGAATGGGCTGCTTC	II			Nan	Nan	cg00009319	2	2	1	1	cg00009319_II_F_C_31381	ENSG00000158321	AUTS2	AUTS2_Intron	chr7	70631040	70631041	2	+	Intron (ENST00000644939.1/26053, intron 5 of 18)	7	69598296	70792867	1194572	1	26053	ENST00000644939.1	1032744	activator of transcription and developmental regulator AUTS2	TRUE	FALSE
cg00010445	cg00010445_B_C_II_25Y24_Y	59653288	RTACCRAACACTAACACCTAAAAAAYTCTCTAAATCCTAACCCTCTAATC	25Y24	NA			chr19	14089630	R	37	R	B	C	CCTGCCGCAGCAGAAAGTGGTCTTCGAGCCACTGTCCCGGCTCCCGGCCCGAGCCAGCCC[CG]ACCAGAGGGTCAGGATCCAGAGAATCCCCCAGGTGCTAGTGTTCGGCACGGCCGCCACGG	CCGTGGCGGCCGTGCCGAACACTAGCACCTGGGGGATTCTCTGGATCCTGACCCTCTGGT[CG]GGGCTGGCTCGGGCCGGGAGCCGGGACAGTGGCTCGAAGACCACTTTCTGCTGCGGCAGG	CCGTGGCGGCCGTGCCGAACACTAGCACCTGGGGGATTCTCTGGATCCTGACCCTCTGGT[CG]GGGCTGGCTCGGGCCGGGAGCCGGGACAGTGGCTCGAAGACCACTTTCTGCTGCGGCAGG	TGCCGAACACTAGCACCTGGGGGATTCTCTGGATCCTGACCCTCTGGTCG	II			Nan	Nan	cg00010445	1	2	1	1	cg00010445_II_R_C_13992	ENSG00000132005	RFX1	RFX1_Intron	chr19	13978818	13978819	2	-	Intron (ENST00000254325.9/5989, intron 7 of 20)	19	13961530	14006320	44791	2	5989	ENST00000254325.9	27501	regulatory factor X1	TRUE	FALSE
cg00010903	cg00010903_T_C_II_21V5Y22_Y	76745389	CTTTCAAATAACAAATAACACVTTAATYCAACTTTCTATACACTATCCTC	21V5Y22	NA			chr17	37421663	F	37	F	T	C	TTTGATTAAACCCAGTAAACACATAAAGTTTTCAAAGTTAAACTCACCAATACTTGAAGT[CG]AGGACAGTGTATAGAAAGTTGGATTAATGTGCTATCTGTTATCTGAAAGAAATAACGTAT	TTTGATTAAACCCAGTAAACACATAAAGTTTTCAAAGTTAAACTCACCAATACTTGAAGT[CG]AGGACAGTGTATAGAAAGTTGGATTAATGTGCTATCTGTTATCTGAAAGAAATAACGTAT	TTTGATTAAACCCAGTAAACACATAAAGTTTTCAAAGTTAAACTCACCAATACTTGAAGT[CG]AGGACAGTGTATAGAAAGTTGGATTAATGTGCTATCTGTTATCTGAAAGAAATAACGTAT	CGAGGACAGTGTATAGAAAGTTGGATTAATGTGCTATCTGTTATCTGAAA	II			Nan	Nan	cg00010903	2	0	1	1	cg00010903_II_F_C_11245	ENSG00000108306	FBXL20	FBXL20_Exon	chr17	39265410	39265411	2	-	Exon (ENST00000264658.11/84961, exon 13 of 15)	17	39252663	39401626	148964	2	84961	ENST00000264658.11	136215	F-box and leucine rich repeat protein 20	TRUE	FALSE
cg00010926	cg00010926_T_C_II_5H3K40_Y	10697278	ATAATHATTKATATCACTCATACCATTTTTCCCTCTAATTAACTTAAAAC	5H3K40	NA			chrX	110388123	F	37	F	T	C	GCCATTTTTGTCCCAAATACTTCAGAACTCCCCTTTCCAGACCTCTAGACCTGTGACGGT[CG]CTTCAAGTCAATCAGAGGGAAAAATGGTATGAGTGATATAAATTATCATTTCTTATGATA	GCCATTTTTGTCCCAAATACTTCAGAACTCCCCTTTCCAGACCTCTAGACCTGTGACGGT[CG]CTTCAAGTCAATCAGAGGGAAAAATGGTATGAGTGATATAAATTATCATTTCTTATGATA	GCCATTTTTGTCCCAAATACTTCAGAACTCCCCTTTCCAGACCTCTAGACCTGTGACGGT[CG]CTTCAAGTCAATCAGAGGGAAAAATGGTATGAGTGATATAAATTATCATTTCTTATGATA	CGCTTCAAGTCAATCAGAGGGAAAAATGGTATGAGTGATATAAATTATCA	II			Nan	Nan	cg00010926	2	0	1	1	cg00010926_II_F_C_36199	ENSG00000077264	PAK3	PAK3_Exon	chrX	111144895	111144896	2	+	Exon (ENST00000519681.5/5063, exon 7 of 19)	23	110944285	111220918	276634	1	5063	ENST00000425146.5	200610	p21 (RAC1) activated kinase 3	TRUE	FALSE
cg00010977	cg00010977_B_C_II_1Y48_Y	16769952	AYCAATCACAAATATTAAAATAAATTATATCTAATCTAAATTTTAATCAC	1Y48	NA			chr2	164301322	R	37	R	B	C	TTTGCAGCCAAAAGCTTTTTTTCTCTTGAAATGTTAATAACTTTCTATTAGTTAATGTAG[CG]TGACTAAAATTCAGATTAGATATAATTCATTTTAATATCTGTGACTGGCTATCCTGATCA	TGATCAGGATAGCCAGTCACAGATATTAAAATGAATTATATCTAATCTGAATTTTAGTCA[CG]CTACATTAACTAATAGAAAGTTATTAACATTTCAAGAGAAAAAAAGCTTTTGGCTGCAAA	TGATCAGGATAGCCAGTCACAGATATTAAAATGAATTATATCTAATCTGAATTTTAGTCA[CG]CTACATTAACTAATAGAAAGTTATTAACATTTCAAGAGAAAAAAAGCTTTTGGCTGCAAA	CCAGTCACAGATATTAAAATGAATTATATCTAATCTGAATTTTAGTCACG	II			Nan	Nan	cg00010977	1	0	1	1	cg00010977_II_R_C_20334	ENSG00000182263	FIGN	FIGN_Intergenic_downstream	chr2	163444812	163444813	2	-	Distal Intergenic	2	163611354	163735984	124631	2	55137	ENST00000482917.1	291172	fidgetin, microtubule severing factor	FALSE	TRUE
cg00012521	cg00012521_B_C_II_3Y1Y35Y8_Y	88676242	AAAYTYAAATTACTTTTATTCATTTTCCATACTACTCCCCAYACTTCATC	3Y1Y35Y8	NA			chr7	30540210	R	37	R	B	C	CCAAGGCAAAACAAGTCAAACTTGGCATGGAGGGATAGCCACCATTTTTCAGAGTCCTGG[CG]ATGAAGTGTGGGGAGTAGTATGGAAAATGAACAAAAGCAATTTAAATTCTCTGGATGAGT	ACTCATCCAGAGAATTTAAATTGCTTTTGTTCATTTTCCATACTACTCCCCACACTTCAT[CG]CCAGGACTCTGAAAAATGGTGGCTATCCCTCCATGCCAAGTTTGACTTGTTTTGCCTTGG	ACTCATCCAGAGAATTTAAATTGCTTTTGTTCATTTTCCATACTACTCCCCACACTTCAT[CG]CCAGGACTCTGAAAAATGGTGGCTATCCCTCCATGCCAAGTTTGACTTGTTTTGCCTTGG	AATTTAAATTGCTTTTGTTCATTTTCCATACTACTCCCCACACTTCATCG	II			Nan	Nan	cg00012521	3	0	1	1	cg00012521_II_R_C_31382	ENSG00000006625	GGCT	GGCT_fiveUTR	chr7	30500594	30500595	2	-	5' UTR	7	30496621	30504829	8209	2	79017	ENST00000275428.9	4234	gamma-glutamylcyclotransferase	TRUE	FALSE
cg00012879	cg00012879_B_C_II_34R15_Y	46732579	ATCTAACTCCAACAAACACAAACAACRAATAATARATAAAAACCATACRC	34R15	NA			chr19	13189496	F	37	F	B	C	CTCTAAAGAAGTCAGGAAAGCTGGACTTCTGCAGTGCCCTCTCCTCTCAGGGCAGCTCCC[CG]CGCATGGCTTTCACCCACCACCCGCTGCCTGTGCTTGCTGGAGTCAGACCAGGTGAGAAA	CTCTAAAGAAGTCAGGAAAGCTGGACTTCTGCAGTGCCCTCTCCTCTCAGGGCAGCTCCC[CG]CGCATGGCTTTCACCCACCACCCGCTGCCTGTGCTTGCTGGAGTCAGACCAGGTGAGAAA	TTTCTCACCTGGTCTGACTCCAGCAAGCACAGGCAGCGGGTGGTGGGTGAAAGCCATGCG[CG]GGGAGCTGCCCTGAGAGGAGAGGGCACTGCAGAAGTCCAGCTTTCCTGACTTCTTTAGAG	TCTGACTCCAGCAAGCACAGGCAGCGGGTGGTGGGTGAAAGCCATGCGCG	II			Nan	Nan	cg00012879	1	3	1	1	cg00012879_II_F_C_13993	ENSG00000008441	NFIX	NFIX_threeUTR	chr19	13078682	13078683	2	+	3' UTR	19	12995608	13096201	100594	1	4784	ENST00000397661.6	83074	nuclear factor I X	TRUE	FALSE
cg00013189	cg00013189_T_C_I_41W8|41W8_C	76707585	CCAATTATAAACATACCAAAACAAATAAATAAAAAAACCTCWAAACACCA	41W8	99748589	CCGATTATAAACGTACCAAAACGAATAAATAAAAAAACCTCWAAACGCCG	41W8	chr10	101296898	R	37	R	T	C	TCTTTCCGCACCTTCCCGGCCCGGAGCCGCCTTTCAGCGAGGCCCGGCCCCACAATGGCG[CG]GCGCTCTGAGGCCTCCCCATTCACCCGCCTTGGCACGCTCACAATCGGCCGTGTGGCAGC	GCTGCCACACGGCCGATTGTGAGCGTGCCAAGGCGGGTGAATGGGGAGGCCTCAGAGCGC[CG]CGCCATTGTGGGGCCGGGCCTCGCTGAAAGGCGGCTCCGGGCCGGGAAGGTGCGGAAAGA	TCTTTCCGCACCTTCCCGGCCCGGAGCCGCCTTTCAGCGAGGCCCGGCCCCACAATGGCG[CG]GCGCTCTGAGGCCTCCCCATTCACCCGCCTTGGCACGCTCACAATCGGCCGTGTGGCAGC	CGGCGCTCTGAGGCCTCCCCATTCACCCGCCTTGGCACGCTCACAATCGG	I	C	Grn	TA	Red	cg00013189	1	0	1	1	cg00013189_I_R_C_2	ENSG00000119919	NKX2-3	NKX2-3_Intergenic_downstream	chr10	99537141	99537142	2	+	Distal Intergenic	10	99532953	99536521	3569	1	159296	ENST00000622383.1	4188	NK2 homeobox 3	FALSE	TRUE
cg00013247	cg00013247_T_C_II_3Y22Y3K19_Y	84754988	ATAYATTCTTTTAAATAAAACATCTAYTCTKAATACCAACAACAAACTTC	3Y22Y3K19	NA			chr16	66180960	R	37	R	T	C	AAATTAGAAACATCTTGAAAAAGCCTTCTTGTTATCAATCATGTCATCTTGAACATGTTT[CG]AAGCTTGCTGCTGGCATCAAGAATAGATGTTTTATTCAAAAGAATGTATTTAAAGAAAAT	ATTTTCTTTAAATACATTCTTTTGAATAAAACATCTATTCTTGATGCCAGCAGCAAGCTT[CG]AAACATGTTCAAGATGACATGATTGATAACAAGAAGGCTTTTTCAAGATGTTTCTAATTT	AAATTAGAAACATCTTGAAAAAGCCTTCTTGTTATCAATCATGTCATCTTGAACATGTTT[CG]AAGCTTGCTGCTGGCATCAAGAATAGATGTTTTATTCAAAAGAATGTATTTAAAGAAAAT	CGAAGCTTGCTGCTGGCATCAAGAATAGATGTTTTATTCAAAAGAATGTA	II			Nan	Nan	cg00013247	3	0	1	1	cg00013247_II_R_C_9951	ENSG00000179776	CDH5	CDH5_Intergenic_upstream	chr16	66147057	66147058	2	+	Distal Intergenic	16	66366622	66404782	38161	1	1003	ENST00000614547.4	-219564	cadherin 5	FALSE	TRUE
cg00014011	cg00014011_T_C_II_34R15_Y	90753870	TAAAAAAATAATAAATACAAACTTAATATCTCCTRCCCCACCAAAACTCC	34R15	NA			chr12	49380844	F	37	F	T	C	GAGTTTAATGAATTGTCCATCACGCCTTTCAGGGCCCGCCCGTCAGCCTGGATTAATCTT[CG]GAGCCCTGGTGGGGTAGGAGACACTAAGCCTGTATTTATTACTCTCCCATTGTCACTAAT	GAGTTTAATGAATTGTCCATCACGCCTTTCAGGGCCCGCCCGTCAGCCTGGATTAATCTT[CG]GAGCCCTGGTGGGGTAGGAGACACTAAGCCTGTATTTATTACTCTCCCATTGTCACTAAT	GAGTTTAATGAATTGTCCATCACGCCTTTCAGGGCCCGCCCGTCAGCCTGGATTAATCTT[CG]GAGCCCTGGTGGGGTAGGAGACACTAAGCCTGTATTTATTACTCTCCCATTGTCACTAAT	CGGAGCCCTGGTGGGGTAGGAGACACTAAGCCTGTATTTATTACTCTCCC	II			Nan	Nan	cg00014011	1	1	1	1	cg00014011_II_F_C_4411	ENSG00000125084	WNT1	WNT1_Intergenic_downstream	chr12	48987061	48987062	2	+	Distal Intergenic	12	48978453	48981640	3188	1	7471	ENST00000613114.4	8608	Wnt family member 1	FALSE	TRUE
cg00015001	cg00015001_T_C_II_50_Y	76775125	ATAAATATACRAATAAATTAACTATCCTACAAAATCAAAAACRCATTACC	50	NA			chr10	102467016	F	37	F	T	C	AAATATCATGAAAAAGGCGTTAGCTGGGTAGCTGTGGCGCAGCGAAATAATAGAGTGATC[CG]GCAATGCGCTCCTGACCTTGCAGGACAGCTAATCCATCCGCACATCTATCTTAATTATTC	AAATATCATGAAAAAGGCGTTAGCTGGGTAGCTGTGGCGCAGCGAAATAATAGAGTGATC[CG]GCAATGCGCTCCTGACCTTGCAGGACAGCTAATCCATCCGCACATCTATCTTAATTATTC	AAATATCATGAAAAAGGCGTTAGCTGGGTAGCTGTGGCGCAGCGAAATAATAGAGTGATC[CG]GCAATGCGCTCCTGACCTTGCAGGACAGCTAATCCATCCGCACATCTATCTTAATTATTC	CGGCAATGCGCTCCTGACCTTGCAGGACAGCTAATCCATCCGCACATCTA	II			Nan	Nan	cg00015001	0	2	1	1	cg00015001_II_F_C_3	ENSG00000075891	PAX2	PAX2_Intergenic_upstream	chr10	100707259	100707260	2	+	Distal Intergenic	10	100735603	100806599	70997	1	5076	ENST00000553492.5	-28343	paired box 2	FALSE	TRUE
cg00015319	cg00015319_B_C_II_48R1_Y	96681880	TTAAAACCCTTTACRATCRTCAACAACATAAAAAATACTACAAATAAARC	48R1	NA			chr12	54500832	F	37	F	B	C	CCGCCTCCCACTCAGCGTTAATTAAAACTTGCGAGATGGAGAGGCTGGCGCGGACGGCTC[CG]TTTTATTTGCAGCATCTTTCATGCTGCTGACGATCGTAAAGGGCTTTAATATTGAAATAT	CCGCCTCCCACTCAGCGTTAATTAAAACTTGCGAGATGGAGAGGCTGGCGCGGACGGCTC[CG]TTTTATTTGCAGCATCTTTCATGCTGCTGACGATCGTAAAGGGCTTTAATATTGAAATAT	ATATTTCAATATTAAAGCCCTTTACGATCGTCAGCAGCATGAAAGATGCTGCAAATAAAA[CG]GAGCCGTCCGCGCCAGCCTCTCCATCTCGCAAGTTTTAATTAACGCTGAGTGGGAGGCGG	TAAAGCCCTTTACGATCGTCAGCAGCATGAAAGATGCTGCAAATAAAACG	II			Nan	Nan	cg00015319	1	3	1	1	cg00015319_II_F_C_4412	ENSG00000248265	FLJ12825	FLJ12825_Exon	chr12	54107048	54107049	2	+	Exon (ENST00000651657.1/440101, exon 1 of 2)	12	54058254	54122234	63981	1	440101	ENST00000515617.1	48794	uncharacterized LOC440101	TRUE	FALSE
cg00016215	cg00016215_B_C_II_50_Y	53617893	ATTCTACAAAACTCTAAAAACATATAATATACTTTATTTTAAAATTTACC	50	NA			chr10	78649254	F	37	F	B	C	GAAACCAATACTCACCTCTTTGTGCACTGACTGGGGGTGCTGAGGTGAGCATCTCTCAGC[CG]GTAAATTCCAAAACAAAGCATATTATATGTTTTCAGAGCTTTGCAGAACAGATCACCATA	GAAACCAATACTCACCTCTTTGTGCACTGACTGGGGGTGCTGAGGTGAGCATCTCTCAGC[CG]GTAAATTCCAAAACAAAGCATATTATATGTTTTCAGAGCTTTGCAGAACAGATCACCATA	TATGGTGATCTGTTCTGCAAAGCTCTGAAAACATATAATATGCTTTGTTTTGGAATTTAC[CG]GCTGAGAGATGCTCACCTCAGCACCCCCAGTCAGTGCACAAAGAGGTGAGTATTGGTTTC	TTCTGCAAAGCTCTGAAAACATATAATATGCTTTGTTTTGGAATTTACCG	II			Nan	Nan	cg00016215	0	0	1	1	cg00016215_II_F_C_4	ENSG00000236467	KCNMA1-AS1	KCNMA1-AS1_threeUTR	chr10	76889496	76889497	2	-	3' UTR	10	76888044	76905131	17088	1	101929328	ENST00000429850.2	1452	KCNMA1 antisense RNA 1	TRUE	FALSE
cg00017571	cg00017571_B_C_II_50_Y	75694261	ACATAACRAATACATTTACAAATTTAAAAAATTAAAACCATCTATATAAC	50	NA			chr1	46963466	R	37	R	B	C	TGGTTAAAAGAATCTTTATATTTCATTAAGCAAGCAGATCGGCGGATCTCCCGCCACAGG[CG]CCATATAGATGGCTTTAATTTTCCAAATCTGCAAATGCATCCGTTATGTCCCCGCATCGC	GCGATGCGGGGACATAACGGATGCATTTGCAGATTTGGAAAATTAAAGCCATCTATATGG[CG]CCTGTGGCGGGAGATCCGCCGATCTGCTTGCTTAATGAAATATAAAGATTCTTTTAACCA	GCGATGCGGGGACATAACGGATGCATTTGCAGATTTGGAAAATTAAAGCCATCTATATGG[CG]CCTGTGGCGGGAGATCCGCCGATCTGCTTGCTTAATGAAATATAAAGATTCTTTTAACCA	CATAACGGATGCATTTGCAGATTTGGAAAATTAAAGCCATCTATATGGCG	II			Nan	Nan	cg00017571	0	1	1	1	cg00017571_II_R_C_14905	ENSG00000197587	DMBX1	DMBX1_Promoter	chr1	46497794	46497795	2	+	Promoter (9-10kb)	1	46506996	46514212	7217	1	127343	ENST00000371956.8	-9201	diencephalon/mesencephalon homeobox 1	FALSE	TRUE
cg00017737	cg00017737_T_C_II_50_Y	41710255	AAATATCTCRAAATTAATATAATTCAAAAAAATTAATAACRACTTTCCRC	50	NA			chr12	54133570	R	37	R	T	C	TGCTGGGCCCCGCGCATCAGATGGACGATGAAGTGTTAATCATCCCCCAGGGAGCCGTCC[CG]CGGAAAGTCGTCATTAATTTCTCTGAATTACACCAATTCCGAGACATTCTTTATGGACAG	CTGTCCATAAAGAATGTCTCGGAATTGGTGTAATTCAGAGAAATTAATGACGACTTTCCG[CG]GGACGGCTCCCTGGGGGATGATTAACACTTCATCGTCCATCTGATGCGCGGGGCCCAGCA	TGCTGGGCCCCGCGCATCAGATGGACGATGAAGTGTTAATCATCCCCCAGGGAGCCGTCC[CG]CGGAAAGTCGTCATTAATTTCTCTGAATTACACCAATTCCGAGACATTCTTTATGGACAG	CGCGGAAAGTCGTCATTAATTTCTCTGAATTACACCAATTCCGAGACATT	II			Nan	Nan	cg00017737	0	3	1	1	cg00017737_II_R_C_4413	ENSG00000012822	CALCOCO1	CALCOCO1_Exon	chr12	53739786	53739787	2	+	Exon (ENST00000663306.1/ENST00000663306.1, exon 1 of 5)	12	53708517	53727745	19229	2	57658	ENST00000262059.8	-12041	calcium binding and coiled-coil domain 1	TRUE	FALSE
cg00017842	cg00017842_T_C_II_50_Y	97772922	AAACCCCAAATTATATCATACCCTCTAACAATTCTAAACRTAACCAAAAC	50	NA			chr2	119528421	R	37	R	T	C	TAAACACAAGAACTAAATGTGCTTCTGCCTCTTCTGTCTTGCCCCTGAGACTTGGCACCA[CG]TCCTGGCCACGTCCAGAATTGTTAGAGGGCATGATACAACCTGGGGTTTTGTAGCAAAGT	ACTTTGCTACAAAACCCCAGGTTGTATCATGCCCTCTAACAATTCTGGACGTGGCCAGGA[CG]TGGTGCCAAGTCTCAGGGGCAAGACAGAAGAGGCAGAAGCACATTTAGTTCTTGTGTTTA	TAAACACAAGAACTAAATGTGCTTCTGCCTCTTCTGTCTTGCCCCTGAGACTTGGCACCA[CG]TCCTGGCCACGTCCAGAATTGTTAGAGGGCATGATACAACCTGGGGTTTTGTAGCAAAGT	CGTCCTGGCCACGTCCAGAATTGTTAGAGGGCATGATACAACCTGGGGTT	II			Nan	Nan	cg00017842	0	1	1	1	cg00017842_II_R_C_20335	ENSG00000163064	EN1	EN1_Intron	chr2	118770845	118770846	2	-	Intron (ENST00000557729.2/ENST00000557729.2, intron 2 of 3)	2	118843235	118844352	1118	2	2019	ENST00000546667.1	73507	engrailed homeobox 1	TRUE	FALSE
cg00019068	cg00019068_T_C_II_20Y17Y1K9_Y	02632214	AAATAATTTACTAACTCTAAYACTTCATAATTCAAACTYCKCAAATACAC	20Y17Y1K9	NA			chr11	130106746	R	37	R	T	C	GCCTCGGATTTACGAGTGCAAAACATGTGGCGCCATGTTCACCAACTCTGGAAATTTAAT[CG]TGCACCTGAGGAGTCTGAACCATGAAGCATCAGAGCTAGCAAACTACTTCCAGAGCAGGT	ACCTGCTCTGGAAGTAGTTTGCTAGCTCTGATGCTTCATGGTTCAGACTCCTCAGGTGCA[CG]ATTAAATTTCCAGAGTTGGTGAACATGGCGCCACATGTTTTGCACTCGTAAATCCGAGGC	GCCTCGGATTTACGAGTGCAAAACATGTGGCGCCATGTTCACCAACTCTGGAAATTTAAT[CG]TGCACCTGAGGAGTCTGAACCATGAAGCATCAGAGCTAGCAAACTACTTCCAGAGCAGGT	CGTGCACCTGAGGAGTCTGAACCATGAAGCATCAGAGCTAGCAAACTACT	II			Nan	Nan	cg00019068	3	0	1	1	cg00019068_II_R_C_2300	ENSG00000196323	ZBTB44	ZBTB44_Exon	chr11	130236851	130236852	2	-	Exon (ENST00000527478.6/29068, exon 5 of 6)	11	130226677	130314612	87936	2	29068	ENST00000445008.6	77760	zinc finger and BTB domain containing 44	TRUE	FALSE
cg00020468	cg00020468_T_C_II_50_Y	90778497	AAACCTCTCTTCAACAAAATCCCTCTTACTCATATCAATTACACCACTAC	50	NA			chr10	61829801	R	37	R	T	C	ACCCCAACTAGTGAGCCTAACCCCTTCCCATTTCATGAAGGAAAAATGTTTGAGATGACT[CG]CAGTGGTGCAATTGACATGAGCAAGAGGGATTTTGTTGAAGAGAGGCTCCAATTTTTCCA	TGGAAAAATTGGAGCCTCTCTTCAACAAAATCCCTCTTGCTCATGTCAATTGCACCACTG[CG]AGTCATCTCAAACATTTTTCCTTCATGAAATGGGAAGGGGTTAGGCTCACTAGTTGGGGT	ACCCCAACTAGTGAGCCTAACCCCTTCCCATTTCATGAAGGAAAAATGTTTGAGATGACT[CG]CAGTGGTGCAATTGACATGAGCAAGAGGGATTTTGTTGAAGAGAGGCTCCAATTTTTCCA	CGCAGTGGTGCAATTGACATGAGCAAGAGGGATTTTGTTGAAGAGAGGCT	II			Nan	Nan	cg00020468	0	0	1	1	cg00020468_II_R_C_5	ENSG00000151150	ANK3	ANK3_Exon	chr10	60070043	60070044	2	-	Exon (ENST00000280772.7/288, exon 37 of 44)	10	60026298	60389875	363578	2	288	ENST00000280772.7	319831	ankyrin 3	TRUE	FALSE
cg00021588	cg00021588_T_C_II_50_Y	95619538	CTTAACCCACTAAATTTATAAAAAATATCCAAACRTATTTAAAAAAATCC	50	NA			chr1	110558116	R	37	R	T	C	GGCAGCTACTCCAGAATCTGTTACCTGTGAACACCAGTCACGCTCTCTTCCACAATGCCT[CG]GATCTTCTTAAACACGTTTGGATACTTCTTATAAACCCAGTGGGTTAAGTCTCCCCCATC	GATGGGGGAGACTTAACCCACTGGGTTTATAAGAAGTATCCAAACGTGTTTAAGAAGATC[CG]AGGCATTGTGGAAGAGAGCGTGACTGGTGTTCACAGGTAACAGATTCTGGAGTAGCTGCC	GGCAGCTACTCCAGAATCTGTTACCTGTGAACACCAGTCACGCTCTCTTCCACAATGCCT[CG]GATCTTCTTAAACACGTTTGGATACTTCTTATAAACCCAGTGGGTTAAGTCTCCCCCATC	CGGATCTTCTTAAACACGTTTGGATACTTCTTATAAACCCAGTGGGTTAA	II			Nan	Nan	cg00021588	0	1	1	1	cg00021588_II_R_C_14906	ENSG00000168710	AHCYL1	AHCYL1_Exon	chr1	110015494	110015495	2	+	Exon (ENST00000393614.8/10768, exon 7 of 17)	1	109984765	110023741	38977	1	10768	ENST00000393614.8	30729	adenosylhomocysteinase like 1	TRUE	FALSE
cg00022035	cg00022035_T_C_II_13Y8R11Y15_Y	97694543	TAACACAACTAAAYCCCCTAAARATTTTAAATACYAATCTAAACTCCTCC	13Y8R11Y15	NA			chr7	44687321	R	37	R	T	C	AGCTGACTGCTCTCAGACCCTCACCAAGTTTGTCTGTGGATGAGATAATGTCAGCGGGCA[CG]GAGGAGTCCAGATCAGCATCCAAAATCCCCAGGGGGTCCAGCTGTGCTACATGGTGCCCT	AGGGCACCATGTAGCACAGCTGGACCCCCTGGGGATTTTGGATGCTGATCTGGACTCCTC[CG]TGCCCGCTGACATTATCTCATCCACAGACAAACTTGGTGAGGGTCTGAGAGCAGTCAGCT	AGCTGACTGCTCTCAGACCCTCACCAAGTTTGTCTGTGGATGAGATAATGTCAGCGGGCA[CG]GAGGAGTCCAGATCAGCATCCAAAATCCCCAGGGGGTCCAGCTGTGCTACATGGTGCCCT	CGGAGGAGTCCAGATCAGCATCCAAAATCCCCAGGGGGTCCAGCTGTGCT	II			Nan	Nan	cg00022035	3	1	1	1	cg00022035_II_R_C_31383	ENSG00000105953	OGDH	OGDH_Exon	chr7	44647722	44647723	2	+	Exon (ENST00000443864.6/4967, exon 4 of 9)	7	44606572	44708230	101659	1	4967	ENST00000439616.6	41150	oxoglutarate dehydrogenase	TRUE	FALSE
cg00023292	cg00023292_B_C_II_50_Y	93710280	ACAATCCTCCACACTAACTAAAATCCCTTCAAACCCTCACAAAAATAAAC	50	NA			chr7	135047843	F	37	F	B	C	GCGGGATCTGTGTGCTGAAGGGGGCGCTGTGGTGGGTCTGTGATGGAGCAGCGCTGGGGC[CG]TCCATCTCTGTGAGGGCCTGAAGGGATTTTAGCCAGTGTGGAGGATTGTCATCTTGAAGA	GCGGGATCTGTGTGCTGAAGGGGGCGCTGTGGTGGGTCTGTGATGGAGCAGCGCTGGGGC[CG]TCCATCTCTGTGAGGGCCTGAAGGGATTTTAGCCAGTGTGGAGGATTGTCATCTTGAAGA	TCTTCAAGATGACAATCCTCCACACTGGCTAAAATCCCTTCAGGCCCTCACAGAGATGGA[CG]GCCCCAGCGCTGCTCCATCACAGACCCACCACAGCGCCCCCTTCAGCACACAGATCCCGC	CAATCCTCCACACTGGCTAAAATCCCTTCAGGCCCTCACAGAGATGGACG	II			Nan	Nan	cg00023292	0	0	1	1	cg00023292_II_F_C_31384	ENSG00000080802	CNOT4	CNOT4_Exon	chr7	135363091	135363092	2	-	Exon (ENST00000451834.5/4850, exon 12 of 12)	7	135361795	135510080	148286	2	4850	ENST00000451834.5	146988	CCR4-NOT transcription complex subunit 4	TRUE	FALSE
cg00024300	cg00024300_T_C_II_Y33R15_Y	61652108	YTAAATTAATATTTCTAAAACTTTCTACTAATCTRCAAATAAATAACACC	Y33R15	NA			chr5	93230623	F	37	F	T	C	TTAATTTACAGCATGGAATAGTGTGAACAGGGAAAGCACTGCTTTTCCAATCTGTATGAA[CG]GTGCCACCTATCTGCAGATTAGCAGAAAGCTTCAGAAACACTAATTCAGAAATCGGGATA	TTAATTTACAGCATGGAATAGTGTGAACAGGGAAAGCACTGCTTTTCCAATCTGTATGAA[CG]GTGCCACCTATCTGCAGATTAGCAGAAAGCTTCAGAAACACTAATTCAGAAATCGGGATA	TTAATTTACAGCATGGAATAGTGTGAACAGGGAAAGCACTGCTTTTCCAATCTGTATGAA[CG]GTGCCACCTATCTGCAGATTAGCAGAAAGCTTCAGAAACACTAATTCAGAAATCGGGATA	CGGTGCCACCTATCTGCAGATTAGCAGAAAGCTTCAGAAACACTAATTCA	II			Nan	Nan	cg00024300	2	1	1	1	cg00024300_II_F_C_27493	ENSG00000113391	FAM172A	FAM172A_Intron	chr5	93894917	93894918	2	-	Intron (ENST00000395965.8/83989, intron 6 of 10)	5	93617725	94111663	493939	2	83989	ENST00000395965.8	216745	family with sequence similarity 172 member A	TRUE	FALSE
cg00027030	cg00027030_B_C_II_6Y26R2Y13_Y	97764125	ATTCACYCCCAAAATATACATCATTATTACCAARCCYAAAAAAAATATCC	6Y26R2Y13	NA			chr6	146720714	R	37	R	B	C	CAGGGCAGCTTGCCATCGCCAACATGCATGCGGACAACATCAGAGGTGGTGAAGGCACTG[CG]GACATTCCTCTCAGGCTTGGCAATAATGATGTACATCTTGGGAGTGAACATGCACCCCAG	CTGGGGTGCATGTTCACTCCCAAGATGTACATCATTATTGCCAAGCCTGAGAGGAATGTC[CG]CAGTGCCTTCACCACCTCTGATGTTGTCCGCATGCATGTTGGCGATGGCAAGCTGCCCTG	CTGGGGTGCATGTTCACTCCCAAGATGTACATCATTATTGCCAAGCCTGAGAGGAATGTC[CG]CAGTGCCTTCACCACCTCTGATGTTGTCCGCATGCATGTTGGCGATGGCAAGCTGCCCTG	TTCACTCCCAAGATGTACATCATTATTGCCAAGCCTGAGAGGAATGTCCG	II			Nan	Nan	cg00027030	3	1	1	1	cg00027030_II_R_C_29734	ENSG00000152822	GRM1	GRM1_Exon	chr6	146399578	146399579	2	+	Exon (ENST00000492807.6/2911, exon 8 of 10)	6	146027782	146437595	409814	1	2911	ENST00000492807.6	371796	glutamate metabotropic receptor 1	TRUE	FALSE
cg00027863	cg00027863_T_C_II_45Y2R1_Y	82706955	AACTCACACAATAAATTTACAATAACACAACTCCTTATAAATCTAYCRRC	45Y2R1	NA			chr17	7474754	F	37	F	T	C	TGCAAGCATCTGGCCCTGTCTCAGCCATTCAGCTTCACCCAGCAGGACATGCCCAAACTT[CG]TCGGCAGATCTACAAGGAGCTGTGTCACTGCAAACTCACTGTGTGAGCCTCGTACCCCAG	TGCAAGCATCTGGCCCTGTCTCAGCCATTCAGCTTCACCCAGCAGGACATGCCCAAACTT[CG]TCGGCAGATCTACAAGGAGCTGTGTCACTGCAAACTCACTGTGTGAGCCTCGTACCCCAG	TGCAAGCATCTGGCCCTGTCTCAGCCATTCAGCTTCACCCAGCAGGACATGCCCAAACTT[CG]TCGGCAGATCTACAAGGAGCTGTGTCACTGCAAACTCACTGTGTGAGCCTCGTACCCCAG	CGTCGGCAGATCTACAAGGAGCTGTGTCACTGCAAACTCACTGTGTGAGC	II			Nan	Nan	cg00027863	2	2	1	1	cg00027863_II_F_C_11246	NA	SENP3-EIF4A1	SENP3-EIF4A1_threeUTR	chr17	7571436	7571437	2	+	3' UTR	17	7563287	7578715	15429	1	100533955	ENST00000614237.1	8149	SENP3-EIF4A1 readthrough (NMD candidate)	TRUE	FALSE
cg00027948	cg00027948_T_C_II_10M1Y37_Y	49776920	TATACTTCRAMTYCATATATTAAAAACCCAAAACCTAATTACCAAAAACC	10M1Y37	NA			chr12	56531334	R	37	R	T	C	CCTGCCAACTTTAGTTTGACATAGGGGTCTGACTTGCCCTTCACCAGTCCCCCCAAGAAA[CG]GTCTTTGGCAATCAGGTCCTGGGCCTCTAATACATGGATCCGAAGCACATGCTGCAAAAG	CTTTTGCAGCATGTGCTTCGGATCCATGTATTAGAGGCCCAGGACCTGATTGCCAAAGAC[CG]TTTCTTGGGGGGACTGGTGAAGGGCAAGTCAGACCCCTATGTCAAACTAAAGTTGGCAGG	CCTGCCAACTTTAGTTTGACATAGGGGTCTGACTTGCCCTTCACCAGTCCCCCCAAGAAA[CG]GTCTTTGGCAATCAGGTCCTGGGCCTCTAATACATGGATCCGAAGCACATGCTGCAAAAG	CGGTCTTTGGCAATCAGGTCCTGGGCCTCTAATACATGGATCCGAAGCAC	II			Nan	Nan	cg00027948	2	1	1	1	cg00027948_II_R_C_4414	ENSG00000139641	ESYT1	ESYT1_Exon	chr12	56137550	56137551	2	+	Exon (ENST00000394048.9/23344, exon 18 of 31)	12	56128056	56144671	16616	1	23344	ENST00000394048.9	9494	extended synaptotagmin 1	TRUE	FALSE
cg00029553	cg00029553_T_C_II_2M21WW24_Y	88637334	TTMTACATATCACAAACTTACTAAWWATAATAACATTTACCTTACCCAAC	2M21WW24	NA			chr13	102374324	F	37	F	T	C	GGCCTACAAGGCCTACAGAAATCTTTGGACCCACTTTCTCAAAAACCAGTGGGTCTTGCT[CG]CTGGGCAAGGCAAATGTTACCATTACCAGTAAGCTTGTGATATGTATAAAACACACACAC	GGCCTACAAGGCCTACAGAAATCTTTGGACCCACTTTCTCAAAAACCAGTGGGTCTTGCT[CG]CTGGGCAAGGCAAATGTTACCATTACCAGTAAGCTTGTGATATGTATAAAACACACACAC	GGCCTACAAGGCCTACAGAAATCTTTGGACCCACTTTCTCAAAAACCAGTGGGTCTTGCT[CG]CTGGGCAAGGCAAATGTTACCATTACCAGTAAGCTTGTGATATGTATAAAACACACACAC	CGCTGGGCAAGGCAAATGTTACCATTACCAGTAAGCTTGTGATATGTATA	II			Nan	Nan	cg00029553	3	0	1	1	cg00029553_II_F_C_6328	ENSG00000102466	FGF14	FGF14_threeUTR	chr13	101721974	101721975	2	+	3' UTR	13	101710804	102401774	690971	2	2259	ENST00000376131.8	679799	fibroblast growth factor 14	TRUE	FALSE
cg00029755	cg00029755_B_C_II_14R35_Y	15672255	AAAAACRAATAACTRCCCTACTAAAACATAATTACACCRTTCCAACATCC	14R35	NA			chr2	145247188	F	37	F	B	C	TGATGCTATTATATATTATTAATTTCTGCTGTTCTCCAACTCTGCTGCAGCAGTGAGCTG[CG]GATGTTGGAACGGTGTAATTATGTTCTAGTAGGGTAGCCATCCGTTTCCTTTCAAAAATT	TGATGCTATTATATATTATTAATTTCTGCTGTTCTCCAACTCTGCTGCAGCAGTGAGCTG[CG]GATGTTGGAACGGTGTAATTATGTTCTAGTAGGGTAGCCATCCGTTTCCTTTCAAAAATT	AATTTTTGAAAGGAAACGGATGGCTACCCTACTAGAACATAATTACACCGTTCCAACATC[CG]CAGCTCACTGCTGCAGCAGAGTTGGAGAACAGCAGAAATTAATAATATATAATAGCATCA	GAAACGGATGGCTACCCTACTAGAACATAATTACACCGTTCCAACATCCG	II			Nan	Nan	cg00029755	1	3	1	1	cg00029755_II_F_C_20336	ENSG00000169554	ZEB2	ZEB2_Intron	chr2	144489621	144489622	2	-	Intron (ENST00000636179.1/9839, intron 1 of 8)	2	144384081	144507420	123340	2	9839	ENST00000636179.1	17798	zinc finger E-box binding homeobox 2	TRUE	FALSE
cg00031262	cg00031262_B_C_II_50_Y	92737488	AATATCTCCTACCCCACCAAAACTCCRAAAATTAATCCAAACTAACRAAC	50	NA			chr12	49380820	F	37	F	B	C	CGCCCAGGTTGTGCGGCATTTGGGGAGTTTAATGAATTGTCCATCACGCCTTTCAGGGCC[CG]CCCGTCAGCCTGGATTAATCTTCGGAGCCCTGGTGGGGTAGGAGACACTAAGCCTGTATT	CGCCCAGGTTGTGCGGCATTTGGGGAGTTTAATGAATTGTCCATCACGCCTTTCAGGGCC[CG]CCCGTCAGCCTGGATTAATCTTCGGAGCCCTGGTGGGGTAGGAGACACTAAGCCTGTATT	AATACAGGCTTAGTGTCTCCTACCCCACCAGGGCTCCGAAGATTAATCCAGGCTGACGGG[CG]GGCCCTGAAAGGCGTGATGGACAATTCATTAAACTCCCCAAATGCCGCACAACCTGGGCG	GTGTCTCCTACCCCACCAGGGCTCCGAAGATTAATCCAGGCTGACGGGCG	II			Nan	Nan	cg00031262	0	2	1	1	cg00031262_II_F_C_4415	ENSG00000125084	WNT1	WNT1_Intergenic_downstream	chr12	48987037	48987038	2	+	Distal Intergenic	12	48978453	48981640	3188	1	7471	ENST00000613114.4	8584	Wnt family member 1	FALSE	TRUE
cg00031896	cg00031896_B_C_I_50|50_T	71640234	CATATATACCACTACCAAAACTCACACTAAAACCTAACTTAACCATCACA	50	67740140	CGTATATACCGCTACCAAAACTCACACTAAAACCTAACTTAACCATCACG	50	chr12	122020205	R	37	R	B	C	TTATGGGGCAGTAGTGAGGCTGGTAAGTTACTAAAAAAAAAAAAAAAAAAAAAAAAAGCA[CG]TGATGGCCAAGCCAGGCTCCAGTGTGAGCCCTGGCAGCGGCACATACGCGCTATGTGATC	GATCACATAGCGCGTATGTGCCGCTGCCAGGGCTCACACTGGAGCCTGGCTTGGCCATCA[CG]TGCTTTTTTTTTTTTTTTTTTTTTTTTTAGTAACTTACCAGCCTCACTACTGCCCCATAA	GATCACATAGCGCGTATGTGCCGCTGCCAGGGCTCACACTGGAGCCTGGCTTGGCCATCA[CG]TGCTTTTTTTTTTTTTTTTTTTTTTTTTAGTAACTTACCAGCCTCACTACTGCCCCATAA	CGTATGTGCCGCTGCCAGGGCTCACACTGGAGCCTGGCTTGGCCATCACG	I	T	Red	CG	Grn	cg00031896	0	0	1	1	cg00031896_I_R_C_4416	ENSG00000089094	KDM2B	KDM2B_Promoter	chr12	121582300	121582301	2	+	Promoter (1-2kb)	12	121429096	121581023	151928	2	84678	ENST00000377071.9	-1277	lysine demethylase 2B	TRUE	FALSE
cg00032045	cg00032045_B_C_II_50_Y	30779297	TTTAAAAAATATTTACAATTACTAATTTTATACAAAAAAAACTCACCTTC	50	NA			chr1	27861276	R	37	R	B	C	ACACCCCCTGCAGACCCATCTCCCTCCACCCCCTCCCACCCATCTCCTCCACGCAGAAGC[CG]AAGGTGAGCCCTTTCTGCACAAAACCAGCAATTGTAAATACTTTTTAAAAATGTACAAAA	TTTTGTACATTTTTAAAAAGTATTTACAATTGCTGGTTTTGTGCAGAAAGGGCTCACCTT[CG]GCTTCTGCGTGGAGGAGATGGGTGGGAGGGGGTGGAGGGAGATGGGTCTGCAGGGGGTGT	TTTTGTACATTTTTAAAAAGTATTTACAATTGCTGGTTTTGTGCAGAAAGGGCTCACCTT[CG]GCTTCTGCGTGGAGGAGATGGGTGGGAGGGGGTGGAGGGAGATGGGTCTGCAGGGGGTGT	TTAAAAAGTATTTACAATTGCTGGTTTTGTGCAGAAAGGGCTCACCTTCG	II			Nan	Nan	cg00032045	0	0	1	1	cg00032045_II_R_C_14907	ENSG00000126705	AHDC1	AHDC1_threeUTR	chr1	27534765	27534766	2	-	3' UTR	1	27534035	27603592	69558	2	27245	ENST00000247087.10	68826	AT-hook DNA binding motif containing 1	TRUE	FALSE
cg00032807	cg00032807_B_C_II_14RY34_Y	06685827	AAAAATTACTCATTRYTTCATAATAAAATTTCCCTTTTACCAAAATTTAC	14RY34	NA			chr7	27288641	R	37	R	B	C	AAGTGGGCTAAGAATATTTGGGGGGAGAGGGGGAGTGAGAAGTCGTGCCTAGCGCCAAAC[CG]CAAACCTTGGCAAAAGGGAAATTTCATTATGAAGTAATGAGTAATTCCTCCTGGCAAGAT	ATCTTGCCAGGAGGAATTACTCATTACTTCATAATGAAATTTCCCTTTTGCCAAGGTTTG[CG]GTTTGGCGCTAGGCACGACTTCTCACTCCCCCTCTCCCCCCAAATATTCTTAGCCCACTT	ATCTTGCCAGGAGGAATTACTCATTACTTCATAATGAAATTTCCCTTTTGCCAAGGTTTG[CG]GTTTGGCGCTAGGCACGACTTCTCACTCCCCCTCTCCCCCCAAATATTCTTAGCCCACTT	GGAATTACTCATTACTTCATAATGAAATTTCCCTTTTGCCAAGGTTTGCG	II			Nan	Nan	cg00032807	2	1	1	1	cg00032807_II_R_C_31385	ENSG00000253405	EVX1-AS	EVX1-AS_Promoter	chr7	27249022	27249023	2	+	Promoter (1-2kb)	7	27241429	27247229	5801	2	101410536	ENST00000517726.1	-1793	EVX1 antisense RNA	TRUE	FALSE
cg00032872	cg00032872_B_C_II_44RS4_Y	40668899	TCCAAAAATAATTATCCCTAACACRATTAATTAAATCCTTTCAARSCTTC	44RS4	NA			chr13	95360838	F	37	F	B	C	TCCAGCGAGCCGCAGGAAGTTCCGTGTTGAGAAGGGATGGGCTGCTACAAAAGGGAAAGA[CG]AAGCCTTGAAAGGATTTAATTAACCGTGTCAGGGATAATTACCCCTGGACAGTCCAAATT	TCCAGCGAGCCGCAGGAAGTTCCGTGTTGAGAAGGGATGGGCTGCTACAAAAGGGAAAGA[CG]AAGCCTTGAAAGGATTTAATTAACCGTGTCAGGGATAATTACCCCTGGACAGTCCAAATT	AATTTGGACTGTCCAGGGGTAATTATCCCTGACACGGTTAATTAAATCCTTTCAAGGCTT[CG]TCTTTCCCTTTTGTAGCAGCCCATCCCTTCTCAACACGGAACTTCCTGCGGCTCGCTGGA	CCAGGGGTAATTATCCCTGACACGGTTAATTAAATCCTTTCAAGGCTTCG	II			Nan	Nan	cg00032872	2	2	1	1	cg00032872_II_F_C_6329	NA	LOC101927284	LOC101927284_Intron	chr13	94708584	94708585	2	+	Intron (ENST00000665450.1/101927284, intron 1 of 3)	13	94703454	94803430	99977	1	101927284	ENST00000665450.1	5130	uncharacterized LOC101927284	TRUE	FALSE
cg00035308	cg00035308_T_C_II_36Y13_Y	03675592	AAACCTAAATATTTACTTCAATTACACAAATTCCAAYACAAATCRAAAAC	36Y13	NA			chr4	99399876	F	37	F	T	C	GTTCGCTGGCATTCACTTACTGCGGGATCTTTAGTGCAGCAGGAGAATGGAACGCCACAT[CG]CTCTCGACTTGCATTGGAATCTGTGCAATTGAAGTAAATATTTAGGTTCCAATCATCAGC	GTTCGCTGGCATTCACTTACTGCGGGATCTTTAGTGCAGCAGGAGAATGGAACGCCACAT[CG]CTCTCGACTTGCATTGGAATCTGTGCAATTGAAGTAAATATTTAGGTTCCAATCATCAGC	GTTCGCTGGCATTCACTTACTGCGGGATCTTTAGTGCAGCAGGAGAATGGAACGCCACAT[CG]CTCTCGACTTGCATTGGAATCTGTGCAATTGAAGTAAATATTTAGGTTCCAATCATCAGC	CGCTCTCGACTTGCATTGGAATCTGTGCAATTGAAGTAAATATTTAGGTT	II			Nan	Nan	cg00035308	1	1	1	1	cg00035308_II_F_C_26248	ENSG00000168785	TSPAN5	TSPAN5_threeUTR	chr4	98478725	98478726	2	-	3' UTR	4	98470367	98658570	188204	2	10098	ENST00000508798.5	179844	tetraspanin 5	TRUE	FALSE
cg00036621	cg00036621_T_C_II_4Y45_Y	80653528	TAAAYATACACAAAAAAATATTCCRCAAAAATTATATAACCATATTAACC	4Y45	NA			chr14	57863562	R	37	R	T	C	ATTCTTTCCATAAAATAATATTTTTCTTACCAATGCCATTTCTCCTGTATTTGGAATCCA[CG]GCTAACATGGCTATATAACCTCTGCGGAACATCTTTTTGTGCATATCCAACTTGCAAACG	CGTTTGCAAGTTGGATATGCACAAAAAGATGTTCCGCAGAGGTTATATAGCCATGTTAGC[CG]TGGATTCCAAATACAGGAGAAATGGCATTGGTAAGAAAAATATTATTTTATGGAAAGAAT	ATTCTTTCCATAAAATAATATTTTTCTTACCAATGCCATTTCTCCTGTATTTGGAATCCA[CG]GCTAACATGGCTATATAACCTCTGCGGAACATCTTTTTGTGCATATCCAACTTGCAAACG	CGGCTAACATGGCTATATAACCTCTGCGGAACATCTTTTTGTGCATATCC	II			Nan	Nan	cg00036621	1	1	1	1	cg00036621_II_R_C_7072	ENSG00000139977	NAA30	NAA30_Exon	chr14	57396844	57396845	2	+	Exon (ENST00000555166.5/122830, exon 2 of 4)	14	57390544	57410330	19787	1	122830	ENST00000555166.5	6300	N(alpha)-acetyltransferase 30, NatC catalytic subunit	TRUE	FALSE
cg00036705	cg00036705_T_C_II_50_Y	08772150	AAATATTAATCAATCCAATATCAATATAATAAATTCCTACAAATTAAAAC	50	NA			chr2	105517820	R	37	R	T	C	GGACCCCAAGGAGCAGCTCAGTGCCCTCAAATTGATTCATTAGGCCCAAAACATATCGAT[CG]CTCCAATTTGCAGGAATTTATTATATTGATATTGGACTGATTAACATTTTGTGCCAGACT	AGTCTGGCACAAAATGTTAATCAGTCCAATATCAATATAATAAATTCCTGCAAATTGGAG[CG]ATCGATATGTTTTGGGCCTAATGAATCAATTTGAGGGCACTGAGCTGCTCCTTGGGGTCC	GGACCCCAAGGAGCAGCTCAGTGCCCTCAAATTGATTCATTAGGCCCAAAACATATCGAT[CG]CTCCAATTTGCAGGAATTTATTATATTGATATTGGACTGATTAACATTTTGTGCCAGACT	CGCTCCAATTTGCAGGAATTTATTATATTGATATTGGACTGATTAACATT	II			Nan	Nan	cg00036705	0	0	1	1	cg00036705_II_R_C_20337	ENSG00000229743	LINC01159	LINC01159_Intron	chr2	104901362	104901363	2	+	Intron (ENST00000598623.1/ENST00000598623.1, intron 2 of 2)	2	104869846	104872595	2750	2	102682016	ENST00000434764.1	-28767	long intergenic non-protein coding RNA 1159	TRUE	FALSE
cg00036709	cg00036709_B_C_II_25Y10S13_Y	02740485	AATCTAATCTATTACTTCAACAACTYTCAAACTCRASAAAATCTTAACAC	25Y10S13	NA			chr5	170848194	R	37	R	B	C	CCCCCAACCCTTTTTCCTTCATTTCTACGGCTTTGGAAGCCAGAGCGTTCCAACTGTCTG[CG]TGCCAAGACCTTCCCGAGTCTGAAAGCTGCTGAAGTAACAGATCAGATTTTAGCAAGTGC	GCACTTGCTAAAATCTGATCTGTTACTTCAGCAGCTTTCAGACTCGGGAAGGTCTTGGCA[CG]CAGACAGTTGGAACGCTCTGGCTTCCAAAGCCGTAGAAATGAAGGAAAAAGGGTTGGGGG	GCACTTGCTAAAATCTGATCTGTTACTTCAGCAGCTTTCAGACTCGGGAAGGTCTTGGCA[CG]CAGACAGTTGGAACGCTCTGGCTTCCAAAGCCGTAGAAATGAAGGAAAAAGGGTTGGGGG	ATCTGATCTGTTACTTCAGCAGCTTTCAGACTCGGGAAGGTCTTGGCACG	II			Nan	Nan	cg00036709	2	1	1	1	cg00036709_II_R_C_27494	ENSG00000156427	FGF18	FGF18_Intron	chr5	171421190	171421191	2	+	Intron (ENST00000274625.6/8817, intron 2 of 4)	5	171419647	171457626	37980	1	8817	ENST00000274625.6	1543	fibroblast growth factor 18	TRUE	FALSE
cg00036788	cg00036788_B_C_II_43D2R3_Y	18706959	TACCACATATTACAAAATTCAAATAATACCTAATAAAACAATADCTRAAC	43D2R3	NA			chr4	54974682	F	37	F	B	C	TCCTGCAAGCTTTGAAGGCCGGCGAAAGGGCTCCCCCGTCGGTGGCGCCGGAGGGAGAAG[CG]TTTAGTCACTGTTTCATTAGGCACTATTTGAACCTTGCAACATGTGGTAATTTCTGGGGC	TCCTGCAAGCTTTGAAGGCCGGCGAAAGGGCTCCCCCGTCGGTGGCGCCGGAGGGAGAAG[CG]TTTAGTCACTGTTTCATTAGGCACTATTTGAACCTTGCAACATGTGGTAATTTCTGGGGC	GCCCCAGAAATTACCACATGTTGCAAGGTTCAAATAGTGCCTAATGAAACAGTGACTAAA[CG]CTTCTCCCTCCGGCGCCACCGACGGGGGAGCCCTTTCGCCGGCCTTCAAAGCTTGCAGGA	ACCACATGTTGCAAGGTTCAAATAGTGCCTAATGAAACAGTGACTAAACG	II			Nan	Nan	cg00036788	2	1	1	1	cg00036788_II_F_C_26249	ENSG00000134853	PDGFRA	PDGFRA_Intron	chr4	54108515	54108564	50	-	Intron (ENST00000507166.5/5156, intron 12 of 23)	4	53377839	54295272	917434	1	5156	ENST00000507166.5	730676	platelet derived growth factor receptor alpha	TRUE	FALSE
cg00037013	cg00037013_T_C_II_10R20YK17_Y	75785992	TACTATTATTRCAAATTATAAAATACTCTCCYKATCCTACATTCTTCTCC	10R20YK17	NA			chr2	219722536	F	37	F	T	C	GGGCGGTCTCAGAGCCCAGGTCCCCTGATGACAAAGACAAATACATTAAAATTCTTGCCT[CG]GAGAAGAATGCAGGATAGGGAGAGCATTTCATAATCTGCAATAACAGTAGCAGGGTGGGA	GGGCGGTCTCAGAGCCCAGGTCCCCTGATGACAAAGACAAATACATTAAAATTCTTGCCT[CG]GAGAAGAATGCAGGATAGGGAGAGCATTTCATAATCTGCAATAACAGTAGCAGGGTGGGA	GGGCGGTCTCAGAGCCCAGGTCCCCTGATGACAAAGACAAATACATTAAAATTCTTGCCT[CG]GAGAAGAATGCAGGATAGGGAGAGCATTTCATAATCTGCAATAACAGTAGCAGGGTGGGA	CGGAGAAGAATGCAGGATAGGGAGAGCATTTCATAATCTGCAATAACAGT	II			Nan	Nan	cg00037013	3	1	1	1	cg00037013_II_F_C_20338	ENSG00000115596	WNT6	WNT6_Promoter	chr2	218857813	218857814	2	+	Promoter (1-2kb)	2	218859805	218874233	14429	1	7475	ENST00000233948.4	-1991	Wnt family member 6	FALSE	TRUE
cg00037518	cg00037518_B_C_II_50_Y	75670857	AAAAATTCATAAATAAAATACCAATAACAATTTATTATTAACRTTCTACC	50	NA			chr15	35546042	F	37	F	B	C	GCAAGGATTATTTGGTGAAGCTAAAGCGGCACATCAACCAGCAGCATCTGAGGGCTGAGG[CG]GCAGAACGTCAACAACAAATTGTCATTGGCATTCCATTTATGAACCTTCAAACGGCATCA	GCAAGGATTATTTGGTGAAGCTAAAGCGGCACATCAACCAGCAGCATCTGAGGGCTGAGG[CG]GCAGAACGTCAACAACAAATTGTCATTGGCATTCCATTTATGAACCTTCAAACGGCATCA	TGATGCCGTTTGAAGGTTCATAAATGGAATGCCAATGACAATTTGTTGTTGACGTTCTGC[CG]CCTCAGCCCTCAGATGCTGCTGGTTGATGTGCCGCTTTAGCTTCACCAAATAATCCTTGC	AAGGTTCATAAATGGAATGCCAATGACAATTTGTTGTTGACGTTCTGCCG	II			Nan	Nan	cg00037518	0	1	1	1	cg00037518_II_F_C_8622	ENSG00000134146	DPH6	DPH6_Intron	chr15	35253841	35253842	2	-	Intron (ENST00000560386.5/89978, intron 3 of 3)	15	35217345	35410851	193507	2	89978	ENST00000560386.5	157009	diphthamine biosynthesis 6	TRUE	FALSE
cg00037619	cg00037619_B_C_I_5R44|5R44_A	43750955	AACTCRTCCTCATATAAAATATATAACTTTATATAAAAATCAAACAAACA	5R44	80779901	AACTCRTCCTCATATAAAATATATAACTTTATATAAAAATCAAACGAACG	5R44	chr10	103090898	F	37	F	B	C	GCTGCTCTGCTATGAATAATCCGTCTCTAGGCCCATAAATCAGAAAAAAATCATGCACCT[CG]TTCGCCTGATCCTTACACAAAGTCATATATTTTACATGAGGACGAGCTAAATATTCATGA	GCTGCTCTGCTATGAATAATCCGTCTCTAGGCCCATAAATCAGAAAAAAATCATGCACCT[CG]TTCGCCTGATCCTTACACAAAGTCATATATTTTACATGAGGACGAGCTAAATATTCATGA	TCATGAATATTTAGCTCGTCCTCATGTAAAATATATGACTTTGTGTAAGGATCAGGCGAA[CG]AGGTGCATGATTTTTTTCTGATTTATGGGCCTAGAGACGGATTATTCATAGCAGAGCAGC	AGCTCGTCCTCATGTAAAATATATGACTTTGTGTAAGGATCAGGCGAACG	I	A	Red	CG	Grn	cg00037619	1	1	1	1	cg00037619_I_F_C_6	ENSG00000166167	BTRC	BTRC_Intergenic_upstream	chr10	101331141	101331142	2	-	Distal Intergenic	10	101354033	101557319	203287	1	8945	ENST00000393441.8	-22892	beta-transducin repeat containing E3 ubiquitin protein ligase	FALSE	TRUE
cg00037952	cg00037952_B_C_II_27Y11M8Y1_Y	02753171	TACCAACATCTTTCCTCACTTATCTTAYAAAAAATACAAMAAATCCCAYC	27Y11M8Y1	NA			chr10	104535276	F	37	F	B	C	TTCTGAACCAAGAGTTGGTTTAAATATAGATGATCTGCCTTTCTGGCAACTTGGAGGCTG[CG]GTGGGACTTGTTGTACCTTTTATAAGACAAGTGAGGAAAGATGTTGGCACCTGTACTTGC	TTCTGAACCAAGAGTTGGTTTAAATATAGATGATCTGCCTTTCTGGCAACTTGGAGGCTG[CG]GTGGGACTTGTTGTACCTTTTATAAGACAAGTGAGGAAAGATGTTGGCACCTGTACTTGC	GCAAGTACAGGTGCCAACATCTTTCCTCACTTGTCTTATAAAAGGTACAACAAGTCCCAC[CG]CAGCCTCCAAGTTGCCAGAAAGGCAGATCATCTATATTTAAACCAACTCTTGGTTCAGAA	GCCAACATCTTTCCTCACTTGTCTTATAAAAGGTACAACAAGTCCCACCG	II			Nan	Nan	cg00037952	3	0	1	1	cg00037952_II_F_C_7	ENSG00000166272	WBP1L	WBP1L_Intron	chr10	102775519	102775520	2	+	Intron (ENST00000448841.7/54838, intron 1 of 3)	10	102743948	102816262	72315	1	54838	ENST00000448841.7	31571	WW domain binding protein 1 like	TRUE	FALSE
cg00038038	cg00038038_B_C_II_9Y17M1Y20_Y	13769986	TTTTTAATCYAATTCACTTAACAAATTMTYTAAATCCAACCCACCTTTCC	9Y17M1Y20	NA			chr1	176522318	R	37	R	B	C	CACCGCTCAGCCTCGGCTCTCTCAAGGCTTTTAACAATGATCCCATCTGTTTGACATGTG[CG]GAAAGGTGGGCTGGATTCAAATAATCTGTCAAGTGAATCAGATCAAAAACACAGCAACCC	GGGTTGCTGTGTTTTTGATCTGATTCACTTGACAGATTATTTGAATCCAGCCCACCTTTC[CG]CACATGTCAAACAGATGGGATCATTGTTAAAAGCCTTGAGAGAGCCGAGGCTGAGCGGTG	GGGTTGCTGTGTTTTTGATCTGATTCACTTGACAGATTATTTGAATCCAGCCCACCTTTC[CG]CACATGTCAAACAGATGGGATCATTGTTAAAAGCCTTGAGAGAGCCGAGGCTGAGCGGTG	TTTTGATCTGATTCACTTGACAGATTATTTGAATCCAGCCCACCTTTCCG	II			Nan	Nan	cg00038038	3	0	1	1	cg00038038_II_R_C_14908	ENSG00000116183	PAPPA2	PAPPA2_Intron	chr1	176553182	176553183	2	+	Intron (ENST00000367661.7/60676, intron 1 of 4)	1	176463171	176691204	228034	1	60676	ENST00000367661.7	90011	pappalysin 2	TRUE	FALSE
cg00038306	cg00038306_B_C_II_40Y9_Y	18643842	TTAAATATAACTCAAAATCATCATCATTTACAACATCTTTYTAATAAATC	40Y9	NA			chr8	64087908	F	37	F	B	C	ATAAAGATAACTACAACACTTCTAATACAAACATTTTTTTAGTTTCAGTACAAAACGGTT[CG]ATTCATCAAAAAGATGCTGTAAATGATGATGATTTTGAGCCATACTTAAGTAGCCAGACA	ATAAAGATAACTACAACACTTCTAATACAAACATTTTTTTAGTTTCAGTACAAAACGGTT[CG]ATTCATCAAAAAGATGCTGTAAATGATGATGATTTTGAGCCATACTTAAGTAGCCAGACA	TGTCTGGCTACTTAAGTATGGCTCAAAATCATCATCATTTACAGCATCTTTTTGATGAAT[CG]AACCGTTTTGTACTGAAACTAAAAAAATGTTTGTATTAGAAGTGTTGTAGTTATCTTTAT	TAAGTATGGCTCAAAATCATCATCATTTACAGCATCTTTTTGATGAATCG	II			Nan	Nan	cg00038306	1	0	1	1	cg00038306_II_F_C_33069	ENSG00000185728	YTHDF3	YTHDF3_fiveUTR	chr8	63175349	63175350	2	+	5' UTR	8	63168553	63212785	44233	1	253943	ENST00000617200.1	6796	YTH N6-methyladenosine RNA binding protein 3	TRUE	FALSE
cg00038376	cg00038376_B_C_II_50_Y	61707580	TCCTATTTACTACCTCATTAAACATAATAAATAATTAAAATCAAAAAAAC	50	NA			chr5	77165147	R	37	R	B	C	AATAAAGAAGGAGAATCAATAGGGCATGCAATGGAGCCAAGGTGCTGCCATTTATCACGC[CG]CTTCTCTGACTCCAATCATTCATCATGCTCAATGAGGCAGCAAATAGGAAAATGACTATT	AATAGTCATTTTCCTATTTGCTGCCTCATTGAGCATGATGAATGATTGGAGTCAGAGAAG[CG]GCGTGATAAATGGCAGCACCTTGGCTCCATTGCATGCCCTATTGATTCTCCTTCTTTATT	AATAGTCATTTTCCTATTTGCTGCCTCATTGAGCATGATGAATGATTGGAGTCAGAGAAG[CG]GCGTGATAAATGGCAGCACCTTGGCTCCATTGCATGCCCTATTGATTCTCCTTCTTTATT	CCTATTTGCTGCCTCATTGAGCATGATGAATGATTGGAGTCAGAGAAGCG	II			Nan	Nan	cg00038376	0	0	1	1	cg00038376_II_R_C_27495	ENSG00000171530	TBCA	TBCA_Promoter	chr5	77869323	77869324	2	-	Promoter (<=1kb)	5	77691404	77868780	177377	2	6902	ENST00000522370.1	-544	tubulin folding cofactor A	FALSE	TRUE
cg00038849	cg00038849_B_C_II_6Y34M8_Y	75741355	ATCTTCYATCATTTAATATCATACAAAACCAAATAAATAACMAATCTTTC	6Y34M8	NA			chr3	169296928	R	37	R	B	C	AACCTGCTGCAAAGAAGGGGGAAGACTGTGCAGCTGTTCTAAAGGGGCTCTGCAGACTCT[CG]AAAGACTTGTCATTTATCTGGTCTTGCATGACATCAAATGATAGAAGATCAAGTTCAAAA	TTTTGAACTTGATCTTCTATCATTTGATGTCATGCAAGACCAGATAAATGACAAGTCTTT[CG]AGAGTCTGCAGAGCCCCTTTAGAACAGCTGCACAGTCTTCCCCCTTCTTTGCAGCAGGTT	TTTTGAACTTGATCTTCTATCATTTGATGTCATGCAAGACCAGATAAATGACAAGTCTTT[CG]AGAGTCTGCAGAGCCCCTTTAGAACAGCTGCACAGTCTTCCCCCTTCTTTGCAGCAGGTT	TCTTCTATCATTTGATGTCATGCAAGACCAGATAAATGACAAGTCTTTCG	II			Nan	Nan	cg00038849	2	0	1	1	cg00038849_II_R_C_24007	ENSG00000085276	MECOM	MECOM_Intron	chr3	169579140	169579141	2	-	Intron (ENST00000651503.2/2122, intron 1 of 16)	3	169083507	169663712	580206	2	2122	ENST00000651503.2	84571	MDS1 and EVI1 complex locus	TRUE	FALSE
cg00038872	cg00038872_B_C_II_1Y3Y23M20_Y	92691140	AYCTAYTAAAAAATAAACATACTACTTTCMCTATATCATCTCAACCCTAC	1Y3Y23M20	NA			chr5	51762100	F	37	F	B	C	TCCTTTTCAGCTGATTAAATAAAATTGACTGGATTTTTACATTTTTATAATAAAATGACC[CG]CAGGGCTGAGATGACACAGTGAAAGCAGCATGTTCACTCTTCAGCAGATTTTTATTTTGT	TCCTTTTCAGCTGATTAAATAAAATTGACTGGATTTTTACATTTTTATAATAAAATGACC[CG]CAGGGCTGAGATGACACAGTGAAAGCAGCATGTTCACTCTTCAGCAGATTTTTATTTTGT	ACAAAATAAAAATCTGCTGAAGAGTGAACATGCTGCTTTCACTGTGTCATCTCAGCCCTG[CG]GGTCATTTTATTATAAAAATGTAAAAATCCAGTCAATTTTATTTAATCAGCTGAAAAGGA	TCTGCTGAAGAGTGAACATGCTGCTTTCACTGTGTCATCTCAGCCCTGCG	II			Nan	Nan	cg00038872	3	0	1	1	cg00038872_II_F_C_27496	ENSG00000152684	PELO	PELO_Intergenic_upstream	chr5	52466266	52466267	2	-	Distal Intergenic	5	52787916	52804044	16129	1	53918	ENST00000274311.3	-321650	pelota mRNA surveillance and ribosome rescue factor	FALSE	TRUE
cg00038955	cg00038955_B_C_II_1R16Y31_Y	53758122	TRTCTTCCTTTCCTATACYAACAAACTAAACAAACRCACCTTATTAATTC	1R16Y31	NA			chr8	100520086	R	37	R	B	C	TTTCTTACAGAAGGAAAGAAGCCAGAGCAATTACTGAAAGGGTCCTGCTTGCTGATGGGT[CG]AACCAACAAGGTGCGTCTGTTCAGCTTGTCAGTACAGGAAAGGAAGACACCTCCACATTG	CAATGTGGAGGTGTCTTCCTTTCCTGTACTGACAAGCTGAACAGACGCACCTTGTTGGTT[CG]ACCCATCAGCAAGCAGGACCCTTTCAGTAATTGCTCTGGCTTCTTTCCTTCTGTAAGAAA	CAATGTGGAGGTGTCTTCCTTTCCTGTACTGACAAGCTGAACAGACGCACCTTGTTGGTT[CG]ACCCATCAGCAAGCAGGACCCTTTCAGTAATTGCTCTGGCTTCTTTCCTTCTGTAAGAAA	GTCTTCCTTTCCTGTACTGACAAGCTGAACAGACGCACCTTGTTGGTTCG	II			Nan	Nan	cg00038955	2	2	1	1	cg00038955_II_R_C_33070	ENSG00000132549	VPS13B	VPS13B_threeUTR	chr8	99507858	99507859	2	+	3' UTR	8	99013266	99577785	564520	1	157680	ENST00000496144.5	494592	vacuolar protein sorting 13 homolog B	TRUE	FALSE
cg00039469	cg00039469_B_C_II_9R36MR2_Y	96704267	TAATTCACCRAAAAACTAATATTACTAATAACCACACAAATAACCTMRTC	9R36MR2	NA			chr2	205029694	F	37	F	B	C	ATTTGGGAGGAATTGAAGGTTGAGAGGGTTTTGCTCTGCTGTTGCTCAGAATGTAATATC[CG]ATGAGGCTATCTGTGTGGCTATCAGCAACATTAGTCCTCTGGTGAATCAGAATGCTACGG	ATTTGGGAGGAATTGAAGGTTGAGAGGGTTTTGCTCTGCTGTTGCTCAGAATGTAATATC[CG]ATGAGGCTATCTGTGTGGCTATCAGCAACATTAGTCCTCTGGTGAATCAGAATGCTACGG	CCGTAGCATTCTGATTCACCAGAGGACTAATGTTGCTGATAGCCACACAGATAGCCTCAT[CG]GATATTACATTCTGAGCAACAGCAGAGCAAAACCCTCTCAACCTTCAATTCCTCCCAAAT	GATTCACCAGAGGACTAATGTTGCTGATAGCCACACAGATAGCCTCATCG	II			Nan	Nan	cg00039469	3	2	1	1	cg00039469_II_F_C_20339	ENSG00000163600	ICOS	ICOS_Intergenic_downstream	chr2	204164971	204164972	2	-	Distal Intergenic	2	203936780	203961577	24798	1	29851	ENST00000435193.1	228192	inducible T cell costimulator	FALSE	TRUE
cg00039845	cg00039845_T_C_II_10Y4YR33_Y	56715121	CAAATAATAAYCCCTYRAAAACTTTCAAAACTTTACTCTCAATATCAACC	10Y4YR33	NA			chr14	76501445	R	37	R	T	C	AAGTCCCCATGATCCTGGGCCAAAATTAATGGCTGGGAGGGAGAGGGTGATTGAAAATGA[CG]GCTGACATTGAGAGCAAAGTCCTGAAAGTCCCTGAGGGGCCATTACTTGCCTCATTCCCT	AGGGAATGAGGCAAGTAATGGCCCCTCAGGGACTTTCAGGACTTTGCTCTCAATGTCAGC[CG]TCATTTTCAATCACCCTCTCCCTCCCAGCCATTAATTTTGGCCCAGGATCATGGGGACTT	AAGTCCCCATGATCCTGGGCCAAAATTAATGGCTGGGAGGGAGAGGGTGATTGAAAATGA[CG]GCTGACATTGAGAGCAAAGTCCTGAAAGTCCCTGAGGGGCCATTACTTGCCTCATTCCCT	CGGCTGACATTGAGAGCAAAGTCCTGAAAGTCCCTGAGGGGCCATTACTT	II			Nan	Nan	cg00039845	3	1	1	1	cg00039845_II_R_C_7073	ENSG00000119650	IFT43	IFT43_Intron	chr14	76035102	76035103	2	+	Intron (ENST00000314067.10/112752, intron 3 of 8)	14	75985753	76083749	97997	1	112752	ENST00000314067.10	49349	intraflagellar transport 43	TRUE	FALSE
cg00042664	cg00042664_B_C_II_18Y31_Y	88781233	TTAATATTTTTTTTATACYATACTCTCTATACAACAAATAACTATCAAAC	18Y31	NA			chr2	144762630	R	37	R	B	C	CATCAACCCGAGCTGTTTGTTTGCCATTACCTAAGCGAGCCATGTCAGCTCTCTGGCCCG[CG]TCTGATAGCTATTTGTTGTACAGAGAGCACAGCATAAAAAAAATATCAAACTCTTAATAC	GTATTAAGAGTTTGATATTTTTTTTATGCTGTGCTCTCTGTACAACAAATAGCTATCAGA[CG]CGGGCCAGAGAGCTGACATGGCTCGCTTAGGTAATGGCAAACAAACAGCTCGGGTTGATG	GTATTAAGAGTTTGATATTTTTTTTATGCTGTGCTCTCTGTACAACAAATAGCTATCAGA[CG]CGGGCCAGAGAGCTGACATGGCTCGCTTAGGTAATGGCAAACAAACAGCTCGGGTTGATG	TGATATTTTTTTTATGCTGTGCTCTCTGTACAACAAATAGCTATCAGACG	II			Nan	Nan	cg00042664	1	0	1	1	cg00042664_II_R_C_20340	ENSG00000121964	GTDC1	GTDC1_Intron	chr2	144005063	144005064	2	-	Intron (ENST00000392869.6/79712, intron 6 of 10)	2	143938068	144235740	297673	2	79712	ENST00000392869.6	230676	glycosyltransferase like domain containing 1	TRUE	FALSE
cg00044472	cg00044472_B_C_II_24S25_Y	23653838	ATCTATTTAAATTTCTATAAATTASAATCCRACAAACCTACAATTCCRTC	24S25	NA			chr2	145210242	R	37	R	B	C	CGACAGGAAAAAGGCTGGAAGGAAAAACAAAAGACAGGGGGGTGAGAGTTATCAGGTTGG[CG]ACGGAACTGCAGGCTTGTCGGACTCCAATTTACAGAAATCCAAACAGATTTTAGTTGACA	TGTCAACTAAAATCTGTTTGGATTTCTGTAAATTGGAGTCCGACAAGCCTGCAGTTCCGT[CG]CCAACCTGATAACTCTCACCCCCCTGTCTTTTGTTTTTCCTTCCAGCCTTTTTCCTGTCG	TGTCAACTAAAATCTGTTTGGATTTCTGTAAATTGGAGTCCGACAAGCCTGCAGTTCCGT[CG]CCAACCTGATAACTCTCACCCCCCTGTCTTTTGTTTTTCCTTCCAGCCTTTTTCCTGTCG	TCTGTTTGGATTTCTGTAAATTGGAGTCCGACAAGCCTGCAGTTCCGTCG	II			Nan	Nan	cg00044472	1	2	1	1	cg00044472_II_R_C_20341	ENSG00000169554	ZEB2	ZEB2_Intron	chr2	144452675	144452676	2	-	Intron (ENST00000637045.1/9839, intron 1 of 8)	2	144384081	144455200	71120	2	9839	ENST00000637045.1	2524	zinc finger E-box binding homeobox 2	TRUE	FALSE
cg00045146	cg00045146_T_C_II_20W29_Y	79723392	AATATAAAAATCACAACATTWAATTTACAAAAAAACCAAAATATACACAC	20W29	NA			chr2	162282206	F	37	F	T	C	TATTCAATCTAGATTCCAGTCCATGGGGGGATTTTTCCTAATAGGAATTCAGGGTCTAAA[CG]TGTGTATATTTTGGCTCTTCTGTAAATCTAATGTTGTGATTTTTATATTTGTTTCGTTTT	TATTCAATCTAGATTCCAGTCCATGGGGGGATTTTTCCTAATAGGAATTCAGGGTCTAAA[CG]TGTGTATATTTTGGCTCTTCTGTAAATCTAATGTTGTGATTTTTATATTTGTTTCGTTTT	TATTCAATCTAGATTCCAGTCCATGGGGGGATTTTTCCTAATAGGAATTCAGGGTCTAAA[CG]TGTGTATATTTTGGCTCTTCTGTAAATCTAATGTTGTGATTTTTATATTTGTTTCGTTTT	CGTGTGTATATTTTGGCTCTTCTGTAAATCTAATGTTGTGATTTTTATAT	II			Nan	Nan	cg00045146	1	0	1	1	cg00045146_II_F_C_20342	ENSG00000136535	TBR1	TBR1_threeUTR	chr2	161425695	161425696	2	+	3' UTR	2	161416297	161425870	9574	1	10716	ENST00000389554.8	9398	T-box brain transcription factor 1	TRUE	FALSE
cg00045149	cg00045149_T_C_II_50_Y	97632582	ATACCCTTCTTAAAACTATCRAACACRCACACRAACTTAAATTACAAAAC	50	NA			chr20	8113325	F	37	F	T	C	TCGCCCGGGCCGCCCGGAGCCCAGATGAGCCCAGATGGCCGGGGCTCAACCCGGAGTGCA[CG]CCTTGCAACTCAAGCCCGTGTGCGTGTCCGACAGCCTCAAGAAGGGCACCAAATTCGTCA	TCGCCCGGGCCGCCCGGAGCCCAGATGAGCCCAGATGGCCGGGGCTCAACCCGGAGTGCA[CG]CCTTGCAACTCAAGCCCGTGTGCGTGTCCGACAGCCTCAAGAAGGGCACCAAATTCGTCA	TCGCCCGGGCCGCCCGGAGCCCAGATGAGCCCAGATGGCCGGGGCTCAACCCGGAGTGCA[CG]CCTTGCAACTCAAGCCCGTGTGCGTGTCCGACAGCCTCAAGAAGGGCACCAAATTCGTCA	CGCCTTGCAACTCAAGCCCGTGTGCGTGTCCGACAGCCTCAAGAAGGGCA	II			Nan	Nan	cg00045149	0	3	1	1	cg00045149_II_F_C_18841	ENSG00000182621	PLCB1	PLCB1_Exon	chr20	8132678	8132679	2	+	Exon (ENST00000378641.7/23236, exon 1 of 33)	20	8077251	8883199	805949	1	23236	ENST00000637919.1	55427	phospholipase C beta 1	TRUE	FALSE
cg00046033	cg00046033_B_C_II_11R32R5_Y	90714599	TTTATCATTCRRAAACTTTAATTCTATTAAAATAACAACTACTCRACTCC	11R32R5	NA			chr17	38507283	F	37	F	B	C	CCGCCAACTCCCCTTCTCCCTCCCACCGCCAACTCCCCCTCTCCCGGCTGCTCTGTGCCC[CG]GAGCTGAGCAGCTGCCATTTCAATAGAATTAAAGCTTCCGAATGATAAACGTCTTGTCAC	CCGCCAACTCCCCTTCTCCCTCCCACCGCCAACTCCCCCTCTCCCGGCTGCTCTGTGCCC[CG]GAGCTGAGCAGCTGCCATTTCAATAGAATTAAAGCTTCCGAATGATAAACGTCTTGTCAC	GTGACAAGACGTTTATCATTCGGAAGCTTTAATTCTATTGAAATGGCAGCTGCTCAGCTC[CG]GGGCACAGAGCAGCCGGGAGAGGGGGAGTTGGCGGTGGGAGGGAGAAGGGGAGTTGGCGG	TTATCATTCGGAAGCTTTAATTCTATTGAAATGGCAGCTGCTCAGCTCCG	II			Nan	Nan	cg00046033	2	3	1	1	cg00046033_II_F_C_11247	ENSG00000131759	RARA	RARA_Intron	chr17	40351031	40351032	2	+	Intron (ENST00000254066.10/5914, intron 4 of 8)	17	40309180	40357643	48464	1	5914	ENST00000254066.10	41851	retinoic acid receptor alpha	TRUE	FALSE
cg00046073	cg00046073_B_C_II_38R11_Y	70704226	TATCAACAATCCTCCCCTATACRTAATAAACAAACRACRATACAAATTCC	38R11	NA			chr6	15401039	F	37	F	B	C	CTCCTGGCTGCCTCCCCTCCCCCTCGGCCCCATTGCTGTTCTGGCCGTCCTATTGCCGCG[CG]GAATCTGCACTGCCGCTTGCTTATTACGTACAGGGGAGGATTGTTGACAAGTGCTCCGGA	CTCCTGGCTGCCTCCCCTCCCCCTCGGCCCCATTGCTGTTCTGGCCGTCCTATTGCCGCG[CG]GAATCTGCACTGCCGCTTGCTTATTACGTACAGGGGAGGATTGTTGACAAGTGCTCCGGA	TCCGGAGCACTTGTCAACAATCCTCCCCTGTACGTAATAAGCAAGCGGCAGTGCAGATTC[CG]CGCGGCAATAGGACGGCCAGAACAGCAATGGGGCCGAGGGGGAGGGGAGGCAGCCAGGAG	GTCAACAATCCTCCCCTGTACGTAATAAGCAAGCGGCAGTGCAGATTCCG	II			Nan	Nan	cg00046073	1	3	1	1	cg00046073_II_F_C_29735	ENSG00000008083	JARID2	JARID2_Intron	chr6	15400808	15400809	2	+	Intron (ENST00000341776.7/3720, intron 2 of 17)	6	15246069	15522042	275974	1	3720	ENST00000341776.7	154739	jumonji and AT-rich interaction domain containing 2	TRUE	FALSE
cg00046146	cg00046146_B_C_II_1K4M43_Y	26746894	AKCCCTMAAAAATCTACTAATATAAATCRATATAAAAAATACTACCAAAC	1K4M43	NA			chr2	156803872	R	37	R	B	C	CTTTTCTTGGAAGAGAAAAAAATAAAAGCTTTATCTTAATTAAAGTTTAATTAAGGATCA[CG]TTTGGCAGTACTTTTCACACCGATCTACACCAGCAGATTTTCTAGGGCTTAACTTTATCG	CGATAAAGTTAAGCCCTAGAAAATCTGCTGGTGTAGATCGGTGTGAAAAGTACTGCCAAA[CG]TGATCCTTAATTAAACTTTAATTAAGATAAAGCTTTTATTTTTTTCTCTTCCAAGAAAAG	CGATAAAGTTAAGCCCTAGAAAATCTGCTGGTGTAGATCGGTGTGAAAAGTACTGCCAAA[CG]TGATCCTTAATTAAACTTTAATTAAGATAAAGCTTTTATTTTTTTCTCTTCCAAGAAAAG	GCCCTAGAAAATCTGCTGGTGTAGATCGGTGTGAAAAGTACTGCCAAACG	II			Nan	Nan	cg00046146	2	1	1	1	cg00046146_II_R_C_20343	ENSG00000226383	LINC01876	LINC01876_Intergenic_downstream	chr2	155947360	155947361	2	-	Distal Intergenic	2	156011617	156024613	12997	2	101929378	ENST00000448255.5	77253	long intergenic non-protein coding RNA 1876	FALSE	TRUE
cg00046614	cg00046614_T_C_II_36Y9YA2_Y	97762582	AAAAATTAAATTTAAACAACATCAAATAAAATATCTYCCCATCTCAYACC	36Y9YA2	NA			chr10	131428641	R	37	R	T	C	AAAGGAAGGGTTAATATCTTTCCTCACATCCAGCCATGAGCCACACCAAAGAGCTCCTCA[CG]GCGTGAGATGGGAAGACATTTCACTTGATGTTGCTCAAATCCAACTTTTAAATTGCCCTT	AAGGGCAATTTAAAAGTTGGATTTGAGCAACATCAAGTGAAATGTCTTCCCATCTCACGC[CG]TGAGGAGCTCTTTGGTGTGGCTCATGGCTGGATGTGAGGAAAGATATTAACCCTTCCTTT	AAAGGAAGGGTTAATATCTTTCCTCACATCCAGCCATGAGCCACACCAAAGAGCTCCTCA[CG]GCGTGAGATGGGAAGACATTTCACTTGATGTTGCTCAAATCCAACTTTTAAATTGCCCTT	CGGCGTGAGATGGGAAGACATTTCACTTGATGTTGCTCAAATCCAACTTT	II			Nan	Nan	cg00046614	3	0	1	1	cg00046614_II_R_C_8	ENSG00000170430	MGMT	MGMT_Intron	chr10	129630377	129630378	2	+	Intron (ENST00000306010.8/4255, intron 2 of 4)	10	129467190	129767519	300330	1	4255	ENST00000306010.8	163187	O-6-methylguanine-DNA methyltransferase	TRUE	FALSE
cg00046850	cg00046850_T_C_I_47S2|47S2_C	51758894	TAAAAAACATCATATTACAACTACAACATAAACCAACTCACCTACTASCA	47S2	27675150	TAAAAAACGTCGTATTACAACTACAACATAAACCGACTCGCCTACTASCG	47S2	chr5	170738424	F	37	F	T	C	GTACTGTCCCTCTCCCTCCCCCGGTGCAGGCGGCAGACGGCGGAGGAGCGGGAGGCGGAG[CG]GCAGCAGGCGAGCCGGCTCATGCTGCAGCTGCAACACGACGCCTTCCAAAAGAGCCTCAA	GTACTGTCCCTCTCCCTCCCCCGGTGCAGGCGGCAGACGGCGGAGGAGCGGGAGGCGGAG[CG]GCAGCAGGCGAGCCGGCTCATGCTGCAGCTGCAACACGACGCCTTCCAAAAGAGCCTCAA	GTACTGTCCCTCTCCCTCCCCCGGTGCAGGCGGCAGACGGCGGAGGAGCGGGAGGCGGAG[CG]GCAGCAGGCGAGCCGGCTCATGCTGCAGCTGCAACACGACGCCTTCCAAAAGAGCCTCAA	CGGCAGCAGGCGAGCCGGCTCATGCTGCAGCTGCAACACGACGCCTTCCA	I	C	Grn	TA	Red	cg00046850	1	0	1	1	cg00046850_I_F_C_27497	ENSG00000164438	TLX3	TLX3_Exon	chr5	171311420	171311421	2	+	Exon (ENST00000296921.6/30012, exon 3 of 3)	5	171309248	171312139	2892	1	30012	ENST00000296921.6	2172	T cell leukemia homeobox 3	TRUE	FALSE
cg00049527	cg00049527_T_C_II_50_Y	58661594	TCTCTTCAACTTAATAACTAATTTATATTTTATTTTAATTTTTCAATCCC	50	NA			chr3	78696801	F	37	F	T	C	TAACAATGGAAAGGAGGAGGGTAAGTGCAAATATATACCTGTTGGTGTGAAGGTAAAAGA[CG]GGACTGAAAAATCAAAACAAAATATAAACCAGTTATTAAGCTGAAGAGAGAAAGGGAACA	TAACAATGGAAAGGAGGAGGGTAAGTGCAAATATATACCTGTTGGTGTGAAGGTAAAAGA[CG]GGACTGAAAAATCAAAACAAAATATAAACCAGTTATTAAGCTGAAGAGAGAAAGGGAACA	TAACAATGGAAAGGAGGAGGGTAAGTGCAAATATATACCTGTTGGTGTGAAGGTAAAAGA[CG]GGACTGAAAAATCAAAACAAAATATAAACCAGTTATTAAGCTGAAGAGAGAAAGGGAACA	CGGGACTGAAAAATCAAAACAAAATATAAACCAGTTATTAAGCTGAAGAG	II			Nan	Nan	cg00049527	0	0	1	1	cg00049527_II_F_C_24008	ENSG00000169855	ROBO1	ROBO1_Exon	chr3	78647651	78647652	2	-	Exon (ENST00000464233.6/6091, exon 20 of 31)	3	78597239	79767998	1170760	2	6091	ENST00000464233.6	1120346	roundabout guidance receptor 1	TRUE	FALSE
cg00049667	cg00049667_T_C_II_15Y34_Y	08804286	CATCRTATTTAACAAYATACTAATCATCACAACCATTACCAAATTCRAAC	15Y34	NA			chr5	148206581	R	37	R	T	C	CCCATGACCAGATCAGCACAGGCCAGTGAAGTGATGAAGTAGTTGGTGACCGTCTGCAGA[CG]CTCGAACTTGGCAATGGCTGTGATGACCAGCACATTGCCAAACACGATGGCCAGGACGAT	ATCGTCCTGGCCATCGTGTTTGGCAATGTGCTGGTCATCACAGCCATTGCCAAGTTCGAG[CG]TCTGCAGACGGTCACCAACTACTTCATCACTTCACTGGCCTGTGCTGATCTGGTCATGGG	CCCATGACCAGATCAGCACAGGCCAGTGAAGTGATGAAGTAGTTGGTGACCGTCTGCAGA[CG]CTCGAACTTGGCAATGGCTGTGATGACCAGCACATTGCCAAACACGATGGCCAGGACGAT	CGCTCGAACTTGGCAATGGCTGTGATGACCAGCACATTGCCAAACACGAT	II			Nan	Nan	cg00049667	1	2	1	1	cg00049667_II_R_C_27498	ENSG00000169252	ADRB2	ADRB2_Exon	chr5	148827018	148827019	2	+	Exon (ENST00000305988.5/154, exon 1 of 1)	5	148825245	148828687	3443	1	154	ENST00000305988.5	1773	adrenoceptor beta 2	TRUE	FALSE
cg00049718	cg00049718_T_C_I_50|50_C	96769355	ATTCCTACATACCAAACCATACTACTTATAACAACACTAAAAAAAAAACA	50	30642842	ATTCCTACGTACCGAACCGTACTACTTATAACGACGCTAAAAAAAAAACG	50	chr1	115300559	F	37	F	T	C	CCCCTGGGTTTCTGCTACCCCCAGTTGGACCCTGAGGTCGTACTCACCCCAACAGCTCAG[CG]CCCCCTCTCCAGCGCCGCCATAAGCAGCACGGCCCGGTACGTAGGAATAAATCTCGCTTC	CCCCTGGGTTTCTGCTACCCCCAGTTGGACCCTGAGGTCGTACTCACCCCAACAGCTCAG[CG]CCCCCTCTCCAGCGCCGCCATAAGCAGCACGGCCCGGTACGTAGGAATAAATCTCGCTTC	CCCCTGGGTTTCTGCTACCCCCAGTTGGACCCTGAGGTCGTACTCACCCCAACAGCTCAG[CG]CCCCCTCTCCAGCGCCGCCATAAGCAGCACGGCCCGGTACGTAGGAATAAATCTCGCTTC	CGCCCCCTCTCCAGCGCCGCCATAAGCAGCACGGCCCGGTACGTAGGAAT	I	C	Grn	TA	Red	cg00049718	0	0	1	1	cg00049718_I_F_C_14909	ENSG00000009307	CSDE1	CSDE1_fiveUTR	chr1	114757938	114757939	2	-	Promoter (<=1kb)	1	114716913	114757983	41071	2	7812	ENST00000339438.10	44	cold shock domain containing E1	TRUE	FALSE
cg00050268	cg00050268_B_C_II_41Y8_Y	64632180	TCTATCTATACAACTTAACAAAAAATTAAATCRACRTTAAAYAAACCTTC	41Y8	NA			chr9	8525134	F	37	F	B	C	GAGAAGGCTTTCTCAGTTCAGAAAGCTAAACCTCTTAACAATATGAAAAGCCCTGCAAAG[CG]AAGGTCCACTCAACGTCGATTCAATCTCTTGCTAAGTTGCACAGACAGAAAATGATGCGA	GAGAAGGCTTTCTCAGTTCAGAAAGCTAAACCTCTTAACAATATGAAAAGCCCTGCAAAG[CG]AAGGTCCACTCAACGTCGATTCAATCTCTTGCTAAGTTGCACAGACAGAAAATGATGCGA	TCGCATCATTTTCTGTCTGTGCAACTTAGCAAGAGATTGAATCGACGTTGAGTGGACCTT[CG]CTTTGCAGGGCTTTTCATATTGTTAAGAGGTTTAGCTTTCTGAACTGAGAAAGCCTTCTC	CTGTCTGTGCAACTTAGCAAGAGATTGAATCGACGTTGAGTGGACCTTCG	II			Nan	Nan	cg00050268	1	2	1	1	cg00050268_II_F_C_34389	ENSG00000153707	PTPRD	PTPRD_Intron	chr9	8525134	8525135	2	-	Intron (ENST00000381196.8/5789, intron 14 of 42)	9	8314246	10033790	1719545	2	5789	ENST00000381196.8	1508655	protein tyrosine phosphatase receptor type D	TRUE	FALSE
cg00051709	cg00051709_T_C_II_50_Y	71611267	ATAAAATCCATCTATAAAATCCAAAAACTTTTTATTTATATATATCRAAC	50	NA			chr2	60760848	F	37	F	T	C	AATCAATTATGCATGCAGTTGGCCGGAGACCAAAGGCTGTGAAGTCGGAGAGGGCAGAAT[CG]CTCGACACACACAAATAAAAAGCCCCTGGATCTCACAGATGGACCCCATCAGTTCATCTT	AATCAATTATGCATGCAGTTGGCCGGAGACCAAAGGCTGTGAAGTCGGAGAGGGCAGAAT[CG]CTCGACACACACAAATAAAAAGCCCCTGGATCTCACAGATGGACCCCATCAGTTCATCTT	AATCAATTATGCATGCAGTTGGCCGGAGACCAAAGGCTGTGAAGTCGGAGAGGGCAGAAT[CG]CTCGACACACACAAATAAAAAGCCCCTGGATCTCACAGATGGACCCCATCAGTTCATCTT	CGCTCGACACACACAAATAAAAAGCCCCTGGATCTCACAGATGGACCCCA	II			Nan	Nan	cg00051709	0	1	1	1	cg00051709_II_F_C_20344	ENSG00000119866	BCL11A	BCL11A_threeUTR	chr2	60533713	60533714	2	-	3' UTR	2	60450520	60554467	103948	2	53335	ENST00000646249.1	20753	BAF chromatin remodeling complex subunit BCL11A	TRUE	FALSE
cg00051782	cg00051782_B_C_II_6Y4Y11Y26_Y	41630880	AATTACYTAAAYTCATCTAAAAAYTATTCATTTCCTACCAAAAAACAACC	6Y4Y11Y26	NA			chr3	193859210	F	37	F	B	C	GGCGGCCACGCCGGGCCAGCCCTGGCGGCCCTGCGGCCAAGGTGGTTCGCTTAGCAGGCC[CG]GCTGCTTTCTGGCAGGAAATGAATAGCTCCCAGATGAGCTCAGGCAACCTGAGAGGTCGT	GGCGGCCACGCCGGGCCAGCCCTGGCGGCCCTGCGGCCAAGGTGGTTCGCTTAGCAGGCC[CG]GCTGCTTTCTGGCAGGAAATGAATAGCTCCCAGATGAGCTCAGGCAACCTGAGAGGTCGT	ACGACCTCTCAGGTTGCCTGAGCTCATCTGGGAGCTATTCATTTCCTGCCAGAAAGCAGC[CG]GGCCTGCTAAGCGAACCACCTTGGCCGCAGGGCCGCCAGGGCTGGCCCGGCGTGGCCGCC	GTTGCCTGAGCTCATCTGGGAGCTATTCATTTCCTGCCAGAAAGCAGCCG	II			Nan	Nan	cg00051782	3	0	1	1	cg00051782_II_F_C_24009	ENSG00000114315	HES1	HES1_Intergenic_downstream	chr3	194141421	194141422	2	+	Distal Intergenic	3	194136148	194138732	2585	1	3280	ENST00000232424.4	5273	hes family bHLH transcription factor 1	FALSE	TRUE
cg00054169	cg00054169_T_C_II_50_Y	10765913	ATAATTCATCATAAATTATACAAAAATACTATAAACRCACAAACRACCRC	50	NA			chr7	27183260	F	37	F	T	C	AAATGAGTTTACAAAATAAGAGCTCATTTGTTTTTTGATATGTGTGCTTGATTTGTGGCT[CG]CGGTCGTTTGTGCGTCTATAGCACCCTTGCACAATTTATGATGAATTATGGAAATGACTG	AAATGAGTTTACAAAATAAGAGCTCATTTGTTTTTTGATATGTGTGCTTGATTTGTGGCT[CG]CGGTCGTTTGTGCGTCTATAGCACCCTTGCACAATTTATGATGAATTATGGAAATGACTG	AAATGAGTTTACAAAATAAGAGCTCATTTGTTTTTTGATATGTGTGCTTGATTTGTGGCT[CG]CGGTCGTTTGTGCGTCTATAGCACCCTTGCACAATTTATGATGAATTATGGAAATGACTG	CGCGGTCGTTTGTGCGTCTATAGCACCCTTGCACAATTTATGATGAATTA	II			Nan	Nan	cg00054169	0	3	1	1	cg00054169_II_F_C_31386	ENSG00000254369	HOXA-AS3	HOXA-AS3_fiveUTR	chr7	27143641	27143642	2	-	5' UTR	7	27129977	27152576	22600	1	100133311	ENST00000518848.5	13664	HOXA cluster antisense RNA 3	TRUE	FALSE
cg00054831	cg00054831_T_C_II_10Y10R28_Y	13740253	CCAACTTCATYCRACACCACARAAACCAATAATTCAAATATAATAATACC	10Y10R28	NA			chrX	49646104	R	37	R	T	C	GATAGAACAGTAAATACCCTTCACTGTCCAGTACGTCCTTAATACTGGCCTTAGTGATGA[CG]GCATCATCACACTTGAACCACTGGTCCTTGTGGTGCCGGATGAAGCTGGTATAGTGGCCA	TGGCCACTATACCAGCTTCATCCGGCACCACAAGGACCAGTGGTTCAAGTGTGATGATGC[CG]TCATCACTAAGGCCAGTATTAAGGACGTACTGGACAGTGAAGGGTATTTACTGTTCTATC	GATAGAACAGTAAATACCCTTCACTGTCCAGTACGTCCTTAATACTGGCCTTAGTGATGA[CG]GCATCATCACACTTGAACCACTGGTCCTTGTGGTGCCGGATGAAGCTGGTATAGTGGCCA	CGGCATCATCACACTTGAACCACTGGTCCTTGTGGTGCCGGATGAAGCTG	II			Nan	Nan	cg00054831	2	2	1	1	cg00054831_II_R_C_36200	ENSG00000273820	USP27X	USP27X_Exon	chrX	49881501	49881502	2	+	Exon (ENST00000621775.2/389856, exon 1 of 1)	23	49879484	49882558	3075	1	389856	ENST00000621775.2	2017	ubiquitin specific peptidase 27 X-linked	TRUE	FALSE
cg00055211	cg00055211_B_C_II_50_Y	10717241	CTATTTCTCTTAACTTCTAAACAAAATTACRAAATACAAATAAAAAATAC	50	NA			chr3	48687696	F	37	F	B	C	CAGCAGGAGGGGTCTGCAAAAGCTCTGGTAGTGGGAGGGGGCAGTGCACCTGAGCAAACA[CG]TACCCCTTACCTGCACCCCGCAATCCTGCCCAGAAGCCAAGAGAAACAGATGGAGGCTCA	CAGCAGGAGGGGTCTGCAAAAGCTCTGGTAGTGGGAGGGGGCAGTGCACCTGAGCAAACA[CG]TACCCCTTACCTGCACCCCGCAATCCTGCCCAGAAGCCAAGAGAAACAGATGGAGGCTCA	TGAGCCTCCATCTGTTTCTCTTGGCTTCTGGGCAGGATTGCGGGGTGCAGGTAAGGGGTA[CG]TGTTTGCTCAGGTGCACTGCCCCCTCCCACTACCAGAGCTTTTGCAGACCCCTCCTGCTG	TGTTTCTCTTGGCTTCTGGGCAGGATTGCGGGGTGCAGGTAAGGGGTACG	II			Nan	Nan	cg00055211	0	1	1	1	cg00055211_II_F_C_24010	ENSG00000008300	CELSR3	CELSR3_Intron	chr3	48650263	48650264	2	-	Intron (ENST00000164024.5/1951, intron 16 of 34)	3	48636463	48662886	26424	2	1951	ENST00000164024.5	12622	cadherin EGF LAG seven-pass G-type receptor 3	TRUE	FALSE
cg00055619	cg00055619_T_C_I_5R5R14R23|5R5R14R23_T	62764176	AAAATRTACACRTACATATACTTCTTRCAATCACTACTATTAACAAAACA	5R5R14R23	21808875	GAAATRTACACRTACATATACTTCTTRCGATCGCTACTATTAACAAAACG	5R5R14R23	chrX	136651102	F	37	F	T	C	GGGTTTTTGCCTTTTGCAGGTGAGAAACCTTTCAAATGTGAATTTGAAGGCTGTGACAGA[CG]CTTTGCCAACAGCAGCGACCGTAAGAAGCACATGCATGTGCATACCTCGGACAAGCCCTA	GGGTTTTTGCCTTTTGCAGGTGAGAAACCTTTCAAATGTGAATTTGAAGGCTGTGACAGA[CG]CTTTGCCAACAGCAGCGACCGTAAGAAGCACATGCATGTGCATACCTCGGACAAGCCCTA	GGGTTTTTGCCTTTTGCAGGTGAGAAACCTTTCAAATGTGAATTTGAAGGCTGTGACAGA[CG]CTTTGCCAACAGCAGCGACCGTAAGAAGCACATGCATGTGCATACCTCGGACAAGCCCTA	CGCTTTGCCAACAGCAGCGACCGTAAGAAGCACATGCATGTGCATACCTC	I	T	Red	CG	Grn	cg00055619	3	3	1	1	cg00055619_I_F_C_36201	ENSG00000156925	ZIC3	ZIC3_Exon	chrX	137568943	137568944	2	+	Exon (ENST00000287538.10/7547, exon 2 of 3)	23	137566127	137572102	5976	1	7547	ENST00000287538.10	2816	Zic family member 3	TRUE	FALSE
cg00056413	cg00056413_B_C_II_5Y44_Y	79723326	CTTAAYTTTTTATCATTTTAAACTTTATAAAATACATCRACAACCAAAAC	5Y44	NA			chr6	127440406	R	37	R	B	C	AGGGAGCAAACGCGTAAAAAACCCTGCACTTACTTCTTCGCTGGCGCCTTCCCCGGGAGG[CG]TTTTGGCTGCCGATGTATTCCATAAAGTTCAAAATGATAAAAAGCCAAGAAATCAGTCGC	GCGACTGATTTCTTGGCTTTTTATCATTTTGAACTTTATGGAATACATCGGCAGCCAAAA[CG]CCTCCCGGGGAAGGCGCCAGCGAAGAAGTAAGTGCAGGGTTTTTTACGCGTTTGCTCCCT	GCGACTGATTTCTTGGCTTTTTATCATTTTGAACTTTATGGAATACATCGGCAGCCAAAA[CG]CCTCCCGGGGAAGGCGCCAGCGAAGAAGTAAGTGCAGGGTTTTTTACGCGTTTGCTCCCT	TTGGCTTTTTATCATTTTGAACTTTATGGAATACATCGGCAGCCAAAACG	II			Nan	Nan	cg00056413	1	1	1	1	cg00056413_II_R_C_29736	ENSG00000146374	RSPO3	RSPO3_Exon	chr6	127119261	127119262	2	+	Promoter (<=1kb)	6	127118671	127199481	80811	1	84870	ENST00000356698.9	590	R-spondin 3	TRUE	FALSE
cg00056578	cg00056578_B_C_II_1RY47_Y	84787302	ARYTCRCACTACTATAAAACTTTTTACAAACTCAAAAACTACTACTCCTC	1RY47	NA			chr12	118406033	R	37	R	B	C	GGAGGAGGAGGGGAAGGGGGTTGCAGAGCAAGCGATGGATGAGGAAAACATGACGAAAAG[CG]AGGAGCAGCAGCCTCTGAGTTTGCAAAAAGCCTTACAGCAGTGCGAACTGGTCCAAAACA	TGTTTTGGACCAGTTCGCACTGCTGTAAGGCTTTTTGCAAACTCAGAGGCTGCTGCTCCT[CG]CTTTTCGTCATGTTTTCCTCATCCATCGCTTGCTCTGCAACCCCCTTCCCCTCCTCCTCC	TGTTTTGGACCAGTTCGCACTGCTGTAAGGCTTTTTGCAAACTCAGAGGCTGCTGCTCCT[CG]CTTTTCGTCATGTTTTCCTCATCCATCGCTTGCTCTGCAACCCCCTTCCCCTCCTCCTCC	GTTCGCACTGCTGTAAGGCTTTTTGCAAACTCAGAGGCTGCTGCTCCTCG	II			Nan	Nan	cg00056578	2	2	1	1	cg00056578_II_R_C_4417	ENSG00000171435	KSR2	KSR2_Exon	chr12	117968228	117968229	2	-	Promoter (<=1kb)	12	117453012	117968990	515979	2	283455	ENST00000339824.7	761	kinase suppressor of ras 2	TRUE	FALSE
cg00056596	cg00056596_B_C_II_25Y4Y19_Y	56773581	TTACCTTAATAAAATAACACCTTTCYTTCCYTCAACCTACTCATTATCAC	25Y4Y19	NA			chr1	91167589	F	37	F	B	C	ACATTTCAGACTTTTTTTTTTACAAGTAGAGTTCTTTGTAGTTGAAATTTGAACAAGAGG[CG]TGATAATGAGTAGGTTGAGGGAAGGAAAGGTGTTATCTCATTAAGGTAATTACTAAGACA	ACATTTCAGACTTTTTTTTTTACAAGTAGAGTTCTTTGTAGTTGAAATTTGAACAAGAGG[CG]TGATAATGAGTAGGTTGAGGGAAGGAAAGGTGTTATCTCATTAAGGTAATTACTAAGACA	TGTCTTAGTAATTACCTTAATGAGATAACACCTTTCCTTCCCTCAACCTACTCATTATCA[CG]CCTCTTGTTCAAATTTCAACTACAAAGAACTCTACTTGTAAAAAAAAAAGTCTGAAATGT	TACCTTAATGAGATAACACCTTTCCTTCCCTCAACCTACTCATTATCACG	II			Nan	Nan	cg00056596	2	0	1	1	cg00056596_II_F_C_14910	ENSG00000143032	BARHL2	BARHL2_Intergenic_downstream	chr1	90702032	90702033	2	-	Distal Intergenic	1	90711539	90717302	5764	2	343472	ENST00000370445.5	15270	BarH like homeobox 2	FALSE	TRUE
cg00057767	cg00057767_B_C_II_24Y1Y11K11_Y	86725412	ACTTTTCACCCTACTCTTTTAACAYAYCATATATACACKAAACAATCTTC	24Y1Y11K11	NA			chr18	22756379	R	37	R	B	C	GGAGGATAAAAGATTTCACAGAGTTTTTGCATATCACAGTTTTCTCATTATGAGACCCGA[CG]AAGATTGCTCAGTGCATACATGATGTGTTAAAAGAGTAGGGTGAAAAGCAGACACTTGTT	AACAAGTGTCTGCTTTTCACCCTACTCTTTTAACACATCATGTATGCACTGAGCAATCTT[CG]TCGGGTCTCATAATGAGAAAACTGTGATATGCAAAAACTCTGTGAAATCTTTTATCCTCC	AACAAGTGTCTGCTTTTCACCCTACTCTTTTAACACATCATGTATGCACTGAGCAATCTT[CG]TCGGGTCTCATAATGAGAAAACTGTGATATGCAAAAACTCTGTGAAATCTTTTATCCTCC	CTTTTCACCCTACTCTTTTAACACATCATGTATGCACTGAGCAATCTTCG	II			Nan	Nan	cg00057767	3	0	1	1	cg00057767_II_R_C_13050	ENSG00000198795	ZNF521	ZNF521_Intron	chr18	25176415	25176416	2	-	Intron (ENST00000361524.8/25925, intron 5 of 7)	18	25061924	25352166	290243	2	25925	ENST00000361524.8	175750	zinc finger protein 521	TRUE	FALSE
cg00058449	cg00058449_T_C_I_50|50_A	90653880	CAAATACCACACAAATATAACTTAACACCACAATACACATTCATATAACA	50	69631244	CAAATACCGCACGAATATAACTTAACACCACGATACACGTTCATATAACG	50	chr6	31867956	R	37	R	T	C	CACTTCATCTTCATGTGCCCTCGCTGTGGCAAGCAGTTCAACCACAGCAGCAACCTCAAC[CG]CCACATGAACGTGCATCGTGGTGTCAAGTCACACTCGTGCGGCATCTGCGGCAAGTGCTT	AAGCACTTGCCGCAGATGCCGCACGAGTGTGACTTGACACCACGATGCACGTTCATGTGG[CG]GTTGAGGTTGCTGCTGTGGTTGAACTGCTTGCCACAGCGAGGGCACATGAAGATGAAGTG	CACTTCATCTTCATGTGCCCTCGCTGTGGCAAGCAGTTCAACCACAGCAGCAACCTCAAC[CG]CCACATGAACGTGCATCGTGGTGTCAAGTCACACTCGTGCGGCATCTGCGGCAAGTGCTT	CGCCACATGAACGTGCATCGTGGTGTCAAGTCACACTCGTGCGGCATCTG	I	A	Red	CG	Grn	cg00058449	0	0	1	1	cg00058449_I_R_C_29737	ENSG00000204366	ZBTB12	ZBTB12_Exon	chr6	31900131	31900180	50	-	Exon (ENST00000375527.3/221527, exon 2 of 2)	6	31899613	31902086	2474	2	221527	ENST00000375527.3	1906	zinc finger and BTB domain containing 12	TRUE	FALSE
cg00059117	cg00059117_T_C_II_18Y31_Y	68637282	CTCCCCATAAACATTACAYACATCCCAAAAACTTAAACAAAATAACACCC	18Y31	NA			chr17	38191186	F	37	F	T	C	CACCTAGCACAGTGCTGGGTATACAACAATGCTCAGTAAATACCTGTTGGTTGATTGGCT[CG]GGTGCCACCCTGCCCAAGTCCCTGGGATGTGTGCAATGCTTATGGGGAGAAAAAAAAGGA	CACCTAGCACAGTGCTGGGTATACAACAATGCTCAGTAAATACCTGTTGGTTGATTGGCT[CG]GGTGCCACCCTGCCCAAGTCCCTGGGATGTGTGCAATGCTTATGGGGAGAAAAAAAAGGA	CACCTAGCACAGTGCTGGGTATACAACAATGCTCAGTAAATACCTGTTGGTTGATTGGCT[CG]GGTGCCACCCTGCCCAAGTCCCTGGGATGTGTGCAATGCTTATGGGGAGAAAAAAAAGGA	CGGGTGCCACCCTGCCCAAGTCCCTGGGATGTGTGCAATGCTTATGGGGA	II			Nan	Nan	cg00059117	1	0	1	1	cg00059117_II_F_C_11248	ENSG00000008838	MED24	MED24_Exon	chr17	40034933	40034934	2	-	Exon (ENST00000501516.7/9862, exon 6 of 26)	17	40019097	40054092	34996	2	9862	ENST00000394126.5	19158	mediator complex subunit 24	TRUE	FALSE
cg00059486	cg00059486_B_C_I_3R13Y32|3R13Y32_C	97603952	ATCRACCTTTACATAATYCTATTAATAAAATTATTCACATATCATTCACA	3R13Y32	51715830	ATCRACCTTTACATAATYCTATTAATAAAATTATTCGCGTATCGTTCACG	3R13Y32	chr6	100052465	R	37	R	B	C	GGGCGAGCGCTGGGCCTGGGTTCGGGGCGCCTCCCTGGCCCTCCTTAATGAGTGAAAAAG[CG]TGAACGACACGCGAACAATTTTATCAATAGGACCATGTAAAGGCCGACTGTGAGGAAAGT	ACTTTCCTCACAGTCGGCCTTTACATGGTCCTATTGATAAAATTGTTCGCGTGTCGTTCA[CG]CTTTTTCACTCATTAAGGAGGGCCAGGGAGGCGCCCCGAACCCAGGCCCAGCGCTCGCCC	ACTTTCCTCACAGTCGGCCTTTACATGGTCCTATTGATAAAATTGTTCGCGTGTCGTTCA[CG]CTTTTTCACTCATTAAGGAGGGCCAGGGAGGCGCCCCGAACCCAGGCCCAGCGCTCGCCC	GTCGGCCTTTACATGGTCCTATTGATAAAATTGTTCGCGTGTCGTTCACG	I	C	Grn	TA	Red	cg00059486	2	1	1	1	cg00059486_I_R_C_29738	ENSG00000112238	PRDM13	PRDM13_Promoter	chr6	99604589	99604590	2	+	Promoter (2-3kb)	6	99606730	99614759	8030	1	59336	ENST00000369215.4	-2140	PR/SET domain 13	FALSE	TRUE
cg00059897	cg00059897_T_C_II_31YA17_Y	97704392	ACTTTAAATAACAATTACATATCAAACCTCAYAAAAATTTAACAAACAAC	31YA17	NA			chr1	51099462	F	37	F	T	C	ATACTGTGAAACACTGGATAAATGTCAGCAATTATGGAAAAAGCGTCTAATAACGATATT[CG]TTGCCTGTCAAACCCCCGTGAGGTTTGATATGTAACTGCCACTCAAAGCTGTCTGTAATT	ATACTGTGAAACACTGGATAAATGTCAGCAATTATGGAAAAAGCGTCTAATAACGATATT[CG]TTGCCTGTCAAACCCCCGTGAGGTTTGATATGTAACTGCCACTCAAAGCTGTCTGTAATT	ATACTGTGAAACACTGGATAAATGTCAGCAATTATGGAAAAAGCGTCTAATAACGATATT[CG]TTGCCTGTCAAACCCCCGTGAGGTTTGATATGTAACTGCCACTCAAAGCTGTCTGTAATT	CGTTGCCTGTCAAACCCCCGTGAGGTTTGATATGTAACTGCCACTCAAAG	II			Nan	Nan	cg00059897	2	0	1	1	cg00059897_II_F_C_14911	ENSG00000185104	FAF1	FAF1_Intron	chr1	50633790	50633791	2	-	Intron (ENST00000396153.7/11124, intron 8 of 18)	1	50437028	50960267	523240	2	11124	ENST00000396153.7	326476	Fas associated factor 1	TRUE	FALSE
cg00060304	cg00060304_T_C_II_1Y3W44_Y	87616388	CYAATWAAAATTAATCTACCTATTAATCAAAACACTAAAAAACTCAATAC	1Y3W44	NA			chr11	31837237	R	37	R	T	C	ATGGGATCCCGGCTTTTGATCCCTGGCTGCCGCCTCTGTTCTCCTGTCGCTAATAAAACT[CG]CATTGAGCCCCTTAGTGCCTTGATTAACAGGCAGATTAACTCTTACTGGGGTTGGGAACA	TGTTCCCAACCCCAGTAAGAGTTAATCTGCCTGTTAATCAAGGCACTAAGGGGCTCAATG[CG]AGTTTTATTAGCGACAGGAGAACAGAGGCGGCAGCCAGGGATCAAAAGCCGGGATCCCAT	ATGGGATCCCGGCTTTTGATCCCTGGCTGCCGCCTCTGTTCTCCTGTCGCTAATAAAACT[CG]CATTGAGCCCCTTAGTGCCTTGATTAACAGGCAGATTAACTCTTACTGGGGTTGGGAACA	CGCATTGAGCCCCTTAGTGCCTTGATTAACAGGCAGATTAACTCTTACTG	II			Nan	Nan	cg00060304	2	0	1	1	cg00060304_II_R_C_2301	ENSG00000281880	PAX6-AS1	PAX6-AS1_Intron	chr11	31815689	31815690	2	+	Intron (ENST00000643436.1/440034, intron 1 of 2)	11	31812307	31829264	16958	1	440034	ENST00000643436.1	3382	PAX6 antisense RNA 1	TRUE	FALSE
cg00060633	cg00060633_B_C_II_42Y7_Y	05780457	ACAAAAAATAAAACATCCCAACAATATAAAATACAAAAACTAYTATTTAC	42Y7	NA			chr17	27802772	R	37	R	B	C	CCAAAATCAGCTAAAACTGCAACAAGGGGAGAACAAATACCAACCCATGCTGTGTGTTCA[CG]TAAATAACAGCCTTTGTATTCTATACTGTTGGGATGTTTTATTCTTTGTAGAAACTTGAC	GTCAAGTTTCTACAAAGAATAAAACATCCCAACAGTATAGAATACAAAGGCTGTTATTTA[CG]TGAACACACAGCATGGGTTGGTATTTGTTCTCCCCTTGTTGCAGTTTTAGCTGATTTTGG	GTCAAGTTTCTACAAAGAATAAAACATCCCAACAGTATAGAATACAAAGGCTGTTATTTA[CG]TGAACACACAGCATGGGTTGGTATTTGTTCTCCCCTTGTTGCAGTTTTAGCTGATTTTGG	CAAAGAATAAAACATCCCAACAGTATAGAATACAAAGGCTGTTATTTACG	II			Nan	Nan	cg00060633	1	0	1	1	cg00060633_II_R_C_11249	ENSG00000160551	TAOK1	TAOK1_Exon	chr17	29475754	29475755	2	+	Exon (ENST00000261716.7/57551, exon 4 of 20)	17	29390600	29551904	161305	1	57551	ENST00000261716.7	85154	TAO kinase 1	TRUE	FALSE
cg00060978	cg00060978_B_C_II_32M14Y2_Y	97800111	TTTAAAAAAAACTAATACAACACCTATACCTCMACCTTATACAAACAYTC	32M14Y2	NA			chrX	76711853	R	37	R	B	C	GTATCCCTCCCGGGGTGAGCCATCTTTGTTCAGGGCCACGTAATACTGTCTCTCTGAGTC[CG]AATGTTTGTACAAGGTTGAGGCATAGGTGTTGTACCAGTTTTCTTCAAACTGTTCCCGGA	TCCGGGAACAGTTTGAAGAAAACTGGTACAACACCTATGCCTCAACCTTGTACAAACATT[CG]GACTCAGAGAGACAGTATTACGTGGCCCTGAACAAAGATGGCTCACCCCGGGAGGGATAC	TCCGGGAACAGTTTGAAGAAAACTGGTACAACACCTATGCCTCAACCTTGTACAAACATT[CG]GACTCAGAGAGACAGTATTACGTGGCCCTGAACAAAGATGGCTCACCCCGGGAGGGATAC	TTGAAGAAAACTGGTACAACACCTATGCCTCAACCTTGTACAAACATTCG	II			Nan	Nan	cg00060978	2	0	1	1	cg00060978_II_R_C_36202	ENSG00000196468	FGF16	FGF16_Exon	chrX	77456362	77456363	2	+	Exon (ENST00000439435.3/8823, exon 3 of 3)	23	77447389	77457278	9890	1	8823	ENST00000439435.3	8973	fibroblast growth factor 16	TRUE	FALSE
cg00061093	cg00061093_B_C_II_23S26_Y	37777863	AATATTTCCTTATTTTAAAATTTSAACRCRCCATATATCATAATCCACTC	23S26	NA			chr10	124904014	R	37	R	B	C	TTTGATCTTGGAATCAAGCTTCGATAAATATTAAACACAGTCTGCCCCCCCGCCCCCACG[CG]AGTGGATTATGATATATGGCGCGTCCAAACTTTAAAATAAGGAAATACCAGAGAAAATGA	TCATTTTCTCTGGTATTTCCTTATTTTAAAGTTTGGACGCGCCATATATCATAATCCACT[CG]CGTGGGGGCGGGGGGGCAGACTGTGTTTAATATTTATCGAAGCTTGATTCCAAGATCAAA	TCATTTTCTCTGGTATTTCCTTATTTTAAAGTTTGGACGCGCCATATATCATAATCCACT[CG]CGTGGGGGCGGGGGGGCAGACTGTGTTTAATATTTATCGAAGCTTGATTCCAAGATCAAA	GTATTTCCTTATTTTAAAGTTTGGACGCGCCATATATCATAATCCACTCG	II			Nan	Nan	cg00061093	1	2	1	1	cg00061093_II_R_C_9	ENSG00000188816	HMX2	HMX2_Promoter	chr10	123144498	123144499	2	+	Promoter (3-4kb)	10	123148122	123150672	2551	1	3167	ENST00000339992.3	-3623	H6 family homeobox 2	FALSE	TRUE
cg00061684	cg00061684_T_C_II_24K25_Y	93810894	CAATAAAATTATTCCATATAATCCKATTTACACAACCATTTAATCAAAAC	24K25	NA			chr12	88972342	R	37	R	T	C	ATTGATTATCCTTGCACCCTTGCTTTGCAAAACAAATGTGAGCTCTGTAATCTCCTTTCT[CG]CTTTGATTAAATGGCTGTGTAAATCGGATTACATGGAATAATTCCATTGAAAACTAGAAA	TTTCTAGTTTTCAATGGAATTATTCCATGTAATCCGATTTACACAGCCATTTAATCAAAG[CG]AGAAAGGAGATTACAGAGCTCACATTTGTTTTGCAAAGCAAGGGTGCAAGGATAATCAAT	ATTGATTATCCTTGCACCCTTGCTTTGCAAAACAAATGTGAGCTCTGTAATCTCCTTTCT[CG]CTTTGATTAAATGGCTGTGTAAATCGGATTACATGGAATAATTCCATTGAAAACTAGAAA	CGCTTTGATTAAATGGCTGTGTAAATCGGATTACATGGAATAATTCCATT	II			Nan	Nan	cg00061684	1	0	1	1	cg00061684_II_R_C_4418	ENSG00000049130	KITLG	KITLG_Intron	chr12	88578565	88578566	2	-	Intron (ENST00000644744.1/4254, intron 1 of 9)	12	88492793	88580471	87679	2	4254	ENST00000644744.1	1905	KIT ligand	TRUE	FALSE
cg00065957	cg00065957_T_C_II_18YA30_Y	02784255	RCACAACTTCTTCCCCTAYAAACACAACTACATATAATAACTCAAATACC	18YA30	NA			chr1	53099352	R	37	R	T	C	GAGGCTGGGGTGAAGGCGCTGAGACTGGAGTGGGGTTCAAGGTAGGGTGAGGGCCAGGGA[CG]GTACCTGAGCCACCACATGTAGCTGTGCTCGTAGGGGAAGAAGCTGTGCGGGTCGTCGCA	TGCGACGACCCGCACAGCTTCTTCCCCTACGAGCACAGCTACATGTGGTGGCTCAGGTAC[CG]TCCCTGGCCCTCACCCTACCTTGAACCCCACTCCAGTCTCAGCGCCTTCACCCCAGCCTC	GAGGCTGGGGTGAAGGCGCTGAGACTGGAGTGGGGTTCAAGGTAGGGTGAGGGCCAGGGA[CG]GTACCTGAGCCACCACATGTAGCTGTGCTCGTAGGGGAAGAAGCTGTGCGGGTCGTCGCA	CGGTACCTGAGCCACCACATGTAGCTGTGCTCGTAGGGGAAGAAGCTGTG	II			Nan	Nan	cg00065957	2	1	1	1	cg00065957_II_R_C_14912	ENSG00000182183	SHISAL2A	SHISAL2A_Promoter	chr1	52633680	52633681	2	+	Promoter (<=1kb)	1	52633168	52657065	23898	1	348378	ENST00000517870.2	512	shisa like 2A	TRUE	FALSE
cg00065997	cg00065997_T_C_II_Y15Y10K22_Y	07804575	YCTTTACAAAAACACCYTAAACATACCKACTAAAAAACAAAACCATACCC	Y15Y10K22	NA			chrX	135572635	R	37	R	T	C	AACTTCACTTCTAAATTCAAACTAGATTTGCATGAGTACTGATTAATACATACCTGCTTA[CG]GGCATGGCTTTGTTCCTCAGTAGGTATGTTCAGGGTGCTTTTGTAAAGGGTCCTAGCAAT	ATTGCTAGGACCCTTTACAAAAGCACCCTGAACATACCTACTGAGGAACAAAGCCATGCC[CG]TAAGCAGGTATGTATTAATCAGTACTCATGCAAATCTAGTTTGAATTTAGAAGTGAAGTT	AACTTCACTTCTAAATTCAAACTAGATTTGCATGAGTACTGATTAATACATACCTGCTTA[CG]GGCATGGCTTTGTTCCTCAGTAGGTATGTTCAGGGTGCTTTTGTAAAGGGTCCTAGCAAT	CGGGCATGGCTTTGTTCCTCAGTAGGTATGTTCAGGGTGCTTTTGTAAAG	II			Nan	Nan	cg00065997	3	0	1	1	cg00065997_II_R_C_36203	ENSG00000102239	BRS3	BRS3_Exon	chrX	136490476	136490477	2	+	Exon (ENST00000370648.4/680, exon 2 of 3)	23	136487947	136493780	5834	1	680	ENST00000370648.4	2529	bombesin receptor subtype 3	TRUE	FALSE
cg00066554	cg00066554_B_C_II_50_Y	81724870	AAACTACRAAAATAACCCRACTTATAAAAATAACCCRAATACTAAAACTC	50	NA			chr1	160385636	F	37	F	B	C	GAGGCCCCAGCCTGCGGCCCTGGAGCGCTACAAGGCGCGGCGTTCAGACGCCATGGACAC[CG]AGTCCCAGTACTCGGGCTATTCCTACAAGTCGGGCCACTCCCGCAGCTCCCGCAAGCACA	GAGGCCCCAGCCTGCGGCCCTGGAGCGCTACAAGGCGCGGCGTTCAGACGCCATGGACAC[CG]AGTCCCAGTACTCGGGCTATTCCTACAAGTCGGGCCACTCCCGCAGCTCCCGCAAGCACA	TGTGCTTGCGGGAGCTGCGGGAGTGGCCCGACTTGTAGGAATAGCCCGAGTACTGGGACT[CG]GTGTCCATGGCGTCTGAACGCCGCGCCTTGTAGCGCTCCAGGGCCGCAGGCTGGGGCCTC	AGCTGCGGGAGTGGCCCGACTTGTAGGAATAGCCCGAGTACTGGGACTCG	II			Nan	Nan	cg00066554	0	3	1	1	cg00066554_II_F_C_14913	ENSG00000162738	VANGL2	VANGL2_Exon	chr1	160415846	160415847	2	+	Exon (ENST00000368061.3/57216, exon 2 of 8)	1	160400564	160428670	28107	1	57216	ENST00000368061.3	15282	VANGL planar cell polarity protein 2	TRUE	FALSE
cg00067370	cg00067370_T_C_II_50_Y	63800119	CAAACTACTCTACCTTACAATAACAAAATTCATATCTAATTCAAATTAAC	50	NA			chr2	146003267	F	37	F	T	C	TGGGATCATTTTCATTCTGTTACAGCAACTCAACAGTTACTGAATCACCATCTGTGTTTT[CG]TTAACCTGAATCAGATATGAATTCTGTTATTGCAAGGTAGAGCAGCTTGTTTAATGATTC	TGGGATCATTTTCATTCTGTTACAGCAACTCAACAGTTACTGAATCACCATCTGTGTTTT[CG]TTAACCTGAATCAGATATGAATTCTGTTATTGCAAGGTAGAGCAGCTTGTTTAATGATTC	TGGGATCATTTTCATTCTGTTACAGCAACTCAACAGTTACTGAATCACCATCTGTGTTTT[CG]TTAACCTGAATCAGATATGAATTCTGTTATTGCAAGGTAGAGCAGCTTGTTTAATGATTC	CGTTAACCTGAATCAGATATGAATTCTGTTATTGCAAGGTAGAGCAGCTT	II			Nan	Nan	cg00067370	0	0	1	1	cg00067370_II_F_C_20345	ENSG00000226674	TEX41	TEX41_Intron	chr2	145245699	145245700	2	+	Intron (ENST00000629218.2/ENST00000629218.2, intron 4 of 6)	2	145070819	145117634	46816	1	401014	ENST00000626394.2	174880	testis expressed 41	TRUE	FALSE
cg00067520	cg00067520_T_C_II_39Y2Y7_Y	06623549	AAATTACCTAAAATTCATATCCAAACCAATAAATTTTTCYACYATAAAAC	39Y2Y7	NA			chr6	36178047	R	37	R	T	C	ATAAGGTTAAAGTCCTCCTCAAACTCCTCCAAGGTGCGGTACAGGTGGGACTCCAGCTTC[CG]CCTCATAGTAGAAAAATCCATTGGCTTGGATATGAATTCCAGGTAATCTGGAACCTAAAC	GTTTAGGTTCCAGATTACCTGGAATTCATATCCAAGCCAATGGATTTTTCTACTATGAGG[CG]GAAGCTGGAGTCCCACCTGTACCGCACCTTGGAGGAGTTTGAGGAGGACTTTAACCTTAT	ATAAGGTTAAAGTCCTCCTCAAACTCCTCCAAGGTGCGGTACAGGTGGGACTCCAGCTTC[CG]CCTCATAGTAGAAAAATCCATTGGCTTGGATATGAATTCCAGGTAATCTGGAACCTAAAC	CGCCTCATAGTAGAAAAATCCATTGGCTTGGATATGAATTCCAGGTAATC	II			Nan	Nan	cg00067520	2	0	1	1	cg00067520_II_R_C_29739	ENSG00000096070	BRPF3	BRPF3_threeUTR	chr6	36210270	36210271	2	+	3' UTR	6	36196744	36232790	36047	1	27154	ENST00000357641.10	13526	bromodomain and PHD finger containing 3	TRUE	FALSE
cg00067701	cg00067701_B_C_II_12BY36_Y	27614192	CTTTTAATCTCTBYCATTAATATTCATTTCCAACTACTTATAATAACAAC	12BY36	NA			chr16	49525051	R	37	R	B	C	CATCCAATCAAAGTGTCATTTGCAACCCAGATGTAAAACTCTAATGATTTGGCCATGAGG[CG]CTGCTATTATAAGCAGCTGGAAATGAATATTAATGGCAGAGATTAAAAGTATTCCATGCT	AGCATGGAATACTTTTAATCTCTGCCATTAATATTCATTTCCAGCTGCTTATAATAGCAG[CG]CCTCATGGCCAAATCATTAGAGTTTTACATCTGGGTTGCAAATGACACTTTGATTGGATG	AGCATGGAATACTTTTAATCTCTGCCATTAATATTCATTTCCAGCTGCTTATAATAGCAG[CG]CCTCATGGCCAAATCATTAGAGTTTTACATCTGGGTTGCAAATGACACTTTGATTGGATG	TTTTAATCTCTGCCATTAATATTCATTTCCAGCTGCTTATAATAGCAGCG	II			Nan	Nan	cg00067701	2	0	1	1	cg00067701_II_R_C_9952	ENSG00000102935	ZNF423	ZNF423_threeUTR	chr16	49491140	49491141	2	-	3' UTR	16	49487524	49827010	339487	2	23090	ENST00000561648.5	335869	zinc finger protein 423	TRUE	FALSE
cg00067884	cg00067884_T_C_II_13R1YR33_Y	95657863	CTAACCTCTCAAARCYRCAACTAAAAACTCTTTACATAAAAATATAACCC	13R1YR33	NA			chr15	63970198	F	37	F	T	C	TGTGAACACACCGACCTCCAACTCTAAGACCAGCATCAACTCCTCCTATCACAGCCAGCA[CG]GGCCACACCTCTATGCAAAGAGTCCTCAGCTGCAGCTCTGAGAGGTCAGCGAGGCCATGC	TGTGAACACACCGACCTCCAACTCTAAGACCAGCATCAACTCCTCCTATCACAGCCAGCA[CG]GGCCACACCTCTATGCAAAGAGTCCTCAGCTGCAGCTCTGAGAGGTCAGCGAGGCCATGC	TGTGAACACACCGACCTCCAACTCTAAGACCAGCATCAACTCCTCCTATCACAGCCAGCA[CG]GGCCACACCTCTATGCAAAGAGTCCTCAGCTGCAGCTCTGAGAGGTCAGCGAGGCCATGC	CGGGCCACACCTCTATGCAAAGAGTCCTCAGCTGCAGCTCTGAGAGGTCA	II			Nan	Nan	cg00067884	3	2	1	1	cg00067884_II_F_C_8623	ENSG00000103657	HERC1	HERC1_Exon	chr15	63677999	63678000	2	+	Exon (ENST00000559303.2/ENST00000559303.2, exon 2 of 4)	15	63608618	63833948	225331	2	8925	ENST00000443617.7	155948	HECT and RLD domain containing E3 ubiquitin protein ligase family member 1	TRUE	FALSE
cg00068326	cg00068326_B_C_II_22K20Y6_Y	05653449	AACRCACCCATATACCCAAAAAKTAAATCAAAAACAATACCAAYAACATC	22K20Y6	NA			chr11	86519408	R	37	R	B	C	TCATAAATTTTCTCTTGTGGGGCTTTTTGAGTTCCAGGAGGGCATAATCATAATCCATGC[CG]ATGTCATTGGCATTGCCCTTGATCCAACCCTTGGGCACATGGGTGCGTTTCACCCGGATC	GATCCGGGTGAAACGCACCCATGTGCCCAAGGGTTGGATCAAGGGCAATGCCAATGACAT[CG]GCATGGATTATGATTATGCCCTCCTGGAACTCAAAAAGCCCCACAAGAGAAAATTTATGA	GATCCGGGTGAAACGCACCCATGTGCCCAAGGGTTGGATCAAGGGCAATGCCAATGACAT[CG]GCATGGATTATGATTATGCCCTCCTGGAACTCAAAAAGCCCCACAAGAGAAAATTTATGA	ACGCACCCATGTGCCCAAGGGTTGGATCAAGGGCAATGCCAATGACATCG	II			Nan	Nan	cg00068326	2	1	1	1	cg00068326_II_R_C_2302	ENSG00000150687	PRSS23	PRSS23_Exon	chr11	86808366	86808367	2	+	Exon (ENST00000280258.6/11098, exon 2 of 2)	11	86800521	86952788	152268	1	11098	ENST00000532234.5	7845	serine protease 23	TRUE	FALSE
cg00068760	cg00068760_B_C_II_9M40_Y	44601232	TAACAAAATMAAAACCAACCCCCTAAAAAATCAACCTAAAAACCRCAAAC	9M40	NA			chr17	4268719	R	37	R	B	C	GCCGGGTCGGCCTCCCCGAGGAGCCTGCGGCCCCCCTCCCCCATTGTCCCGGCCTCCGGC[CG]TTTGCGGCTTCCAGGTTGACTTTTTAGGGGGTTGGCTCCTACTCTGCTAGGACTGTGTGC	GCACACAGTCCTAGCAGAGTAGGAGCCAACCCCCTAAAAAGTCAACCTGGAAGCCGCAAA[CG]GCCGGAGGCCGGGACAATGGGGGAGGGGGGCCGCAGGCTCCTCGGGGAGGCCGACCCGGC	GCACACAGTCCTAGCAGAGTAGGAGCCAACCCCCTAAAAAGTCAACCTGGAAGCCGCAAA[CG]GCCGGAGGCCGGGACAATGGGGGAGGGGGGCCGCAGGCTCCTCGGGGAGGCCGACCCGGC	AGCAGAGTAGGAGCCAACCCCCTAAAAAGTCAACCTGGAAGCCGCAAACG	II			Nan	Nan	cg00068760	1	1	1	1	cg00068760_II_R_C_11250	ENSG00000132388	UBE2G1	UBE2G1_Intron	chr17	4365424	4365425	2	-	Intron (ENST00000396981.6/7326, intron 1 of 5)	17	4269259	4366482	97224	2	7326	ENST00000396981.6	1057	ubiquitin conjugating enzyme E2 G1	TRUE	FALSE
cg00069876	cg00069876_B_C_II_50_Y	93790951	TATTTATTTTCATTTCAAAAAAACRTCTAATTTCCCTATATATTAATTAC	50	NA			chr5	50680406	R	37	R	B	C	CCGCATGCCATTCCAAATCCGGAGAAACCCTCAGAATATACTGATCGTGAATCTGATTGC[CG]CAACCAACACATAGGGAAATCAGACGTTTTTCTGAAATGAAAATAAATACATGATTGACT	AGTCAATCATGTATTTATTTTCATTTCAGAAAAACGTCTGATTTCCCTATGTGTTGGTTG[CG]GCAATCAGATTCACGATCAGTATATTCTGAGGGTTTCTCCGGATTTGGAATGGCATGCGG	AGTCAATCATGTATTTATTTTCATTTCAGAAAAACGTCTGATTTCCCTATGTGTTGGTTG[CG]GCAATCAGATTCACGATCAGTATATTCTGAGGGTTTCTCCGGATTTGGAATGGCATGCGG	ATTTATTTTCATTTCAGAAAAACGTCTGATTTCCCTATGTGTTGGTTGCG	II			Nan	Nan	cg00069876	0	1	1	1	cg00069876_II_R_C_27499	ENSG00000016082	ISL1	ISL1_Exon	chr5	51384572	51384573	2	+	Exon (ENST00000230658.12/3670, exon 2 of 6)	5	51383448	51394730	11283	1	3670	ENST00000230658.12	1124	ISL LIM homeobox 1	TRUE	FALSE
cg00071267	cg00071267_B_C_II_17R32_Y	76783553	ATTAAAAACTACRCAAARTTACATTTATTTAAAACTACCATCTTATATTC	17R32	NA			chrX	39864399	F	37	F	B	C	CCCGCGCCATTTCCAGTCCTCTGGGCGAGGGGGGTCAATGTCGTTCAAGTAATTTCTCTG[CG]AACACAAGATGGCAGCCTTAAATAAATGCAACCCTGCGCAGCTTTTAATCTTACACATCA	CCCGCGCCATTTCCAGTCCTCTGGGCGAGGGGGGTCAATGTCGTTCAAGTAATTTCTCTG[CG]AACACAAGATGGCAGCCTTAAATAAATGCAACCCTGCGCAGCTTTTAATCTTACACATCA	TGATGTGTAAGATTAAAAGCTGCGCAGGGTTGCATTTATTTAAGGCTGCCATCTTGTGTT[CG]CAGAGAAATTACTTGAACGACATTGACCCCCCTCGCCCAGAGGACTGGAAATGGCGCGGG	TTAAAAGCTGCGCAGGGTTGCATTTATTTAAGGCTGCCATCTTGTGTTCG	II			Nan	Nan	cg00071267	1	2	1	1	cg00071267_II_F_C_36204	ENSG00000183337	BCOR	BCOR_Intergenic_downstream	chrX	40005146	40005147	2	+	Distal Intergenic	23	40051318	40056233	4916	2	54880	ENST00000672265.1	51086	BCL6 corepressor	FALSE	TRUE
cg00071297	cg00071297_B_C_II_5W3Y40_Y	09709537	AATAAWCACYAATATTTCAAAATATCTCATTTTACCTAAAAACAAATACC	5W3Y40	NA			chr3	157989923	R	37	R	B	C	TGTGCAGGGAAAAAATCCACGGGGCTTAAGAAAGAAATCCCTTTATGGGCATTTATCTGC[CG]GTACTTGCTTTTAGGCAAAATGAGATATTTTGAAACATCAGTGTCCATTCACTTCCTCTA	TAGAGGAAGTGAATGGACACTGATGTTTCAAAATATCTCATTTTGCCTAAAAGCAAGTAC[CG]GCAGATAAATGCCCATAAAGGGATTTCTTTCTTAAGCCCCGTGGATTTTTTCCCTGCACA	TAGAGGAAGTGAATGGACACTGATGTTTCAAAATATCTCATTTTGCCTAAAAGCAAGTAC[CG]GCAGATAAATGCCCATAAAGGGATTTCTTTCTTAAGCCCCGTGGATTTTTTCCCTGCACA	ATGGACACTGATGTTTCAAAATATCTCATTTTGCCTAAAAGCAAGTACCG	II			Nan	Nan	cg00071297	2	0	1	1	cg00071297_II_R_C_24011	ENSG00000174891	RSRC1	RSRC1_Intron	chr3	158272134	158272135	2	+	Intron (ENST00000480820.5/51319, intron 4 of 9)	3	158105855	158544522	438668	1	51319	ENST00000480820.5	166279	arginine and serine rich coiled-coil 1	TRUE	FALSE
cg00072253	cg00072253_B_C_II_23YA14R10_Y	41788139	AAAACAACATCAAAAAATTAACAYAACCTTAATACACTCRAACACAACAC	23YA14R10	NA			chr6	99164424	F	37	F	B	C	GGAGAATTGTGCAAATTGTACCCGGGCTTCCGTTGGAAGAGCCACTCATCCTGGCGACCC[CG]TGCTGTGCCTGAGTGCATCAAGGCCGTGTCAACCCCTTGATGCTGCCTCACGCTGTGATC	GGAGAATTGTGCAAATTGTACCCGGGCTTCCGTTGGAAGAGCCACTCATCCTGGCGACCC[CG]TGCTGTGCCTGAGTGCATCAAGGCCGTGTCAACCCCTTGATGCTGCCTCACGCTGTGATC	GATCACAGCGTGAGGCAGCATCAAGGGGTTGACACGGCCTTGATGCACTCAGGCACAGCA[CG]GGGTCGCCAGGATGAGTGGCTCTTCCAACGGAAGCCCGGGTACAATTTGCACAATTCTCC	AGGCAGCATCAAGGGGTTGACACGGCCTTGATGCACTCAGGCACAGCACG	II			Nan	Nan	cg00072253	3	1	1	1	cg00072253_II_F_C_29740	ENSG00000184486	POU3F2	POU3F2_Intergenic_upstream	chr6	98716548	98716549	2	-	Distal Intergenic	6	98834574	98839458	4885	1	5454	ENST00000328345.8	-118026	POU class 3 homeobox 2	FALSE	TRUE
cg00072466	cg00072466_B_C_II_5Y30Y11Y1_Y	76687828	CAAACYAATCCATACAACTTAATTTAAAAATTTTCTYTTTCTTCTTTAYC	5Y30Y11Y1	NA			chr4	69188380	R	37	R	B	C	ATAGGCACATGTATCAGAATAACATGATGGAGGAATATGATTCGTCAAAAGTTTGTCCTG[CG]GTAAAGAAGAAAGAGAAAATCCTCAAATCAAGCTGCATGGACTAGTTTGTGGCTTCATTG	CAATGAAGCCACAAACTAGTCCATGCAGCTTGATTTGAGGATTTTCTCTTTCTTCTTTAC[CG]CAGGACAAACTTTTGACGAATCATATTCCTCCATCATGTTATTCTGATACATGTGCCTAT	CAATGAAGCCACAAACTAGTCCATGCAGCTTGATTTGAGGATTTTCTCTTTCTTCTTTAC[CG]CAGGACAAACTTTTGACGAATCATATTCCTCCATCATGTTATTCTGATACATGTGCCTAT	AAACTAGTCCATGCAGCTTGATTTGAGGATTTTCTCTTTCTTCTTTACCG	II			Nan	Nan	cg00072466	3	0	1	1	cg00072466_II_R_C_26250	ENSG00000083896	YTHDC1	YTHDC1_Exon	chr4	68322614	68322663	50	+	Exon (ENST00000506175.1/91746, exon 3 of 3)	4	68310387	68350089	39703	2	91746	ENST00000344157.8	27426	YTH domain containing 1	TRUE	FALSE
cg00072485	cg00072485_B_C_II_50_Y	14757876	ATCRTTAAAACTCTTTTAAAAAACRTCRTATTACAACTACAACATAAACC	50	NA			chr5	170738439	F	37	F	B	C	CTCCCCCGGTGCAGGCGGCAGACGGCGGAGGAGCGGGAGGCGGAGCGGCAGCAGGCGAGC[CG]GCTCATGCTGCAGCTGCAACACGACGCCTTCCAAAAGAGCCTCAACGACTCCATCCAGCC	CTCCCCCGGTGCAGGCGGCAGACGGCGGAGGAGCGGGAGGCGGAGCGGCAGCAGGCGAGC[CG]GCTCATGCTGCAGCTGCAACACGACGCCTTCCAAAAGAGCCTCAACGACTCCATCCAGCC	GGCTGGATGGAGTCGTTGAGGCTCTTTTGGAAGGCGTCGTGTTGCAGCTGCAGCATGAGC[CG]GCTCGCCTGCTGCCGCTCCGCCTCCCGCTCCTCCGCCGTCTGCCGCCTGCACCGGGGGAG	TCGTTGAGGCTCTTTTGGAAGGCGTCGTGTTGCAGCTGCAGCATGAGCCG	II			Nan	Nan	cg00072485	0	3	1	1	cg00072485_II_F_C_27500	ENSG00000164438	TLX3	TLX3_Exon	chr5	171311435	171311436	2	+	Exon (ENST00000296921.6/30012, exon 3 of 3)	5	171309248	171312139	2892	1	30012	ENST00000296921.6	2187	T cell leukemia homeobox 3	TRUE	FALSE
cg00073460	cg00073460_T_C_II_50_Y	08757527	TCTAACACTCTTCCTCCTACAAACTATATTTATATCCAACTATAAATACC	50	NA			chr6	149806502	F	37	F	T	C	AGAAGTTCTCCTGCCTCCAGCTGAGAAGATGATCAGATTCTAGCTGCTCCTGGGGAAAGT[CG]GTACTCACAGCTGGACACAAACATAGCTTGCAGGAGGAAGAGTGTCAGAGCAAGAGACAG	AGAAGTTCTCCTGCCTCCAGCTGAGAAGATGATCAGATTCTAGCTGCTCCTGGGGAAAGT[CG]GTACTCACAGCTGGACACAAACATAGCTTGCAGGAGGAAGAGTGTCAGAGCAAGAGACAG	AGAAGTTCTCCTGCCTCCAGCTGAGAAGATGATCAGATTCTAGCTGCTCCTGGGGAAAGT[CG]GTACTCACAGCTGGACACAAACATAGCTTGCAGGAGGAAGAGTGTCAGAGCAAGAGACAG	CGGTACTCACAGCTGGACACAAACATAGCTTGCAGGAGGAAGAGTGTCAG	II			Nan	Nan	cg00073460	0	0	1	1	cg00073460_II_F_C_29741	ENSG00000178199	ZC3H12D	ZC3H12D_Promoter	chr6	149485366	149485367	2	-	Promoter (<=1kb)	6	149446795	149485014	38220	2	340152	ENST00000409806.8	-353	zinc finger CCCH-type containing 12D	FALSE	TRUE
cg00073543	cg00073543_B_C_II_1R19M28_Y	29697869	CRATATTAACAATTTAAATACMTCTTTACCAAACCTAATAAAACTAATTC	1R19M28	NA			chr1	38941882	R	37	R	B	C	CTGGGACGCGTCTCACCTAGCTCGCAGCAAATATGCCATCCATATGCCCAGGATCACAAC[CG]AATCAGCTCCATCAGGCCTGGCAAAGAGGCATTTAAATTGCTAATATTGCACTGGGGAAC	GTTCCCCAGTGCAATATTAGCAATTTAAATGCCTCTTTGCCAGGCCTGATGGAGCTGATT[CG]GTTGTGATCCTGGGCATATGGATGGCATATTTGCTGCGAGCTAGGTGAGACGCGTCCCAG	GTTCCCCAGTGCAATATTAGCAATTTAAATGCCTCTTTGCCAGGCCTGATGGAGCTGATT[CG]GTTGTGATCCTGGGCATATGGATGGCATATTTGCTGCGAGCTAGGTGAGACGCGTCCCAG	AATATTAGCAATTTAAATGCCTCTTTGCCAGGCCTGATGGAGCTGATTCG	II			Nan	Nan	cg00073543	2	1	1	1	cg00073543_II_R_C_14914	NA	LINC01685	LINC01685_Exon	chr1	38476210	38476211	2	+	Exon (ENST00000658664.1/105378656, exon 3 of 4)	1	38474825	38476482	1658	1	105378656	ENST00000658664.1	1385	long intergenic non-protein coding RNA 1685	TRUE	FALSE
cg00075117	cg00075117_B_C_II_4VK44_Y	81690483	AAATVKCTCCCAAATAAAACAAATATAATAATTTAAACCCTTCCTATCTC	4VK44	NA			chr1	88616313	R	37	R	B	C	GCACACCAAGCTCTCATTTTAAAGCTAATAAAGAAAAGACATAGCATGTACGTGCAAGCT[CG]AGACAGGAAGGGTCTAAATTACTACACCTGTTTCACTTGGGAGCTACTTTATTAGTGTTA	TAACACTAATAAAGTAGCTCCCAAGTGAAACAGGTGTAGTAATTTAGACCCTTCCTGTCT[CG]AGCTTGCACGTACATGCTATGTCTTTTCTTTATTAGCTTTAAAATGAGAGCTTGGTGTGC	TAACACTAATAAAGTAGCTCCCAAGTGAAACAGGTGTAGTAATTTAGACCCTTCCTGTCT[CG]AGCTTGCACGTACATGCTATGTCTTTTCTTTATTAGCTTTAAAATGAGAGCTTGGTGTGC	AGTAGCTCCCAAGTGAAACAGGTGTAGTAATTTAGACCCTTCCTGTCTCG	II			Nan	Nan	cg00075117	2	0	1	1	cg00075117_II_R_C_14915	ENSG00000237505	PKN2-AS1	PKN2-AS1_Intron	chr1	88150630	88150631	2	-	Intron (ENST00000642677.1/ENST00000642677.1, intron 1 of 6)	1	88540303	88570860	30558	2	101927891	ENST00000425750.2	420230	PKN2 antisense RNA 1	TRUE	FALSE
cg00075753	cg00075753_T_C_II_50_Y	66652892	CCTATTTCTATTAAACAATTCCATAACCCTCRACRTAAATAATCTACCRC	50	NA			chr9	98279128	R	37	R	T	C	TATTGTAAAGGGGTAAAGTTTTCGGATCCGTCACGTGACCCTGACAGGTCCTGCCTATGG[CG]CGGCAGACCACCCACGCCGAGGGCCATGGAACTGCTTAATAGAAACAGGCTTGTAATTGT	ACAATTACAAGCCTGTTTCTATTAAGCAGTTCCATGGCCCTCGGCGTGGGTGGTCTGCCG[CG]CCATAGGCAGGACCTGTCAGGGTCACGTGACGGATCCGAAAACTTTACCCCTTTACAATA	TATTGTAAAGGGGTAAAGTTTTCGGATCCGTCACGTGACCCTGACAGGTCCTGCCTATGG[CG]CGGCAGACCACCCACGCCGAGGGCCATGGAACTGCTTAATAGAAACAGGCTTGTAATTGT	CGCGGCAGACCACCCACGCCGAGGGCCATGGAACTGCTTAATAGAAACAG	II			Nan	Nan	cg00075753	0	3	1	1	cg00075753_II_R_C_34390	ENSG00000185920	PTCH1	PTCH1_fiveUTR	chr9	95516846	95516847	2	-	Promoter (<=1kb)	9	95442984	95516965	73982	2	5727	ENST00000437951.5	118	patched 1	TRUE	FALSE
cg00075967	cg00075967_T_C_II_50_Y	98725151	TACRACACTACAAATATAACRAACAAAAACTTAAAAACTCTAAAACAAAC	50	NA			chr15	74495354	F	37	F	T	C	GGTGTGGCCAGGAGCCACCCCCACCCCCGCACCTGACTTCACACACATACCTGCCTTCAG[CG]CCTGCCCCAGAGCTCCCAAGCCCCTGCCCGCCACATCTGCAGTGCCGCACACAGACAGGA	GGTGTGGCCAGGAGCCACCCCCACCCCCGCACCTGACTTCACACACATACCTGCCTTCAG[CG]CCTGCCCCAGAGCTCCCAAGCCCCTGCCCGCCACATCTGCAGTGCCGCACACAGACAGGA	GGTGTGGCCAGGAGCCACCCCCACCCCCGCACCTGACTTCACACACATACCTGCCTTCAG[CG]CCTGCCCCAGAGCTCCCAAGCCCCTGCCCGCCACATCTGCAGTGCCGCACACAGACAGGA	CGCCTGCCCCAGAGCTCCCAAGCCCCTGCCCGCCACATCTGCAGTGCCGC	II			Nan	Nan	cg00075967	0	2	1	1	cg00075967_II_F_C_8624	ENSG00000137868	STRA6	STRA6_fiveUTR	chr15	74203013	74203014	2	+	5' UTR	15	74179466	74208969	29504	2	64220	ENST00000423167.6	5955	stimulated by retinoic acid 6	TRUE	FALSE
cg00077617	cg00077617_B_C_I_15V29Y4|15V29Y4_A	19796952	AATAATACTCTACCTVAACCAAATAAACATCTTCAACTTCATAAAYAACA	15V29Y4	57767889	AATAATACTCTACCTVAACCAAATAAACGTCTTCAACTTCGTAAAYGACG	15V29Y4	chr4	151504454	R	37	R	B	C	GAGACATGCTCCGCTTCCGCCCATCGCTCAGTTTGAGCACTGCGCAGCCGGGCAGCGAGC[CG]TCGTCCACGAAGTTGAAGACGCCCATCTGGTTTAGGTAGAGCACCACCTCAAATTCGGTG	CACCGAATTTGAGGTGGTGCTCTACCTAAACCAGATGGGCGTCTTCAACTTCGTGGACGA[CG]GCTCGCTGCCCGGCTGCGCAGTGCTCAAACTGAGCGATGGGCGGAAGCGGAGCATGTCTC	CACCGAATTTGAGGTGGTGCTCTACCTAAACCAGATGGGCGTCTTCAACTTCGTGGACGA[CG]GCTCGCTGCCCGGCTGCGCAGTGCTCAAACTGAGCGATGGGCGGAAGCGGAGCATGTCTC	GGTGGTGCTCTACCTAAACCAGATGGGCGTCTTCAACTTCGTGGACGACG	I	A	Red	CG	Grn	cg00077617	2	0	1	1	cg00077617_I_R_C_26251	ENSG00000181541	MAB21L2	MAB21L2_Exon	chr4	150583302	150583303	2	+	Exon (ENST00000317605.6/10586, exon 1 of 1)	4	150582151	150584693	2543	1	10586	ENST00000317605.6	1151	mab-21 like 2	TRUE	FALSE
cg00077667	cg00077667_B_C_II_50_Y	91768566	TTAACAACTCCATTTAATATAATAATTTACTAATAAAACATAAACATTAC	50	NA			chr16	51014662	R	37	R	B	C	TTCCATAAGGTTCCATTATATTTAAGTATTAGTTAATGGACACTTAAAATATTATGTTAC[CG]TAATGCTCATGTTTTATTAGCAAACTATCACATCAAATGGAGTTGCTAAGTGTGATAGAA	TTCTATCACACTTAGCAACTCCATTTGATGTGATAGTTTGCTAATAAAACATGAGCATTA[CG]GTAACATAATATTTTAAGTGTCCATTAACTAATACTTAAATATAATGGAACCTTATGGAA	TTCTATCACACTTAGCAACTCCATTTGATGTGATAGTTTGCTAATAAAACATGAGCATTA[CG]GTAACATAATATTTTAAGTGTCCATTAACTAATACTTAAATATAATGGAACCTTATGGAA	TAGCAACTCCATTTGATGTGATAGTTTGCTAATAAAACATGAGCATTACG	II			Nan	Nan	cg00077667	0	0	1	1	cg00077667_II_R_C_9953	NA	LINC02127	LINC02127_Intergenic_upstream	chr16	50980751	50980752	2	+	Distal Intergenic	16	51017544	51035784	18241	1	101927334	ENST00000568607.3	-36792	long intergenic non-protein coding RNA 2127	FALSE	TRUE
cg00078463	cg00078463_B_C_II_R43R5_Y	58686575	RTTCTTAACCACATAAAAACCCATAATAACTAAAAAAATAACCARTATCC	R43R5	NA			chr10	100219410	R	37	R	B	C	TTAGTGATGGTGGACGACGGGACCCTCCCAGAATTGAAGCCCCGCCCCCTTCGGGCCGGC[CG]GACATTGGTCATCCCTCCAGTCACCATGGGCTTTTATGTGGTCAAGAATGTCAATGCTTT	AAAGCATTGACATTCTTGACCACATAAAAGCCCATGGTGACTGGAGGGATGACCAATGTC[CG]GCCGGCCCGAAGGGGGCGGGGCTTCAATTCTGGGAGGGTCCCGTCGTCCACCATCACTAA	AAAGCATTGACATTCTTGACCACATAAAAGCCCATGGTGACTGGAGGGATGACCAATGTC[CG]GCCGGCCCGAAGGGGGCGGGGCTTCAATTCTGGGAGGGTCCCGTCGTCCACCATCACTAA	TTCTTGACCACATAAAAGCCCATGGTGACTGGAGGGATGACCAATGTCCG	II			Nan	Nan	cg00078463	2	2	1	1	cg00078463_II_R_C_10	ENSG00000172987	HPSE2	HPSE2_threeUTR	chr10	98459653	98459654	2	-	3' UTR	10	98457077	98744071	286995	2	60495	ENST00000404542.5	284417	heparanase 2 (inactive)	TRUE	FALSE
cg00079056	cg00079056_T_C_II_50_Y	22624949	ATTTCTACTTACRTTTACAACTCATTTCATATTCTACAAAATATTTTCCC	50	NA			chr9	33239641	R	37	R	T	C	GAGACTTTTGGCTCTGCCTTTCTCCCAGGCTGCTGTGAGGATGGCGGCGGTGATAGCAGA[CG]GGAAAACATTTTGCAGAATATGAAATGAGCTGTAAACGTAAGCAGAAATGATCATTTTTA	TAAAAATGATCATTTCTGCTTACGTTTACAGCTCATTTCATATTCTGCAAAATGTTTTCC[CG]TCTGCTATCACCGCCGCCATCCTCACAGCAGCCTGGGAGAAAGGCAGAGCCAAAAGTCTC	GAGACTTTTGGCTCTGCCTTTCTCCCAGGCTGCTGTGAGGATGGCGGCGGTGATAGCAGA[CG]GGAAAACATTTTGCAGAATATGAAATGAGCTGTAAACGTAAGCAGAAATGATCATTTTTA	CGGGAAAACATTTTGCAGAATATGAAATGAGCTGTAAACGTAAGCAGAAA	II			Nan	Nan	cg00079056	0	1	1	1	cg00079056_II_R_C_34391	ENSG00000122711	SPINK4	SPINK4_Intron	chr9	33239643	33239644	2	+	Intron (ENST00000379725.5/27290, intron 2 of 4)	9	33218365	33248552	30188	1	27290	ENST00000379725.5	21278	serine peptidase inhibitor, Kazal type 4	TRUE	FALSE
cg00079224	cg00079224_B_C_II_41Y8_Y	05674238	AACRACAAAACAAAACAAACAAAAACAACCTAAACCAAAAAYACAATTCC	41Y8	NA			chr16	29999710	F	37	F	B	C	AACCTGTCCCCTTCCCCCCACCAAAAAAAGAAAAAGACAAACACAAATAAAATATCTGAG[CG]GAACTGTGCCTTTGGCCCAGGCTGCCTCTGTCTGCTTTGTCCTGCCGCCTAGCCTCCCCG	AACCTGTCCCCTTCCCCCCACCAAAAAAAGAAAAAGACAAACACAAATAAAATATCTGAG[CG]GAACTGTGCCTTTGGCCCAGGCTGCCTCTGTCTGCTTTGTCCTGCCGCCTAGCCTCCCCG	CGGGGAGGCTAGGCGGCAGGACAAAGCAGACAGAGGCAGCCTGGGCCAAAGGCACAGTTC[CG]CTCAGATATTTTATTTGTGTTTGTCTTTTTCTTTTTTTGGTGGGGGGAAGGGGACAGGTT	GCGGCAGGACAAAGCAGACAGAGGCAGCCTGGGCCAAAGGCACAGTTCCG	II			Nan	Nan	cg00079224	1	1	1	1	cg00079224_II_F_C_9954	ENSG00000149930	TAOK2	TAOK2_threeUTR	chr16	29988389	29988390	2	+	3' UTR	16	29973868	29988393	14526	1	9344	ENST00000308893.9	14521	TAO kinase 2	TRUE	FALSE
cg00080164	cg00080164_B_C_II_50_Y	98667472	TTTCTTTTTTCTTTTATAAAACTTAATTCTTTTAATATATTTCAAAACAC	50	NA			chr4	94723279	F	37	F	B	C	GCTGTTTCAGACCTGTATGCTTATGTTTCCGATTCCTGGGAAGTTCTTTCTGCCGCAGGG[CG]TGCCCTGAAACACATCAAAAGAACCAAGTTCTACAAAAGAAAAAAGAAACTCAAGTAGGC	GCTGTTTCAGACCTGTATGCTTATGTTTCCGATTCCTGGGAAGTTCTTTCTGCCGCAGGG[CG]TGCCCTGAAACACATCAAAAGAACCAAGTTCTACAAAAGAAAAAAGAAACTCAAGTAGGC	GCCTACTTGAGTTTCTTTTTTCTTTTGTAGAACTTGGTTCTTTTGATGTGTTTCAGGGCA[CG]CCCTGCGGCAGAAAGAACTTCCCAGGAATCGGAAACATAAGCATACAGGTCTGAAACAGC	TTCTTTTTTCTTTTGTAGAACTTGGTTCTTTTGATGTGTTTCAGGGCACG	II			Nan	Nan	cg00080164	0	0	1	1	cg00080164_II_F_C_26252	ENSG00000152208	GRID2	GRID2_Intron	chr4	93802128	93802129	2	+	Intron (ENST00000637838.1/2895, intron 1 of 1)	4	93769230	93810157	40928	1	2895	ENST00000637838.1	32898	glutamate ionotropic receptor delta type subunit 2	TRUE	FALSE
cg00080475	cg00080475_T_C_II_28YA20_Y	90794443	AATAAACATACTTAAAAATATATCAATAYACTCATAAATCATCTACAAAC	28YA20	NA			chr5	91299953	F	37	F	T	C	GATAAACAGAGGGAGTAAGCCTTCCGTAAATTCTCTAATTATCTATGTTGGACTACTTAT[CG]CCTGCAGATGATTTATGAGCGTATTGATATATCCTTAAGTATGTTCATTTGAGTTCACAG	GATAAACAGAGGGAGTAAGCCTTCCGTAAATTCTCTAATTATCTATGTTGGACTACTTAT[CG]CCTGCAGATGATTTATGAGCGTATTGATATATCCTTAAGTATGTTCATTTGAGTTCACAG	GATAAACAGAGGGAGTAAGCCTTCCGTAAATTCTCTAATTATCTATGTTGGACTACTTAT[CG]CCTGCAGATGATTTATGAGCGTATTGATATATCCTTAAGTATGTTCATTTGAGTTCACAG	CGCCTGCAGATGATTTATGAGCGTATTGATATATCCTTAAGTATGTTCAT	II			Nan	Nan	cg00080475	2	0	1	1	cg00080475_II_F_C_27501	ENSG00000113369	ARRDC3	ARRDC3_Intergenic_upstream	chr5	92004136	92004137	2	+	Distal Intergenic	5	91368631	91383317	14687	2	57561	ENST00000265138.4	-620819	arrestin domain containing 3	FALSE	TRUE
cg00082691	cg00082691_B_C_II_15R34_Y	88793555	ATATTTATTAAACRCRCTAACCTAAAATTCACCTCRACCTTAAACTTTAC	15R34	NA			chr7	27173555	R	37	R	B	C	AGGAGTGACCTGGGCAAAGCACCCTGCTCTCTAAAAGACACTGTATAGACCTTTTAGAAG[CG]CAAAGTCCAAGGCCGAGGTGAACTTCAGGTCAGTGCGTCTAACAAATATGAAAATGTCGG	CCGACATTTTCATATTTGTTAGACGCACTGACCTGAAGTTCACCTCGGCCTTGGACTTTG[CG]CTTCTAAAAGGTCTATACAGTGTCTTTTAGAGAGCAGGGTGCTTTGCCCAGGTCACTCCT	CCGACATTTTCATATTTGTTAGACGCACTGACCTGAAGTTCACCTCGGCCTTGGACTTTG[CG]CTTCTAAAAGGTCTATACAGTGTCTTTTAGAGAGCAGGGTGCTTTGCCCAGGTCACTCCT	TATTTGTTAGACGCACTGACCTGAAGTTCACCTCGGCCTTGGACTTTGCG	II			Nan	Nan	cg00082691	1	3	1	1	cg00082691_II_R_C_31387	ENSG00000254369	HOXA-AS3	HOXA-AS3_Intron	chr7	27133936	27133937	2	+	Intron (ENST00000521159.5/285943, intron 3 of 3)	7	27129977	27152576	22600	1	100133311	ENST00000518848.5	3959	HOXA cluster antisense RNA 3	TRUE	FALSE
cg00083068	cg00083068_T_C_II_19Y13YA15_Y	02687161	ATCTAATTTAACATAAACAYTATTTCTTATATAYAAAACCATATACCTCC	19Y13YA15	NA			chr1	38505198	R	37	R	T	C	ATGTCTCCTGCTGAGCCTGACCAGGGTGGGTCTGGGTATTATTAGGCTGCAGAGACAGCA[CG]GAGGCATATGGTCTCGTACACAAGAAATAATGTTCATGTTAAATCAGACCTCATGCATAA	TTATGCATGAGGTCTGATTTAACATGAACATTATTTCTTGTGTACGAGACCATATGCCTC[CG]TGCTGTCTCTGCAGCCTAATAATACCCAGACCCACCCTGGTCAGGCTCAGCAGGAGACAT	ATGTCTCCTGCTGAGCCTGACCAGGGTGGGTCTGGGTATTATTAGGCTGCAGAGACAGCA[CG]GAGGCATATGGTCTCGTACACAAGAAATAATGTTCATGTTAAATCAGACCTCATGCATAA	CGGAGGCATATGGTCTCGTACACAAGAAATAATGTTCATGTTAAATCAGA	II			Nan	Nan	cg00083068	3	0	1	1	cg00083068_II_R_C_14916	ENSG00000185668	POU3F1	POU3F1_Intergenic_downstream	chr1	38039526	38039527	2	-	Distal Intergenic	1	38043829	38046793	2965	2	5453	ENST00000373012.5	7267	POU class 3 homeobox 1	FALSE	TRUE
cg00083847	cg00083847_B_C_II_2Y14Y32_Y	20696599	TAYTTCCTATTTCCRTCYATTATACCTTTATTACCATATATAAACCAATC	2Y14Y32	NA			chr3	25193207	R	37	R	B	C	AACATTCCTTTGAGACGTGTTCAGGGAGCAAAAGGACATCCACTTATTGTTCCGCCCATC[CG]ATTGGTCCATATATGGCAATAAAGGTACAATAGACGGAAACAGGAAACAGACTGGCACAT	ATGTGCCAGTCTGTTTCCTGTTTCCGTCTATTGTACCTTTATTGCCATATATGGACCAAT[CG]GATGGGCGGAACAATAAGTGGATGTCCTTTTGCTCCCTGAACACGTCTCAAAGGAATGTT	ATGTGCCAGTCTGTTTCCTGTTTCCGTCTATTGTACCTTTATTGCCATATATGGACCAAT[CG]GATGGGCGGAACAATAAGTGGATGTCCTTTTGCTCCCTGAACACGTCTCAAAGGAATGTT	GTTTCCTGTTTCCGTCTATTGTACCTTTATTGCCATATATGGACCAATCG	II			Nan	Nan	cg00083847	2	1	1	1	cg00083847_II_R_C_24012	ENSG00000077092	RARB	RARB_Intron	chr3	25151716	25151717	2	+	Intron (ENST00000455576.1/5915, intron 5 of 5)	3	24687919	25174305	486387	1	5915	ENST00000455576.1	463797	retinoic acid receptor beta	TRUE	FALSE
cg00083937	cg00083937_B_C_II_50_Y	16626834	AAAAACTAAAATTAAAAAAACRCTAAACCTCTAAATTTAAACCTCACTCC	50	NA			chr22	51039805	R	37	R	B	C	GGGGAGGGGTCGCTCCTGCTCTGGGAAGAGAGTCTGGCCTGTTTGTCTCCCCCTCTCCGG[CG]GAGTGAGGCCTAAACCCAGAGGCCCAGCGTCCTCCCAACCCCAGTCCCTTCCCGCAGGGC	GCCCTGCGGGAAGGGACTGGGGTTGGGAGGACGCTGGGCCTCTGGGTTTAGGCCTCACTC[CG]CCGGAGAGGGGGAGACAAACAGGCCAGACTCTCTTCCCAGAGCAGGAGCGACCCCTCCCC	GCCCTGCGGGAAGGGACTGGGGTTGGGAGGACGCTGGGCCTCTGGGTTTAGGCCTCACTC[CG]CCGGAGAGGGGGAGACAAACAGGCCAGACTCTCTTCCCAGAGCAGGAGCGACCCCTCCCC	GGGACTGGGGTTGGGAGGACGCTGGGCCTCTGGGTTTAGGCCTCACTCCG	II			Nan	Nan	cg00083937	0	1	1	1	cg00083937_II_R_C_19915	ENSG00000100288	CHKB	CHKB_Exon	chr22	50601376	50601377	2	-	Promoter (<=1kb)	22	50580357	50601455	21099	2	1120	ENST00000463053.1	78	choline kinase beta	TRUE	FALSE
cg00084503	cg00084503_B_C_II_2R31YA14_Y	25706223	ATRATCCATCTTTAAAACCCTTAAAATTTAACTCYAAAACCAATACAATC	2R31YA14	NA			chr9	82592253	R	37	R	B	C	TCAGCCTGTGCTCTGAGAGCACAAGCCACATGGCCTCCTTCAATAAGTCCCCATTACTGC[CG]ACTGCATTGGTTTCGGAGCCAAATCCCAAGGGCTCCAAAGATGGATCATTCAATCTTCTG	CAGAAGATTGAATGATCCATCTTTGGAGCCCTTGGGATTTGGCTCCGAAACCAATGCAGT[CG]GCAGTAATGGGGACTTATTGAAGGAGGCCATGTGGCTTGTGCTCTCAGAGCACAGGCTGA	CAGAAGATTGAATGATCCATCTTTGGAGCCCTTGGGATTTGGCTCCGAAACCAATGCAGT[CG]GCAGTAATGGGGACTTATTGAAGGAGGCCATGTGGCTTGTGCTCTCAGAGCACAGGCTGA	TGATCCATCTTTGGAGCCCTTGGGATTTGGCTCCGAAACCAATGCAGTCG	II			Nan	Nan	cg00084503	3	1	1	1	cg00084503_II_R_C_34392	NA	LINC01507	LINC01507_Intron	chr9	79977338	79977339	2	+	Intron (ENST00000622930.1/101927477, intron 2 of 2)	9	79975023	79990064	15042	1	101927477	ENST00000622930.1	2315	long intergenic non-protein coding RNA 1507	TRUE	FALSE
cg00084577	cg00084577_B_C_II_7R42_Y	60788298	AAAATTARAAATCCCCATCTATAACAAAAAAACAAAATCACAAAATCCAC	7R42	NA			chr16	30721139	F	37	F	B	C	TTACTCTTCCTCATGTACCCTTTCCAGAGCTGAAAAACCCACCCTGTGGCTTGCAGGGCC[CG]TGGACTTTGTGACCTTGTTCTCCTGCTATAGATGGGGACTTTCAACCCCAAGAGGATGAG	TTACTCTTCCTCATGTACCCTTTCCAGAGCTGAAAAACCCACCCTGTGGCTTGCAGGGCC[CG]TGGACTTTGTGACCTTGTTCTCCTGCTATAGATGGGGACTTTCAACCCCAAGAGGATGAG	CTCATCCTCTTGGGGTTGAAAGTCCCCATCTATAGCAGGAGAACAAGGTCACAAAGTCCA[CG]GGCCCTGCAAGCCACAGGGTGGGTTTTTCAGCTCTGGAAAGGGTACATGAGGAAGAGTAA	GGGTTGAAAGTCCCCATCTATAGCAGGAGAACAAGGTCACAAAGTCCACG	II			Nan	Nan	cg00084577	1	1	1	1	cg00084577_II_F_C_9955	ENSG00000080603	SRCAP	SRCAP_Intron	chr16	30709818	30709819	2	+	Intron (ENST00000262518.9/10847, intron 7 of 33)	16	30699171	30741409	42239	1	10847	ENST00000262518.9	10647	Snf2 related CREBBP activator protein	TRUE	FALSE
cg00087116	cg00087116_T_C_II_50_Y	92611378	AAACATTTCCCTAAACACAAAAAAACCCCTATAACCACRCTAAAATCRCC	50	NA			chr19	45971800	F	37	F	T	C	CCCACGGCTCACCCCGGACTTGCACCTTACTTCCCCAACCCGGCCATAGCCTTGGCTTCC[CG]GCGACCTCAGCGTGGTCACAGGGGCCCCCCTGTGCCCAGGGAAATGTTTCAGGCTTTCCC	CCCACGGCTCACCCCGGACTTGCACCTTACTTCCCCAACCCGGCCATAGCCTTGGCTTCC[CG]GCGACCTCAGCGTGGTCACAGGGGCCCCCCTGTGCCCAGGGAAATGTTTCAGGCTTTCCC	CCCACGGCTCACCCCGGACTTGCACCTTACTTCCCCAACCCGGCCATAGCCTTGGCTTCC[CG]GCGACCTCAGCGTGGTCACAGGGGCCCCCCTGTGCCCAGGGAAATGTTTCAGGCTTTCCC	CGGCGACCTCAGCGTGGTCACAGGGGCCCCCCTGTGCCCAGGGAAATGTT	II			Nan	Nan	cg00087116	0	2	1	1	cg00087116_II_F_C_13994	ENSG00000012061	ERCC1	ERCC1_fiveUTR	chr19	45468542	45468543	2	+	5' UTR	19	45407334	45478828	71495	2	2067	ENST00000423698.6	10285	ERCC excision repair 1, endonuclease non-catalytic subunit	TRUE	FALSE
cg00087778	cg00087778_B_C_II_Y32MA15_Y	03706121	YCTCTACAAAATAACATACACAAAATCATTAACMAACAACTAATAAACAC	Y32MA15	NA			chr12	120530844	R	37	R	B	C	CCGCCCAGCGCTGTGGCCCCTGCAGAGGGCAGCAGCCGGCTGGCTCCGTTCTTTCAGGTG[CG]TGTCCATCAGCTGCCGGTCAATGACCCTGTGCATGTCATCCTGCAGAGGGGAGGGGACAG	CTGTCCCCTCCCCTCTGCAGGATGACATGCACAGGGTCATTGACCGGCAGCTGATGGACA[CG]CACCTGAAAGAACGGAGCCAGCCGGCTGCTGCCCTCTGCAGGGGCCACAGCGCTGGGCGG	CTGTCCCCTCCCCTCTGCAGGATGACATGCACAGGGTCATTGACCGGCAGCTGATGGACA[CG]CACCTGAAAGAACGGAGCCAGCCGGCTGCTGCCCTCTGCAGGGGCCACAGCGCTGGGCGG	CTCTGCAGGATGACATGCACAGGGTCATTGACCGGCAGCTGATGGACACG	II			Nan	Nan	cg00087778	3	0	1	1	cg00087778_II_R_C_4419	ENSG00000135127	BICDL1	BICDL1_threeUTR	chr12	120093040	120093041	2	+	3' UTR	12	119989869	120094494	104626	1	92558	ENST00000397558.6	103171	BICD family like cargo adaptor 1	TRUE	FALSE
cg00090184	cg00090184_T_C_II_14YA32R1_Y	97730391	TTTTCCTATAAACTYAATCTCCTAAAAAACAAATATCAAAATCACTAARC	14YA32R1	NA			chr7	1278201	F	37	F	T	C	TCGCGCGGGCGCAAATGAATTTCGGAGCCCGAGTCCCTTTAATAATATTTACATAATTTT[CG]CTCAGTGACTCTGATATTTGCTCTCTAGGAGACCGAGCTTATAGGAAAAATAATTAGATC	TCGCGCGGGCGCAAATGAATTTCGGAGCCCGAGTCCCTTTAATAATATTTACATAATTTT[CG]CTCAGTGACTCTGATATTTGCTCTCTAGGAGACCGAGCTTATAGGAAAAATAATTAGATC	TCGCGCGGGCGCAAATGAATTTCGGAGCCCGAGTCCCTTTAATAATATTTACATAATTTT[CG]CTCAGTGACTCTGATATTTGCTCTCTAGGAGACCGAGCTTATAGGAAAAATAATTAGATC	CGCTCAGTGACTCTGATATTTGCTCTCTAGGAGACCGAGCTTATAGGAAA	II			Nan	Nan	cg00090184	3	1	1	1	cg00090184_II_F_C_31388	ENSG00000164853	UNCX	UNCX_Intergenic_downstream	chr7	1238565	1238566	2	+	Distal Intergenic	7	1232872	1237326	4455	1	340260	ENST00000316333.9	5693	UNC homeobox	FALSE	TRUE
cg00090384	cg00090384_T_C_II_R24R3Y20_Y	87678116	RAAACTAATATTTCTAAATTAACTARCTCYCTAACCTTACTAATAATTAC	R24R3Y20	NA			chr13	79713643	F	37	F	T	C	AGATAAACACTTTGGTACATATTGGAGAGTAATAAATTGTGTCGAACATTGATAAACTAA[CG]CAATTACCAGCAAGGTCAGAGAGTCAGCTAATTTAGAAATATCAGTCCTAGGATTTTGAG	AGATAAACACTTTGGTACATATTGGAGAGTAATAAATTGTGTCGAACATTGATAAACTAA[CG]CAATTACCAGCAAGGTCAGAGAGTCAGCTAATTTAGAAATATCAGTCCTAGGATTTTGAG	AGATAAACACTTTGGTACATATTGGAGAGTAATAAATTGTGTCGAACATTGATAAACTAA[CG]CAATTACCAGCAAGGTCAGAGAGTCAGCTAATTTAGAAATATCAGTCCTAGGATTTTGAG	CGCAATTACCAGCAAGGTCAGAGAGTCAGCTAATTTAGAAATATCAGTCC	II			Nan	Nan	cg00090384	3	2	1	1	cg00090384_II_F_C_6330	ENSG00000139746	RBM26	RBM26_Intergenic_downstream	chr13	79139508	79139509	2	+	Distal Intergenic	13	79311824	79341212	29389	2	64062	ENST00000449987.6	201703	RNA binding motif protein 26	FALSE	TRUE
cg00090461	cg00090461_T_C_II_19Y11Y18_Y	90754900	TCTCCTTCATTCCAACCTAYACCAACACCTAYAACAAATTTATCTCTACC	19Y11Y18	NA			chr3	122003306	R	37	R	T	C	TGTTGAAGAAGATGCACGCCAGCAAGCCAAAGCTGGCTGCCAGGATGGCAATCACCTCTA[CG]GCAGAGACAAACTTGCCATAGGTGCTGGCATAGGCTGGAATGAAGGAGATCCAGACGATG	CATCGTCTGGATCTCCTTCATTCCAGCCTATGCCAGCACCTATGGCAAGTTTGTCTCTGC[CG]TAGAGGTGATTGCCATCCTGGCAGCCAGCTTTGGCTTGCTGGCGTGCATCTTCTTCAACA	TGTTGAAGAAGATGCACGCCAGCAAGCCAAAGCTGGCTGCCAGGATGGCAATCACCTCTA[CG]GCAGAGACAAACTTGCCATAGGTGCTGGCATAGGCTGGAATGAAGGAGATCCAGACGATG	CGGCAGAGACAAACTTGCCATAGGTGCTGGCATAGGCTGGAATGAAGGAG	II			Nan	Nan	cg00090461	2	0	1	1	cg00090461_II_R_C_24013	ENSG00000036828	CASR	CASR_Exon	chr3	122284459	122284460	2	+	Exon (ENST00000639785.1/846, exon 7 of 7)	3	122183683	122291629	107947	1	846	ENST00000639785.1	100776	calcium sensing receptor	TRUE	FALSE
cg00091093	cg00091093_B_C_II_3M29Y16_Y	55777597	CTCMACRTTTAAACTCTTATTTATTAAAAACAAYTTCCCAACCATTCAAC	3M29Y16	NA			chr17	63512080	F	37	F	B	C	AATGAAGCCTTTCAACCTTCTTCCCTGCAAAAGTCTGCATTTCTCTTGTCTTTGGGAACC[CG]CTGAATGGCTGGGAAACTGTTTTTAATAAACAAGAGTTCAAACGCTGAGTCTCCATAGCC	AATGAAGCCTTTCAACCTTCTTCCCTGCAAAAGTCTGCATTTCTCTTGTCTTTGGGAACC[CG]CTGAATGGCTGGGAAACTGTTTTTAATAAACAAGAGTTCAAACGCTGAGTCTCCATAGCC	GGCTATGGAGACTCAGCGTTTGAACTCTTGTTTATTAAAAACAGTTTCCCAGCCATTCAG[CG]GGTTCCCAAAGACAAGAGAAATGCAGACTTTTGCAGGGAAGAAGGTTGAAAGGCTTCATT	TCAGCGTTTGAACTCTTGTTTATTAAAAACAGTTTCCCAGCCATTCAGCG	II			Nan	Nan	cg00091093	2	1	1	1	cg00091093_II_F_C_11251	ENSG00000168646	AXIN2	AXIN2_Intergenic_downstream	chr17	65515962	65515963	2	-	Distal Intergenic	17	65533951	65536682	2732	2	8313	ENST00000578251.1	20720	axin 2	FALSE	TRUE
cg00091349	cg00091349_T_C_II_50_Y	97685107	AATTCAAAACCAAATCACCCAAAACTTTATAATCAACTAACACTAATCTC	50	NA			chr3	151048406	F	37	F	T	C	TGGAGTTCATGGTGAGTTTCATTTCATGTTTCTTGCCACAAGTGTTACCATGGAGTTAGA[CG]AGACTAGTGTTAGTTGATCACAAAGTTTTGGGTGACTTGGCTTTGAATTCTGAGAAGAAA	TGGAGTTCATGGTGAGTTTCATTTCATGTTTCTTGCCACAAGTGTTACCATGGAGTTAGA[CG]AGACTAGTGTTAGTTGATCACAAAGTTTTGGGTGACTTGGCTTTGAATTCTGAGAAGAAA	TGGAGTTCATGGTGAGTTTCATTTCATGTTTCTTGCCACAAGTGTTACCATGGAGTTAGA[CG]AGACTAGTGTTAGTTGATCACAAAGTTTTGGGTGACTTGGCTTTGAATTCTGAGAAGAAA	CGAGACTAGTGTTAGTTGATCACAAAGTTTTGGGTGACTTGGCTTTGAAT	II			Nan	Nan	cg00091349	0	0	1	1	cg00091349_II_F_C_24014	ENSG00000144893	MED12L	MED12L_Intron	chr3	151330618	151330619	2	+	Intron (ENST00000474524.5/116931, intron 14 of 42)	3	151086889	151437072	350184	1	116931	ENST00000474524.5	243729	mediator complex subunit 12L	TRUE	FALSE
cg00091693	cg00091693_B_C_II_50_Y	99799534	CTAACATATCACTAAAATTAACACCACAATCCACCTTACCTTACTTCCAC	50	NA			chr17	39041602	R	37	R	B	C	TAGTGGTATTTTCTGGAATTGAATTAAGCATATTAACATATTGCTATACAAAGCGGGGGG[CG]TGGAAGTAAGGCAAGGTGGACTGTGGTGCCAATCCTAGTGACATGTCAGCAGAGGAGGAG	CTCCTCCTCTGCTGACATGTCACTAGGATTGGCACCACAGTCCACCTTGCCTTACTTCCA[CG]CCCCCCGCTTTGTATAGCAATATGTTAATATGCTTAATTCAATTCCAGAAAATACCACTA	CTCCTCCTCTGCTGACATGTCACTAGGATTGGCACCACAGTCCACCTTGCCTTACTTCCA[CG]CCCCCCGCTTTGTATAGCAATATGTTAATATGCTTAATTCAATTCCAGAAAATACCACTA	TGACATGTCACTAGGATTGGCACCACAGTCCACCTTGCCTTACTTCCACG	II			Nan	Nan	cg00091693	0	0	1	1	cg00091693_II_R_C_11252	ENSG00000171431	KRT20	KRT20_Promoter	chr17	40885302	40885351	50	+	Promoter (<=1kb)	17	40875889	40885242	9354	2	54474	ENST00000167588.4	-60	keratin 20	FALSE	TRUE
cg00091964	cg00091964_B_C_II_27Y22_Y	90672552	AATTTCCTACTACTCRATCTCTATCTAYACTAACTACTAAAAAAACCCTC	27Y22	NA			chr2	80530891	F	37	F	B	C	CCCGCTGGGGGCGGCGGGCAGCATCTGAAAGCAGGCCCCCAGCAGACACAAGACCACCCC[CG]AGGGCCTCCTCAGCAGCCAGTATAGACAGAGACCGAGCAGCAGGAAATCCATTAGCGAGA	CCCGCTGGGGGCGGCGGGCAGCATCTGAAAGCAGGCCCCCAGCAGACACAAGACCACCCC[CG]AGGGCCTCCTCAGCAGCCAGTATAGACAGAGACCGAGCAGCAGGAAATCCATTAGCGAGA	TCTCGCTAATGGATTTCCTGCTGCTCGGTCTCTGTCTATACTGGCTGCTGAGGAGGCCCT[CG]GGGGTGGTCTTGTGTCTGCTGGGGGCCTGCTTTCAGATGCTGCCCGCCGCCCCCAGCGGG	ATTTCCTGCTGCTCGGTCTCTGTCTATACTGGCTGCTGAGGAGGCCCTCG	II			Nan	Nan	cg00091964	1	1	1	1	cg00091964_II_F_C_20346	ENSG00000066032	CTNNA2	CTNNA2_Exon	chr2	80303766	80303767	2	-	Exon (ENST00000417012.5/347730, exon 2 of 3)	2	79185231	80648779	1463549	1	1496	ENST00000466387.5	1118535	catenin alpha 2	TRUE	FALSE
cg00092013	cg00092013_B_C_II_10M39_Y	49792861	ATCAAAAAAAMTAAACTCATTACAAACCCRATACAATAAAATTCAAAACC	10M39	NA			chr1	39893786	R	37	R	B	C	TCCCCAAACAGCCTAGCATTAGACAGAGCTTGGTCAAGTAGGGCTGCCTTCCGACAACAG[CG]GTCTTGAATTTCACTGTATCGGGCCTGCAATGAGTCTATCTTTTCTGACAGCACACCCTG	CAGGGTGTGCTGTCAGAAAAGATAGACTCATTGCAGGCCCGATACAGTGAAATTCAAGAC[CG]CTGTTGTCGGAAGGCAGCCCTACTTGACCAAGCTCTGTCTAATGCTAGGCTGTTTGGGGA	CAGGGTGTGCTGTCAGAAAAGATAGACTCATTGCAGGCCCGATACAGTGAAATTCAAGAC[CG]CTGTTGTCGGAAGGCAGCCCTACTTGACCAAGCTCTGTCTAATGCTAGGCTGTTTGGGGA	TCAGAAAAGATAGACTCATTGCAGGCCCGATACAGTGAAATTCAAGACCG	II			Nan	Nan	cg00092013	1	1	1	1	cg00092013_II_R_C_14917	ENSG00000127603	MACF1	MACF1_Exon	chr1	39428114	39428115	2	+	Exon (ENST00000567887.5/23499, exon 63 of 101)	1	39084062	39487177	403116	1	23499	ENST00000567887.5	344052	microtubule actin crosslinking factor 1	TRUE	FALSE
cg00092621	cg00092621_T_C_II_18R23D7_Y	05755267	CTTACTATCATCTCCAACRAAACCTACTAAACACTATACTAADAAATCCC	18R23D7	NA			chr5	138979975	F	37	F	T	C	CATTTATGTTGAATATATTTCTTTTCTTTCTTTTTTCTGTAGGAATTGAATGATCTGGCA[CG]GGACCCTCCAGCACAGTGTTCAGCAGGTCCTGTTGGAGATGATAGTAAGTATTTAAAAGG	CATTTATGTTGAATATATTTCTTTTCTTTCTTTTTTCTGTAGGAATTGAATGATCTGGCA[CG]GGACCCTCCAGCACAGTGTTCAGCAGGTCCTGTTGGAGATGATAGTAAGTATTTAAAAGG	CATTTATGTTGAATATATTTCTTTTCTTTCTTTTTTCTGTAGGAATTGAATGATCTGGCA[CG]GGACCCTCCAGCACAGTGTTCAGCAGGTCCTGTTGGAGATGATAGTAAGTATTTAAAAGG	CGGGACCCTCCAGCACAGTGTTCAGCAGGTCCTGTTGGAGATGATAGTAA	II			Nan	Nan	cg00092621	2	1	1	1	cg00092621_II_F_C_27502	ENSG00000131508	UBE2D2	UBE2D2_fiveUTR	chr5	139600390	139600439	50	+	Promoter (<=1kb)	5	139600404	139623662	23259	1	7322	ENST00000511691.1	0	ubiquitin conjugating enzyme E2 D2	TRUE	FALSE
cg00092936	cg00092936_B_C_II_50_Y	81731223	TAATAAACACAAAACAACAAAACRTTTTTATCRTCATTTAATTTTAAAAC	50	NA			chr9	129224320	F	37	F	B	C	CTTCGCTGAGTCTGTGCTTTATGCTCCCATCACTCACGACTAGATAATTTCACACAGGAT[CG]TTTTAAAATTAAATGACGATAAAAACGCTCTGCTGTTCTGTGTTCACCAGTTCATAGAAG	CTTCGCTGAGTCTGTGCTTTATGCTCCCATCACTCACGACTAGATAATTTCACACAGGAT[CG]TTTTAAAATTAAATGACGATAAAAACGCTCTGCTGTTCTGTGTTCACCAGTTCATAGAAG	CTTCTATGAACTGGTGAACACAGAACAGCAGAGCGTTTTTATCGTCATTTAATTTTAAAA[CG]ATCCTGTGTGAAATTATCTAGTCGTGAGTGATGGGAGCATAAAGCACAGACTCAGCGAAG	GGTGAACACAGAACAGCAGAGCGTTTTTATCGTCATTTAATTTTAAAACG	II			Nan	Nan	cg00092936	0	2	1	1	cg00092936_II_F_C_34393	ENSG00000196814	MVB12B	MVB12B_Intron	chr9	126462041	126462042	2	+	Intron (ENST00000361171.8/89853, intron 7 of 9)	9	126326829	126507040	180212	1	89853	ENST00000361171.8	135212	multivesicular body subunit 12B	TRUE	FALSE
cg00095474	cg00095474_B_C_II_50_Y	21715185	TAATTAAAAATTCAAACCTTATATATATTTAAAAACATAAATCTTAACTC	50	NA			chr13	78881122	R	37	R	B	C	AGGATCCTGTTCAATTAGTGTTGTAAAATAAAATACTTTGTAAAGGAAATAAACATGATG[CG]AGCTAAGATTCATGCTTTCAAATATACACAAGGTTTGAATTTTTAATTAGGGCTGCTAAT	ATTAGCAGCCCTAATTAAAAATTCAAACCTTGTGTATATTTGAAAGCATGAATCTTAGCT[CG]CATCATGTTTATTTCCTTTACAAAGTATTTTATTTTACAACACTAATTGAACAGGATCCT	ATTAGCAGCCCTAATTAAAAATTCAAACCTTGTGTATATTTGAAAGCATGAATCTTAGCT[CG]CATCATGTTTATTTCCTTTACAAAGTATTTTATTTTACAACACTAATTGAACAGGATCCT	AATTAAAAATTCAAACCTTGTGTATATTTGAAAGCATGAATCTTAGCTCG	II			Nan	Nan	cg00095474	0	0	1	1	cg00095474_II_R_C_6331	ENSG00000234377	OBI1-AS1	OBI1-AS1_Intron	chr13	78306987	78306988	2	+	Intron (ENST00000607862.5/100874222, intron 2 of 2)	13	77919689	78584162	664474	1	100874222	ENST00000607862.5	387298	OBI1 antisense RNA 1	TRUE	FALSE
cg00096766	cg00096766_T_C_II_38R7R3_Y	92784520	TCTTCATTTTAAAAACAATTAAAATATTAATTTCATTCRTACCCCTRAAC	38R7R3	NA			chr2	66671991	F	37	F	T	C	GGGATTCTAAAAGCTCCGGAGTGCTGGGTACATAAAGCTATTTGAGCAAATTACAAGAAT[CG]CTTAGGGGCATGAATGAAATCAACACTTTAATTGCCTCCAAAATGAAGATTTATACCCCA	GGGATTCTAAAAGCTCCGGAGTGCTGGGTACATAAAGCTATTTGAGCAAATTACAAGAAT[CG]CTTAGGGGCATGAATGAAATCAACACTTTAATTGCCTCCAAAATGAAGATTTATACCCCA	GGGATTCTAAAAGCTCCGGAGTGCTGGGTACATAAAGCTATTTGAGCAAATTACAAGAAT[CG]CTTAGGGGCATGAATGAAATCAACACTTTAATTGCCTCCAAAATGAAGATTTATACCCCA	CGCTTAGGGGCATGAATGAAATCAACACTTTAATTGCCTCCAAAATGAAG	II			Nan	Nan	cg00096766	2	2	1	1	cg00096766_II_F_C_20347	ENSG00000143995	MEIS1	MEIS1_Intron	chr2	66444859	66444860	2	+	Intron (ENST00000272369.14/4211, intron 6 of 12)	2	66435125	66573869	138745	1	4211	ENST00000272369.14	9734	Meis homeobox 1	TRUE	FALSE
cg00096813	cg00096813_B_C_II_50_Y	92643242	TCCAATAATTTTATTATCCCCTATTTTACCCTAACACCCAACTTCACCCC	50	NA			chr1	47976174	R	37	R	B	C	CATGCCAATCAATTACAGTGTGCCCTATATAAACACATCATGAGGGCTTTGACAGGGGGC[CG]GGGTGAAGTTGGGTGTCAGGGTAAAACAGGGGATAATAAAATCACTGGAGATTTATTTCT	AGAAATAAATCTCCAGTGATTTTATTATCCCCTGTTTTACCCTGACACCCAACTTCACCC[CG]GCCCCCTGTCAAAGCCCTCATGATGTGTTTATATAGGGCACACTGTAATTGATTGGCATG	AGAAATAAATCTCCAGTGATTTTATTATCCCCTGTTTTACCCTGACACCCAACTTCACCC[CG]GCCCCCTGTCAAAGCCCTCATGATGTGTTTATATAGGGCACACTGTAATTGATTGGCATG	CCAGTGATTTTATTATCCCCTGTTTTACCCTGACACCCAACTTCACCCCG	II			Nan	Nan	cg00096813	0	0	1	1	cg00096813_II_R_C_14918	ENSG00000186564	FOXD2	FOXD2_Intergenic_downstream	chr1	47510502	47510503	2	-	Distal Intergenic	1	47436017	47440691	4675	1	2306	ENST00000334793.5	74486	forkhead box D2	FALSE	TRUE
cg00096922	cg00096922_T_C_II_24W25_Y	52712546	TAACTACTAACTAAAACRCAACACWACCTTAATTAAATCCTTAATTACRC	24W25	NA			chr7	96654185	R	37	R	T	C	TGTTACTGTTGCTCCCGAGGCCCTGGCCAATAGAACCAGATCCACCCCGCTGTGCGTAAG[CG]CGCAATTAAGGATTTAACCAAGGCTGTGCTGCGCCTCAGCCAGCAGTCAGCCGGCCGGAG	CTCCGGCCGGCTGACTGCTGGCTGAGGCGCAGCACAGCCTTGGTTAAATCCTTAATTGCG[CG]CTTACGCACAGCGGGGTGGATCTGGTTCTATTGGCCAGGGCCTCGGGAGCAACAGTAACA	TGTTACTGTTGCTCCCGAGGCCCTGGCCAATAGAACCAGATCCACCCCGCTGTGCGTAAG[CG]CGCAATTAAGGATTTAACCAAGGCTGTGCTGCGCCTCAGCCAGCAGTCAGCCGGCCGGAG	CGCGCAATTAAGGATTTAACCAAGGCTGTGCTGCGCCTCAGCCAGCAGTC	II			Nan	Nan	cg00096922	1	2	1	1	cg00096922_II_R_C_31389	ENSG00000105880	DLX5	DLX5_fiveUTR	chr7	97024873	97024874	2	-	Promoter (<=1kb)	7	97021978	97024950	2973	2	1749	ENST00000486603.2	76	distal-less homeobox 5	TRUE	FALSE
cg00098422	cg00098422_B_C_II_17M32_Y	09666356	CCAAATCCCAAACCATTMAAATACRACTAATTTTAAATTAAACAAAAATC	17M32	NA			chr1	224577517	R	37	R	B	C	TCTTGTCTTCATTCAGAGGAATGCAGTAGCATGGATAGTTGATGGTGAATTTGGAGCAGA[CG]ACTTCTGTTTAACTTAAAATTAGTCGTATTTTAATGGCTTGGGATTTGGTGCAAACAAAC	GTTTGTTTGCACCAAATCCCAAGCCATTAAAATACGACTAATTTTAAGTTAAACAGAAGT[CG]TCTGCTCCAAATTCACCATCAACTATCCATGCTACTGCATTCCTCTGAATGAAGACAAGA	GTTTGTTTGCACCAAATCCCAAGCCATTAAAATACGACTAATTTTAAGTTAAACAGAAGT[CG]TCTGCTCCAAATTCACCATCAACTATCCATGCTACTGCATTCCTCTGAATGAAGACAAGA	CAAATCCCAAGCCATTAAAATACGACTAATTTTAAGTTAAACAGAAGTCG	II			Nan	Nan	cg00098422	1	1	1	1	cg00098422_II_R_C_14919	ENSG00000162923	WDR26	WDR26_threeUTR	chr1	224389815	224389816	2	-	3' UTR	1	224385143	224434794	49652	2	80232	ENST00000414423.8	44978	WD repeat domain 26	TRUE	FALSE
cg00100281	cg00100281_T_C_II_50_Y	93675357	AAATATCTACTAAATAAAATAATAAACAATTAAATAAATTCCRCTTTACC	50	NA			chr22	28029063	F	37	F	T	C	GCGCAGCGCTGCCCTGGACTATGACACAGGCCCCTGACAGACATGATTTATGAGGGCCCT[CG]GCAAAGCGGAACCCACTCAATTGCCTATTACCTCACTTAGCAGACACCTTGTCACCGCCC	GCGCAGCGCTGCCCTGGACTATGACACAGGCCCCTGACAGACATGATTTATGAGGGCCCT[CG]GCAAAGCGGAACCCACTCAATTGCCTATTACCTCACTTAGCAGACACCTTGTCACCGCCC	GCGCAGCGCTGCCCTGGACTATGACACAGGCCCCTGACAGACATGATTTATGAGGGCCCT[CG]GCAAAGCGGAACCCACTCAATTGCCTATTACCTCACTTAGCAGACACCTTGTCACCGCCC	CGGCAAAGCGGAACCCACTCAATTGCCTATTACCTCACTTAGCAGACACC	II			Nan	Nan	cg00100281	0	1	1	1	cg00100281_II_F_C_19916	ENSG00000169184	MN1	MN1_Intergenic_downstream	chr22	27633096	27633097	2	-	Distal Intergenic	22	27750678	27791883	41206	2	4330	ENST00000497225.1	158787	MN1 proto-oncogene, transcriptional regulator	FALSE	TRUE
cg00101175	cg00101175_B_C_II_50_Y	97668854	TTATCCRTAATAAACTAAAAAAACACATAATAAAATACTTTAACACTATC	50	NA			chr16	69681412	F	37	F	B	C	GCAGAGGCCGGGGGTCAAACGACGAGATTGTGAAGAATCTAATATGGATATATTTGATGC[CG]ACAGTGCCAAAGCACCTCACTATGTGCTTTCTCAGCTTACCACGGACAACAAAGGCAACT	GCAGAGGCCGGGGGTCAAACGACGAGATTGTGAAGAATCTAATATGGATATATTTGATGC[CG]ACAGTGCCAAAGCACCTCACTATGTGCTTTCTCAGCTTACCACGGACAACAAAGGCAACT	AGTTGCCTTTGTTGTCCGTGGTAAGCTGAGAAAGCACATAGTGAGGTGCTTTGGCACTGT[CG]GCATCAAATATATCCATATTAGATTCTTCACAATCTCGTCGTTTGACCCCCGGCCTCTGC	TGTCCGTGGTAAGCTGAGAAAGCACATAGTGAGGTGCTTTGGCACTGTCG	II			Nan	Nan	cg00101175	0	1	1	1	cg00101175_II_F_C_9956	ENSG00000102908	NFAT5	NFAT5_threeUTR	chr16	69647509	69647510	2	+	3' UTR	16	69565094	69704650	139557	1	10725	ENST00000426654.6	82415	nuclear factor of activated T cells 5	TRUE	FALSE
cg00101279	cg00101279_T_C_II_36R2Y8Y1_Y	80704547	TAATATCCCACCTCCACTTTCAATAATAACTAAAATRTTYATCTAACTYC	36R2Y8Y1	NA			chr5	112170771	F	37	F	T	C	AAAGCTGATATATGTGCTGTAGATGGTGCACTTGCATTTTTGGTTGGCACTCTTACTTAC[CG]GAGCCAGACAAACACTTTAGCCATTATTGAAAGTGGAGGTGGGATATTACGGAATGTGTC	AAAGCTGATATATGTGCTGTAGATGGTGCACTTGCATTTTTGGTTGGCACTCTTACTTAC[CG]GAGCCAGACAAACACTTTAGCCATTATTGAAAGTGGAGGTGGGATATTACGGAATGTGTC	AAAGCTGATATATGTGCTGTAGATGGTGCACTTGCATTTTTGGTTGGCACTCTTACTTAC[CG]GAGCCAGACAAACACTTTAGCCATTATTGAAAGTGGAGGTGGGATATTACGGAATGTGTC	CGGAGCCAGACAAACACTTTAGCCATTATTGAAAGTGGAGGTGGGATATT	II			Nan	Nan	cg00101279	3	1	1	1	cg00101279_II_F_C_27503	ENSG00000134982	APC	APC_threeUTR	chr5	112835074	112835075	2	+	3' UTR	5	112707522	112839054	131533	1	324	ENST00000507379.5	127552	APC regulator of WNT signaling pathway	TRUE	FALSE
cg00101491	cg00101491_T_C_II_8S1R36R2_Y	22738125	ACTAATTTSCRACAAATTTCCACTTATTTTCCAAAAATATTTACCTTRCC	8S1R36R2	NA			chr15	97236100	F	37	F	T	C	GTTCTGAAATGGTCATTTTTTTCCCCCTCGGCTCTGCTATTATAGTGATCAGCCAAGCTT[CG]GCAAGGTAAATACTTTTGGAAAATAAGTGGAAATTTGCTGCAAATCAGTCCCTTTTGTGC	GTTCTGAAATGGTCATTTTTTTCCCCCTCGGCTCTGCTATTATAGTGATCAGCCAAGCTT[CG]GCAAGGTAAATACTTTTGGAAAATAAGTGGAAATTTGCTGCAAATCAGTCCCTTTTGTGC	GTTCTGAAATGGTCATTTTTTTCCCCCTCGGCTCTGCTATTATAGTGATCAGCCAAGCTT[CG]GCAAGGTAAATACTTTTGGAAAATAAGTGGAAATTTGCTGCAAATCAGTCCCTTTTGTGC	CGGCAAGGTAAATACTTTTGGAAAATAAGTGGAAATTTGCTGCAAATCAG	II			Nan	Nan	cg00101491	3	2	1	1	cg00101491_II_F_C_8625	ENSG00000259282	SPATA8-AS1	SPATA8-AS1_Intergenic_downstream	chr15	96692870	96692871	2	+	Distal Intergenic	15	96772005	96781654	9650	2	100652749	ENST00000560888.5	88783	SPATA8 antisense RNA 1 (head to head)	FALSE	TRUE
cg00101675	cg00101675_B_C_II_17R11M20_Y	96700839	TTCCTAAAAAAACTTCARCAATACTATATMATTTTTAACTTCATAAACAC	17R11M20	NA			chr14	63920524	F	37	F	B	C	GTAGTCCACCAGTTCATTAAGAGTGGAGCGCTTGTATTCTTTCATTTTAAGATCAGATAG[CG]TGTCCATGAAGTCAAAAATGACACAGCACTGCTGAAGTTTCTTTAGGAACAGTTCAGGCT	GTAGTCCACCAGTTCATTAAGAGTGGAGCGCTTGTATTCTTTCATTTTAAGATCAGATAG[CG]TGTCCATGAAGTCAAAAATGACACAGCACTGCTGAAGTTTCTTTAGGAACAGTTCAGGCT	AGCCTGAACTGTTCCTAAAGAAACTTCAGCAGTGCTGTGTCATTTTTGACTTCATGGACA[CG]CTATCTGATCTTAAAATGAAAGAATACAAGCGCTCCACTCTTAATGAACTGGTGGACTAC	TCCTAAAGAAACTTCAGCAGTGCTGTGTCATTTTTGACTTCATGGACACG	II			Nan	Nan	cg00101675	2	1	1	1	cg00101675_II_F_C_7074	ENSG00000154001	PPP2R5E	PPP2R5E_Exon	chr14	63453806	63453807	2	-	Exon (ENST00000337537.8/5529, exon 3 of 14)	14	63371364	63543377	172014	2	5529	ENST00000337537.8	89570	protein phosphatase 2 regulatory subunit B'epsilon	TRUE	FALSE
cg00102584	cg00102584_T_C_II_15Y4Y29_Y	28782255	TTATTAATCTAACTCYACRAYTTAAAACTTAATATCCCCAAAAACCAAAC	15Y4Y29	NA			chr10	131770420	R	37	R	T	C	AGTTCACCCAGCTCCAGCGTAGATTGATGTTTTAATAAAAATAAATAAAGGGGAAAAGCT[CG]CCTGGTCTTTGGGGACATCAAGTCTCAAATCGCAGAGTTAGACTAACAAATCAAATTGCA	TGCAATTTGATTTGTTAGTCTAACTCTGCGATTTGAGACTTGATGTCCCCAAAGACCAGG[CG]AGCTTTTCCCCTTTATTTATTTTTATTAAAACATCAATCTACGCTGGAGCTGGGTGAACT	AGTTCACCCAGCTCCAGCGTAGATTGATGTTTTAATAAAAATAAATAAAGGGGAAAAGCT[CG]CCTGGTCTTTGGGGACATCAAGTCTCAAATCGCAGAGTTAGACTAACAAATCAAATTGCA	CGCCTGGTCTTTGGGGACATCAAGTCTCAAATCGCAGAGTTAGACTAACA	II			Nan	Nan	cg00102584	2	1	1	1	cg00102584_II_R_C_11	ENSG00000108001	EBF3	EBF3_Promoter	chr10	129972156	129972157	2	-	Promoter (8-9kb)	10	129835283	129963841	128559	2	253738	ENST00000368648.7	-8316	EBF transcription factor 3	FALSE	TRUE
cg00103299	cg00103299_T_C_II_50_Y	74726166	ACTACACATATTTTTATTTTACAATCACAATTCCTATCACATTAAATCRC	50	NA			chr15	93362247	R	37	R	T	C	TTACGTGCAATGAAAAGGTTGTAGTGTAGAACTGTCATCCACTTTGAAGCTTCAAGGGAA[CG]CGATTTAATGTGATAGGAACTGTGACTGTAAAACAAAAATATGTGCAGCTGCAGTTGGTG	CACCAACTGCAGCTGCACATATTTTTGTTTTACAGTCACAGTTCCTATCACATTAAATCG[CG]TTCCCTTGAAGCTTCAAAGTGGATGACAGTTCTACACTACAACCTTTTCATTGCACGTAA	TTACGTGCAATGAAAAGGTTGTAGTGTAGAACTGTCATCCACTTTGAAGCTTCAAGGGAA[CG]CGATTTAATGTGATAGGAACTGTGACTGTAAAACAAAAATATGTGCAGCTGCAGTTGGTG	CGCGATTTAATGTGATAGGAACTGTGACTGTAAAACAAAAATATGTGCAG	II			Nan	Nan	cg00103299	0	1	1	1	cg00103299_II_R_C_8626	NA	LINC01578	LINC01578_Promoter	chr15	92819017	92819018	2	+	Promoter (<=1kb)	15	92819540	92898743	79204	1	100507217	ENST00000653163.1	-522	long intergenic non-protein coding RNA 1578	FALSE	TRUE
cg00103439	cg00103439_B_C_II_50_Y	26758847	AAAAAACTAATATAACRTTACACRCTCTAAATCTAATACTCCAAAAACAC	50	NA			chr17	2638430	R	37	R	B	C	AGGTGGGTTCACCTTGTCGTCCTCCCTAGGTGGGGCCCAGGCCTGGGTTGCCATGGATAC[CG]TGTCCCTGGAGCATCAGATCCAGAGCGTGCAACGCCACATCAGCTTCCTGAAAAAGGAGC	GCTCCTTTTTCAGGAAGCTGATGTGGCGTTGCACGCTCTGGATCTGATGCTCCAGGGACA[CG]GTATCCATGGCAACCCAGGCCTGGGCCCCACCTAGGGAGGACGACAAGGTGAACCCACCT	GCTCCTTTTTCAGGAAGCTGATGTGGCGTTGCACGCTCTGGATCTGATGCTCCAGGGACA[CG]GTATCCATGGCAACCCAGGCCTGGGCCCCACCTAGGGAGGACGACAAGGTGAACCCACCT	GGAAGCTGATGTGGCGTTGCACGCTCTGGATCTGATGCTCCAGGGACACG	II			Nan	Nan	cg00103439	0	2	1	1	cg00103439_II_R_C_11253	NA	CCDC92B	CCDC92B_Exon	chr17	2735136	2735137	2	-	Exon (ENST00000575506.3/101928991, exon 2 of 4)	17	2724411	2749504	25094	2	101928991	ENST00000575506.3	14367	coiled-coil domain containing 92B	TRUE	FALSE
cg00103598	cg00103598_B_C_II_50_Y	69801892	CTAAACAACAATATAAATCACAATCRCTTTATTATTTAATAACRTCAAAC	50	NA			chr3	181442373	R	37	R	B	C	TTCCTCCACAACACTGTCTAGAAAGAAAAGGTCTTCTCGGTCGGGGCCAATCCAACGAAG[CG]TTTGACGTTATTAAATAATAAAGCGATTGTGATTTACATTGTTGTTCAGAAAAAAAGGCC	GGCCTTTTTTTCTGAACAACAATGTAAATCACAATCGCTTTATTATTTAATAACGTCAAA[CG]CTTCGTTGGATTGGCCCCGACCGAGAAGACCTTTTCTTTCTAGACAGTGTTGTGGAGGAA	GGCCTTTTTTTCTGAACAACAATGTAAATCACAATCGCTTTATTATTTAATAACGTCAAA[CG]CTTCGTTGGATTGGCCCCGACCGAGAAGACCTTTTCTTTCTAGACAGTGTTGTGGAGGAA	TGAACAACAATGTAAATCACAATCGCTTTATTATTTAATAACGTCAAACG	II			Nan	Nan	cg00103598	0	2	1	1	cg00103598_II_R_C_24015	ENSG00000242808	SOX2-OT	SOX2-OT_Intron	chr3	181724585	181724586	2	+	Intron (ENST00000660576.1/347689, intron 6 of 6)	3	180989770	181742884	753115	1	347689	ENST00000660576.1	734815	SOX2 overlapping transcript	TRUE	FALSE
cg00103762	cg00103762_B_C_II_50_Y	87647411	TAATAACACATAAAAACAATCAAACAAAATAAAAACAAATACTACTTATC	50	NA			chr14	33889614	R	37	R	B	C	AGAGCATCCACATACAGTTAGACTGTCTTTACTGAGTCTGGAGACATTATGATTCTGCTG[CG]ACAAGCAGCATTTGTCTTCATTTTGTCTGACTGTCCTCATGTGTTATTATTAGTGGCTGT	ACAGCCACTAATAATAACACATGAGGACAGTCAGACAAAATGAAGACAAATGCTGCTTGT[CG]CAGCAGAATCATAATGTCTCCAGACTCAGTAAAGACAGTCTAACTGTATGTGGATGCTCT	ACAGCCACTAATAATAACACATGAGGACAGTCAGACAAAATGAAGACAAATGCTGCTTGT[CG]CAGCAGAATCATAATGTCTCCAGACTCAGTAAAGACAGTCTAACTGTATGTGGATGCTCT	AATAACACATGAGGACAGTCAGACAAAATGAAGACAAATGCTGCTTGTCG	II			Nan	Nan	cg00103762	0	0	1	1	cg00103762_II_R_C_7075	ENSG00000151322	NPAS3	NPAS3_Intron	chr14	33420408	33420409	2	+	Intron (ENST00000551634.5/64067, intron 3 of 10)	14	32934933	33801103	866171	1	64067	ENST00000551634.5	485475	neuronal PAS domain protein 3	TRUE	FALSE
cg00104779	cg00104779_T_C_II_41Y8_Y	66633867	AAATATACAAATATTAATCTTTTCTTAAAAATCTTTCRACCYACTCACAC	41Y8	NA			chr1	58820269	R	37	R	T	C	CTGTGTCCTCCTAGATTATAAATGCAGGCTGAATCCACCCTCTCAGACACATAAGAGACA[CG]TGTGAGTAGGCCGAAAGACCTTTAAGAAAAGACCAATATTTGCATATCTATTATAACTAC	GTAGTTATAATAGATATGCAAATATTGGTCTTTTCTTAAAGGTCTTTCGGCCTACTCACA[CG]TGTCTCTTATGTGTCTGAGAGGGTGGATTCAGCCTGCATTTATAATCTAGGAGGACACAG	CTGTGTCCTCCTAGATTATAAATGCAGGCTGAATCCACCCTCTCAGACACATAAGAGACA[CG]TGTGAGTAGGCCGAAAGACCTTTAAGAAAAGACCAATATTTGCATATCTATTATAACTAC	CGTGTGAGTAGGCCGAAAGACCTTTAAGAAAAGACCAATATTTGCATATC	II			Nan	Nan	cg00104779	1	1	1	1	cg00104779_II_R_C_14920	ENSG00000173406	DAB1	DAB1_Intron	chr1	58354597	58354598	2	-	Intron (ENST00000485760.5/1600, intron 3 of 20)	1	56997899	58546734	1548836	2	1600	ENST00000485760.5	192136	DAB adaptor protein 1	TRUE	FALSE
cg00106630	cg00106630_B_C_II_23Y26_Y	41789554	ACAACCTCCAACAAAACATAATTYTTAATACTTTTTTATAAAAAATATAC	23Y26	NA			chr17	19866324	R	37	R	B	C	TAGGCTATCAAATTGTGTTTAATTCTTAACAATTTTTTGAAAAATTATAGCTTCAATATC[CG]TACATTCCCCACAAAAAAGCACTAAAAATCATGCCTTGCTGGAGGCTGCAGGACCAAGTC	GACTTGGTCCTGCAGCCTCCAGCAAGGCATGATTTTTAGTGCTTTTTTGTGGGGAATGTA[CG]GATATTGAAGCTATAATTTTTCAAAAAATTGTTAAGAATTAAACACAATTTGATAGCCTA	GACTTGGTCCTGCAGCCTCCAGCAAGGCATGATTTTTAGTGCTTTTTTGTGGGGAATGTA[CG]GATATTGAAGCTATAATTTTTCAAAAAATTGTTAAGAATTAAACACAATTTGATAGCCTA	CAGCCTCCAGCAAGGCATGATTTTTAGTGCTTTTTTGTGGGGAATGTACG	II			Nan	Nan	cg00106630	1	0	1	1	cg00106630_II_R_C_11254	ENSG00000108599	AKAP10	AKAP10_threeUTR	chr17	19963011	19963012	2	-	3' UTR	17	19904302	19977828	73527	2	11216	ENST00000225737.11	14816	A-kinase anchoring protein 10	TRUE	FALSE
cg00106809	cg00106809_B_C_II_50_Y	69700888	AAAAAAAAAATTACATCATCCTTAAATTCTTCCATATTATCAAAAAATAC	50	NA			chr8	103314599	F	37	F	B	C	ACCTTGGCTGCTAAGATTCAGAGTTTTGACATTTCTTCGTAAAGGCTTGCCTGGAGTCAT[CG]TATTTTCTGACAATATGGAAGAATTCAAGGATGATGTAATTTCCTCTTTGTAAGCACGTT	ACCTTGGCTGCTAAGATTCAGAGTTTTGACATTTCTTCGTAAAGGCTTGCCTGGAGTCAT[CG]TATTTTCTGACAATATGGAAGAATTCAAGGATGATGTAATTTCCTCTTTGTAAGCACGTT	AACGTGCTTACAAAGAGGAAATTACATCATCCTTGAATTCTTCCATATTGTCAGAAAATA[CG]ATGACTCCAGGCAAGCCTTTACGAAGAAATGTCAAAACTCTGAATCTTAGCAGCCAAGGT	AAGAGGAAATTACATCATCCTTGAATTCTTCCATATTGTCAGAAAATACG	II			Nan	Nan	cg00106809	0	0	1	1	cg00106809_II_F_C_33071	ENSG00000104517	UBR5	UBR5_Intron	chr8	102302371	102302372	2	-	Intron (ENST00000520539.6/51366, intron 22 of 58)	8	102252273	102412700	160428	2	51366	ENST00000520539.6	110328	ubiquitin protein ligase E3 component n-recognin 5	TRUE	FALSE
cg00106940	cg00106940_T_C_I_44S5|44S5_A	07611261	AACATATACTTATCCTTCTTCATAAACATCTTAATTTTCCACCASAACCA	44S5	3805551	AACGTATACTTATCCTTCTTCATAAACGTCTTAATTTTCCGCCGSAACCG	44S5	chr3	181430479	F	37	F	T	C	ATCGACGAGGCTAAGCGGCTGCGAGCGCTGCACATGAAGGAGCACCCGGATTATAAATAC[CG]GCCCCGGCGGAAAACCAAGACGCTCATGAAGAAGGATAAGTACACGCTGCCCGGCGGGCT	ATCGACGAGGCTAAGCGGCTGCGAGCGCTGCACATGAAGGAGCACCCGGATTATAAATAC[CG]GCCCCGGCGGAAAACCAAGACGCTCATGAAGAAGGATAAGTACACGCTGCCCGGCGGGCT	ATCGACGAGGCTAAGCGGCTGCGAGCGCTGCACATGAAGGAGCACCCGGATTATAAATAC[CG]GCCCCGGCGGAAAACCAAGACGCTCATGAAGAAGGATAAGTACACGCTGCCCGGCGGGCT	CGGCCCCGGCGGAAAACCAAGACGCTCATGAAGAAGGATAAGTACACGCT	I	A	Red	CG	Grn	cg00106940	1	0	1	1	cg00106940_I_F_C_24016	ENSG00000242808	SOX2-OT	SOX2-OT_Exon	chr3	181712691	181712692	2	+	Exon (ENST00000325404.3/6657, exon 1 of 1)	3	180989770	181742884	753115	1	347689	ENST00000660576.1	722921	SOX2 overlapping transcript	TRUE	FALSE
cg00107682	cg00107682_B_C_II_30Y2Y16_Y	90752362	ATATTAAAAAATTATACCATCTACCCRCTAYACYAAATACTATCACACTC	30Y2Y16	NA			chr15	96888959	R	37	R	B	C	TGCTGCCCGCGGCCCCTGACACTGCAGCATTGAAGCCTGCCCGGAGGTCCCCGAGGTCTC[CG]AGTGTGACAGTACTCAGCATAGCGGGTAGATGGCACAATTTTCTAACATTTAGAGAGAGG	CCTCTCTCTAAATGTTAGAAAATTGTGCCATCTACCCGCTATGCTGAGTACTGTCACACT[CG]GAGACCTCGGGGACCTCCGGGCAGGCTTCAATGCTGCAGTGTCAGGGGCCGCGGGCAGCA	CCTCTCTCTAAATGTTAGAAAATTGTGCCATCTACCCGCTATGCTGAGTACTGTCACACT[CG]GAGACCTCGGGGACCTCCGGGCAGGCTTCAATGCTGCAGTGTCAGGGGCCGCGGGCAGCA	TGTTAGAAAATTGTGCCATCTACCCGCTATGCTGAGTACTGTCACACTCG	II			Nan	Nan	cg00107682	2	1	1	1	cg00107682_II_R_C_8627	ENSG00000283888	MIR1469	MIR1469_Intergenic_downstream	chr15	96345730	96345731	2	+	Distal Intergenic	15	96333261	96333307	47	1	100302258	ENST00000410719.1	12469	microRNA 1469	FALSE	TRUE
cg00109076	cg00109076_T_C_I_7B5Y36|7B5Y36_T	20637271	AACTAAABATAATYTATTTTTCCAACACTTCAAAATAATCCAACTCAACA	7B5Y36	77757977	AACTAAABGTAATYTATTTTTCCAACACTTCGAAATAATCCGACTCAACG	7B5Y36	chr13	88330463	F	37	F	T	C	GAGTGCTGTCTTTGTAGAACCCAACCGGAACGAATATCTGGAGTTAAAAGCAAAACTAAA[CG]TTGAGCCGGACTACCTCGAAGTGCTGGAAAAACAGACCACGTTTAGCCAGTTCTAAAAGC	GAGTGCTGTCTTTGTAGAACCCAACCGGAACGAATATCTGGAGTTAAAAGCAAAACTAAA[CG]TTGAGCCGGACTACCTCGAAGTGCTGGAAAAACAGACCACGTTTAGCCAGTTCTAAAAGC	GAGTGCTGTCTTTGTAGAACCCAACCGGAACGAATATCTGGAGTTAAAAGCAAAACTAAA[CG]TTGAGCCGGACTACCTCGAAGTGCTGGAAAAACAGACCACGTTTAGCCAGTTCTAAAAGC	CGTTGAGCCGGACTACCTCGAAGTGCTGGAAAAACAGACCACGTTTAGCC	I	T	Red	CG	Grn	cg00109076	2	0	1	1	cg00109076_I_F_C_6332	ENSG00000165300	SLITRK5	SLITRK5_Exon	chr13	87678208	87678209	2	+	Exon (ENST00000325089.7/26050, exon 2 of 2)	13	87672615	87696272	23658	1	26050	ENST00000325089.7	5593	SLIT and NTRK like family member 5	TRUE	FALSE
cg00109300	cg00109300_B_C_II_6R43_Y	90607988	TAAAAARCTAAATCTACRCCTTTATATCTATTCCCTAAAATAAATAAAAC	6R43	NA			chr6	143265806	F	37	F	B	C	CCTCGTTAACCCCCTTCCTGTGGCTGCACCACGTCATGGAACATTCCCGGAACGGGCCAA[CG]TTCCACCCACTTCAGGGAACAGACATAAAGGCGCAGACCCAGTTCCCCACAGTGCACAGC	CCTCGTTAACCCCCTTCCTGTGGCTGCACCACGTCATGGAACATTCCCGGAACGGGCCAA[CG]TTCCACCCACTTCAGGGAACAGACATAAAGGCGCAGACCCAGTTCCCCACAGTGCACAGC	GCTGTGCACTGTGGGGAACTGGGTCTGCGCCTTTATGTCTGTTCCCTGAAGTGGGTGGAA[CG]TTGGCCCGTTCCGGGAATGTTCCATGACGTGGTGCAGCCACAGGAAGGGGGTTAACGAGG	GGGGAACTGGGTCTGCGCCTTTATGTCTGTTCCCTGAAGTGGGTGGAACG	II			Nan	Nan	cg00109300	1	2	1	1	cg00109300_II_F_C_29742	ENSG00000010818	HIVEP2	HIVEP2_Promoter	chr6	142944669	142944670	2	-	Promoter (<=1kb)	6	142751469	142945031	193563	2	3097	ENST00000012134.7	361	HIVEP zinc finger 2	TRUE	FALSE
cg00109303	cg00109303_T_C_II_12R37_Y	77672215	ATATAACCAAAARTCTATTTAACAAACCATATTATAAATAAAAAACCAAC	12R37	NA			chr16	54001224	R	37	R	T	C	TCTCAGAGTCTTAATTACATCCCAGCTGACTACCCAGCGTTGCCAAAATCAGGCAACAAA[CG]CTGGCCCTTCACTCACAATATGGTCTGCTAAACAGACTCCTGGTCACACAGAAAGAAACT	AGTTTCTTTCTGTGTGACCAGGAGTCTGTTTAGCAGACCATATTGTGAGTGAAGGGCCAG[CG]TTTGTTGCCTGATTTTGGCAACGCTGGGTAGTCAGCTGGGATGTAATTAAGACTCTGAGA	TCTCAGAGTCTTAATTACATCCCAGCTGACTACCCAGCGTTGCCAAAATCAGGCAACAAA[CG]CTGGCCCTTCACTCACAATATGGTCTGCTAAACAGACTCCTGGTCACACAGAAAGAAACT	CGCTGGCCCTTCACTCACAATATGGTCTGCTAAACAGACTCCTGGTCACA	II			Nan	Nan	cg00109303	1	1	1	1	cg00109303_II_R_C_9957	NA	FTO-IT1	FTO-IT1_Intron	chr16	53967312	53967313	2	+	Intron (ENST00000636491.1/79068, intron 9 of 9)	16	53826361	54040726	214366	1	100505692	ENST00000563011.2	140951	FTO intronic transcript 1	TRUE	FALSE
cg00109643	cg00109643_B_C_II_50_Y	62758937	CAAACAACTACAAAAAAATAACRACRCCAAACTCCTCCTCRAAACTTTCC	50	NA			chr11	85780154	R	37	R	B	C	GGGAAAGGGGCGGGAGAAGGGAGGAGGGGCGGTGTCCGAGTCACGTGACCCGGGGCAGCC[CG]GAAAGCTCCGAGGAGGAGCCTGGCGCCGCCATTTTCCTGCAGCTGCCTGTTCCTCTTACC	GGTAAGAGGAACAGGCAGCTGCAGGAAAATGGCGGCGCCAGGCTCCTCCTCGGAGCTTTC[CG]GGCTGCCCCGGGTCACGTGACTCGGACACCGCCCCTCCTCCCTTCTCCCGCCCCTTTCCC	GGTAAGAGGAACAGGCAGCTGCAGGAAAATGGCGGCGCCAGGCTCCTCCTCGGAGCTTTC[CG]GGCTGCCCCGGGTCACGTGACTCGGACACCGCCCCTCCTCCCTTCTCCCGCCCCTTTCCC	AGGCAGCTGCAGGAAAATGGCGGCGCCAGGCTCCTCCTCGGAGCTTTCCG	II			Nan	Nan	cg00109643	0	3	1	1	cg00109643_II_R_C_2303	ENSG00000073921	PICALM	PICALM_Promoter	chr11	86069112	86069113	2	-	Promoter (<=1kb)	11	85958839	86069882	111044	2	8301	ENST00000528398.5	769	phosphatidylinositol binding clathrin assembly protein	TRUE	FALSE
cg00109797	cg00109797_T_C_II_11K25R12_Y	75757981	TAAACATTTTCKTATAAAATAATAAACTACAAATTAARCCTCTTCCCCCC	11K25R12	NA			chr4	185939181	R	37	R	T	C	CCTACTCCCTGACCACGTCGCTGGCTTTCTTTTCTCCCCACCCCTCCTGCTCCCTCTTCG[CG]GGGGGAAGAGGCTCAATTTGTAGCCTATTATCCTATACGAAAATGTCCATTGAAAAGTAT	ATACTTTTCAATGGACATTTTCGTATAGGATAATAGGCTACAAATTGAGCCTCTTCCCCC[CG]CGAAGAGGGAGCAGGAGGGGTGGGGAGAAAAGAAAGCCAGCGACGTGGTCAGGGAGTAGG	CCTACTCCCTGACCACGTCGCTGGCTTTCTTTTCTCCCCACCCCTCCTGCTCCCTCTTCG[CG]GGGGGAAGAGGCTCAATTTGTAGCCTATTATCCTATACGAAAATGTCCATTGAAAAGTAT	CGGGGGGAAGAGGCTCAATTTGTAGCCTATTATCCTATACGAAAATGTCC	II			Nan	Nan	cg00109797	2	1	1	1	cg00109797_II_R_C_26253	ENSG00000187821	HELT	HELT_Promoter	chr4	185018027	185018028	2	+	Promoter (<=1kb)	4	185018841	185020796	1956	1	391723	ENST00000515777.5	-813	helt bHLH transcription factor	FALSE	TRUE
cg00110098	cg00110098_T_C_II_W49_Y	07762441	WAACTACATAATTTAAAATATTCCTATTAAATACAAATCACCAAAAAAAC	W49	NA			chr8	53087151	R	37	R	T	C	AGCAGTTGGCAGCAGCACAGTGAAATGCATTGTCGTGCACATGTGCATTTTTGTCACTCC[CG]CCTCTCTGGTGATCTGCACTTAATAGGAATATTTTAAACTATGTAGCTAAGCAACAGAGG	CCTCTGTTGCTTAGCTACATAGTTTAAAATATTCCTATTAAGTGCAGATCACCAGAGAGG[CG]GGAGTGACAAAAATGCACATGTGCACGACAATGCATTTCACTGTGCTGCTGCCAACTGCT	AGCAGTTGGCAGCAGCACAGTGAAATGCATTGTCGTGCACATGTGCATTTTTGTCACTCC[CG]CCTCTCTGGTGATCTGCACTTAATAGGAATATTTTAAACTATGTAGCTAAGCAACAGAGG	CGCCTCTCTGGTGATCTGCACTTAATAGGAATATTTTAAACTATGTAGCT	II			Nan	Nan	cg00110098	1	0	1	1	cg00110098_II_R_C_33072	ENSG00000147488	ST18	ST18_Intron	chr8	52174591	52174592	2	-	Intron (ENST00000276480.11/9705, intron 9 of 25)	8	52110839	52409743	298905	2	9705	ENST00000276480.11	235151	ST18 C2H2C-type zinc finger transcription factor	TRUE	FALSE
cg00110825	cg00110825_T_C_II_6Y43_Y	01731387	CTTTAAYTTTTTACRATACATATTAACTTTACACATCCTAATTCTCTTAC	6Y43	NA			chr1	32510371	F	37	F	T	C	TTATGTCTTGTTTTGATGAAAAGAGATCACTCTATACCCCCCTTTTTAAAGGAAAATTAT[CG]CAAGAGAATCAGGATGTGTAAAGCTAACATGCATCGCAAAAAACCAAAGGTAACCTAAAT	TTATGTCTTGTTTTGATGAAAAGAGATCACTCTATACCCCCCTTTTTAAAGGAAAATTAT[CG]CAAGAGAATCAGGATGTGTAAAGCTAACATGCATCGCAAAAAACCAAAGGTAACCTAAAT	TTATGTCTTGTTTTGATGAAAAGAGATCACTCTATACCCCCCTTTTTAAAGGAAAATTAT[CG]CAAGAGAATCAGGATGTGTAAAGCTAACATGCATCGCAAAAAACCAAAGGTAACCTAAAT	CGCAAGAGAATCAGGATGTGTAAAGCTAACATGCATCGCAAAAAACCAAA	II			Nan	Nan	cg00110825	1	1	1	1	cg00110825_II_F_C_14921	ENSG00000121774	KHDRBS1	KHDRBS1_Intron	chr1	32044770	32044771	2	+	Intron (ENST00000484270.2/10657, intron 9 of 10)	1	32014182	32060850	46669	1	10657	ENST00000484270.2	30588	KH RNA binding domain containing, signal transduction associated 1	TRUE	FALSE
cg00111333	cg00111333_T_C_II_50_Y	87603876	TACAATCAACRATCRATAATTTTAATTTTAATTCCAAACTCACCRACAAC	50	NA			chr1	198828249	R	37	R	T	C	TACAGATACTGTAAAGTGAGTAGAATTCTGAGTTTTGAGGTTGCTTCAGTGAACATTCAA[CG]CTGTCGGTGAGTTTGGAATTAAAATCAAAACCATCGACCGTTGATTGTACCCTATGGCTA	TAGCCATAGGGTACAATCAACGGTCGATGGTTTTGATTTTAATTCCAAACTCACCGACAG[CG]TTGAATGTTCACTGAAGCAACCTCAAAACTCAGAATTCTACTCACTTTACAGTATCTGTA	TACAGATACTGTAAAGTGAGTAGAATTCTGAGTTTTGAGGTTGCTTCAGTGAACATTCAA[CG]CTGTCGGTGAGTTTGGAATTAAAATCAAAACCATCGACCGTTGATTGTACCCTATGGCTA	CGCTGTCGGTGAGTTTGGAATTAAAATCAAAACCATCGACCGTTGATTGT	II			Nan	Nan	cg00111333	0	3	1	1	cg00111333_II_R_C_14922	NA	MIR181A1HG	MIR181A1HG_Exon	chr1	198859120	198859121	2	-	Exon (ENST00000385026.1/406995, exon 1 of 1)	1	198777861	198937421	159561	2	100131234	ENST00000660348.1	78300	MIR181A1 host gene	TRUE	FALSE
cg00112642	cg00112642_B_C_II_50_Y	02627295	AACTCRCCCCCATAACTCRACTCATTTCTTTAATTTTTAAAATAAAAATC	50	NA			chr3	10491206	R	37	R	B	C	CTGACCCTTGGGCCCAGCCCGAGCAAGGACCGCAGCAAACATGGGTGACATGACCAACAG[CG]ACTTTTACTCCAAAAACCAAAGAAATGAGTCGAGCCATGGGGGCGAGTTCGGGTGCACAA	TTGTGCACCCGAACTCGCCCCCATGGCTCGACTCATTTCTTTGGTTTTTGGAGTAAAAGT[CG]CTGTTGGTCATGTCACCCATGTTTGCTGCGGTCCTTGCTCGGGCTGGGCCCAAGGGTCAG	TTGTGCACCCGAACTCGCCCCCATGGCTCGACTCATTTCTTTGGTTTTTGGAGTAAAAGT[CG]CTGTTGGTCATGTCACCCATGTTTGCTGCGGTCCTTGCTCGGGCTGGGCCCAAGGGTCAG	ACTCGCCCCCATGGCTCGACTCATTTCTTTGGTTTTTGGAGTAAAAGTCG	II			Nan	Nan	cg00112642	0	2	1	1	cg00112642_II_R_C_24017	ENSG00000157087	ATP2B2	ATP2B2_Exon	chr3	10449522	10449523	2	-	Exon (ENST00000397077.6/491, exon 2 of 20)	3	10324023	10505536	181514	2	491	ENST00000397077.6	56013	ATPase plasma membrane Ca2+ transporting 2	TRUE	FALSE
cg00113096	cg00113096_T_C_II_50_Y	08697115	CTCACTTATCTTAAACTTCATATTTTCCTCTTCTTTTCAACACRATAATC	50	NA			chr2	134119805	F	37	F	T	C	CAGAGAGAAAGCAGAACCATTCAACTTCTATATTGCTTCCACCTTTGCTATCAAGACAAA[CG]ATCACCGTGTTGAAAAGAAGAGGAAAACATGAAGCCCAAGACAAGTGAGGAGATCCCAAG	CAGAGAGAAAGCAGAACCATTCAACTTCTATATTGCTTCCACCTTTGCTATCAAGACAAA[CG]ATCACCGTGTTGAAAAGAAGAGGAAAACATGAAGCCCAAGACAAGTGAGGAGATCCCAAG	CAGAGAGAAAGCAGAACCATTCAACTTCTATATTGCTTCCACCTTTGCTATCAAGACAAA[CG]ATCACCGTGTTGAAAAGAAGAGGAAAACATGAAGCCCAAGACAAGTGAGGAGATCCCAAG	CGATCACCGTGTTGAAAAGAAGAGGAAAACATGAAGCCCAAGACAAGTGA	II			Nan	Nan	cg00113096	0	1	1	1	cg00113096_II_F_C_20348	ENSG00000176771	NCKAP5	NCKAP5_Intron	chr2	133362233	133362234	2	-	Intron (ENST00000409261.6/344148, intron 3 of 19)	2	132671788	133568463	896676	2	344148	ENST00000409261.6	206229	NCK associated protein 5	TRUE	FALSE
cg00113533	cg00113533_B_C_II_11R8R29_Y	64724210	CRATAAATAACRAACCAATARAACTTATAATTACAATCTTACAAAAACCC	11R8R29	NA			chr5	3512983	F	37	F	B	C	GCTTGACTGCAAAATTATTACATCTTGTAATTGGATGGTGAGATTTATATACAGATTGGC[CG]GGTTTCTGTAAGATTGTAATTACAAGCTTCATTGGTTTGCTACTTATCGGAACTTCACAG	GCTTGACTGCAAAATTATTACATCTTGTAATTGGATGGTGAGATTTATATACAGATTGGC[CG]GGTTTCTGTAAGATTGTAATTACAAGCTTCATTGGTTTGCTACTTATCGGAACTTCACAG	CTGTGAAGTTCCGATAAGTAGCAAACCAATGAAGCTTGTAATTACAATCTTACAGAAACC[CG]GCCAATCTGTATATAAATCTCACCATCCAATTACAAGATGTAATAATTTTGCAGTCAAGC	GATAAGTAGCAAACCAATGAAGCTTGTAATTACAATCTTACAGAAACCCG	II			Nan	Nan	cg00113533	2	3	1	1	cg00113533_II_F_C_27504	ENSG00000248118	LINC01019	LINC01019_Intron	chr5	3512869	3512870	2	-	Intron (ENST00000662836.1/285577, intron 1 of 4)	5	3357264	3531795	174532	2	285577	ENST00000662836.1	18925	long intergenic non-protein coding RNA 1019	TRUE	FALSE
cg00113951	cg00113951_B_C_II_50_Y	26632917	AATACACTCCCCAAAAAATACAACTTTAACAATAAAAACTACAAAAATCC	50	NA			chr12	121078090	F	37	F	B	C	GCGTTTGTAGGCAGTGATGTCACAGAGTGCCTTCATGCTCCTCGGGTCTCCGGTTCTCCC[CG]GACCTCTGTAGTCCTCATTGCCAAAGTTGTACCCCCTGGGGAGTGCACCCTGCCTGCATT	GCGTTTGTAGGCAGTGATGTCACAGAGTGCCTTCATGCTCCTCGGGTCTCCGGTTCTCCC[CG]GACCTCTGTAGTCCTCATTGCCAAAGTTGTACCCCCTGGGGAGTGCACCCTGCCTGCATT	AATGCAGGCAGGGTGCACTCCCCAGGGGGTACAACTTTGGCAATGAGGACTACAGAGGTC[CG]GGGAGAACCGGAGACCCGAGGAGCATGAAGGCACTCTGTGACATCACTGCCTACAAACGC	GTGCACTCCCCAGGGGGTACAACTTTGGCAATGAGGACTACAGAGGTCCG	II			Nan	Nan	cg00113951	0	0	1	1	cg00113951_II_F_C_4420	ENSG00000157782	CABP1	CABP1_Exon	chr12	120640287	120640288	2	-	Promoter (<=1kb)	12	120640552	120667311	26760	1	9478	ENST00000316803.7	-265	calcium binding protein 1	TRUE	FALSE
cg00114412	cg00114412_T_C_II_4YM44_Y	53653121	TTCCYMAAAACACAATTACCTAATACTACTAACRCAAAATCAAAATAACC	4YM44	NA			chr14	73020024	R	37	R	T	C	GCGAACGCCGGGATCACTCACCCACTGCTGGAAGGAAGCCACCTCGGGGGTGAAATGCAG[CG]GCCATTCTGACTCTGCGCCAGCAGCACTAGGCAATTGTGTTTTTAGGAAGGGAAGTGAAG	CTTCACTTCCCTTCCTAAAAACACAATTGCCTAGTGCTGCTGGCGCAGAGTCAGAATGGC[CG]CTGCATTTCACCCCCGAGGTGGCTTCCTTCCAGCAGTGGGTGAGTGATCCCGGCGTTCGC	GCGAACGCCGGGATCACTCACCCACTGCTGGAAGGAAGCCACCTCGGGGGTGAAATGCAG[CG]GCCATTCTGACTCTGCGCCAGCAGCACTAGGCAATTGTGTTTTTAGGAAGGGAAGTGAAG	CGGCCATTCTGACTCTGCGCCAGCAGCACTAGGCAATTGTGTTTTTAGGA	II			Nan	Nan	cg00114412	2	1	1	1	cg00114412_II_R_C_7076	ENSG00000182732	RGS6	RGS6_threeUTR	chr14	72553316	72553317	2	+	3' UTR	14	71932429	72566530	634102	1	9628	ENST00000553525.6	620887	regulator of G protein signaling 6	TRUE	FALSE
cg00114602	cg00114602_T_C_II_50_Y	45712187	TCCATCTAAAAAAAATAAACTAAAACAACTACCTTCACCTTATATATAAC	50	NA			chr10	114925333	F	37	F	T	C	TGTGCCCTCTATTCACAGATAACTCTCTCCCCTGTTTCTAGGAGAAAAAAAAAGTGCGTT[CG]CTACATACAAGGTGAAGGCAGCTGCCTCAGCCCACCCTCTTCAGATGGAAGCTTACTAGA	TGTGCCCTCTATTCACAGATAACTCTCTCCCCTGTTTCTAGGAGAAAAAAAAAGTGCGTT[CG]CTACATACAAGGTGAAGGCAGCTGCCTCAGCCCACCCTCTTCAGATGGAAGCTTACTAGA	TGTGCCCTCTATTCACAGATAACTCTCTCCCCTGTTTCTAGGAGAAAAAAAAAGTGCGTT[CG]CTACATACAAGGTGAAGGCAGCTGCCTCAGCCCACCCTCTTCAGATGGAAGCTTACTAGA	CGCTACATACAAGGTGAAGGCAGCTGCCTCAGCCCACCCTCTTCAGATGG	II			Nan	Nan	cg00114602	0	0	1	1	cg00114602_II_F_C_12	ENSG00000148737	TCF7L2	TCF7L2_threeUTR	chr10	113165574	113165575	2	+	3' UTR	10	112950247	113167678	217432	1	6934	ENST00000627217.3	215327	transcription factor 7 like 2	TRUE	FALSE
cg00115173	cg00115173_T_C_II_42R7_Y	74771298	ATTTTTCATAAATACTATCTCTACCCAAAAATTACTACRAAARTCATAAC	42R7	NA			chr6	97562139	F	37	F	T	C	GTGGCAGGAGGGGAAGTTGAGCATGCCAGTGGCCGGACGTGTGCTGTGAGGACTGCCTGT[CG]CTATGACCCCCGCAGTAATTCCTGGGCAGAGATAGCACCCATGAAAAACTGCCGGGAGCA	GTGGCAGGAGGGGAAGTTGAGCATGCCAGTGGCCGGACGTGTGCTGTGAGGACTGCCTGT[CG]CTATGACCCCCGCAGTAATTCCTGGGCAGAGATAGCACCCATGAAAAACTGCCGGGAGCA	GTGGCAGGAGGGGAAGTTGAGCATGCCAGTGGCCGGACGTGTGCTGTGAGGACTGCCTGT[CG]CTATGACCCCCGCAGTAATTCCTGGGCAGAGATAGCACCCATGAAAAACTGCCGGGAGCA	CGCTATGACCCCCGCAGTAATTCCTGGGCAGAGATAGCACCCATGAAAAA	II			Nan	Nan	cg00115173	1	2	1	1	cg00115173_II_F_C_29743	ENSG00000186231	KLHL32	KLHL32_Exon	chr6	97114263	97114264	2	+	Exon (ENST00000536676.5/114792, exon 6 of 10)	6	96924620	97140754	216135	1	114792	ENST00000536676.5	189643	kelch like family member 32	TRUE	FALSE
cg00115203	cg00115203_T_C_II_5Y5Y38_Y	65691820	TATTAYCAAAAYCTCTACTTTAAACTTCTTTAAATACTTCTTCTTTTAAC	5Y5Y38	NA			chr2	149522569	F	37	F	T	C	TCGTCATGTAAACAGCACCCTCATCATTTGTCTTTGAAAGAAGAGGCTTCTGATGTGGTT[CG]TCAAAAGAAGAAGTACCCAAAGAAGCCTAAAGCAGAGGCTTTGATAACATCTCAGCAACC	TCGTCATGTAAACAGCACCCTCATCATTTGTCTTTGAAAGAAGAGGCTTCTGATGTGGTT[CG]TCAAAAGAAGAAGTACCCAAAGAAGCCTAAAGCAGAGGCTTTGATAACATCTCAGCAACC	TCGTCATGTAAACAGCACCCTCATCATTTGTCTTTGAAAGAAGAGGCTTCTGATGTGGTT[CG]TCAAAAGAAGAAGTACCCAAAGAAGCCTAAAGCAGAGGCTTTGATAACATCTCAGCAACC	CGTCAAAAGAAGAAGTACCCAAAGAAGCCTAAAGCAGAGGCTTTGATAAC	II			Nan	Nan	cg00115203	2	0	1	1	cg00115203_II_F_C_20349	ENSG00000135999	EPC2	EPC2_Exon	chr2	148765000	148765001	2	+	Exon (ENST00000258484.11/26122, exon 7 of 14)	2	148644751	148787569	142819	1	26122	ENST00000258484.11	120249	enhancer of polycomb homolog 2	TRUE	FALSE
cg00115348	cg00115348_T_C_I_R46K2|R46K2_A	58775188	RCACTAATAAAAAATACTCTATACCATCAATACAAACAAATACTTCCKCA	R46K2	3753162	RCGCTAATAAAAAATACTCTATACCGTCAATACAAACAAATACTTCCKCG	R46K2	chr5	77289961	R	37	R	T	C	TCTGTCAGGGGGGCTGAGAGAGGAGGGTTTCAGGGGGAAGGGAATGGAGCATGTCCCAGC[CG]CGGAAGCACCTGTCTGCATTGACGGCACAGAGCACTTCTTATTAGCGTGCAGGTCTCTAA	TTAGAGACCTGCACGCTAATAAGAAGTGCTCTGTGCCGTCAATGCAGACAGGTGCTTCCG[CG]GCTGGGACATGCTCCATTCCCTTCCCCCTGAAACCCTCCTCTCTCAGCCCCCCTGACAGA	TCTGTCAGGGGGGCTGAGAGAGGAGGGTTTCAGGGGGAAGGGAATGGAGCATGTCCCAGC[CG]CGGAAGCACCTGTCTGCATTGACGGCACAGAGCACTTCTTATTAGCGTGCAGGTCTCTAA	CGCGGAAGCACCTGTCTGCATTGACGGCACAGAGCACTTCTTATTAGCGT	I	A	Red	CG	Grn	cg00115348	2	1	1	1	cg00115348_I_R_C_27505	ENSG00000132842	AP3B1	AP3B1_Intergenic_downstream	chr5	77994137	77994138	2	-	Distal Intergenic	5	78002995	78015873	12879	2	8546	ENST00000520122.1	21736	adaptor related protein complex 3 subunit beta 1	FALSE	TRUE
cg00116110	cg00116110_T_C_II_11M14Y3W19_Y	21672848	TTTAAAAAACAMAAAACACCCTATTCYAAAWATAACTAACACATAAACTC	11M14Y3W19	NA			chr6	35569896	R	37	R	T	C	GCACTCTCTTTCCTTTTTTCCCCCCTATTTTAATCGGAGTACAAATTGCTGTCAGCACAT[CG]AGTTCATGTGCCAGCCACATTCAGAACAGGGTGTTCTGTGCTCTTCAAAACAAAATTGCT	AGCAATTTTGTTTTGAAGAGCACAGAACACCCTGTTCTGAATGTGGCTGGCACATGAACT[CG]ATGTGCTGACAGCAATTTGTACTCCGATTAAAATAGGGGGGAAAAAAGGAAAGAGAGTGC	GCACTCTCTTTCCTTTTTTCCCCCCTATTTTAATCGGAGTACAAATTGCTGTCAGCACAT[CG]AGTTCATGTGCCAGCCACATTCAGAACAGGGTGTTCTGTGCTCTTCAAAACAAAATTGCT	CGAGTTCATGTGCCAGCCACATTCAGAACAGGGTGTTCTGTGCTCTTCAA	II			Nan	Nan	cg00116110	3	0	1	1	cg00116110_II_R_C_29744	ENSG00000096060	FKBP5	FKBP5_Intron	chr6	35602119	35602120	2	-	Intron (ENST00000539068.5/2289, intron 5 of 10)	6	35573585	35688915	115331	2	2289	ENST00000539068.5	86795	FKBP prolyl isomerase 5	TRUE	FALSE
cg00116234	cg00116234_T_C_II_15K34_Y	41643962	TTCAATATCCRATTCKAATTCCRACAAAAATCCAAACATAAAATACTACC	15K34	NA			chr9	18474243	R	37	R	T	C	AAGGCATTTACCAGGAGCAGGAAAGCCAGAAAGAGGAGCAGTGTGCCAGGAGTTGCCCGA[CG]GCAGCATTCCATGCTTGGATCCTTGCCGGAATCAGAATCGGACACTGAATAAGCTGCTAA	TTAGCAGCTTATTCAGTGTCCGATTCTGATTCCGGCAAGGATCCAAGCATGGAATGCTGC[CG]TCGGGCAACTCCTGGCACACTGCTCCTCTTTCTGGCTTTCCTGCTCCTGGTAAATGCCTT	AAGGCATTTACCAGGAGCAGGAAAGCCAGAAAGAGGAGCAGTGTGCCAGGAGTTGCCCGA[CG]GCAGCATTCCATGCTTGGATCCTTGCCGGAATCAGAATCGGACACTGAATAAGCTGCTAA	CGGCAGCATTCCATGCTTGGATCCTTGCCGGAATCAGAATCGGACACTGA	II			Nan	Nan	cg00116234	1	2	1	1	cg00116234_II_R_C_34394	ENSG00000178031	ADAMTSL1	ADAMTSL1_Exon	chr9	18474245	18474246	2	+	Exon (ENST00000327883.11/92949, exon 1 of 13)	9	17906563	18533292	626730	1	92949	ENST00000636209.1	567682	ADAMTS like 1	TRUE	FALSE
cg00116289	cg00116289_T_C_II_50_Y	02653481	TTCAATCCATTTTAAATATAACCTCRAATATAATAAAAAACCCACCRAAC	50	NA			chr5	32380243	F	37	F	T	C	GGAACCACTTAGCGTGGCGTAGAGCAGCCAGAGCGTCAAGGCATTTTTGCCTGTCCAAGA[CG]TCCGGTGGGTCTTTCACCATACCCGAGGTTACATCTAAAATGGATTGAATTGGCAAAATG	GGAACCACTTAGCGTGGCGTAGAGCAGCCAGAGCGTCAAGGCATTTTTGCCTGTCCAAGA[CG]TCCGGTGGGTCTTTCACCATACCCGAGGTTACATCTAAAATGGATTGAATTGGCAAAATG	GGAACCACTTAGCGTGGCGTAGAGCAGCCAGAGCGTCAAGGCATTTTTGCCTGTCCAAGA[CG]TCCGGTGGGTCTTTCACCATACCCGAGGTTACATCTAAAATGGATTGAATTGGCAAAATG	CGTCCGGTGGGTCTTTCACCATACCCGAGGTTACATCTAAAATGGATTGA	II			Nan	Nan	cg00116289	0	2	1	1	cg00116289_II_F_C_27506	ENSG00000056097	ZFR	ZFR_Exon	chr5	32380137	32380138	2	-	Exon (ENST00000265069.13/51663, exon 16 of 20)	5	32354350	32444740	90391	2	51663	ENST00000265069.13	64602	zinc finger RNA binding protein	TRUE	FALSE
cg00116653	cg00116653_T_C_II_18S4R26_Y	47784125	ATACATCAAAACTAACAASCTCCRAAAACCCCRAAATTAAAACCTAAATC	18S4R26	NA			chr19	42441301	F	37	F	T	C	AGCGCGAGGGAGCTGGGGGGGCCGTTGTGGGCGCCACGGCCGGAGTGGGTGATCAATATT[CG]ATTTAGGTTTTAATTCCGGGGCTTTTGGAGCCTGTCAGCCCTGATGTATGAGCTCACACT	AGCGCGAGGGAGCTGGGGGGGCCGTTGTGGGCGCCACGGCCGGAGTGGGTGATCAATATT[CG]ATTTAGGTTTTAATTCCGGGGCTTTTGGAGCCTGTCAGCCCTGATGTATGAGCTCACACT	AGCGCGAGGGAGCTGGGGGGGCCGTTGTGGGCGCCACGGCCGGAGTGGGTGATCAATATT[CG]ATTTAGGTTTTAATTCCGGGGCTTTTGGAGCCTGTCAGCCCTGATGTATGAGCTCACACT	CGATTTAGGTTTTAATTCCGGGGCTTTTGGAGCCTGTCAGCCCTGATGTA	II			Nan	Nan	cg00116653	2	2	1	1	cg00116653_II_F_C_13995	ENSG00000076928	LOC100505585	LOC100505585_Intergenic_downstream	chr19	41937149	41937150	2	+	Distal Intergenic	19	41928820	41930150	1331	1	100505585	ENST00000595770.1	8329	uncharacterized LOC100505585	FALSE	TRUE
cg00117744	cg00117744_T_C_II_1R23Y24_Y	11629841	CRTATAATTATCCATTTTATCAAAAYAAAAAACCCTACAATTCACTTATC	1R23Y24	NA			chr10	73274476	R	37	R	T	C	TAGCAGGATTTCCCTTTTCTTTATGGACTTGAAAGCATCTACACTGCCTCGTTAGGACTT[CG]ACAAGTGAATTGCAGGGCCTTTCACCCTGATAAAATGGATAATTACATGGAGAACAGCTT	AAGCTGTTCTCCATGTAATTATCCATTTTATCAGGGTGAAAGGCCCTGCAATTCACTTGT[CG]AAGTCCTAACGAGGCAGTGTAGATGCTTTCAAGTCCATAAAGAAAAGGGAAATCCTGCTA	TAGCAGGATTTCCCTTTTCTTTATGGACTTGAAAGCATCTACACTGCCTCGTTAGGACTT[CG]ACAAGTGAATTGCAGGGCCTTTCACCCTGATAAAATGGATAATTACATGGAGAACAGCTT	CGACAAGTGAATTGCAGGGCCTTTCACCCTGATAAAATGGATAATTACAT	II			Nan	Nan	cg00117744	2	1	1	1	cg00117744_II_R_C_13	ENSG00000107736	CDH23	CDH23_Intron	chr10	71514719	71514720	2	+	Intron (ENST00000224721.12/64072, intron 6 of 69)	10	71396920	71815947	419028	1	64072	ENST00000224721.12	117799	cadherin related 23	TRUE	FALSE
cg00117839	cg00117839_T_C_II_27Y22_Y	48787563	ATTCAACATCTATATATACATATTACAYAAATACCAATTAAAATATATCC	27Y22	NA			chr3	78814980	R	37	R	T	C	CCTTGATCCTGAGCCAGCAAGATTGGCTTACTATCTATCAGCAAGGGATGTAAATTTACT[CG]GACACATTTTAATTGGCATTTATGCAACATGTACACACAGATGCTGAATTCATTGAGAAA	TTTCTCAATGAATTCAGCATCTGTGTGTACATGTTGCATAAATGCCAATTAAAATGTGTC[CG]AGTAAATTTACATCCCTTGCTGATAGATAGTAAGCCAATCTTGCTGGCTCAGGATCAAGG	CCTTGATCCTGAGCCAGCAAGATTGGCTTACTATCTATCAGCAAGGGATGTAAATTTACT[CG]GACACATTTTAATTGGCATTTATGCAACATGTACACACAGATGCTGAATTCATTGAGAAA	CGGACACATTTTAATTGGCATTTATGCAACATGTACACACAGATGCTGAA	II			Nan	Nan	cg00117839	1	0	1	1	cg00117839_II_R_C_24018	ENSG00000169855	ROBO1	ROBO1_Intron	chr3	78765830	78765831	2	-	Intron (ENST00000464233.6/6091, intron 4 of 30)	3	78597239	79767998	1170760	2	6091	ENST00000464233.6	1002167	roundabout guidance receptor 1	TRUE	FALSE
cg00117955	cg00117955_B_C_II_6R5R37_Y	89740888	CAATATRAAACRRAAAATCTTATCCCTCATTAACACTTTAAAACAAAAAC	6R5R37	NA			chr4	40818131	F	37	F	B	C	ATCTTCAGGTAAATAGCCGAGTCCTTTTGCATGTGCAGCTATGGCATTTCGGTGACAGGG[CG]TTTCTGTTTCAAAGTGTCAATGAGGGATAAGACCCCTCGTTTTACATTGGTTGTGACTCT	ATCTTCAGGTAAATAGCCGAGTCCTTTTGCATGTGCAGCTATGGCATTTCGGTGACAGGG[CG]TTTCTGTTTCAAAGTGTCAATGAGGGATAAGACCCCTCGTTTTACATTGGTTGTGACTCT	AGAGTCACAACCAATGTAAAACGAGGGGTCTTATCCCTCATTGACACTTTGAAACAGAAA[CG]CCCTGTCACCGAAATGCCATAGCTGCACATGCAAAAGGACTCGGCTATTTACCTGAAGAT	AATGTAAAACGAGGGGTCTTATCCCTCATTGACACTTTGAAACAGAAACG	II			Nan	Nan	cg00117955	2	3	1	1	cg00117955_II_F_C_26254	ENSG00000163697	APBB2	APBB2_threeUTR	chr4	40816114	40816115	2	-	3' UTR	4	40810027	41214542	404516	2	323	ENST00000508593.6	398427	amyloid beta precursor protein binding family B member 2	TRUE	FALSE
cg00119476	cg00119476_B_C_II_26S10Y12_Y	13637868	TTTCCCTTTCATCTCTATTAATTAATSCTAACTCCRTYTACCCAAAATAC	26S10Y12	NA			chr1	87777278	R	37	R	B	C	CTGCAGCCGGTCTCTCTTGGGACTCTTTAAAGTGTAAGGAAAAGGTGATGTCAACAGCAA[CG]TACTCTGGGCAAACGGAGCCAGGATTAATTAATAGAGATGAAAGGGAAACACTAGACCTT	AAGGTCTAGTGTTTCCCTTTCATCTCTATTAATTAATCCTGGCTCCGTTTGCCCAGAGTA[CG]TTGCTGTTGACATCACCTTTTCCTTACACTTTAAAGAGTCCCAAGAGAGACCGGCTGCAG	AAGGTCTAGTGTTTCCCTTTCATCTCTATTAATTAATCCTGGCTCCGTTTGCCCAGAGTA[CG]TTGCTGTTGACATCACCTTTTCCTTACACTTTAAAGAGTCCCAAGAGAGACCGGCTGCAG	TTCCCTTTCATCTCTATTAATTAATCCTGGCTCCGTTTGCCCAGAGTACG	II			Nan	Nan	cg00119476	2	1	1	1	cg00119476_II_R_C_14923	ENSG00000143013	LMO4	LMO4_Intergenic_upstream	chr1	87311595	87311596	2	+	Distal Intergenic	1	87328880	87348923	20044	1	8543	ENST00000370544.10	-17284	LIM domain only 4	FALSE	TRUE
cg00120227	cg00120227_B_C_II_50_Y	05746385	CAATTTTAAAATAATTAAATAATTTAACACCTATCTCCCRTCACRTCAAC	50	NA			chr8	41486900	F	37	F	B	C	AGGCGCTGTTTTCTCTTGGTTCAGGAGGCCCCTTCGACACCTGCTTTATTTTTCTTCCTG[CG]CTGACGTGACGGGAGACAGGTGTTAAACTACTTAATCACTTTAAAATTGTTTTAATTTTC	AGGCGCTGTTTTCTCTTGGTTCAGGAGGCCCCTTCGACACCTGCTTTATTTTTCTTCCTG[CG]CTGACGTGACGGGAGACAGGTGTTAAACTACTTAATCACTTTAAAATTGTTTTAATTTTC	GAAAATTAAAACAATTTTAAAGTGATTAAGTAGTTTAACACCTGTCTCCCGTCACGTCAG[CG]CAGGAAGAAAAATAAAGCAGGTGTCGAAGGGGCCTCCTGAACCAAGAGAAAACAGCGCCT	AATTTTAAAGTGATTAAGTAGTTTAACACCTGTCTCCCGTCACGTCAGCG	II			Nan	Nan	cg00120227	0	2	1	1	cg00120227_II_F_C_33073	ENSG00000158669	GPAT4	GPAT4_Intergenic_downstream	chr8	41629381	41629382	2	+	Distal Intergenic	8	41618706	41621394	2689	1	137964	ENST00000518628.1	10675	glycerol-3-phosphate acyltransferase 4	FALSE	TRUE
cg00122272	cg00122272_B_C_II_50_Y	70670981	AAAACCAAAAAAAACCTTCAATTTATTAAAATTAACRATAAATAAACATC	50	NA			chr1	62737140	F	37	F	B	C	AGAGAGTGCAAAGGACAATAGCAGGAGAGGTAGCAAGAAAGGCAGTCTGAGCTTCACAAG[CG]ATGCTTACCCACCGTTAACCCCAACAAACTGAAGGTTCTTTTTGGTCCCATTACCTCCTG	AGAGAGTGCAAAGGACAATAGCAGGAGAGGTAGCAAGAAAGGCAGTCTGAGCTTCACAAG[CG]ATGCTTACCCACCGTTAACCCCAACAAACTGAAGGTTCTTTTTGGTCCCATTACCTCCTG	CAGGAGGTAATGGGACCAAAAAGAACCTTCAGTTTGTTGGGGTTAACGGTGGGTAAGCAT[CG]CTTGTGAAGCTCAGACTGCCTTTCTTGCTACCTCTCCTGCTATTGTCCTTTGCACTCTCT	GGACCAAAAAGAACCTTCAGTTTGTTGGGGTTAACGGTGGGTAAGCATCG	II			Nan	Nan	cg00122272	0	1	1	1	cg00122272_II_F_C_14924	ENSG00000132854	KANK4	KANK4_Intron	chr1	62271468	62271469	2	-	Intron (ENST00000371153.9/163782, intron 4 of 9)	1	62236165	62319434	83270	2	163782	ENST00000371153.9	47965	KN motif and ankyrin repeat domains 4	TRUE	FALSE
cg00122769	cg00122769_B_C_II_29R20_Y	65640582	TCAATAAACCRAACAAACATAACTTTCCRRACAACATCTTTATAAAAATC	29R20	NA			chr3	50155829	F	37	F	B	C	AGTTCGGCTAAAGGGAGCTGGCCTAGGAGCCAAAGGCAGCGCATATGGTTTGTCGGGCGC[CG]ATTCCTACAAAGATGCTGTCCGGAAAGCCATGTTTGCCCGGTTCACTGAGATGGAGTGAG	AGTTCGGCTAAAGGGAGCTGGCCTAGGAGCCAAAGGCAGCGCATATGGTTTGTCGGGCGC[CG]ATTCCTACAAAGATGCTGTCCGGAAAGCCATGTTTGCCCGGTTCACTGAGATGGAGTGAG	CTCACTCCATCTCAGTGAACCGGGCAAACATGGCTTTCCGGACAGCATCTTTGTAGGAAT[CG]GCGCCCGACAAACCATATGCGCTGCCTTTGGCTCCTAGGCCAGCTCCCTTTAGCCGAACT	CAGTGAACCGGGCAAACATGGCTTTCCGGACAGCATCTTTGTAGGAATCG	II			Nan	Nan	cg00122769	1	3	1	1	cg00122769_II_F_C_24019	ENSG00000235016	SEMA3F-AS1	SEMA3F-AS1_Exon	chr3	50118396	50118397	2	+	Exon (ENST00000347869.8/10181, exon 25 of 25)	3	50116022	50156085	40064	2	100129060	ENST00000437204.1	37688	SEMA3F antisense RNA 1	TRUE	FALSE
cg00122911	cg00122911_T_C_II_6Y38Y2Y1_Y	31637866	TAAACTYCTCTAATCAACCTTCTATTATAAACACAATAAAATTTAYAAYC	6Y38Y2Y1	NA			chr17	5774225	F	37	F	T	C	TTCTTATCTTTTGATATCTGGAAGTAGAAAATTTCAAGGAAAAAGGGTTTTACACCAAGA[CG]ACCATAAATCTCATTGTGTTCACAACAGAAGGCTGACCAGAGGAGTTTATTAAATCCGTA	TTCTTATCTTTTGATATCTGGAAGTAGAAAATTTCAAGGAAAAAGGGTTTTACACCAAGA[CG]ACCATAAATCTCATTGTGTTCACAACAGAAGGCTGACCAGAGGAGTTTATTAAATCCGTA	TTCTTATCTTTTGATATCTGGAAGTAGAAAATTTCAAGGAAAAAGGGTTTTACACCAAGA[CG]ACCATAAATCTCATTGTGTTCACAACAGAAGGCTGACCAGAGGAGTTTATTAAATCCGTA	CGACCATAAATCTCATTGTGTTCACAACAGAAGGCTGACCAGAGGAGTTT	II			Nan	Nan	cg00122911	3	0	1	1	cg00122911_II_F_C_11255	ENSG00000179314	WSCD1	WSCD1_Intron	chr17	5870905	5870906	2	+	Intron (ENST00000563763.5/339166, intron 2 of 3)	17	5772926	6080792	307867	1	23302	ENST00000573619.1	97979	WSC domain containing 1	TRUE	FALSE
cg00124810	cg00124810_T_C_II_50_Y	95753430	TTCCCCCATTACCAAAAAAACCTACTCTTAAAAAAACCAACRATACCACC	50	NA			chr3	152165477	R	37	R	T	C	GTTGTAACTGCATGTTGGCTAGAGCCTGTTGGTATTGGAAAATACCAGTGTTAAAGACTG[CG]GTGGCACCGTTGGTTTTTTCAAGAGCAGGCCTCTTTGGTAATGGGGGAAGTACAGCTTGA	TCAAGCTGTACTTCCCCCATTACCAAAGAGGCCTGCTCTTGAAAAAACCAACGGTGCCAC[CG]CAGTCTTTAACACTGGTATTTTCCAATACCAACAGGCTCTAGCCAACATGCAGTTACAAC	GTTGTAACTGCATGTTGGCTAGAGCCTGTTGGTATTGGAAAATACCAGTGTTAAAGACTG[CG]GTGGCACCGTTGGTTTTTTCAAGAGCAGGCCTCTTTGGTAATGGGGGAAGTACAGCTTGA	CGGTGGCACCGTTGGTTTTTTCAAGAGCAGGCCTCTTTGGTAATGGGGGA	II			Nan	Nan	cg00124810	0	1	1	1	cg00124810_II_R_C_24020	ENSG00000152601	MBNL1	MBNL1_Exon	chr3	152447688	152447689	2	+	Exon (ENST00000282486.10/4154, exon 7 of 10)	3	152268040	152465779	197740	1	4154	ENST00000282486.10	179648	muscleblind like splicing regulator 1	TRUE	FALSE
cg00126993	cg00126993_T_C_II_W1Y47_Y	89796438	WCYACCTAATTTATATCAATCACTTCTTAATACATATTTAAATATTACAC	W1Y47	NA			chr7	14380315	R	37	R	T	C	TTTATAAATTAACAGCAGGGAAATACCAAAGGTGTCAGATTGCATATTTATCATCTTTTT[CG]TGTAATACTTAAATATGTATTAAGAAGTGACTGACATAAATTAGGCAGATTTCAGAAGCC	GGCTTCTGAAATCTGCCTAATTTATGTCAGTCACTTCTTAATACATATTTAAGTATTACA[CG]AAAAAGATGATAAATATGCAATCTGACACCTTTGGTATTTCCCTGCTGTTAATTTATAAA	TTTATAAATTAACAGCAGGGAAATACCAAAGGTGTCAGATTGCATATTTATCATCTTTTT[CG]TGTAATACTTAAATATGTATTAAGAAGTGACTGACATAAATTAGGCAGATTTCAGAAGCC	CGTGTAATACTTAAATATGTATTAAGAAGTGACTGACATAAATTAGGCAG	II			Nan	Nan	cg00126993	2	0	1	1	cg00126993_II_R_C_31390	ENSG00000136267	DGKB	DGKB_Intron	chr7	14340690	14340691	2	-	Intron (ENST00000399322.7/1607, intron 21 of 24)	7	14145049	14841450	696402	2	1607	ENST00000399322.7	500759	diacylglycerol kinase beta	TRUE	FALSE
cg00127523	cg00127523_B_C_II_2R41R5_Y	87797112	AARCAAACCTTCCTAATCAACCTCTACAAATTCATAAAAAAACRRCACAC	2R41R5	NA			chr2	97215158	R	37	R	B	C	CTGCCTGCACCCCAGGGACGCACTCTGCTTGAAGCCGAGATGGGGCACCCTCTCGATGGG[CG]TGTGTCGCTCCTTCATGAACTTGTAGAGGCTGACCAGGAAGGCCTGCTCCTCCTCCCGCT	AGCGGGAGGAGGAGCAGGCCTTCCTGGTCAGCCTCTACAAGTTCATGAAGGAGCGACACA[CG]CCCATCGAGAGGGTGCCCCATCTCGGCTTCAAGCAGAGTGCGTCCCTGGGGTGCAGGCAG	AGCGGGAGGAGGAGCAGGCCTTCCTGGTCAGCCTCTACAAGTTCATGAAGGAGCGACACA[CG]CCCATCGAGAGGGTGCCCCATCTCGGCTTCAAGCAGAGTGCGTCCCTGGGGTGCAGGCAG	AGCAGGCCTTCCTGGTCAGCCTCTACAAGTTCATGAAGGAGCGACACACG	II			Nan	Nan	cg00127523	2	3	1	1	cg00127523_II_R_C_20350	ENSG00000196843	ARID5A	ARID5A_Exon	chr2	96549421	96549422	2	+	Exon (ENST00000470579.5/10865, exon 3 of 4)	2	96536743	96550285	13543	1	10865	ENST00000470579.5	12678	AT-rich interaction domain 5A	TRUE	FALSE
cg00128439	cg00128439_B_C_II_14R6Y28_Y	49768584	AAATAATTTCCCAARAAAAACYTTTAAAAACCCTAAACATAAAATACTAC	14R6Y28	NA			chr17	57679934	R	37	R	B	C	CAAGTCTTTATTGCTTACCTTCGAGCTACATTTTTGAAATAGCCCGCACAAAGACATCTT[CG]TAGTACTTCATGTTTAGGGCCTTCAAAGGTCTCTTTTGGGAAATCACTTTGCTATAAAAA	TTTTTATAGCAAAGTGATTTCCCAAAAGAGACCTTTGAAGGCCCTAAACATGAAGTACTA[CG]AAGATGTCTTTGTGCGGGCTATTTCAAAAATGTAGCTCGAAGGTAAGCAATAAAGACTTG	TTTTTATAGCAAAGTGATTTCCCAAAAGAGACCTTTGAAGGCCCTAAACATGAAGTACTA[CG]AAGATGTCTTTGTGCGGGCTATTTCAAAAATGTAGCTCGAAGGTAAGCAATAAAGACTTG	AGTGATTTCCCAAAAGAGACCTTTGAAGGCCCTAAACATGAAGTACTACG	II			Nan	Nan	cg00128439	2	1	1	1	cg00128439_II_R_C_11256	ENSG00000108406	DHX40	DHX40_Exon	chr17	59602573	59602574	2	+	Exon (ENST00000251241.9/79665, exon 15 of 18)	17	59565610	59608345	42736	1	79665	ENST00000251241.9	36963	DEAH-box helicase 40	TRUE	FALSE
cg00130134	cg00130134_B_C_II_48H1_Y	09740593	TAACATTAAACCCAAATTTAATAAACTACTATTTTTCTAATCTAACCRHC	48H1	NA			chr1	231506344	F	37	F	B	C	ATTTTTTCTGAAAAGGAATACTACCTTGTAGCATATGCTGGTTGTACTTCATGAGGGTTG[CG]ACGGTCAGACCAGAAAAACAGCAGTCTATCAAATTTGGGTTCAATGTCAGCAAACTGGGC	ATTTTTTCTGAAAAGGAATACTACCTTGTAGCATATGCTGGTTGTACTTCATGAGGGTTG[CG]ACGGTCAGACCAGAAAAACAGCAGTCTATCAAATTTGGGTTCAATGTCAGCAAACTGGGC	GCCCAGTTTGCTGACATTGAACCCAAATTTGATAGACTGCTGTTTTTCTGGTCTGACCGT[CG]CAACCCTCATGAAGTACAACCAGCATATGCTACAAGGTAGTATTCCTTTTCAGAAAAAAT	GACATTGAACCCAAATTTGATAGACTGCTGTTTTTCTGGTCTGACCGTCG	II			Nan	Nan	cg00130134	1	1	1	1	cg00130134_II_F_C_14925	ENSG00000135766	EGLN1	EGLN1_Exon	chr1	231370598	231370647	50	-	Exon (ENST00000366641.4/54583, exon 3 of 5)	1	231363751	231421192	57442	2	54583	ENST00000667629.1	50545	egl-9 family hypoxia inducible factor 1	TRUE	FALSE
cg00130771	cg00130771_T_C_II_50_Y	59710533	AACCTTCAACTTATTCTCCAAAACRATCAACTACTTCTAATACTAACRCC	50	NA			chr12	118619339	R	37	R	T	C	ATCCATGAGCATGAGCAGGAGAACGAGTTGCGGGAACAGATGTCAGGTTATAAGCGGATG[CG]GCGCCAGCACCAGAAGCAGCTGATCGCCCTGGAGAACAAGCTGAAGGCTGAGATGGACGA	TCGTCCATCTCAGCCTTCAGCTTGTTCTCCAGGGCGATCAGCTGCTTCTGGTGCTGGCGC[CG]CATCCGCTTATAACCTGACATCTGTTCCCGCAACTCGTTCTCCTGCTCATGCTCATGGAT	ATCCATGAGCATGAGCAGGAGAACGAGTTGCGGGAACAGATGTCAGGTTATAAGCGGATG[CG]GCGCCAGCACCAGAAGCAGCTGATCGCCCTGGAGAACAAGCTGAAGGCTGAGATGGACGA	CGGCGCCAGCACCAGAAGCAGCTGATCGCCCTGGAGAACAAGCTGAAGGC	II			Nan	Nan	cg00130771	0	2	1	1	cg00130771_II_R_C_4421	ENSG00000135090	TAOK3	TAOK3_Exon	chr12	118181534	118181535	2	-	Exon (ENST00000419821.6/51347, exon 15 of 21)	12	118149801	118359720	209920	2	51347	ENST00000419821.6	178185	TAO kinase 3	TRUE	FALSE
cg00131490	cg00131490_T_C_II_50_Y	61762236	TCTATTTCTACCTAAACCCCAAATAACCATACTAACAACCAACCACTATC	50	NA			chr20	34327370	R	37	R	T	C	GTCCCAACCCTCCAACGGAAATGGGCGAAGATCTCAGGAATGGCATCGGTCACAGGAAAT[CG]ATAGTGGCTGGCTGCTAGCATGGCCACTTGGGGCTTAGGCAGAAATAGAGCCATGGTACT	AGTACCATGGCTCTATTTCTGCCTAAGCCCCAAGTGGCCATGCTAGCAGCCAGCCACTAT[CG]ATTTCCTGTGACCGATGCCATTCCTGAGATCTTCGCCCATTTCCGTTGGAGGGTTGGGAC	GTCCCAACCCTCCAACGGAAATGGGCGAAGATCTCAGGAATGGCATCGGTCACAGGAAAT[CG]ATAGTGGCTGGCTGCTAGCATGGCCACTTGGGGCTTAGGCAGAAATAGAGCCATGGTACT	CGATAGTGGCTGGCTGCTAGCATGGCCACTTGGGGCTTAGGCAGAAATAG	II			Nan	Nan	cg00131490	0	0	1	1	cg00131490_II_R_C_18842	ENSG00000131051	RBM39	RBM39_Exon	chr20	35739448	35739449	2	-	Exon (ENST00000463004.5/9584, exon 2 of 16)	20	35701347	35742236	40890	2	9584	ENST00000639702.1	2787	RNA binding motif protein 39	TRUE	FALSE
cg00133237	cg00133237_B_C_II_25Y24_Y	95792863	TCCCRACAAAAACTAAAAATTACATYCATATAAAAATCCAACAACRAAAC	25Y24	NA			chr3	40352469	R	37	R	B	C	CAAGTTTCTTTTTGTCATAATCATCTGCAATGCCCTGAACAGTAGTCAGTGTCTTTCTGC[CG]TTCCGTTGCTGGATTCTTATATGAATGTAATCCTCAGTCCCTGCCGGGAGTAAGTCGTCA	TGACGACTTACTCCCGGCAGGGACTGAGGATTACATTCATATAAGAATCCAGCAACGGAA[CG]GCAGAAAGACACTGACTACTGTTCAGGGCATTGCAGATGATTATGACAAAAAGAAACTTG	TGACGACTTACTCCCGGCAGGGACTGAGGATTACATTCATATAAGAATCCAGCAACGGAA[CG]GCAGAAAGACACTGACTACTGTTCAGGGCATTGCAGATGATTATGACAAAAAGAAACTTG	CCCGGCAGGGACTGAGGATTACATTCATATAAGAATCCAGCAACGGAACG	II			Nan	Nan	cg00133237	1	2	1	1	cg00133237_II_R_C_24021	ENSG00000114784	EIF1B	EIF1B_Exon	chr3	40310978	40310979	2	+	Exon (ENST00000232905.4/10289, exon 2 of 4)	3	40309707	40312424	2718	1	10289	ENST00000232905.4	1271	eukaryotic translation initiation factor 1B	TRUE	FALSE
cg00133606	cg00133606_T_C_II_24W23Y1_Y	74723594	CTTCCAATCCCAAAAAACTTTACAWAACCRAAAATCCAAATAATTTCCYC	24W23Y1	NA			chr14	75151248	R	37	R	T	C	AGCTTCCTCCAGAATGAGGACCGCGAGCGCCGAGGGGACCGGACTATTTATGACTACGTG[CG]GGGAAATTACCTGGATCCCCGGTCTTGCAAAGTCTCCTGGGATTGGAAGGACCCCTATGA	TCATAGGGGTCCTTCCAATCCCAGGAGACTTTGCAAGACCGGGGATCCAGGTAATTTCCC[CG]CACGTAGTCATAAATAGTCCGGTCCCCTCGGCGCTCGCGGTCCTCATTCTGGAGGAAGCT	AGCTTCCTCCAGAATGAGGACCGCGAGCGCCGAGGGGACCGGACTATTTATGACTACGTG[CG]GGGAAATTACCTGGATCCCCGGTCTTGCAAAGTCTCCTGGGATTGGAAGGACCCCTATGA	CGGGGAAATTACCTGGATCCCCGGTCTTGCAAAGTCTCCTGGGATTGGAA	II			Nan	Nan	cg00133606	2	1	1	1	cg00133606_II_R_C_7077	ENSG00000119682	AREL1	AREL1_Exon	chr14	74684545	74684546	2	-	Exon (ENST00000557401.5/9870, exon 4 of 20)	14	74660221	74713108	52888	2	9870	ENST00000557401.5	28562	apoptosis resistant E3 ubiquitin protein ligase 1	TRUE	FALSE
cg00134217	cg00134217_B_C_II_6R8R34_Y	49799918	AACTAARTTCCCTAARTCAAAACRAAAACTAAACAACAATCCCCCACAAC	6R8R34	NA			chr2	27275836	F	37	F	B	C	CCCAGCTCTCAGGGCCAGAGCGGGGCAGGAGGATGCTTTCCCAGCCCCACCATGGAGCTG[CG]CTGTGGGGGATTGCTGTTCAGTTCTCGCTTTGATTCAGGGAATCTAGCCCACGTGGAGAA	CCCAGCTCTCAGGGCCAGAGCGGGGCAGGAGGATGCTTTCCCAGCCCCACCATGGAGCTG[CG]CTGTGGGGGATTGCTGTTCAGTTCTCGCTTTGATTCAGGGAATCTAGCCCACGTGGAGAA	TTCTCCACGTGGGCTAGATTCCCTGAATCAAAGCGAGAACTGAACAGCAATCCCCCACAG[CG]CAGCTCCATGGTGGGGCTGGGAAAGCATCCTCCTGCCCCGCTCTGGCCCTGAGAGCTGGG	GCTAGATTCCCTGAATCAAAGCGAGAACTGAACAGCAATCCCCCACAGCG	II			Nan	Nan	cg00134217	2	3	1	1	cg00134217_II_F_C_20351	ENSG00000084693	AGBL5	AGBL5_Exon	chr2	27052968	27052969	2	+	Exon (ENST00000421915.5/60509, exon 3 of 3)	2	27042364	27053154	10791	1	60509	ENST00000421915.5	10604	ATP/GTP binding protein like 5	TRUE	FALSE
cg00134706	cg00134706_T_C_II_34R10R1R2_Y	97748352	CAACTAATTCTACATTTAAATCTAACACCCTAATRAAATTACAAARTRCC	34R10R1R2	NA			chr10	130816855	F	37	F	T	C	TATAAGAGAGGCTGCTAAGAGATGTAGCCCGAGACAGCTGAGTGGTCGCCTGTGGTCAAG[CG]GCATCTTGTAATTCTATTAGGGTGTTAGATTCAAATGCAGAATTAGCTGTTGCCTACGCA	TATAAGAGAGGCTGCTAAGAGATGTAGCCCGAGACAGCTGAGTGGTCGCCTGTGGTCAAG[CG]GCATCTTGTAATTCTATTAGGGTGTTAGATTCAAATGCAGAATTAGCTGTTGCCTACGCA	TATAAGAGAGGCTGCTAAGAGATGTAGCCCGAGACAGCTGAGTGGTCGCCTGTGGTCAAG[CG]GCATCTTGTAATTCTATTAGGGTGTTAGATTCAAATGCAGAATTAGCTGTTGCCTACGCA	CGGCATCTTGTAATTCTATTAGGGTGTTAGATTCAAATGCAGAATTAGCT	II			Nan	Nan	cg00134706	3	3	1	1	cg00134706_II_F_C_14	ENSG00000224190	LINC02667	LINC02667_Intergenic_downstream	chr10	129018591	129018592	2	-	Distal Intergenic	10	128912879	128916271	3393	1	728327	ENST00000446589.1	105713	long intergenic non-protein coding RNA 2667	FALSE	TRUE
cg00137175	cg00137175_T_C_II_31R18_Y	67683211	TTCCTAATACAATTTAATTACTCATAAACCRRAAAATAATAAACTCCATC	31R18	NA			chr17	55840505	R	37	R	T	C	TCCCCTCTGAGAAGCCACATTAATACGGCAGCTGGTCTCCTACAGGACGTCTGTGCAATT[CG]ATGGAGCTCATCACTTTTCGGTCTATGAGCAATTAAATTGCACCAGGAAGCCCTGTATCT	AGATACAGGGCTTCCTGGTGCAATTTAATTGCTCATAGACCGAAAAGTGATGAGCTCCAT[CG]AATTGCACAGACGTCCTGTAGGAGACCAGCTGCCGTATTAATGTGGCTTCTCAGAGGGGA	TCCCCTCTGAGAAGCCACATTAATACGGCAGCTGGTCTCCTACAGGACGTCTGTGCAATT[CG]ATGGAGCTCATCACTTTTCGGTCTATGAGCAATTAAATTGCACCAGGAAGCCCTGTATCT	CGATGGAGCTCATCACTTTTCGGTCTATGAGCAATTAAATTGCACCAGGA	II			Nan	Nan	cg00137175	1	2	1	1	cg00137175_II_R_C_11257	ENSG00000166329	CCDC182	CCDC182_Intergenic_upstream	chr17	57763144	57763145	2	-	Distal Intergenic	17	57744495	57745299	805	2	101927581	ENST00000299415.3	-17846	coiled-coil domain containing 182	FALSE	TRUE
cg00138195	cg00138195_B_C_I_12R11Y25|12R11Y25_C	38750255	ATTAAACCACAARTCACACTAAACYTCCCTAAATAACAACAAAAAAATCA	12R11Y25	3750952	ATTAAACCGCAARTCGCGCTAAACYTCCCTAAATAACAACGAAAAAATCG	12R11Y25	chr1	46932383	R	37	R	B	C	CATAATCGGGTTAGCGGCCGCGCTCCCTCCCGCTCCCGCCGCCGCCGTCGCCGCCGCGCG[CG]ATTCTCTCGCTGTCACTTAGGGAGGCTCAGCGCGATTTGCGGCCTAATCCCCCGGGATCG	CGATCCCGGGGGATTAGGCCGCAAATCGCGCTGAGCCTCCCTAAGTGACAGCGAGAGAAT[CG]CGCGCGGCGGCGACGGCGGCGGCGGGAGCGGGAGGGAGCGCGGCCGCTAACCCGATTATG	CGATCCCGGGGGATTAGGCCGCAAATCGCGCTGAGCCTCCCTAAGTGACAGCGAGAGAAT[CG]CGCGCGGCGGCGACGGCGGCGGCGGGAGCGGGAGGGAGCGCGGCCGCTAACCCGATTATG	ATTAGGCCGCAAATCGCGCTGAGCCTCCCTAAGTGACAGCGAGAGAATCG	I	C	Grn	TA	Red	cg00138195	2	1	1	1	cg00138195_I_R_C_14926	NA	FAAHP1	FAAHP1_Intron	chr1	46466711	46466712	2	+	Intron (ENST00000635298.1/729041, intron 2 of 3)	1	46442862	46482493	39632	1	729041	ENST00000635298.1	23849	fatty acid amide hydrolase pseudogene 1	TRUE	FALSE
cg00139115	cg00139115_T_C_II_33Y10R3Y1_Y	51661104	TCTCTCTAAAATTTCCTTAATAACAATTCTAACYTAATTACTCARATCYC	33Y10R3Y1	NA			chr6	136944043	R	37	R	T	C	GATGAAAATGGTGACAGAGTCGTTTTAGGAAAAGGCACTTATGGGATAGTCTACGCAGGT[CG]GGACTTGAGCAACCAAGTCAGAATTGCTATTAAGGAAATCCCAGAGAGAGACAGCAGGTA	TACCTGCTGTCTCTCTCTGGGATTTCCTTAATAGCAATTCTGACTTGGTTGCTCAAGTCC[CG]ACCTGCGTAGACTATCCCATAAGTGCCTTTTCCTAAAACGACTCTGTCACCATTTTCATC	GATGAAAATGGTGACAGAGTCGTTTTAGGAAAAGGCACTTATGGGATAGTCTACGCAGGT[CG]GGACTTGAGCAACCAAGTCAGAATTGCTATTAAGGAAATCCCAGAGAGAGACAGCAGGTA	CGGGACTTGAGCAACCAAGTCAGAATTGCTATTAAGGAAATCCCAGAGAG	II			Nan	Nan	cg00139115	3	1	1	1	cg00139115_II_R_C_29745	ENSG00000197442	MAP3K5	MAP3K5_Exon	chr6	136622905	136622906	2	-	Exon (ENST00000359015.5/4217, exon 15 of 30)	6	136557046	136792477	235432	2	4217	ENST00000359015.5	169571	mitogen-activated protein kinase kinase kinase 5	TRUE	FALSE
cg00140840	cg00140840_B_C_II_39YR9_Y	60742886	ACCTATAAAAACTAATATTAATATACTTATTATAAATAAYRACACAACCC	39YR9	NA			chr12	72058312	F	37	F	B	C	GTAGAGACCTAAGGGCGCTGAATGAGTGGGAAAGGGAAATGCCGACCAATTGCGCTGCGG[CG]GGCTGTGCCACTACCTACAACAAGCACATTAACATCAGCTTCCACAGGTAACCTGGGCAG	GTAGAGACCTAAGGGCGCTGAATGAGTGGGAAAGGGAAATGCCGACCAATTGCGCTGCGG[CG]GGCTGTGCCACTACCTACAACAAGCACATTAACATCAGCTTCCACAGGTAACCTGGGCAG	CTGCCCAGGTTACCTGTGGAAGCTGATGTTAATGTGCTTGTTGTAGGTAGTGGCACAGCC[CG]CCGCAGCGCAATTGGTCGGCATTTCCCTTTCCCACTCATTCAGCGCCCTTAGGTCTCTAC	CCTGTGGAAGCTGATGTTAATGTGCTTGTTGTAGGTAGTGGCACAGCCCG	II			Nan	Nan	cg00140840	2	1	1	1	cg00140840_II_F_C_4422	ENSG00000133858	ZFC3H1	ZFC3H1_Exon	chr12	71664532	71664533	2	+	Exon (ENST00000308086.3/83591, exon 1 of 3)	12	71644914	71667725	22812	2	196441	ENST00000550712.1	3192	zinc finger C3H1-type containing	TRUE	FALSE
cg00141625	cg00141625_B_C_II_41Y8_Y	63749588	AATAAATTAATATTCTATACATTCTTTACCACCTTCATTCRYTTCRCCTC	41Y8	NA			chr4	158284067	F	37	F	B	C	CGGGGGCCTTGGTTTGGCAATGCTGGTGGCTTTGATTGAGTTCTGTTACAAGTCAAGGGC[CG]AGGCGAAACGAATGAAGGTGGCAAAGAATGCACAGAATATTAACCCATCTTCCTCGCAGA	CGGGGGCCTTGGTTTGGCAATGCTGGTGGCTTTGATTGAGTTCTGTTACAAGTCAAGGGC[CG]AGGCGAAACGAATGAAGGTGGCAAAGAATGCACAGAATATTAACCCATCTTCCTCGCAGA	TCTGCGAGGAAGATGGGTTAATATTCTGTGCATTCTTTGCCACCTTCATTCGTTTCGCCT[CG]GCCCTTGACTTGTAACAGAACTCAATCAAAGCCACCAGCATTGCCAAACCAAGGCCCCCG	ATGGGTTAATATTCTGTGCATTCTTTGCCACCTTCATTCGTTTCGCCTCG	II			Nan	Nan	cg00141625	1	2	1	1	cg00141625_II_F_C_26255	ENSG00000120251	GRIA2	GRIA2_Exon	chr4	157362915	157362916	2	+	Exon (ENST00000507898.5/2891, exon 15 of 16)	4	157220143	157363684	143542	1	2891	ENST00000507898.5	142772	glutamate ionotropic receptor AMPA type subunit 2	TRUE	FALSE
cg00143077	cg00143077_B_C_II_6YA42_Y	81787504	TCAAAAYACAAATCAAAAATTCCCAAATTAATTCAAAAAATAATAATCAC	6YA42	NA			chr6	10402373	R	37	R	B	C	CCTTTAAAGGGCTCAGCAGTAAATAACTTAAGTTATTCTGACATCTGCGTTTGAGAAATG[CG]TGACCATTACTTCCTGAATTAATTTGGGAATCTTTGACCTGCGTCCTGATTTAAGACCAT	ATGGTCTTAAATCAGGACGCAGGTCAAAGATTCCCAAATTAATTCAGGAAGTAATGGTCA[CG]CATTTCTCAAACGCAGATGTCAGAATAACTTAAGTTATTTACTGCTGAGCCCTTTAAAGG	ATGGTCTTAAATCAGGACGCAGGTCAAAGATTCCCAAATTAATTCAGGAAGTAATGGTCA[CG]CATTTCTCAAACGCAGATGTCAGAATAACTTAAGTTATTTACTGCTGAGCCCTTTAAAGG	CAGGACGCAGGTCAAAGATTCCCAAATTAATTCAGGAAGTAATGGTCACG	II			Nan	Nan	cg00143077	2	0	1	1	cg00143077_II_R_C_29746	ENSG00000137203	TFAP2A	TFAP2A_Exon	chr6	10402140	10402141	2	-	Exon (ENST00000478375.5/7020, exon 5 of 5)	6	10393186	10404594	11409	2	7020	ENST00000461628.5	2453	transcription factor AP-2 alpha	TRUE	FALSE
cg00143530	cg00143530_B_C_II_22M10Y16_Y	99758568	TAATTATTATTTATTACTATTAMACAATACTATYTACTATACACCAATCC	22M10Y16	NA			chr20	38367572	R	37	R	B	C	AACAGAAGGTATTGATTTGGCAGGGCCAAGAGCATGTCAATGTTATATATGGCAGTGAAC[CG]GATTGGTGCACAGCAGATAGTATTGTTCAATAGTAATAAATAATAATTATGTATAGGGAT	ATCCCTATACATAATTATTATTTATTACTATTGAACAATACTATCTGCTGTGCACCAATC[CG]GTTCACTGCCATATATAACATTGACATGCTCTTGGCCCTGCCAAATCAATACCTTCTGTT	ATCCCTATACATAATTATTATTTATTACTATTGAACAATACTATCTGCTGTGCACCAATC[CG]GTTCACTGCCATATATAACATTGACATGCTCTTGGCCCTGCCAAATCAATACCTTCTGTT	AATTATTATTTATTACTATTGAACAATACTATCTGCTGTGCACCAATCCG	II			Nan	Nan	cg00143530	2	0	1	1	cg00143530_II_R_C_18843	NA	LINC01370	LINC01370_Intergenic_upstream	chr20	39738930	39738931	2	+	Distal Intergenic	20	40004216	40010114	5899	1	100505663	ENST00000669808.1	-265285	long intergenic non-protein coding RNA 1370	FALSE	TRUE
cg00143792	cg00143792_B_C_I_12R37|12R37_A	09750276	CTATAAATACAARAATAACTACACCTTCACCTACCATCAAAAAAAAATCA	12R37	58753575	CTATAAATACGARAATAACTACACCTTCGCCTACCATCAAAAAAAAATCG	12R37	chr22	41742074	R	37	R	B	C	CCAGCGGGTCGAAGAGCAGGTCGCGGTTGAGGGTGCCCTTCCGCTCCTCGGTCCACACGT[CG]ATCTCCTCCTGATGGTAGGCGAAGGTGCAGTTATCCCCGTACTTACAGTCCTGCTTGTTA	TAACAAGCAGGACTGTAAGTACGGGGATAACTGCACCTTCGCCTACCATCAGGAGGAGAT[CG]ACGTGTGGACCGAGGAGCGGAAGGGCACCCTCAACCGCGACCTGCTCTTCGACCCGCTGG	TAACAAGCAGGACTGTAAGTACGGGGATAACTGCACCTTCGCCTACCATCAGGAGGAGAT[CG]ACGTGTGGACCGAGGAGCGGAAGGGCACCCTCAACCGCGACCTGCTCTTCGACCCGCTGG	CTGTAAGTACGGGGATAACTGCACCTTCGCCTACCATCAGGAGGAGATCG	I	A	Red	CG	Grn	cg00143792	1	1	1	1	cg00143792_I_R_C_19917	ENSG00000100403	ZC3H7B	ZC3H7B_Exon	chr22	41346070	41346071	2	+	Exon (ENST00000352645.5/23264, exon 14 of 23)	22	41301525	41360147	58623	1	23264	ENST00000352645.5	44545	zinc finger CCCH-type containing 7B	TRUE	FALSE
cg00145315	cg00145315_T_C_II_6K43_Y	81747567	AACTTCKATATAAACTAAAACTAAACAAACACAAATAAAACRCAACRAAC	6K43	NA			chr2	85981077	R	37	R	T	C	TCCCGGAGCGCTCAGAGTGTCATCTGAAGTCGCTGCCTCCTTGCCAGCATTTCTGGAGAA[CG]CCCGCTGCGCTCCATCTGTGTTTGTTTAGCCTCAGTTTACACAGAAGCCCAGTTCGCGAG	CTCGCGAACTGGGCTTCTGTGTAAACTGAGGCTAAACAAACACAGATGGAGCGCAGCGGG[CG]TTCTCCAGAAATGCTGGCAAGGAGGCAGCGACTTCAGATGACACTCTGAGCGCTCCGGGA	TCCCGGAGCGCTCAGAGTGTCATCTGAAGTCGCTGCCTCCTTGCCAGCATTTCTGGAGAA[CG]CCCGCTGCGCTCCATCTGTGTTTGTTTAGCCTCAGTTTACACAGAAGCCCAGTTCGCGAG	CGCCCGCTGCGCTCCATCTGTGTTTGTTTAGCCTCAGTTTACACAGAAGC	II			Nan	Nan	cg00145315	1	2	1	1	cg00145315_II_R_C_20352	ENSG00000168874	ATOH8	ATOH8_Intron	chr2	85753954	85753955	2	+	Intron (ENST00000469442.5/84913, intron 1 of 2)	2	85751344	85788066	36723	1	84913	ENST00000469442.5	2610	atonal bHLH transcription factor 8	TRUE	FALSE
cg00146111	cg00146111_B_C_II_8YA40_Y	85719536	ACAATTAAYAAAACAACCCAACAACAATAATTAAAAAATCAATCRAAATC	8YA40	NA			chr18	45033446	R	37	R	B	C	TGGGCCTAATGAACCTGTCACCGCTGCTATTGATTGACATGCCAGTGTAAGTGAGACAGG[CG]ATTCCGATTGACTTCCTAATTACTGCTGCTGGGCTGCCTCGCCAACTGCTCAGGCTAGAG	CTCTAGCCTGAGCAGTTGGCGAGGCAGCCCAGCAGCAGTAATTAGGAAGTCAATCGGAAT[CG]CCTGTCTCACTTACACTGGCATGTCAATCAATAGCAGCGGTGACAGGTTCATTAGGCCCA	CTCTAGCCTGAGCAGTTGGCGAGGCAGCCCAGCAGCAGTAATTAGGAAGTCAATCGGAAT[CG]CCTGTCTCACTTACACTGGCATGTCAATCAATAGCAGCGGTGACAGGTTCATTAGGCCCA	CAGTTGGCGAGGCAGCCCAGCAGCAGTAATTAGGAAGTCAATCGGAATCG	II			Nan	Nan	cg00146111	2	1	1	1	cg00146111_II_R_C_13051	ENSG00000267761	MIR4527HG	MIR4527HG_Intron	chr18	47507075	47507076	2	+	Intron (ENST00000598649.1/110175910, intron 1 of 2)	18	47285725	47574733	289009	1	110175910	ENST00000598649.1	221350	MIR4527 host gene	TRUE	FALSE
cg00146174	cg00146174_B_C_II_50_Y	90805825	ATAAACCTAATATAAAACTACTATTATATCTAAACTAAATAAAAAATCAC	50	NA			chr2	61441742	R	37	R	B	C	ATACCAAGCAATTCATTCCGTCAGATGTTCCGGTCAACAAGGTCTTTGCACATCCCAACC[CG]TGACCTTCCACTCAGTCCAGACACAACAGTAGTCCTACATCAGGTCTACAACGTGCTCCT	AGGAGCACGTTGTAGACCTGATGTAGGACTACTGTTGTGTCTGGACTGAGTGGAAGGTCA[CG]GGTTGGGATGTGCAAAGACCTTGTTGACCGGAACATCTGACGGAATGAATTGCTTGGTAT	AGGAGCACGTTGTAGACCTGATGTAGGACTACTGTTGTGTCTGGACTGAGTGGAAGGTCA[CG]GGTTGGGATGTGCAAAGACCTTGTTGACCGGAACATCTGACGGAATGAATTGCTTGGTAT	TAGACCTGATGTAGGACTACTGTTGTGTCTGGACTGAGTGGAAGGTCACG	II			Nan	Nan	cg00146174	0	0	1	1	cg00146174_II_R_C_20353	ENSG00000115464	USP34	USP34_Exon	chr2	61214607	61214608	2	-	Exon (ENST00000411912.5/9736, exon 16 of 26)	2	61187463	61241614	54152	2	9736	ENST00000411912.5	27006	ubiquitin specific peptidase 34	TRUE	FALSE
cg00146253	cg00146253_T_C_II_9YA39_Y	75630885	TAATAACAAYATAAACRCTAATATTATAAATAAAACCTAACTCCAACTCC	9YA39	NA			chr1	175365771	R	37	R	T	C	CCCTGGGGGGCCTCCAGCTCCAGCAGCGGGTGCCTGGAGATTGGAGTGGTGTCACCATCA[CG]GAGCTGGAGCCAGGTCTCACCTACAACATCAGCGTCTACGCTGTCATTAGCAACATCCTC	GAGGATGTTGCTAATGACAGCGTAGACGCTGATGTTGTAGGTGAGACCTGGCTCCAGCTC[CG]TGATGGTGACACCACTCCAATCTCCAGGCACCCGCTGCTGGAGCTGGAGGCCCCCCAGGG	CCCTGGGGGGCCTCCAGCTCCAGCAGCGGGTGCCTGGAGATTGGAGTGGTGTCACCATCA[CG]GAGCTGGAGCCAGGTCTCACCTACAACATCAGCGTCTACGCTGTCATTAGCAACATCCTC	CGGAGCTGGAGCCAGGTCTCACCTACAACATCAGCGTCTACGCTGTCATT	II			Nan	Nan	cg00146253	2	1	1	1	cg00146253_II_R_C_14927	ENSG00000116147	TNR	TNR_Exon	chr1	175396635	175396636	2	-	Exon (ENST00000367674.7/7143, exon 5 of 23)	1	175315194	175743595	428402	2	7143	ENST00000367674.7	346959	tenascin R	TRUE	FALSE
cg00146676	cg00146676_B_C_II_3Y40R5_Y	75745211	TACYAAAAATTAACATCTTAAAATCTATAAAACTTTCTAACTCARAACTC	3Y40R5	NA			chr4	113442804	F	37	F	B	C	GAAAGTGCAAGAAAGAGAGCACTAATCGCTGAACCAGGAGACAAACACGATTACCAGCTC[CG]AGCCTTGAGTCAGAAAGTCTCATAGACTTTAAGATGTTAATCCCCAGCATAATCCTTCCT	GAAAGTGCAAGAAAGAGAGCACTAATCGCTGAACCAGGAGACAAACACGATTACCAGCTC[CG]AGCCTTGAGTCAGAAAGTCTCATAGACTTTAAGATGTTAATCCCCAGCATAATCCTTCCT	AGGAAGGATTATGCTGGGGATTAACATCTTAAAGTCTATGAGACTTTCTGACTCAAGGCT[CG]GAGCTGGTAATCGTGTTTGTCTCCTGGTTCAGCGATTAGTGCTCTCTTTCTTGCACTTTC	GCTGGGGATTAACATCTTAAAGTCTATGAGACTTTCTGACTCAAGGCTCG	II			Nan	Nan	cg00146676	2	1	1	1	cg00146676_II_F_C_26256	ENSG00000249509	NEUROG2-AS1	NEUROG2-AS1_Intron	chr4	112521648	112521649	2	+	Intron (ENST00000504009.1/105377372, intron 1 of 3)	4	112515431	112546881	31451	1	105377372	ENST00000504009.1	6217	NEUROG2 and ZGRF1 antisense RNA 1	TRUE	FALSE
cg00147440	cg00147440_T_C_II_50_Y	58737958	CACTAAAATAATCCTATCACATACACCAAATATTAAAATCRCACAACRAC	50	NA			chr10	131700031	R	37	R	T	C	TGCAGCCCTCGCCACGAGGCCCACCCCAACTCATTAAACCAGAGCAAACTGTACCGAGGG[CG]CCGCTGTGCGATTTTAATATTTGGTGCATGTGACAGGATCATTTTAGTGATTTGCAGGAT	ATCCTGCAAATCACTAAAATGATCCTGTCACATGCACCAAATATTAAAATCGCACAGCGG[CG]CCCTCGGTACAGTTTGCTCTGGTTTAATGAGTTGGGGTGGGCCTCGTGGCGAGGGCTGCA	TGCAGCCCTCGCCACGAGGCCCACCCCAACTCATTAAACCAGAGCAAACTGTACCGAGGG[CG]CCGCTGTGCGATTTTAATATTTGGTGCATGTGACAGGATCATTTTAGTGATTTGCAGGAT	CGCCGCTGTGCGATTTTAATATTTGGTGCATGTGACAGGATCATTTTAGT	II			Nan	Nan	cg00147440	0	2	1	1	cg00147440_II_R_C_15	ENSG00000108001	EBF3	EBF3_Intron	chr10	129901767	129901768	2	-	Intron (ENST00000368648.7/253738, intron 6 of 15)	10	129835283	129963841	128559	2	253738	ENST00000368648.7	62073	EBF transcription factor 3	TRUE	FALSE
cg00147638	cg00147638_T_C_II_50_Y	17706218	AACTAAAAAAACTAACTTAAATATATTCTCAAACCATCTCTACCAACAAC	50	NA			chr1	25228039	R	37	R	T	C	CCACCCCCACCACCCTCGAGCGGGGTTCCCCTCATTGTACAGATGGGGCAGGACCCAGCA[CG]CTGCTGGCAGAGATGGTTTGAGAACACATCCAAGCCAGTCCCCCCAGCCCAGCTTCCCCT	AGGGGAAGCTGGGCTGGGGGGACTGGCTTGGATGTGTTCTCAAACCATCTCTGCCAGCAG[CG]TGCTGGGTCCTGCCCCATCTGTACAATGAGGGGAACCCCGCTCGAGGGTGGTGGGGGTGG	CCACCCCCACCACCCTCGAGCGGGGTTCCCCTCATTGTACAGATGGGGCAGGACCCAGCA[CG]CTGCTGGCAGAGATGGTTTGAGAACACATCCAAGCCAGTCCCCCCAGCCCAGCTTCCCCT	CGCTGCTGGCAGAGATGGTTTGAGAACACATCCAAGCCAGTCCCCCCAGC	II			Nan	Nan	cg00147638	0	0	1	1	cg00147638_II_R_C_14928	ENSG00000020633	RUNX3	RUNX3_threeUTR	chr1	24901548	24901549	2	-	3' UTR	1	24899511	24965010	65500	2	864	ENST00000399916.5	63461	RUNX family transcription factor 3	TRUE	FALSE
cg00149071	cg00149071_B_C_I_41R2Y5|41R2Y5_A	02616284	CTATAATTCAAAACACAAACCATAAAAACCAAAACAAATAARCCYAAACA	41R2Y5	96770455	CTATAATTCGAAACGCGAACCATAAAAACCGAAACGAATAARCCYAAACG	41R2Y5	chr10	102984685	F	37	F	B	C	GCCGTGCCCGCACCGGGAGCCGCGGGGGGCTGGGCCCGGCTATTGTCGCCTGTCAGCGGC[CG]CCCAGGCCCATTCGTCCCGGCCTTCATGGTCCGCGCTCCGAATTACAGACCCATCCATCC	GCCGTGCCCGCACCGGGAGCCGCGGGGGGCTGGGCCCGGCTATTGTCGCCTGTCAGCGGC[CG]CCCAGGCCCATTCGTCCCGGCCTTCATGGTCCGCGCTCCGAATTACAGACCCATCCATCC	GGATGGATGGGTCTGTAATTCGGAGCGCGGACCATGAAGGCCGGGACGAATGGGCCTGGG[CG]GCCGCTGACAGGCGACAATAGCCGGGCCCAGCCCCCCGCGGCTCCCGGTGCGGGCACGGC	CTGTAATTCGGAGCGCGGACCATGAAGGCCGGGACGAATGGGCCTGGGCG	I	A	Red	CG	Grn	cg00149071	2	1	1	1	cg00149071_I_F_C_16	NA	LBX1-AS1	LBX1-AS1_Promoter	chr10	101224928	101224929	2	-	Promoter (4-5kb)	10	101229577	101240838	11262	1	399806	ENST00000546988.3	-4649	LBX1 antisense RNA 1	FALSE	TRUE
cg00149213	cg00149213_T_C_II_50_Y	03643964	TAACTATCTCCAAAAACCRAATATTACAAATTCTCTAAACAATTCTCTCC	50	NA			chr1	160617124	R	37	R	T	C	TGCCAAATTTGAGGAGTGATCCAATGAAACATCTTTTCTTTGCAATCCAAGAAGACTTAC[CG]GAGAGAACTGCTCAGAGAATCTGCAACATCCGGTTCCTGGAGACAGCTAAGGAAAGAAGC	GCTTCTTTCCTTAGCTGTCTCCAGGAACCGGATGTTGCAGATTCTCTGAGCAGTTCTCTC[CG]GTAAGTCTTCTTGGATTGCAAAGAAAAGATGTTTCATTGGATCACTCCTCAAATTTGGCA	TGCCAAATTTGAGGAGTGATCCAATGAAACATCTTTTCTTTGCAATCCAAGAAGACTTAC[CG]GAGAGAACTGCTCAGAGAATCTGCAACATCCGGTTCCTGGAGACAGCTAAGGAAAGAAGC	CGGAGAGAACTGCTCAGAGAATCTGCAACATCCGGTTCCTGGAGACAGCT	II			Nan	Nan	cg00149213	0	1	1	1	cg00149213_II_R_C_14929	ENSG00000117090	SLAMF1	SLAMF1_Promoter	chr1	160647334	160647335	2	-	Promoter (<=1kb)	1	160610179	160647295	37117	2	6504	ENST00000235739.6	-40	signaling lymphocytic activation molecule family member 1	FALSE	TRUE
cg00149440	cg00149440_B_C_I_35Y14|35Y14_A	90649848	TATTATCTTATCAAAAATCAAACATATCAATCCAAYAAAAAATATAAACA	35Y14	92766906	TATTATCTTATCGAAAATCAAACGTATCGATCCGAYGAAAAATATAAACG	35Y14	chr19	42638966	F	37	F	B	C	GACGTAGGGGGCTCCCCAGGGCCAGCGGGGCTGGTAACTGACACGCGGGCCCCATTGCTC[CG]CTCATATTTCTCGCCGGATCGATACGTTTGACTCCCGACAAGACAATAATCGCTTGTACG	GACGTAGGGGGCTCCCCAGGGCCAGCGGGGCTGGTAACTGACACGCGGGCCCCATTGCTC[CG]CTCATATTTCTCGCCGGATCGATACGTTTGACTCCCGACAAGACAATAATCGCTTGTACG	CGTACAAGCGATTATTGTCTTGTCGGGAGTCAAACGTATCGATCCGGCGAGAAATATGAG[CG]GAGCAATGGGGCCCGCGTGTCAGTTACCAGCCCCGCTGGCCCTGGGGAGCCCCCTACGTC	TATTGTCTTGTCGGGAGTCAAACGTATCGATCCGGCGAGAAATATGAGCG	I	A	Red	CG	Grn	cg00149440	1	0	1	1	cg00149440_I_F_C_13996	ENSG00000254887	LOC100505622	LOC100505622_Intron	chr19	42134814	42134815	2	+	Intron (ENST00000527895.1/100505622, intron 2 of 2)	19	42132555	42137099	4545	1	100505622	ENST00000527895.1	2259	uncharacterized LOC100505622	TRUE	FALSE
cg00149689	cg00149689_T_C_II_1Y6M41_Y	05755963	AYTAACTCMAATTATAAAATAATTATAACTTATTCATAACACTACAAACC	1Y6M41	NA			chrX	25095311	R	37	R	T	C	CCTGGGGACAGGAAGGAGGATGGGAGGAAACTGTAATAGAAATGTAATCATTATTGTAAT[CG]GCCTGCAGTGCTATGAATAAGTCATAATTATCTCACAATCTGAGTTAGTGCAGTGATGCT	AGCATCACTGCACTAACTCAGATTGTGAGATAATTATGACTTATTCATAGCACTGCAGGC[CG]ATTACAATAATGATTACATTTCTATTACAGTTTCCTCCCATCCTCCTTCCTGTCCCCAGG	CCTGGGGACAGGAAGGAGGATGGGAGGAAACTGTAATAGAAATGTAATCATTATTGTAAT[CG]GCCTGCAGTGCTATGAATAAGTCATAATTATCTCACAATCTGAGTTAGTGCAGTGATGCT	CGGCCTGCAGTGCTATGAATAAGTCATAATTATCTCACAATCTGAGTTAG	II			Nan	Nan	cg00149689	2	0	1	1	cg00149689_II_R_C_36205	ENSG00000004848	ARX	ARX_Intergenic_upstream	chrX	25077194	25077195	2	-	Distal Intergenic	23	25003694	25015965	12272	2	170302	ENST00000379044.5	-61230	aristaless related homeobox	FALSE	TRUE
cg00152260	cg00152260_T_C_II_5R15W28_Y	75754951	TCAATRAAAAATACTATCAACWCAAAATTAAAACACATTTTCAAACAACC	5R15W28	NA			chr5	145719033	F	37	F	T	C	CCAGCAGAGCCGCTGCCTCCGTATTAATTTTTATGACCTGGGCTTTGAGGAGAGGCATCT[CG]GTTGCTTGAAAATGTGTTTTAATCCTGTGTTGACAGTATTCCCTACTGACCGTGCTGTGC	CCAGCAGAGCCGCTGCCTCCGTATTAATTTTTATGACCTGGGCTTTGAGGAGAGGCATCT[CG]GTTGCTTGAAAATGTGTTTTAATCCTGTGTTGACAGTATTCCCTACTGACCGTGCTGTGC	CCAGCAGAGCCGCTGCCTCCGTATTAATTTTTATGACCTGGGCTTTGAGGAGAGGCATCT[CG]GTTGCTTGAAAATGTGTTTTAATCCTGTGTTGACAGTATTCCCTACTGACCGTGCTGTGC	CGGTTGCTTGAAAATGTGTTTTAATCCTGTGTTGACAGTATTCCCTACTG	II			Nan	Nan	cg00152260	2	1	1	1	cg00152260_II_F_C_27507	ENSG00000091010	POU4F3	POU4F3_Promoter	chr5	146339470	146339471	2	+	Promoter (<=1kb)	5	146338839	146341728	2890	1	5459	ENST00000646991.2	631	POU class 4 homeobox 3	TRUE	FALSE
cg00152482	cg00152482_B_C_II_33V16_Y	59707963	ATCCAACTTACTCATAACCTAAATAATATCCACVATATTAACTACTTCTC	33V16	NA			chr17	63206691	F	37	F	B	C	CACCTGCGCTCCAGCCCAAGCCCTGTCATCCTGAGACAGCTGGAAGAGGAAGCCAAGGCC[CG]AGAAGCAGCCAACACTGTGGACATCACCCAGGTCATGAGCAAGCTGGACCGCAGGAGCCA	CACCTGCGCTCCAGCCCAAGCCCTGTCATCCTGAGACAGCTGGAAGAGGAAGCCAAGGCC[CG]AGAAGCAGCCAACACTGTGGACATCACCCAGGTCATGAGCAAGCTGGACCGCAGGAGCCA	TGGCTCCTGCGGTCCAGCTTGCTCATGACCTGGGTGATGTCCACAGTGTTGGCTGCTTCT[CG]GGCCTTGGCTTCCTCTTCCAGCTGTCTCAGGATGACAGGGCTTGGGCTGGAGCGCAGGTG	TCCAGCTTGCTCATGACCTGGGTGATGTCCACAGTGTTGGCTGCTTCTCG	II			Nan	Nan	cg00152482	1	0	1	1	cg00152482_II_F_C_11258	ENSG00000108370	RGS9	RGS9_Exon	chr17	65210573	65210574	2	+	Exon (ENST00000635833.1/8787, exon 17 of 19)	17	65100986	65227690	126705	1	8787	ENST00000635833.1	109587	regulator of G protein signaling 9	TRUE	FALSE
cg00153046	cg00153046_T_C_II_21R28_Y	99637433	TTCCAAAAAAATAAAACACACRTTAAATATAAACCATCCAAAACTTAAAC	21R28	NA			chr16	69732160	F	37	F	T	C	AGGGAACTTTTCAGAAAGAGACCTACTCTGGGTCATTTAATTTTGAATACAGTTTTCAAT[CG]TTCAAGTTTTGGATGGTTTATATCTAATGTGTGTTTCATTTTTTTGGAAAGCTATATTTT	AGGGAACTTTTCAGAAAGAGACCTACTCTGGGTCATTTAATTTTGAATACAGTTTTCAAT[CG]TTCAAGTTTTGGATGGTTTATATCTAATGTGTGTTTCATTTTTTTGGAAAGCTATATTTT	AGGGAACTTTTCAGAAAGAGACCTACTCTGGGTCATTTAATTTTGAATACAGTTTTCAAT[CG]TTCAAGTTTTGGATGGTTTATATCTAATGTGTGTTTCATTTTTTTGGAAAGCTATATTTT	CGTTCAAGTTTTGGATGGTTTATATCTAATGTGTGTTTCATTTTTTTGGA	II			Nan	Nan	cg00153046	1	1	1	1	cg00153046_II_F_C_9958	ENSG00000102908	NFAT5	NFAT5_threeUTR	chr16	69698257	69698258	2	+	3' UTR	16	69565094	69704650	139557	1	10725	ENST00000426654.6	133163	nuclear factor of activated T cells 5	TRUE	FALSE
cg00153387	cg00153387_B_C_II_10R30Y1R6_Y	52734150	TTATTTTCCTRATTTCCATTTTATATCCTAAAATATTCACTYCRAATTCC	10R30Y1R6	NA			chr16	72255389	F	37	F	B	C	TATCCTGACTGTGAAAATTAGAAAGCAGACGTGGAGATTAGATTAGGAATGTCTGTCAAG[CG]GAACTTGGAGTGAATATTTTAGGATACAAAATGGAAACCAGGAAAACAAAGACAGCAGAG	TATCCTGACTGTGAAAATTAGAAAGCAGACGTGGAGATTAGATTAGGAATGTCTGTCAAG[CG]GAACTTGGAGTGAATATTTTAGGATACAAAATGGAAACCAGGAAAACAAAGACAGCAGAG	CTCTGCTGTCTTTGTTTTCCTGGTTTCCATTTTGTATCCTAAAATATTCACTCCAAGTTC[CG]CTTGACAGACATTCCTAATCTAATCTCCACGTCTGCTTTCTAATTTTCACAGTCAGGATA	TGTTTTCCTGGTTTCCATTTTGTATCCTAAAATATTCACTCCAAGTTCCG	II			Nan	Nan	cg00153387	3	2	1	1	cg00153387_II_F_C_9959	ENSG00000118557	PMFBP1	PMFBP1_Intergenic_upstream	chr16	72221490	72221491	2	-	Distal Intergenic	16	72164786	72176878	12093	2	83449	ENST00000540440.1	-44613	polyamine modulated factor 1 binding protein 1	FALSE	TRUE
cg00154486	cg00154486_T_C_II_19Y6Y23_Y	63623833	TATATTATTTCAAAAATATYACRAACYCTCCTCTTTTCAATTACAACCAC	19Y6Y23	NA			chr15	96886477	R	37	R	T	C	TTTCCTCTCGGAAGCCTGCGCCACCTCATTTCCCATCAGTAATCCCAATAAAATTAACGT[CG]TGGCTGCAATTGAAAAGAGGAGGGCCCGCAACACTCCTGAAATAACACACTCTCCCCAGC	GCTGGGGAGAGTGTGTTATTTCAGGAGTGTTGCGGGCCCTCCTCTTTTCAATTGCAGCCA[CG]ACGTTAATTTTATTGGGATTACTGATGGGAAATGAGGTGGCGCAGGCTTCCGAGAGGAAA	TTTCCTCTCGGAAGCCTGCGCCACCTCATTTCCCATCAGTAATCCCAATAAAATTAACGT[CG]TGGCTGCAATTGAAAAGAGGAGGGCCCGCAACACTCCTGAAATAACACACTCTCCCCAGC	CGTGGCTGCAATTGAAAAGAGGAGGGCCCGCAACACTCCTGAAATAACAC	II			Nan	Nan	cg00154486	2	1	1	1	cg00154486_II_R_C_8628	ENSG00000283888	MIR1469	MIR1469_Intron	chr15	96343248	96343249	2	+	Intron (ENST00000617440.1/ENST00000617440.1, intron 1 of 1)	15	96333261	96333307	47	1	100302258	ENST00000410719.1	9987	microRNA 1469	TRUE	FALSE
cg00156720	cg00156720_T_C_II_9Y40_Y	71632191	AACAATTAAYAAAAATAAACTAAAAAAACCTTCATTAACTACCAACCACC	9Y40	NA			chr15	97290238	R	37	R	T	C	GTTTTTAAGTAGATAATAAGTTCCAAAATTCACCAGCCTTTCGCTGAAAGAAGCTTGTCA[CG]GTGGTTGGTAGCTAATGAAGGCCCCTTTAGTTTATCTTCATCAATTGTCAAATATTTGAG	CTCAAATATTTGACAATTGATGAAGATAAACTAAAGGGGCCTTCATTAGCTACCAACCAC[CG]TGACAAGCTTCTTTCAGCGAAAGGCTGGTGAATTTTGGAACTTATTATCTACTTAAAAAC	GTTTTTAAGTAGATAATAAGTTCCAAAATTCACCAGCCTTTCGCTGAAAGAAGCTTGTCA[CG]GTGGTTGGTAGCTAATGAAGGCCCCTTTAGTTTATCTTCATCAATTGTCAAATATTTGAG	CGGTGGTTGGTAGCTAATGAAGGCCCCTTTAGTTTATCTTCATCAATTGT	II			Nan	Nan	cg00156720	1	0	1	1	cg00156720_II_R_C_8629	ENSG00000259282	SPATA8-AS1	SPATA8-AS1_Intergenic_downstream	chr15	96747008	96747009	2	+	Distal Intergenic	15	96772005	96781654	9650	2	100652749	ENST00000560888.5	34645	SPATA8 antisense RNA 1 (head to head)	FALSE	TRUE
cg00156769	cg00156769_T_C_II_8W38R2_Y	19675855	TCTCRAAAWAAACTCAACTTTTCCAAACTCTTACTCAAATACACATARCC	8W38R2	NA			chr1	183498596	F	37	F	T	C	AGATGAGGTGAAAACCAAGTGGGGTGTTTCTGACTTCATCAAGGCCTTTATTAAATTCCA[CG]GTCATGTGTACCTGAGTAAGAGCTTGGAAAAGTTGAGCCCTCTTCGAGAGAAATTGGAAG	AGATGAGGTGAAAACCAAGTGGGGTGTTTCTGACTTCATCAAGGCCTTTATTAAATTCCA[CG]GTCATGTGTACCTGAGTAAGAGCTTGGAAAAGTTGAGCCCTCTTCGAGAGAAATTGGAAG	AGATGAGGTGAAAACCAAGTGGGGTGTTTCTGACTTCATCAAGGCCTTTATTAAATTCCA[CG]GTCATGTGTACCTGAGTAAGAGCTTGGAAAAGTTGAGCCCTCTTCGAGAGAAATTGGAAG	CGGTCATGTGTACCTGAGTAAGAGCTTGGAAAAGTTGAGCCCTCTTCGAG	II			Nan	Nan	cg00156769	2	2	1	1	cg00156769_II_F_C_14930	ENSG00000116698	SMG7	SMG7_Exon	chr1	183529461	183529462	2	+	Exon (ENST00000367537.7/9887, exon 9 of 24)	1	183472478	183554193	81716	1	9887	ENST00000367537.7	56983	SMG7 nonsense mediated mRNA decay factor	TRUE	FALSE
cg00157812	cg00157812_B_C_II_14Y14Y6Y13_Y	97603326	TAAACCTCTATACAYACAACTATTAATTCYTTACCTYCTAAACAATCAAC	14Y14Y6Y13	NA			chr2	156471273	R	37	R	B	C	ATCGCTAGAGGTGCGTGGAGCTACATTTCCCTTGAGAGACGGAATTTATGCCTAACACCC[CG]CTGATTGTTCAGGAGGTAAAGAACCAATAGCTGCATGTACAGAGGTTTAATTTAAAGTGT	ACACTTTAAATTAAACCTCTGTACATGCAGCTATTGGTTCTTTACCTCCTGAACAATCAG[CG]GGGTGTTAGGCATAAATTCCGTCTCTCAAGGGAAATGTAGCTCCACGCACCTCTAGCGAT	ACACTTTAAATTAAACCTCTGTACATGCAGCTATTGGTTCTTTACCTCCTGAACAATCAG[CG]GGGTGTTAGGCATAAATTCCGTCTCTCAAGGGAAATGTAGCTCCACGCACCTCTAGCGAT	AAACCTCTGTACATGCAGCTATTGGTTCTTTACCTCCTGAACAATCAGCG	II			Nan	Nan	cg00157812	3	0	1	1	cg00157812_II_R_C_20354	ENSG00000226383	LINC01876	LINC01876_Exon	chr2	155614761	155614762	2	+	Exon (ENST00000667806.1/ENST00000667806.1, exon 7 of 7)	2	156011617	156024613	12997	2	101929378	ENST00000448255.5	409851	long intergenic non-protein coding RNA 1876	TRUE	FALSE
cg00158333	cg00158333_T_C_II_11R4Y33_Y	76753914	CCTCCCRCCCARAACCYAAAACTTAAACCATTTTAATTTAAAAATAAAAC	11R4Y33	NA			chr17	47075855	R	37	R	T	C	TCGGCGTCTCGGGAAGCAGCATGGCGACCCGGCGCCGCCGCCGCCGCGCCACCCCGCTCA[CG]CCCCACTTTCAAATCAAAATGGCTCAAGCCCCAGGCCCTGGGCGGGAGGCAAGACCCCCT	AGGGGGTCTTGCCTCCCGCCCAGGGCCTGGGGCTTGAGCCATTTTGATTTGAAAGTGGGG[CG]TGAGCGGGGTGGCGCGGCGGCGGCGGCGCCGGGTCGCCATGCTGCTTCCCGAGACGCCGA	TCGGCGTCTCGGGAAGCAGCATGGCGACCCGGCGCCGCCGCCGCCGCGCCACCCCGCTCA[CG]CCCCACTTTCAAATCAAAATGGCTCAAGCCCCAGGCCCTGGGCGGGAGGCAAGACCCCCT	CGCCCCACTTTCAAATCAAAATGGCTCAAGCCCCAGGCCCTGGGCGGGAG	II			Nan	Nan	cg00158333	2	2	1	1	cg00158333_II_R_C_11259	ENSG00000159217	IGF2BP1	IGF2BP1_Intron	chr17	48998493	48998494	2	+	Intron (ENST00000290341.8/10642, intron 1 of 14)	17	48997385	49056145	58761	1	10642	ENST00000290341.8	1108	insulin like growth factor 2 mRNA binding protein 1	TRUE	FALSE
cg00159243	cg00159243_T_C_I_50|50_A	75655526	AACTCTAACAATACCATCACACTAATTAACAAACAAAACCCAAAACAACA	50	46745925	AACTCTAACGATACCATCACACTAATTAACAAACAAAACCCGAAACGACG	50	chr12	109023799	R	37	R	T	C	GGACTGTTTTTTGGCCTTCCAGGAAGAGGAGAGGTGGAAGGTGGGGCCTGGGAGTGATCC[CG]CCGCTCCGGGCCTTGCTTGCTAATCAGTGTGATGGCACCGTTAGAGCCAGTGAACACAGG	CCTGTGTTCACTGGCTCTAACGGTGCCATCACACTGATTAGCAAGCAAGGCCCGGAGCGG[CG]GGATCACTCCCAGGCCCCACCTTCCACCTCTCCTCTTCCTGGAAGGCCAAAAAACAGTCC	GGACTGTTTTTTGGCCTTCCAGGAAGAGGAGAGGTGGAAGGTGGGGCCTGGGAGTGATCC[CG]CCGCTCCGGGCCTTGCTTGCTAATCAGTGTGATGGCACCGTTAGAGCCAGTGAACACAGG	CGCCGCTCCGGGCCTTGCTTGCTAATCAGTGTGATGGCACCGTTAGAGCC	I	A	Red	CG	Grn	cg00159243	0	0	1	1	cg00159243_I_R_C_4423	ENSG00000110876	SELPLG	SELPLG_Intron	chr12	108630023	108630024	2	+	Intron (ENST00000664158.1/ENST00000664158.1, intron 1 of 2)	12	108622277	108633959	11683	2	6404	ENST00000550948.1	3935	selectin P ligand	TRUE	FALSE
cg00159476	cg00159476_T_C_II_3Y46_Y	76653210	ACCYAAAAACCTAATCTAATAATCCAATTCTCCCCACTATATCCATTCCC	3Y46	NA			chr14	57355403	F	37	F	T	C	GATTGGCTAGGTAGGATGCAGGGAGCTAGTGACGGATAGGGGCAAGTAAATGGAGTTTCA[CG]GGAATGGACACAGTGGGGAGAATTGGATCACCAGATTAGGTCTTTAGGTTCAAGAAATTT	GATTGGCTAGGTAGGATGCAGGGAGCTAGTGACGGATAGGGGCAAGTAAATGGAGTTTCA[CG]GGAATGGACACAGTGGGGAGAATTGGATCACCAGATTAGGTCTTTAGGTTCAAGAAATTT	GATTGGCTAGGTAGGATGCAGGGAGCTAGTGACGGATAGGGGCAAGTAAATGGAGTTTCA[CG]GGAATGGACACAGTGGGGAGAATTGGATCACCAGATTAGGTCTTTAGGTTCAAGAAATTT	CGGGAATGGACACAGTGGGGAGAATTGGATCACCAGATTAGGTCTTTAGG	II			Nan	Nan	cg00159476	1	0	1	1	cg00159476_II_F_C_7078	ENSG00000248550	OTX2-AS1	OTX2-AS1_Intron	chr14	56888685	56888686	2	-	Intron (ENST00000534909.2/100309464, intron 1 of 3)	14	56813183	56930833	117651	1	100309464	ENST00000534909.2	75502	OTX2 antisense RNA 1 (head to head)	TRUE	FALSE
cg00159753	cg00159753_T_C_II_50_Y	26652931	AAACRAAAATAAACAATACTTTACATAAAACTACTTTATTTAACAAAACC	50	NA			chr6	34950576	R	37	R	T	C	GCTGTGTAGACAAGAGCGCTGCCGACCTCTCACCTGCAGCCAGCAGGATTTGCACCACAT[CG]GTCTTGCCAAACAAAGCAGCCTCATGCAAAGCACTGCCCATCTCCGTCTGGAAAGCAAAC	GTTTGCTTTCCAGACGGAGATGGGCAGTGCTTTGCATGAGGCTGCTTTGTTTGGCAAGAC[CG]ATGTGGTGCAAATCCTGCTGGCTGCAGGTGAGAGGTCGGCAGCGCTCTTGTCTACACAGC	GCTGTGTAGACAAGAGCGCTGCCGACCTCTCACCTGCAGCCAGCAGGATTTGCACCACAT[CG]GTCTTGCCAAACAAAGCAGCCTCATGCAAAGCACTGCCCATCTCCGTCTGGAAAGCAAAC	CGGTCTTGCCAAACAAAGCAGCCTCATGCAAAGCACTGCCCATCTCCGTC	II			Nan	Nan	cg00159753	0	1	1	1	cg00159753_II_R_C_29747	ENSG00000064999	ANKS1A	ANKS1A_Exon	chr6	34982799	34982800	2	+	Exon (ENST00000360359.5/23294, exon 5 of 24)	6	34889255	35091406	202152	1	23294	ENST00000360359.5	93544	ankyrin repeat and sterile alpha motif domain containing 1A	TRUE	FALSE
cg00160892	cg00160892_B_C_II_44R5_Y	41771563	CATTAAATCAAACATATCACAAAAATCRAACAAATAAATAAATCRCACRC	44R5	NA			chr8	102505034	R	37	R	B	C	AACAAAAACATAACAAACCAGTTGCCATCAGCCCAAAGTGGTAGTAGTAGCAGCAGCCGG[CG]CGTGTGATCCACTTACTTGTCCGACTCTTGTGACATGTTTGATCCAATGAACTTGCTCCG	CGGAGCAAGTTCATTGGATCAAACATGTCACAAGAGTCGGACAAGTAAGTGGATCACACG[CG]CCGGCTGCTGCTACTACTACCACTTTGGGCTGATGGCAACTGGTTTGTTATGTTTTTGTT	CGGAGCAAGTTCATTGGATCAAACATGTCACAAGAGTCGGACAAGTAAGTGGATCACACG[CG]CCGGCTGCTGCTACTACTACCACTTTGGGCTGATGGCAACTGGTTTGTTATGTTTTTGTT	ATTGGATCAAACATGTCACAAGAGTCGGACAAGTAAGTGGATCACACGCG	II			Nan	Nan	cg00160892	1	3	1	1	cg00160892_II_R_C_33074	ENSG00000083307	GRHL2	GRHL2_fiveUTR	chr8	101492806	101492807	2	+	Promoter (<=1kb)	8	101492439	101669726	177288	1	79977	ENST00000646743.1	367	grainyhead like transcription factor 2	TRUE	FALSE
cg00162326	cg00162326_T_C_II_20R29_Y	22746929	TATCCTTTCTAATTCTAAAARCRACTATTAACTTTAAAACRCAACATATC	20R29	NA			chr5	886850	F	37	F	T	C	AGCTGTATCTTCATTGCCCAAAAGAGCTGCCTGCTGAGAAAAATCCATGTCCTGCATAAA[CG]ACATGCTGCGCTTCAAAGCTAACAGCCGCTCCTAGAATCAGAAAGGACAGAGCAGCAGGG	AGCTGTATCTTCATTGCCCAAAAGAGCTGCCTGCTGAGAAAAATCCATGTCCTGCATAAA[CG]ACATGCTGCGCTTCAAAGCTAACAGCCGCTCCTAGAATCAGAAAGGACAGAGCAGCAGGG	AGCTGTATCTTCATTGCCCAAAAGAGCTGCCTGCTGAGAAAAATCCATGTCCTGCATAAA[CG]ACATGCTGCGCTTCAAAGCTAACAGCCGCTCCTAGAATCAGAAAGGACAGAGCAGCAGGG	CGACATGCTGCGCTTCAAAGCTAACAGCCGCTCCTAGAATCAGAAAGGAC	II			Nan	Nan	cg00162326	1	3	1	1	cg00162326_II_F_C_27508	ENSG00000028310	BRD9	BRD9_threeUTR	chr5	886735	886736	2	-	3' UTR	5	863741	890046	26306	2	65980	ENST00000495794.5	3310	bromodomain containing 9	TRUE	FALSE
cg00162625	cg00162625_T_C_II_34W15_Y	34725119	TTTAAAAACCCRTAAATAACTCCCAAAAACAATCWTCTCAATATAAAACC	34W15	NA			chr11	31004370	F	37	F	T	C	GCTGACATTTAAATGAGTGAGTATTCAACACAAATGTGATCATTTGTACAGCATCCAATG[CG]GCCCCATACTGAGATGATTGCTTCTGGGAGCCATCCACGGGTTCTCAAATAGGGTGGAAA	GCTGACATTTAAATGAGTGAGTATTCAACACAAATGTGATCATTTGTACAGCATCCAATG[CG]GCCCCATACTGAGATGATTGCTTCTGGGAGCCATCCACGGGTTCTCAAATAGGGTGGAAA	GCTGACATTTAAATGAGTGAGTATTCAACACAAATGTGATCATTTGTACAGCATCCAATG[CG]GCCCCATACTGAGATGATTGCTTCTGGGAGCCATCCACGGGTTCTCAAATAGGGTGGAAA	CGGCCCCATACTGAGATGATTGCTTCTGGGAGCCATCCACGGGTTCTCAA	II			Nan	Nan	cg00162625	1	1	1	1	cg00162625_II_F_C_2304	ENSG00000170959	DCDC1	DCDC1_Intron	chr11	30982823	30982824	2	-	Intron (ENST00000406071.6/341019, intron 1 of 19)	11	30863604	30992686	129083	2	341019	ENST00000406071.6	9862	doublecortin domain containing 1	TRUE	FALSE
cg00164295	cg00164295_B_C_II_8Y18K22_Y	46688267	CTCAAATTYTCCTCTTTACCTTTACTAKTTTTACCTAAAAAACCAAAAAC	8Y18K22	NA			chr19	31183502	R	37	R	B	C	CTTTCAGCACAAGTCGCGAGAAAAGACGTGACGGATTTCGCCCATGGCAGAACGGCGTTC[CG]TTTCTGGCCCTTCAGGCAAAAACAGTAAAGGCAAAGAGGAAAATTTGAGATTTCCCCCCT	AGGGGGGAAATCTCAAATTTTCCTCTTTGCCTTTACTGTTTTTGCCTGAAGGGCCAGAAA[CG]GAACGCCGTTCTGCCATGGGCGAAATCCGTCACGTCTTTTCTCGCGACTTGTGCTGAAAG	AGGGGGGAAATCTCAAATTTTCCTCTTTGCCTTTACTGTTTTTGCCTGAAGGGCCAGAAA[CG]GAACGCCGTTCTGCCATGGGCGAAATCCGTCACGTCTTTTCTCGCGACTTGTGCTGAAAG	TCAAATTTTCCTCTTTGCCTTTACTGTTTTTGCCTGAAGGGCCAGAAACG	II			Nan	Nan	cg00164295	2	0	1	1	cg00164295_II_R_C_13997	ENSG00000198597	ZNF536	ZNF536_Intron	chr19	30692595	30692596	2	+	Intron (ENST00000592773.2/9745, intron 1 of 1)	19	30549346	30713538	164193	1	9745	ENST00000592773.2	143249	zinc finger protein 536	TRUE	FALSE
cg00165325	cg00165325_T_C_II_34M9R5_Y	60665548	CTCAATTCTAATATTAATTAAAAACATACACATCMATATTAATARCCCAC	34M9R5	NA			chr20	20948701	F	37	F	T	C	CTTACACGCAGACACACGCTCGGGTTTTTCATTTGGCAGGGTGGGCTGTGCTGATGAAAA[CG]TGGGTTACTAATACTGATGTGTATGTCTCTAATTAACATTAGAATTGAGTGGTAAACATA	CTTACACGCAGACACACGCTCGGGTTTTTCATTTGGCAGGGTGGGCTGTGCTGATGAAAA[CG]TGGGTTACTAATACTGATGTGTATGTCTCTAATTAACATTAGAATTGAGTGGTAAACATA	CTTACACGCAGACACACGCTCGGGTTTTTCATTTGGCAGGGTGGGCTGTGCTGATGAAAA[CG]TGGGTTACTAATACTGATGTGTATGTCTCTAATTAACATTAGAATTGAGTGGTAAACATA	CGTGGGTTACTAATACTGATGTGTATGTCTCTAATTAACATTAGAATTGA	II			Nan	Nan	cg00165325	2	1	1	1	cg00165325_II_F_C_18844	ENSG00000225127	LINC00237	LINC00237_Intergenic_downstream	chr20	20968060	20968061	2	+	Distal Intergenic	20	21092809	21101559	8751	2	105372556	ENST00000455890.2	133498	long intergenic non-protein coding RNA 237	FALSE	TRUE
cg00166579	cg00166579_T_C_I_22R27|22R27_C	68744250	CTTCTTCCATCTCATCTATTAARTCAAAAAACTACTACAACCACTACCCA	22R27	9629839	CTTCTTCCATCTCATCTATTAARTCAAAAAACTACTACGACCGCTACCCG	22R27	chr9	98271442	F	37	F	T	C	CCCGTGCAGCGCGCCTCTCTCGCTCCCGGGACCTGGGGACTCCGCTCTGTGTGTGTGCAG[CG]GGCAGCGGCCGCAGCAGCTCCTTGATTCAATAGATGAGATGGAAGAAGAAAAAAAAGAAC	CCCGTGCAGCGCGCCTCTCTCGCTCCCGGGACCTGGGGACTCCGCTCTGTGTGTGTGCAG[CG]GGCAGCGGCCGCAGCAGCTCCTTGATTCAATAGATGAGATGGAAGAAGAAAAAAAAGAAC	CCCGTGCAGCGCGCCTCTCTCGCTCCCGGGACCTGGGGACTCCGCTCTGTGTGTGTGCAG[CG]GGCAGCGGCCGCAGCAGCTCCTTGATTCAATAGATGAGATGGAAGAAGAAAAAAAAGAAC	CGGGCAGCGGCCGCAGCAGCTCCTTGATTCAATAGATGAGATGGAAGAAG	I	C	Grn	TA	Red	cg00166579	1	1	1	1	cg00166579_I_F_C_34395	ENSG00000185920	PTCH1	PTCH1_Intron	chr9	95509160	95509161	2	-	Intron (ENST00000437951.5/5727, intron 1 of 23)	9	95442984	95516965	73982	2	5727	ENST00000437951.5	7804	patched 1	TRUE	FALSE
cg00166917	cg00166917_T_C_II_18Y11Y19_Y	62778939	ATTATCCACAAAATCTATYTATCTACATTCYTAACRACATACTAAACACC	18Y11Y19	NA			chr1	115006998	R	37	R	T	C	TTCTTTATTCCTGAAGAATATTTTAAAATGTTGTTATTTTATGTTGTAGTTGGTGTAATA[CG]GTGCCCAGTATGCCGCCAAGAATGCAGACAGATAGACCTTGTGGATAATTATTTTGTGAA	TTCACAAAATAATTATCCACAAGGTCTATCTGTCTGCATTCTTGGCGGCATACTGGGCAC[CG]TATTACACCAACTACAACATAAAATAACAACATTTTAAAATATTCTTCAGGAATAAAGAA	TTCTTTATTCCTGAAGAATATTTTAAAATGTTGTTATTTTATGTTGTAGTTGGTGTAATA[CG]GTGCCCAGTATGCCGCCAAGAATGCAGACAGATAGACCTTGTGGATAATTATTTTGTGAA	CGGTGCCCAGTATGCCGCCAAGAATGCAGACAGATAGACCTTGTGGATAA	II			Nan	Nan	cg00166917	2	1	1	1	cg00166917_II_R_C_14931	ENSG00000197323	TRIM33	TRIM33_Exon	chr1	114464376	114464377	2	-	Exon (ENST00000358465.7/51592, exon 2 of 20)	1	114392790	114511203	118414	2	51592	ENST00000358465.7	46826	tripartite motif containing 33	TRUE	FALSE
cg00167250	cg00167250_T_C_II_50_Y	97672301	CAAACTCCATAAATATAAAAAAATCAATACTTAATAAAAAATTACTCCCC	50	NA			chr7	39538017	R	37	R	T	C	GCATGTCATTTTGCAGAAGCCTTTGGTCGCGAATTAATCCTGGAATCAAAACAGATTTTC[CG]GGGAGCAATCTTCCATCAAGTATTGATTTTTTTACACTCATGGAGTCTGTACTCCCTAAT	ATTAGGGAGTACAGACTCCATGAGTGTAAAAAAATCAATACTTGATGGAAGATTGCTCCC[CG]GAAAATCTGTTTTGATTCCAGGATTAATTCGCGACCAAAGGCTTCTGCAAAATGACATGC	GCATGTCATTTTGCAGAAGCCTTTGGTCGCGAATTAATCCTGGAATCAAAACAGATTTTC[CG]GGGAGCAATCTTCCATCAAGTATTGATTTTTTTACACTCATGGAGTCTGTACTCCCTAAT	CGGGGAGCAATCTTCCATCAAGTATTGATTTTTTTACACTCATGGAGTCT	II			Nan	Nan	cg00167250	0	0	1	1	cg00167250_II_R_C_31391	ENSG00000241127	YAE1	YAE1_Intergenic_upstream	chr7	39498418	39498419	2	+	Distal Intergenic	7	39566385	39571002	4618	1	57002	ENST00000474392.1	-67966	YAE1 maturation factor of ABCE1	FALSE	TRUE
cg00167491	cg00167491_B_C_II_10M9H29_Y	80784854	ACTAAAACACMATATATCAAHATCCATTTCCACATTATACTAAAACTCTC	10M9H29	NA			chr5	44388799	R	37	R	B	C	TGCCTTGCATCGGGTCTTACCCTTCCAGTATGTTCCTTCTGATGAGACAATTTCCAGTGC[CG]AGAGTTTCAGTACAATGTGGAAATGGATACTGACACATTGTGCCTCAGCCTTTCCCCACC	GGTGGGGAAAGGCTGAGGCACAATGTGTCAGTATCCATTTCCACATTGTACTGAAACTCT[CG]GCACTGGAAATTGTCTCATCAGAAGGAACATACTGGAAGGGTAAGACCCGATGCAAGGCA	GGTGGGGAAAGGCTGAGGCACAATGTGTCAGTATCCATTTCCACATTGTACTGAAACTCT[CG]GCACTGGAAATTGTCTCATCAGAAGGAACATACTGGAAGGGTAAGACCCGATGCAAGGCA	CTGAGGCACAATGTGTCAGTATCCATTTCCACATTGTACTGAAACTCTCG	II			Nan	Nan	cg00167491	2	0	1	1	cg00167491_II_R_C_27509	ENSG00000070193	FGF10	FGF10_fiveUTR	chr5	44388697	44388698	2	-	Promoter (<=1kb)	5	44303544	44388797	85254	2	2255	ENST00000264664.4	99	fibroblast growth factor 10	TRUE	FALSE
cg00167853	cg00167853_B_C_II_4Y45_Y	41750826	ATCAYATCACAATATCAATTAAAAAACTTAATTTATTTTTAACATACTAC	4Y45	NA			chr9	14307000	F	37	F	B	C	TTGTAGGCGGTGTTTGCCGTGCTAGAAAAAAGAACAATCTGCTCCTACCTTGCTCCTGCA[CG]TAGTATGCCAAAAACAAATCAAGCTCCTTAACTGATACTGTGATATGATGTGGCTGGACA	TTGTAGGCGGTGTTTGCCGTGCTAGAAAAAAGAACAATCTGCTCCTACCTTGCTCCTGCA[CG]TAGTATGCCAAAAACAAATCAAGCTCCTTAACTGATACTGTGATATGATGTGGCTGGACA	TGTCCAGCCACATCATATCACAGTATCAGTTAAGGAGCTTGATTTGTTTTTGGCATACTA[CG]TGCAGGAGCAAGGTAGGAGCAGATTGTTCTTTTTTCTAGCACGGCAAACACCGCCTACAA	TCATATCACAGTATCAGTTAAGGAGCTTGATTTGTTTTTGGCATACTACG	II			Nan	Nan	cg00167853	1	0	1	1	cg00167853_II_F_C_34396	ENSG00000147862	NFIB	NFIB_Exon	chr9	14307001	14307002	2	-	Exon (ENST00000380959.7/4781, exon 2 of 9)	9	14081848	14313985	232138	2	4781	ENST00000380959.7	6983	nuclear factor I B	TRUE	FALSE
cg00168042	cg00168042_T_C_II_48M1_Y	06630279	AAATCTATCTATATCRACTTATCCATATACRTCTATTAAAACCATAATMC	48M1	NA			chr5	134363437	F	37	F	T	C	CTATCCGCCTCCCTCCTCAGCCCAATGAAGCAGTCGGGGCTCAGCAGTGCTTAGCACGCT[CG]GACTATGGTTTTAATAGACGTACATGGACAAGTCGATATAGACAGATTTATTACAGTCAG	CTATCCGCCTCCCTCCTCAGCCCAATGAAGCAGTCGGGGCTCAGCAGTGCTTAGCACGCT[CG]GACTATGGTTTTAATAGACGTACATGGACAAGTCGATATAGACAGATTTATTACAGTCAG	CTATCCGCCTCCCTCCTCAGCCCAATGAAGCAGTCGGGGCTCAGCAGTGCTTAGCACGCT[CG]GACTATGGTTTTAATAGACGTACATGGACAAGTCGATATAGACAGATTTATTACAGTCAG	CGGACTATGGTTTTAATAGACGTACATGGACAAGTCGATATAGACAGATT	II			Nan	Nan	cg00168042	1	2	1	1	cg00168042_II_F_C_27510	ENSG00000069011	PITX1	PITX1_threeUTR	chr5	135027747	135027748	2	-	3' UTR	5	135027734	135034228	6495	2	5307	ENST00000265340.12	6480	paired like homeodomain 1	TRUE	FALSE
cg00168721	cg00168721_T_C_II_3R23S22_Y	97690943	AAARATCTCAATAAAAAAATAATCCCASACTTCAACCAAAACCTCAATAC	3R23S22	NA			chr11	36458943	F	37	F	T	C	TGACGAATTCTTTTCTTTCTTCCTCCCTTCCCATCTTCTCGCCCTCTTGTAGGTGAAAAT[CG]CATTGAGGTTCTGGCTGAAGTCTGGGACCACTTCTTCACTGAGACTCTCCCTACCCTGCA	TGACGAATTCTTTTCTTTCTTCCTCCCTTCCCATCTTCTCGCCCTCTTGTAGGTGAAAAT[CG]CATTGAGGTTCTGGCTGAAGTCTGGGACCACTTCTTCACTGAGACTCTCCCTACCCTGCA	TGACGAATTCTTTTCTTTCTTCCTCCCTTCCCATCTTCTCGCCCTCTTGTAGGTGAAAAT[CG]CATTGAGGTTCTGGCTGAAGTCTGGGACCACTTCTTCACTGAGACTCTCCCTACCCTGCA	CGCATTGAGGTTCTGGCTGAAGTCTGGGACCACTTCTTCACTGAGACTCT	II			Nan	Nan	cg00168721	2	1	1	1	cg00168721_II_F_C_2305	ENSG00000135362	PRR5L	PRR5L_Exon	chr11	36437393	36437394	2	+	Exon (ENST00000530639.6/79899, exon 6 of 9)	11	36296288	36465204	168917	1	79899	ENST00000530639.6	141105	proline rich 5 like	TRUE	FALSE
cg00168727	cg00168727_T_C_II_50_Y	72725830	AAATAAAAACATTTATTTTATCTACAATCTATTACTACRAAAACAAAAAC	50	NA			chr13	79168902	F	37	F	T	C	CTATTAGTTATTAGGATTTGCTCTAAATTACACTGTGAATATCGTACCAGCCCCATCTGC[CG]CCCCTGCTCTCGCAGCAATAGATTGCAGATAAAATAAATGTCCTTACCCCATTAGAAGGT	CTATTAGTTATTAGGATTTGCTCTAAATTACACTGTGAATATCGTACCAGCCCCATCTGC[CG]CCCCTGCTCTCGCAGCAATAGATTGCAGATAAAATAAATGTCCTTACCCCATTAGAAGGT	CTATTAGTTATTAGGATTTGCTCTAAATTACACTGTGAATATCGTACCAGCCCCATCTGC[CG]CCCCTGCTCTCGCAGCAATAGATTGCAGATAAAATAAATGTCCTTACCCCATTAGAAGGT	CGCCCCTGCTCTCGCAGCAATAGATTGCAGATAAAATAAATGTCCTTACC	II			Nan	Nan	cg00168727	0	1	1	1	cg00168727_II_F_C_6333	ENSG00000234377	OBI1-AS1	OBI1-AS1_Intron	chr13	78594767	78594768	2	+	Intron (ENST00000607205.5/100874222, intron 2 of 3)	13	78054855	78607006	552152	1	100874222	ENST00000607205.5	539912	OBI1 antisense RNA 1	TRUE	FALSE
cg00168942	cg00168942_B_C_II_50_Y	26607168	TATCTCCAACTCACACCTTTAAATCTTATATAATTAAAAAACATTTATCC	50	NA			chr10	35894430	R	37	R	B	C	CCAGAATGTCCCAGGCTCCAGGCTGCAGGAGACACTGGAGGGCTGTGTTCTCCAAGGAGG[CG]GATAAATGTCCTTTAACTACATAAGACTTAAAGGTGTGAGCTGGAGATAAGAAAGCAAAG	CTTTGCTTTCTTATCTCCAGCTCACACCTTTAAGTCTTATGTAGTTAAAGGACATTTATC[CG]CCTCCTTGGAGAACACAGCCCTCCAGTGTCTCCTGCAGCCTGGAGCCTGGGACATTCTGG	CTTTGCTTTCTTATCTCCAGCTCACACCTTTAAGTCTTATGTAGTTAAAGGACATTTATC[CG]CCTCCTTGGAGAACACAGCCCTCCAGTGTCTCCTGCAGCCTGGAGCCTGGGACATTCTGG	ATCTCCAGCTCACACCTTTAAGTCTTATGTAGTTAAAGGACATTTATCCG	II			Nan	Nan	cg00168942	0	0	1	1	cg00168942_II_R_C_17	ENSG00000177291	GJD4	GJD4_fiveUTR	chr10	35605502	35605503	2	+	Promoter (<=1kb)	10	35605341	35608935	3595	1	219770	ENST00000321660.2	161	gap junction protein delta 4	TRUE	FALSE
cg00169860	cg00169860_T_C_II_14R35_Y	05717111	CAACAATAAATTTCRTAACAAATCAAAAAATATACTTAAACAAACAATCC	14R35	NA			chr10	77483730	F	37	F	T	C	TAAAAATTGAACATGACACACCAGCAATTTATTATTTGTATGTTTTTTAACCTTGAGTAT[CG]GATTGTTTGTCCAAGCATATCCTTTGATTTGCTATGAAATTTATTGTTGATAAAAACAAT	TAAAAATTGAACATGACACACCAGCAATTTATTATTTGTATGTTTTTTAACCTTGAGTAT[CG]GATTGTTTGTCCAAGCATATCCTTTGATTTGCTATGAAATTTATTGTTGATAAAAACAAT	TAAAAATTGAACATGACACACCAGCAATTTATTATTTGTATGTTTTTTAACCTTGAGTAT[CG]GATTGTTTGTCCAAGCATATCCTTTGATTTGCTATGAAATTTATTGTTGATAAAAACAAT	CGGATTGTTTGTCCAAGCATATCCTTTGATTTGCTATGAAATTTATTGTT	II			Nan	Nan	cg00169860	1	1	1	1	cg00169860_II_F_C_18	ENSG00000148655	LRMDA	LRMDA_Intron	chr10	75723972	75723973	2	+	Intron (ENST00000611255.5/83938, intron 2 of 6)	10	75431624	76560168	1128545	1	83938	ENST00000611255.5	292348	leucine rich melanocyte differentiation associated	TRUE	FALSE
cg00170518	cg00170518_B_C_II_24Y23Y1_Y	64607281	TTTACTTACTTTAACTTCATACRAYCCACAATAAAAAAATTCATTCAAYC	24Y23Y1	NA			chr9	133349251	R	37	R	B	C	ATGTAGAGGCATGATCGATGCCGCAAATGGTTTATTCATCCATCAGCTATGGCGGGCCGG[CG]ACTGAATGAACTCTTTCACTGTGGACCGTATGAAGTTAAAGCAAGTAAATTTCTATCTTT	AAAGATAGAAATTTACTTGCTTTAACTTCATACGGTCCACAGTGAAAGAGTTCATTCAGT[CG]CCGGCCCGCCATAGCTGATGGATGAATAAACCATTTGCGGCATCGATCATGCCTCTACAT	AAAGATAGAAATTTACTTGCTTTAACTTCATACGGTCCACAGTGAAAGAGTTCATTCAGT[CG]CCGGCCCGCCATAGCTGATGGATGAATAAACCATTTGCGGCATCGATCATGCCTCTACAT	TTACTTGCTTTAACTTCATACGGTCCACAGTGAAAGAGTTCATTCAGTCG	II			Nan	Nan	cg00170518	2	1	1	1	cg00170518_II_R_C_34397	ENSG00000130707	ASS1	ASS1_Intron	chr9	130473864	130473865	2	+	Intron (ENST00000352480.10/445, intron 8 of 14)	9	130444961	130501274	56314	1	445	ENST00000352480.10	28903	argininosuccinate synthase 1	TRUE	FALSE
cg00174373	cg00174373_T_C_II_50_Y	15772880	CTCACACAATAATTAAATACCAACTATCAATACAAAAAAAACRACTCCRC	50	NA			chr20	31124581	R	37	R	T	C	GTGTCCCCCCCCCGCCCCGTTGGTGCGCCCCCCCCCCCCCACTCCCAGCCGGGCTGCAGC[CG]CGGAGCCGTCCCCCCTGCACTGACAGCTGGTATCTAATTACTGTGTGAGAATGGAAAGTC	GACTTTCCATTCTCACACAGTAATTAGATACCAGCTGTCAGTGCAGGGGGGACGGCTCCG[CG]GCTGCAGCCCGGCTGGGAGTGGGGGGGGGGGGGCGCACCAACGGGGCGGGGGGGGGACAC	GTGTCCCCCCCCCGCCCCGTTGGTGCGCCCCCCCCCCCCCACTCCCAGCCGGGCTGCAGC[CG]CGGAGCCGTCCCCCCTGCACTGACAGCTGGTATCTAATTACTGTGTGAGAATGGAAAGTC	CGCGGAGCCGTCCCCCCTGCACTGACAGCTGGTATCTAATTACTGTGTGA	II			Nan	Nan	cg00174373	0	2	1	1	cg00174373_II_R_C_18845	ENSG00000197183	NOL4L	NOL4L_Intron	chr20	32536778	32536779	2	-	Intron (ENST00000621426.6/140688, intron 1 of 10)	20	32443062	32584890	141829	2	140688	ENST00000621426.6	48111	nucleolar protein 4 like	TRUE	FALSE
cg00174687	cg00174687_T_C_II_25RR7Y15_Y	90761387	ATACATTTATAAATAAAATTCTACARRCATATAAYATTACACACCTACCC	25RR7Y15	NA			chr3	84903515	F	37	F	T	C	TATAAATAAATACAAAATAGAAAAAGATAAGAAAAAACTGCATTTGCAATTTAAAGCTGT[CG]GGCAGGTGTGTAATGTCACATGCTTGCAGAATCCTATTTATAAATGCACATTTTAATACC	TATAAATAAATACAAAATAGAAAAAGATAAGAAAAAACTGCATTTGCAATTTAAAGCTGT[CG]GGCAGGTGTGTAATGTCACATGCTTGCAGAATCCTATTTATAAATGCACATTTTAATACC	TATAAATAAATACAAAATAGAAAAAGATAAGAAAAAACTGCATTTGCAATTTAAAGCTGT[CG]GGCAGGTGTGTAATGTCACATGCTTGCAGAATCCTATTTATAAATGCACATTTTAATACC	CGGGCAGGTGTGTAATGTCACATGCTTGCAGAATCCTATTTATAAATGCA	II			Nan	Nan	cg00174687	3	2	1	1	cg00174687_II_F_C_24022	ENSG00000242641	LINC00971	LINC00971_Intron	chr3	84854364	84854413	50	+	Intron (ENST00000484892.5/440970, intron 7 of 20)	3	84638406	84869575	231170	2	440970	ENST00000484892.5	15162	long intergenic non-protein coding RNA 971	TRUE	FALSE
cg00175324	cg00175324_B_C_II_13R36_Y	66799848	AAAAAAAACATAARTCACTCTTCCCTCCACTCATAAAAATCTCAAATCRC	13R36	NA			chr16	28848112	F	37	F	B	C	AATCTCATCCCTCCCAGCAGCTCCCCTTCCACCCCCCGGGGAACTGAAGATTGTCCTGGC[CG]CGACCTGAGACCTCCATGAGTGGAGGGAAGAGTGATCTATGTCTCTTCCCCCAGCAGCTC	AATCTCATCCCTCCCAGCAGCTCCCCTTCCACCCCCCGGGGAACTGAAGATTGTCCTGGC[CG]CGACCTGAGACCTCCATGAGTGGAGGGAAGAGTGATCTATGTCTCTTCCCCCAGCAGCTC	GAGCTGCTGGGGGAAGAGACATAGATCACTCTTCCCTCCACTCATGGAGGTCTCAGGTCG[CG]GCCAGGACAATCTTCAGTTCCCCGGGGGGTGGAAGGGGAGCTGCTGGGAGGGATGAGATT	GAAGAGACATAGATCACTCTTCCCTCCACTCATGGAGGTCTCAGGTCGCG	II			Nan	Nan	cg00175324	1	2	1	1	cg00175324_II_F_C_9960	ENSG00000168488	ATXN2L	ATXN2L_threeUTR	chr16	28836791	28836792	2	+	3' UTR	16	28823035	28837237	14203	1	11273	ENST00000563314.5	13756	ataxin 2 like	TRUE	FALSE
cg00176482	cg00176482_T_C_II_7Y3Y8R29_Y	23784176	CACATAAYTTTYAAATCCCARTCTCCACAAATAACAAAAATTAACTTAAC	7Y3Y8R29	NA			chr1	44774028	R	37	R	T	C	CTTGTGTACTTTTCAGAGGGTCGATGAATGGATGGCGAAGGAAGGCCTCTTAGATCCAAA[CG]TCAAGTCAATTTTTGTCACCTGTGGAGACTGGGACTTAAAAGTCATGTGAGTATGAGAAG	CTTCTCATACTCACATGACTTTTAAGTCCCAGTCTCCACAGGTGACAAAAATTGACTTGA[CG]TTTGGATCTAAGAGGCCTTCCTTCGCCATCCATTCATCGACCCTCTGAAAAGTACACAAG	CTTGTGTACTTTTCAGAGGGTCGATGAATGGATGGCGAAGGAAGGCCTCTTAGATCCAAA[CG]TCAAGTCAATTTTTGTCACCTGTGGAGACTGGGACTTAAAAGTCATGTGAGTATGAGAAG	CGTCAAGTCAATTTTTGTCACCTGTGGAGACTGGGACTTAAAAGTCATGT	II			Nan	Nan	cg00176482	3	1	1	1	cg00176482_II_R_C_14932	ENSG00000117419	ERI3	ERI3_Exon	chr1	44308356	44308357	2	-	Exon (ENST00000456170.6/79033, exon 3 of 7)	1	44221070	44319744	98675	2	79033	ENST00000456170.6	11387	ERI1 exoribonuclease family member 3	TRUE	FALSE
cg00177385	cg00177385_B_C_II_2R9M35R1_Y	44779839	ACRAATATTCAAMCCACCAAATATTCCTTCTATTCTATATAATAAAACRC	2R9M35R1	NA			chr15	78074446	F	37	F	B	C	GGAGGAAAACGAGGAGCAGGTTCAGCTGTAGCAATTTGCTCCTGGGGAAAATTATGTTCC[CG]TGCTCTATTATACAGAACAGAAGGAACATTTGGTGGGTTGAATACTTGTTAATTTATTTC	GGAGGAAAACGAGGAGCAGGTTCAGCTGTAGCAATTTGCTCCTGGGGAAAATTATGTTCC[CG]TGCTCTATTATACAGAACAGAAGGAACATTTGGTGGGTTGAATACTTGTTAATTTATTTC	GAAATAAATTAACAAGTATTCAACCCACCAAATGTTCCTTCTGTTCTGTATAATAGAGCA[CG]GGAACATAATTTTCCCCAGGAGCAAATTGCTACAGCTGAACCTGCTCCTCGTTTTCCTCC	CAAGTATTCAACCCACCAAATGTTCCTTCTGTTCTGTATAATAGAGCACG	II			Nan	Nan	cg00177385	3	2	1	1	cg00177385_II_F_C_8630	ENSG00000169783	LINGO1	LINGO1_Intron	chr15	77782104	77782105	2	-	Intron (ENST00000561686.5/84894, intron 1 of 3)	15	77615353	77787014	171662	2	84894	ENST00000561686.5	4909	leucine rich repeat and Ig domain containing 1	TRUE	FALSE
cg00178703	cg00178703_T_C_II_36R13_Y	91704850	ATATAAAAATTTAAAAAAACCCAACCRACTCTACCCRACTATAAAAAAAC	36R13	NA			chr3	12486785	F	37	F	T	C	AAGTCAGCAGGACTCGACCCCCCTTAATCACTGCCACCTTCCCATGACCCGCCTCAATCA[CG]TCTCTTTACAGTTGGGCAGAGCCGGCTGGGCCTCCTCAAACTTCCATATCTGCACCGGGA	AAGTCAGCAGGACTCGACCCCCCTTAATCACTGCCACCTTCCCATGACCCGCCTCAATCA[CG]TCTCTTTACAGTTGGGCAGAGCCGGCTGGGCCTCCTCAAACTTCCATATCTGCACCGGGA	AAGTCAGCAGGACTCGACCCCCCTTAATCACTGCCACCTTCCCATGACCCGCCTCAATCA[CG]TCTCTTTACAGTTGGGCAGAGCCGGCTGGGCCTCCTCAAACTTCCATATCTGCACCGGGA	CGTCTCTTTACAGTTGGGCAGAGCCGGCTGGGCCTCCTCAAACTTCCATA	II			Nan	Nan	cg00178703	1	2	1	1	cg00178703_II_F_C_24023	ENSG00000154743	TSEN2	TSEN2_Intergenic_upstream	chr3	12445286	12445287	2	+	Distal Intergenic	3	12484432	12528924	44493	1	80746	ENST00000446004.5	-39145	tRNA splicing endonuclease subunit 2	FALSE	TRUE
cg00179574	cg00179574_T_C_II_2Y8M1Y36_Y	71645132	TAYTTACATTAMAYAATAATAATTAATCTAATCTACCTATAAACAAACCC	2Y8M1Y36	NA			chr18	18531167	R	37	R	T	C	TTAAGATTGCTGTTTTTCTGTCCTTGCTTTGGCACAACACACTGAGGGTTTTTTTTATTG[CG]GGTTTGCCTACAGGTAGATTAGATTAATTATTACTATGTAATGCAAGTACAGTTGGGGGA	TCCCCCAACTGTACTTGCATTACATAGTAATAATTAATCTAATCTACCTGTAGGCAAACC[CG]CAATAAAAAAAACCCTCAGTGTGTTGTGCCAAAGCAAGGACAGAAAAACAGCAATCTTAA	TTAAGATTGCTGTTTTTCTGTCCTTGCTTTGGCACAACACACTGAGGGTTTTTTTTATTG[CG]GGTTTGCCTACAGGTAGATTAGATTAATTATTACTATGTAATGCAAGTACAGTTGGGGGA	CGGGTTTGCCTACAGGTAGATTAGATTAATTATTACTATGTAATGCAAGT	II			Nan	Nan	cg00179574	3	0	1	1	cg00179574_II_R_C_13052	ENSG00000067900	ROCK1	ROCK1_threeUTR	chr18	20951158	20951207	50	-	3' UTR	18	20946906	21111813	164908	2	6093	ENST00000399799.3	160606	Rho associated coiled-coil containing protein kinase 1	TRUE	FALSE
cg00179765	cg00179765_T_C_II_1YYA46_Y	58801542	CYYACAATATCTTATCTTACAACATAAAATTAAAACCCACTTAAAAAACC	1YYA46	NA			chr17	59564265	R	37	R	T	C	AAATCCTTTGCGCTGGGAACTACTTCAATTAGACAGCAGGGGGAATGTTAACATGCCCTC[CG]GCCTTTTAAGTGGGTTTTAATTTTATGTTGTAAGATAAGACACTGCGAGGCTGGGCTGCT	AGCAGCCCAGCCTCGCAGTGTCTTATCTTACAACATAAAATTAAAACCCACTTAAAAGGC[CG]GAGGGCATGTTAACATTCCCCCTGCTGTCTAATTGAAGTAGTTCCCAGCGCAAAGGATTT	AAATCCTTTGCGCTGGGAACTACTTCAATTAGACAGCAGGGGGAATGTTAACATGCCCTC[CG]GCCTTTTAAGTGGGTTTTAATTTTATGTTGTAAGATAAGACACTGCGAGGCTGGGCTGCT	CGGCCTTTTAAGTGGGTTTTAATTTTATGTTGTAAGATAAGACACTGCGA	II			Nan	Nan	cg00179765	3	0	1	1	cg00179765_II_R_C_11260	ENSG00000121075	TBX4	TBX4_Intergenic_downstream	chr17	61486904	61486905	2	+	Distal Intergenic	17	61478363	61481346	2984	1	9496	ENST00000586874.2	8541	T-box transcription factor 4	FALSE	TRUE
cg00180385	cg00180385_T_C_II_21Y4R23_Y	77657563	TTTTAATTTCTACAAAAATATYATCTRAAAACAACTAACAATACAAAACC	21Y4R23	NA			chr2	147334139	F	37	F	T	C	TGACTAAGCAAGAGATAACAAAATTACATCTGCACTTGTTTGGCAAAGATTCAATAGCAG[CG]GCCCTGTACTGCCAGCTGCTTCCAGACAACACTCTTGCAGAAATTAAAAGCTACAAATAT	TGACTAAGCAAGAGATAACAAAATTACATCTGCACTTGTTTGGCAAAGATTCAATAGCAG[CG]GCCCTGTACTGCCAGCTGCTTCCAGACAACACTCTTGCAGAAATTAAAAGCTACAAATAT	TGACTAAGCAAGAGATAACAAAATTACATCTGCACTTGTTTGGCAAAGATTCAATAGCAG[CG]GCCCTGTACTGCCAGCTGCTTCCAGACAACACTCTTGCAGAAATTAAAAGCTACAAATAT	CGGCCCTGTACTGCCAGCTGCTTCCAGACAACACTCTTGCAGAAATTAAA	II			Nan	Nan	cg00180385	2	1	1	1	cg00180385_II_F_C_20355	NA	PABPC1P2	PABPC1P2_Intergenic_upstream	chr2	146576571	146576572	2	+	Distal Intergenic	2	146587506	146589310	1805	1	728773	ENST00000471997.1	-10934	poly(A) binding protein cytoplasmic 1 pseudogene 2	FALSE	TRUE
cg00180589	cg00180589_B_C_II_2K8R38_Y	18764228	AAKACCTTAATRATCTAACAATCCTTTTTATCACAATTTAATAACATATC	2K8R38	NA			chr9	81791054	F	37	F	B	C	CCTTTTCCCTCCAAAGCATCTGTAAACAGTTGAAGGTCATGATTGTTCACCCTGTAAGAT[CG]ATATGCCATTAAATTGTGACAAAAAGGACTGCCAGACCATTAAGGCCTCCCTCATACCCT	CCTTTTCCCTCCAAAGCATCTGTAAACAGTTGAAGGTCATGATTGTTCACCCTGTAAGAT[CG]ATATGCCATTAAATTGTGACAAAAAGGACTGCCAGACCATTAAGGCCTCCCTCATACCCT	AGGGTATGAGGGAGGCCTTAATGGTCTGGCAGTCCTTTTTGTCACAATTTAATGGCATAT[CG]ATCTTACAGGGTGAACAATCATGACCTTCAACTGTTTACAGATGCTTTGGAGGGAAAAGG	AGGCCTTAATGGTCTGGCAGTCCTTTTTGTCACAATTTAATGGCATATCG	II			Nan	Nan	cg00180589	2	1	1	1	cg00180589_II_F_C_34398	ENSG00000260995	LOC101927450	LOC101927450_Intron	chr9	79176139	79176140	2	-	Intron (ENST00000650036.1/101927450, intron 3 of 6)	9	79135437	79198314	62878	2	101927450	ENST00000650036.1	22174	uncharacterized LOC101927450	TRUE	FALSE
cg00180801	cg00180801_T_C_II_36YA12_Y	67697261	TTAACATAAAATTTCCTTATTAACCAACAACAAACAYACCRAATTAAAAC	36YA12	NA			chr10	119590491	F	37	F	T	C	CAAATAAGCAGAAGTCTTCCGAGCTTCTTATCTCTTTCACTTTCTTCTCGAGATCTCTGT[CG]CTTTAATCCGGCGTGTCTGCTGCTGGTTAACAAGGAAATCCTATGTCAATTATCGCCAAC	CAAATAAGCAGAAGTCTTCCGAGCTTCTTATCTCTTTCACTTTCTTCTCGAGATCTCTGT[CG]CTTTAATCCGGCGTGTCTGCTGCTGGTTAACAAGGAAATCCTATGTCAATTATCGCCAAC	CAAATAAGCAGAAGTCTTCCGAGCTTCTTATCTCTTTCACTTTCTTCTCGAGATCTCTGT[CG]CTTTAATCCGGCGTGTCTGCTGCTGGTTAACAAGGAAATCCTATGTCAATTATCGCCAAC	CGCTTTAATCCGGCGTGTCTGCTGCTGGTTAACAAGGAAATCCTATGTCA	II			Nan	Nan	cg00180801	2	1	1	1	cg00180801_II_F_C_19	ENSG00000107560	RAB11FIP2	RAB11FIP2_Exon	chr10	117830980	117830981	2	-	Exon (ENST00000665056.1/ENST00000665056.1, exon 1 of 3)	10	118005756	118015110	9355	2	22841	ENST00000476207.1	184130	RAB11 family interacting protein 2	TRUE	FALSE
cg00180917	cg00180917_T_C_II_45S2R1_Y	96803892	AAAAAAACATTAAAAAAACTTCTAAACTTTTAAACATCCRTCACCSAARC	45S2R1	NA			chr6	1610134	F	37	F	T	C	GCCGCTGGCGGGGCGGGGCTCCGCTGCCCGGAAAAAAGTGTAACTGCGTAAAAAAGTCCT[CG]CCTGGGTGACGGATGCTCAAAAGTTCAGAAGTTTTCCCAATGCTTCCTTAAGCGGCTGGC	GCCGCTGGCGGGGCGGGGCTCCGCTGCCCGGAAAAAAGTGTAACTGCGTAAAAAAGTCCT[CG]CCTGGGTGACGGATGCTCAAAAGTTCAGAAGTTTTCCCAATGCTTCCTTAAGCGGCTGGC	GCCGCTGGCGGGGCGGGGCTCCGCTGCCCGGAAAAAAGTGTAACTGCGTAAAAAAGTCCT[CG]CCTGGGTGACGGATGCTCAAAAGTTCAGAAGTTTTCCCAATGCTTCCTTAAGCGGCTGGC	CGCCTGGGTGACGGATGCTCAAAAGTTCAGAAGTTTTCCCAATGCTTCCT	II			Nan	Nan	cg00180917	2	2	1	1	cg00180917_II_F_C_29748	ENSG00000054598	FOXC1	FOXC1_Promoter	chr6	1609899	1609900	2	+	Promoter (<=1kb)	6	1609915	1613897	3983	1	2296	ENST00000645831.2	-15	forkhead box C1	FALSE	TRUE
cg00181100	cg00181100_B_C_II_7Y19Y22_Y	99712866	TCTATTTYCAATAAATCCCCCATAATTYTTCACAATATTTTTAACAAATC	7Y19Y22	NA			chr15	93615464	F	37	F	B	C	GTTGGTCTCCCTTCCCCCAACAAAAACAAGAGGTCCGGGCTCGGAGGAATTTGAAAGCAG[CG]ATCTGCCAAAAACATTGTGAAAAACTATGGGGGATTCATTGGAAACAGATGGGCTTTTTC	GTTGGTCTCCCTTCCCCCAACAAAAACAAGAGGTCCGGGCTCGGAGGAATTTGAAAGCAG[CG]ATCTGCCAAAAACATTGTGAAAAACTATGGGGGATTCATTGGAAACAGATGGGCTTTTTC	GAAAAAGCCCATCTGTTTCCAATGAATCCCCCATAGTTTTTCACAATGTTTTTGGCAGAT[CG]CTGCTTTCAAATTCCTCCGAGCCCGGACCTCTTGTTTTTGTTGGGGGAAGGGAGACCAAC	CTGTTTCCAATGAATCCCCCATAGTTTTTCACAATGTTTTTGGCAGATCG	II			Nan	Nan	cg00181100	2	0	1	1	cg00181100_II_F_C_8631	ENSG00000182175	RGMA	RGMA_Intron	chr15	93072235	93072236	2	-	Intron (ENST00000329082.11/56963, intron 2 of 3)	15	93035273	93089204	53932	2	56963	ENST00000329082.11	16968	repulsive guidance molecule BMP co-receptor a	TRUE	FALSE
cg00181698	cg00181698_T_C_II_19Y28Y1_Y	90710285	CCAAATTAACATTAACTACYTAACCAAAAAAATTAATCTTTTTCAAACYC	19Y28Y1	NA			chr6	149719195	R	37	R	T	C	AAAAACTGCTGGTGAATTAAATACGATGAATTTCAGCTACAAATACACTGAACTTTACCT[CG]GGCTTGAAAAAGATCAATTTCTTTGGTTAAGCAGTCAATGTCAATCTGGAGTTGTCTATT	AATAGACAACTCCAGATTGACATTGACTGCTTAACCAAAGAAATTGATCTTTTTCAAGCC[CG]AGGTAAAGTTCAGTGTATTTGTAGCTGAAATTCATCGTATTTAATTCACCAGCAGTTTTT	AAAAACTGCTGGTGAATTAAATACGATGAATTTCAGCTACAAATACACTGAACTTTACCT[CG]GGCTTGAAAAAGATCAATTTCTTTGGTTAAGCAGTCAATGTCAATCTGGAGTTGTCTATT	CGGGCTTGAAAAAGATCAATTTCTTTGGTTAAGCAGTCAATGTCAATCTG	II			Nan	Nan	cg00181698	2	0	1	1	cg00181698_II_R_C_29749	ENSG00000055208	TAB2	TAB2_threeUTR	chr6	149398059	149398060	2	+	3' UTR	6	149317534	149411395	93862	1	23118	ENST00000636456.1	80525	TGF-beta activated kinase 1 (MAP3K7) binding protein 2	TRUE	FALSE
cg00183899	cg00183899_T_C_II_14R24R10_Y	85783254	TAAACTTAAATACTRCCTCATAAACAAAAAATAAACAATRAACCAACCAC	14R24R10	NA			chr15	37370953	F	37	F	T	C	ACTGTGTAAAAATTATCAGGCTAAAACATCTGGGAAAGAAAGCTATGAAACAGCAGGGAA[CG]TGGCTGGTTTATTGTTTATCTTTTGTTTATGAGGCAGTATTCAAGTTTAATTACTACTCT	ACTGTGTAAAAATTATCAGGCTAAAACATCTGGGAAAGAAAGCTATGAAACAGCAGGGAA[CG]TGGCTGGTTTATTGTTTATCTTTTGTTTATGAGGCAGTATTCAAGTTTAATTACTACTCT	ACTGTGTAAAAATTATCAGGCTAAAACATCTGGGAAAGAAAGCTATGAAACAGCAGGGAA[CG]TGGCTGGTTTATTGTTTATCTTTTGTTTATGAGGCAGTATTCAAGTTTAATTACTACTCT	CGTGGCTGGTTTATTGTTTATCTTTTGTTTATGAGGCAGTATTCAAGTTT	II			Nan	Nan	cg00183899	2	2	1	1	cg00183899_II_F_C_8632	ENSG00000134138	MEIS2	MEIS2_Intron	chr15	37078752	37078753	2	-	Intron (ENST00000561208.6/4212, intron 7 of 11)	15	36889204	37100549	211346	2	4212	ENST00000561208.6	21796	Meis homeobox 2	TRUE	FALSE
cg00184699	cg00184699_B_C_II_4K10Y32Y1_Y	51784583	AAAAKATTCCTATCTYTATAACCAAAAACCAAACAAAAACAATAAATAYC	4K10Y32Y1	NA			chr13	79169006	R	37	R	B	C	GCTTTTCTAGAAGAAGAGCTGATGAAAAGAGTCACAGCTGAATAGTGGAGAGAAAAAGCC[CG]GTATTTATTGCTTTTGTTTGGCTTTTGGCTACAGAGACAGGAACCTTCTAATGGGGTAAG	CTTACCCCATTAGAAGGTTCCTGTCTCTGTAGCCAAAAGCCAAACAAAAGCAATAAATAC[CG]GGCTTTTTCTCTCCACTATTCAGCTGTGACTCTTTTCATCAGCTCTTCTTCTAGAAAAGC	CTTACCCCATTAGAAGGTTCCTGTCTCTGTAGCCAAAAGCCAAACAAAAGCAATAAATAC[CG]GGCTTTTTCTCTCCACTATTCAGCTGTGACTCTTTTCATCAGCTCTTCTTCTAGAAAAGC	GAAGGTTCCTGTCTCTGTAGCCAAAAGCCAAACAAAAGCAATAAATACCG	II			Nan	Nan	cg00184699	3	0	1	1	cg00184699_II_R_C_6334	ENSG00000234377	OBI1-AS1	OBI1-AS1_Intron	chr13	78594871	78594872	2	+	Intron (ENST00000607205.5/100874222, intron 2 of 3)	13	78054855	78607006	552152	1	100874222	ENST00000607205.5	540016	OBI1 antisense RNA 1	TRUE	FALSE
cg00185982	cg00185982_T_C_II_50_Y	30640988	AAATTTCCTACRAACAAACTTAAAAATAACTCRAAACTCTTTACATACCC	50	NA			chr2	42185584	R	37	R	T	C	CCCACACTTCAGAAGTCTGGAGGGAAGCTGAATGTTTGCTGTTCTGGGATCATTTGAAGC[CG]GGCATGCAAAGAGTTCCGAGTCACTTTCAAGTCTGCCCGTAGGAAATCTTTCCTGGCAAC	GTTGCCAGGAAAGATTTCCTACGGGCAGACTTGAAAGTGACTCGGAACTCTTTGCATGCC[CG]GCTTCAAATGATCCCAGAACAGCAAACATTCAGCTTCCCTCCAGACTTCTGAAGTGTGGG	CCCACACTTCAGAAGTCTGGAGGGAAGCTGAATGTTTGCTGTTCTGGGATCATTTGAAGC[CG]GGCATGCAAAGAGTTCCGAGTCACTTTCAAGTCTGCCCGTAGGAAATCTTTCCTGGCAAC	CGGGCATGCAAAGAGTTCCGAGTCACTTTCAAGTCTGCCCGTAGGAAATC	II			Nan	Nan	cg00185982	0	2	1	1	cg00185982_II_R_C_20356	ENSG00000205086	C2orf91	C2orf91_Promoter	chr2	41958444	41958445	2	-	Promoter (1-2kb)	2	41938089	41956806	18718	2	400950	ENST00000649862.1	-1639	chromosome 2 open reading frame 91	FALSE	TRUE
cg00186529	cg00186529_T_C_I_50|50_A	20620553	AAAACACAAAAAAAACTCAAAACAAACCTATACATTTTTTATAACCTACA	50	84782329	AAAACACAAAAAAAACTCGAAACGAACCTATACGTTTTTTATAACCTACG	50	chr6	170452864	F	37	F	T	C	GCGTGTTCGCTCCCTCTGCCCCTCAGCTTCAGGCCCGTTTCTGAGAAGCAATAGGAAACT[CG]CAGGCCATAAAAAACGCACAGGCCCGTCCCGAGCCCTTCCTGTGTCCTAAAAATACAGCG	GCGTGTTCGCTCCCTCTGCCCCTCAGCTTCAGGCCCGTTTCTGAGAAGCAATAGGAAACT[CG]CAGGCCATAAAAAACGCACAGGCCCGTCCCGAGCCCTTCCTGTGTCCTAAAAATACAGCG	GCGTGTTCGCTCCCTCTGCCCCTCAGCTTCAGGCCCGTTTCTGAGAAGCAATAGGAAACT[CG]CAGGCCATAAAAAACGCACAGGCCCGTCCCGAGCCCTTCCTGTGTCCTAAAAATACAGCG	CGCAGGCCATAAAAAACGCACAGGCCCGTCCCGAGCCCTTCCTGTGTCCT	I	A	Red	CG	Grn	cg00186529	0	0	1	1	cg00186529_I_F_C_29750	ENSG00000232197	LOC102724511	LOC102724511_Intron	chr6	170137640	170137641	2	-	Intron (ENST00000671798.1/ENST00000671798.1, intron 1 of 2)	6	170160606	170163021	2416	1	102724511	ENST00000664187.1	-22966	uncharacterized LOC102724511	TRUE	FALSE
cg00187380	cg00187380_B_C_II_50_Y	51623941	AATAACCAAACTACACATAAACCACRATAAACTTTAAAACTTCATTTTAC	50	NA			chr12	54427384	R	37	R	B	C	CGCAGGTTTTTTTTCTTTATTTGCCCCGCATGGCCTATAAAACCCAGGCGGACCCGAGAG[CG]CAAAATGAAGTCCTAAAGTTTACCGTGGCTCATGTGCAGTTTGGTCATCCACGGGTAAAT	ATTTACCCGTGGATGACCAAACTGCACATGAGCCACGGTAAACTTTAGGACTTCATTTTG[CG]CTCTCGGGTCCGCCTGGGTTTTATAGGCCATGCGGGGCAAATAAAGAAAAAAAACCTGCG	ATTTACCCGTGGATGACCAAACTGCACATGAGCCACGGTAAACTTTAGGACTTCATTTTG[CG]CTCTCGGGTCCGCCTGGGTTTTATAGGCCATGCGGGGCAAATAAAGAAAAAAAACCTGCG	ATGACCAAACTGCACATGAGCCACGGTAAACTTTAGGACTTCATTTTGCG	II			Nan	Nan	cg00187380	0	1	1	1	cg00187380_II_R_C_4424	ENSG00000198353	HOXC4	HOXC4_Intron	chr12	54033600	54033601	2	+	Intron (ENST00000513209.1/3222, intron 1 of 1)	12	54016931	54055327	38397	1	3221	ENST00000303406.4	16669	homeobox C4	TRUE	FALSE
cg00187832	cg00187832_T_C_II_4Y11M33_Y	13614826	CTAAYTTACCCTTTATMACATCAAAATTCATAATATCCAAAACACRCTCC	4Y11M33	NA			chr8	101730507	R	37	R	T	C	TCTTAAGTAGCCAGCAAAAATTTTGAAGTAATATTGACTCTGAAAATGTCCTTCCTGCAG[CG]GAGCGTGCTTTGGACACCATGAATTTTGATGTTATAAAGGGCAAGCCAGTACGCATCATG	CATGATGCGTACTGGCTTGCCCTTTATAACATCAAAATTCATGGTGTCCAAAGCACGCTC[CG]CTGCAGGAAGGACATTTTCAGAGTCAATATTACTTCAAAATTTTTGCTGGCTACTTAAGA	TCTTAAGTAGCCAGCAAAAATTTTGAAGTAATATTGACTCTGAAAATGTCCTTCCTGCAG[CG]GAGCGTGCTTTGGACACCATGAATTTTGATGTTATAAAGGGCAAGCCAGTACGCATCATG	CGGAGCGTGCTTTGGACACCATGAATTTTGATGTTATAAAGGGCAAGCCA	II			Nan	Nan	cg00187832	2	1	1	1	cg00187832_II_R_C_33075	ENSG00000070756	PABPC1	PABPC1_Exon	chr8	100718279	100718280	2	-	Exon (ENST00000318607.10/26986, exon 2 of 15)	8	100702916	100722088	19173	2	26986	ENST00000318607.10	3808	poly(A) binding protein cytoplasmic 1	TRUE	FALSE
cg00189226	cg00189226_B_C_II_12M37_Y	05770559	TTCATTAATTCCMAACTTCCAAAAATTAAAACRACATCAATTCTACTATC	12M37	NA			chr13	100506685	F	37	F	B	C	GGCTCCTCTTGGTTGTCACAATCCCCCTTGAATCTCGTATCCTGTCTGTCTCATCCTATC[CG]ACAGTAGAATTGATGCCGCTCTAATCCCTGGAAGTTTGGAACTAATGAACTGACTGCTGA	GGCTCCTCTTGGTTGTCACAATCCCCCTTGAATCTCGTATCCTGTCTGTCTCATCCTATC[CG]ACAGTAGAATTGATGCCGCTCTAATCCCTGGAAGTTTGGAACTAATGAACTGACTGCTGA	TCAGCAGTCAGTTCATTAGTTCCAAACTTCCAGGGATTAGAGCGGCATCAATTCTACTGT[CG]GATAGGATGAGACAGACAGGATACGAGATTCAAGGGGGATTGTGACAACCAAGAGGAGCC	TCATTAGTTCCAAACTTCCAGGGATTAGAGCGGCATCAATTCTACTGTCG	II			Nan	Nan	cg00189226	1	1	1	1	cg00189226_II_F_C_6335	NA	LOC101927437	LOC101927437_Exon	chr13	99854431	99854432	2	-	Exon (ENST00000659729.1/ENST00000659729.1, exon 2 of 2)	13	99841879	99957167	115289	2	101927437	ENST00000670575.1	102735	uncharacterized LOC101927437	TRUE	FALSE
cg00190744	cg00190744_T_C_II_Y11Y8R28_Y	87615841	YTTAAATCCAACYACTTTAATRATTCCCAAAAATCTACCTATACTAATCC	Y11Y8R28	NA			chr5	134190897	F	37	F	T	C	AATCTCAACCGATCTGGTAAGCGTGGCCGGCCTTCGGGAACCACCAAATCAGCAGGATAC[CG]GACCAGCACAGGCAGACCCCTGGGAACCACCAAAGCAGCTGGATTTAAGACAAGTCCAGG	AATCTCAACCGATCTGGTAAGCGTGGCCGGCCTTCGGGAACCACCAAATCAGCAGGATAC[CG]GACCAGCACAGGCAGACCCCTGGGAACCACCAAAGCAGCTGGATTTAAGACAAGTCCAGG	AATCTCAACCGATCTGGTAAGCGTGGCCGGCCTTCGGGAACCACCAAATCAGCAGGATAC[CG]GACCAGCACAGGCAGACCCCTGGGAACCACCAAAGCAGCTGGATTTAAGACAAGTCCAGG	CGGACCAGCACAGGCAGACCCCTGGGAACCACCAAAGCAGCTGGATTTAA	II			Nan	Nan	cg00190744	3	1	1	1	cg00190744_II_F_C_27511	ENSG00000181904	C5orf24	C5orf24_Exon	chr5	134855207	134855208	2	+	Exon (ENST00000338051.4/134553, exon 2 of 2)	5	134845680	134859109	13430	1	134553	ENST00000338051.4	9527	chromosome 5 open reading frame 24	TRUE	FALSE
cg00190912	cg00190912_B_C_II_34R15_Y	43690855	ACTACAAATAATAATCACTAATACTAATAAAAAARTACTCCTATTAAAAC	34R15	NA			chr15	63128315	R	37	R	B	C	TGGAAGGCCTGGTGGGTCATGCCAAGGAAGTGAGGCTTGTCCCCTCTGGTGACACTTACC[CG]CTCCAACAGGAGTATTTTCCCACCAGCATCAGTGACCATTACCTGTAGCCGCCTCATGGC	GCCATGAGGCGGCTACAGGTAATGGTCACTGATGCTGGTGGGAAAATACTCCTGTTGGAG[CG]GGTAAGTGTCACCAGAGGGGACAAGCCTCACTTCCTTGGCATGACCCACCAGGCCTTCCA	GCCATGAGGCGGCTACAGGTAATGGTCACTGATGCTGGTGGGAAAATACTCCTGTTGGAG[CG]GGTAAGTGTCACCAGAGGGGACAAGCCTCACTTCCTTGGCATGACCCACCAGGCCTTCCA	CTACAGGTAATGGTCACTGATGCTGGTGGGAAAATACTCCTGTTGGAGCG	II			Nan	Nan	cg00190912	1	1	1	1	cg00190912_II_R_C_8633	ENSG00000171914	TLN2	TLN2_Exon	chr15	62836116	62836117	2	+	Exon (ENST00000494733.5/83660, exon 30 of 32)	15	62561365	62844631	283267	1	83660	ENST00000561311.5	274751	talin 2	TRUE	FALSE
cg00190934	cg00190934_B_C_II_50_Y	05795234	TATTTCCATCCTCTAATTCTCATTCCAAATACATCACTCRACRAAAAAAC	50	NA			chr17	50235187	R	37	R	B	C	GCTCGGAAGTGTGTGCGAGTGTGTATGTGTGTGTGCCGTGTCGGGCTCCCCCCTTCCCCC[CG]TTTTCCCGTCGAGTGATGCACTTGGAATGAGAATCAGAGGATGGAAATAGTCTGGGAGGT	ACCTCCCAGACTATTTCCATCCTCTGATTCTCATTCCAAGTGCATCACTCGACGGGAAAA[CG]GGGGGAAGGGGGGAGCCCGACACGGCACACACACATACACACTCGCACACACTTCCGAGC	ACCTCCCAGACTATTTCCATCCTCTGATTCTCATTCCAAGTGCATCACTCGACGGGAAAA[CG]GGGGGAAGGGGGGAGCCCGACACGGCACACACACATACACACTCGCACACACTTCCGAGC	ATTTCCATCCTCTGATTCTCATTCCAAGTGCATCACTCGACGGGAAAACG	II			Nan	Nan	cg00190934	0	2	1	1	cg00190934_II_R_C_11261	ENSG00000154975	CA10	CA10_fiveUTR	chr17	52157827	52157828	2	-	5' UTR	17	51630313	52160002	529690	2	56934	ENST00000570565.5	2174	carbonic anhydrase 10	TRUE	FALSE
cg00191058	cg00191058_B_C_II_50_Y	93665538	AATATAACTAATAAAATATCCCCAAAAAAATATTATAAATATATCAAAAC	50	NA			chr3	114140189	F	37	F	B	C	AAGGGTAAGAGAGAAGGTAAGTAATTCACTATGCGTCCCCATTTCTATAATGGGGAAGGA[CG]TCTTGATACATTTACAATACTCCTCTGGGGATATTTCATCAGTTATACCTAAACTCTAAT	AAGGGTAAGAGAGAAGGTAAGTAATTCACTATGCGTCCCCATTTCTATAATGGGGAAGGA[CG]TCTTGATACATTTACAATACTCCTCTGGGGATATTTCATCAGTTATACCTAAACTCTAAT	ATTAGAGTTTAGGTATAACTGATGAAATATCCCCAGAGGAGTATTGTAAATGTATCAAGA[CG]TCCTTCCCCATTATAGAAATGGGGACGCATAGTGAATTACTTACCTTCTCTCTTACCCTT	GTATAACTGATGAAATATCCCCAGAGGAGTATTGTAAATGTATCAAGACG	II			Nan	Nan	cg00191058	0	0	1	1	cg00191058_II_F_C_24024	ENSG00000181722	ZBTB20	ZBTB20_Intron	chr3	114421342	114421343	2	-	Intron (ENST00000357258.8/26137, intron 6 of 9)	3	114314501	115147271	832771	2	26137	ENST00000357258.8	725928	zinc finger and BTB domain containing 20	TRUE	FALSE
cg00192066	cg00192066_B_C_II_19Y8R11R9_Y	99614504	AAAACATCTTTACAAATTAYATCCTTTTRCAAACCAACATRTAATCTCAC	19Y8R11R9	NA			chr4	146422504	F	37	F	B	C	TAAAAAGAAATAAAATTCCATGCTCTTCCCAGAGGAGGAGTTCAACAATTGGGAAAGTGG[CG]TGAGACCATATGTTGGTTTGTAAAAGGATATAACTTGTAAAGATGTTTCCTTTGATGCCT	TAAAAAGAAATAAAATTCCATGCTCTTCCCAGAGGAGGAGTTCAACAATTGGGAAAGTGG[CG]TGAGACCATATGTTGGTTTGTAAAAGGATATAACTTGTAAAGATGTTTCCTTTGATGCCT	AGGCATCAAAGGAAACATCTTTACAAGTTATATCCTTTTACAAACCAACATATGGTCTCA[CG]CCACTTTCCCAATTGTTGAACTCCTCCTCTGGGAAGAGCATGGAATTTTATTTCTTTTTA	AAACATCTTTACAAGTTATATCCTTTTACAAACCAACATATGGTCTCACG	II			Nan	Nan	cg00192066	3	2	1	1	cg00192066_II_F_C_26257	ENSG00000250582	SMAD1-AS2	SMAD1-AS2_Intron	chr4	145501352	145501353	2	-	Intron (ENST00000514778.1/4086, intron 1 of 1)	4	145497073	145502971	5899	2	101927659	ENST00000508936.1	1618	SMAD1 antisense RNA 2	TRUE	FALSE
cg00192998	cg00192998_B_C_II_50_Y	03753116	TTATATTTAAATCTATAAATATAATATAATTCAAATACCAAACCATTACC	50	NA			chr4	79971874	R	37	R	B	C	CCCTTTCTTCACACTCGTGCTGCTCTGAATGCGGACCATCTGTGCCCCCAGCTGGAGCGC[CG]GCAATGGTCTGGCACTTGAACCACACCATATTTACAGATCTAAACACAAATGGCTACTGC	GCAGTAGCCATTTGTGTTTAGATCTGTAAATATGGTGTGGTTCAAGTGCCAGACCATTGC[CG]GCGCTCCAGCTGGGGGCACAGATGGTCCGCATTCAGAGCAGCACGAGTGTGAAGAAAGGG	GCAGTAGCCATTTGTGTTTAGATCTGTAAATATGGTGTGGTTCAAGTGCCAGACCATTGC[CG]GCGCTCCAGCTGGGGGCACAGATGGTCCGCATTCAGAGCAGCACGAGTGTGAAGAAAGGG	TGTGTTTAGATCTGTAAATATGGTGTGGTTCAAGTGCCAGACCATTGCCG	II			Nan	Nan	cg00192998	0	0	1	1	cg00192998_II_R_C_26258	ENSG00000249307	LINC01088	LINC01088_Intron	chr4	79050720	79050721	2	+	Intron (ENST00000671503.1/100505875, intron 2 of 3)	4	78971550	79228957	257408	1	100505875	ENST00000671503.1	79170	long intergenic non-protein coding RNA 1088	TRUE	FALSE
cg00193075	cg00193075_T_C_II_3R2Y43_Y	03772993	TAARTTYATAAACAATCTTACTAAATACCTTCRCTATTACATAACTAATC	3R2Y43	NA			chr20	21311308	R	37	R	T	C	CTGAAGTATCAAAATGTGAAACTTACTGTCAAATTTTTCCACCCAGGGTCATTATTTAAA[CG]ATCAGCTATGTAATAGCGAAGGCATTTAGCAAGATTGTCCATGAATTCAGTTCCCTAAAA	TTTTAGGGAACTGAATTCATGGACAATCTTGCTAAATGCCTTCGCTATTACATAGCTGAT[CG]TTTAAATAATGACCCTGGGTGGAAAAATTTGACAGTAAGTTTCACATTTTGATACTTCAG	CTGAAGTATCAAAATGTGAAACTTACTGTCAAATTTTTCCACCCAGGGTCATTATTTAAA[CG]ATCAGCTATGTAATAGCGAAGGCATTTAGCAAGATTGTCCATGAATTCAGTTCCCTAAAA	CGATCAGCTATGTAATAGCGAAGGCATTTAGCAAGATTGTCCATGAATTC	II			Nan	Nan	cg00193075	2	2	1	1	cg00193075_II_R_C_18846	ENSG00000088930	XRN2	XRN2_Exon	chr20	21330670	21330671	2	+	Exon (ENST00000377191.5/22803, exon 6 of 30)	20	21303331	21389825	86495	1	22803	ENST00000377191.5	27339	5'-3' exoribonuclease 2	TRUE	FALSE
cg00193158	cg00193158_T_C_I_2Y47|2Y47_T	58690987	TCYCAAATAAACACCAAACCACTCAAATTCTTCTAAATAACTACCTCCCA	2Y47	97655341	TCYCGAATAAACACCAAACCGCTCAAATTCTTCTAAATAACTACCTCCCG	2Y47	chr2	99198049	F	37	F	T	C	TTCCTTTCCTTTTTCCTTTTTCTTTCTCCCAAACTTTTTCCTTTTCACAGCATTGGAACA[CG]GGAGGTAGTCACCCAGAAGAACTTGAGCGGCCTGGTGCCCATCCGAGACTTAAGGCTAGA	TTCCTTTCCTTTTTCCTTTTTCTTTCTCCCAAACTTTTTCCTTTTCACAGCATTGGAACA[CG]GGAGGTAGTCACCCAGAAGAACTTGAGCGGCCTGGTGCCCATCCGAGACTTAAGGCTAGA	TTCCTTTCCTTTTTCCTTTTTCTTTCTCCCAAACTTTTTCCTTTTCACAGCATTGGAACA[CG]GGAGGTAGTCACCCAGAAGAACTTGAGCGGCCTGGTGCCCATCCGAGACTTAAGGCTAGA	CGGGAGGTAGTCACCCAGAAGAACTTGAGCGGCCTGGTGCCCATCCGAGA	I	T	Red	CG	Grn	cg00193158	1	0	1	1	cg00193158_I_F_C_20357	ENSG00000040933	INPP4A	INPP4A_Exon	chr2	98581586	98581587	2	+	Exon (ENST00000409540.7/3631, exon 26 of 26)	2	98444854	98594390	149537	1	3631	ENST00000409016.8	136732	inositol polyphosphate-4-phosphatase type I A	TRUE	FALSE
cg00193345	cg00193345_T_C_II_29R20_Y	45646584	TTCACAAAACTAATTACAAACTTCAACRCRTTCCTAAAAAAACCAAAAAC	29R20	NA			chr13	112758476	R	37	R	T	C	CCAGCTTGTCCCATTCTGTCACCGGGATAAGGGGCTCCCTCGGCTCGTTTGCACCTGCGT[CG]CTTTTGGCTCCTTCAGGAATGCGCTGAAGCTTGTAATCAGCTTTGTGAAGCCATTGAGTG	CACTCAATGGCTTCACAAAGCTGATTACAAGCTTCAGCGCATTCCTGAAGGAGCCAAAAG[CG]ACGCAGGTGCAAACGAGCCGAGGGAGCCCCTTATCCCGGTGACAGAATGGGACAAGCTGG	CCAGCTTGTCCCATTCTGTCACCGGGATAAGGGGCTCCCTCGGCTCGTTTGCACCTGCGT[CG]CTTTTGGCTCCTTCAGGAATGCGCTGAAGCTTGTAATCAGCTTTGTGAAGCCATTGAGTG	CGCTTTTGGCTCCTTCAGGAATGCGCTGAAGCTTGTAATCAGCTTTGTGA	II			Nan	Nan	cg00193345	1	2	1	1	cg00193345_II_R_C_6336	ENSG00000224243	SOX1-OT	SOX1-OT_Intron	chr13	112104162	112104163	2	+	Intron (ENST00000658904.1/100505996, intron 2 of 2)	13	112057016	112108011	50996	1	100505996	ENST00000658904.1	47146	SOX1 overlapping transcript	TRUE	FALSE
cg00194126	cg00194126_T_C_II_28Y21_Y	02799362	AATCRTCCCACATAAAACTATACTACACYTAAAAACCCRAAATAATAAAC	28Y21	NA			chr2	157186312	R	37	R	T	C	AGTCTGAGGAGATGATGCCGCACTCCGGGTCGGTTTACTACAAGCCCTCCTCGCCCCCGA[CG]CCCACCACCCCGGGCTTCCAGGTGCAGCACAGCCCCATGTGGGACGACCCGGGATCTCTC	GAGAGATCCCGGGTCGTCCCACATGGGGCTGTGCTGCACCTGGAAGCCCGGGGTGGTGGG[CG]TCGGGGGCGAGGAGGGCTTGTAGTAAACCGACCCGGAGTGCGGCATCATCTCCTCAGACT	AGTCTGAGGAGATGATGCCGCACTCCGGGTCGGTTTACTACAAGCCCTCCTCGCCCCCGA[CG]CCCACCACCCCGGGCTTCCAGGTGCAGCACAGCCCCATGTGGGACGACCCGGGATCTCTC	CGCCCACCACCCCGGGCTTCCAGGTGCAGCACAGCCCCATGTGGGACGAC	II			Nan	Nan	cg00194126	1	2	1	1	cg00194126_II_R_C_20358	ENSG00000153234	NR4A2	NR4A2_Exon	chr2	156329800	156329801	2	-	Exon (ENST00000339562.9/4929, exon 3 of 8)	2	156324437	156332721	8285	2	4929	ENST00000339562.9	2920	nuclear receptor subfamily 4 group A member 2	TRUE	FALSE
cg00194146	cg00194146_T_C_II_50_Y	75737355	TAAAACCTAAATTCCAATCRCAAACCTATTACTTATATATATCACCTTAC	50	NA			chr6	13488404	F	37	F	T	C	TTATTGTAAACCCATTTTACCAGTGATGTGAATGAGCCGCAATGAAGGCTAAGGGACTTG[CG]CAAGGTGACATATATAAGCAACAGGCCTGCGATTGGAATCCAGGCCCCAGAGTCTGGGCA	TTATTGTAAACCCATTTTACCAGTGATGTGAATGAGCCGCAATGAAGGCTAAGGGACTTG[CG]CAAGGTGACATATATAAGCAACAGGCCTGCGATTGGAATCCAGGCCCCAGAGTCTGGGCA	TTATTGTAAACCCATTTTACCAGTGATGTGAATGAGCCGCAATGAAGGCTAAGGGACTTG[CG]CAAGGTGACATATATAAGCAACAGGCCTGCGATTGGAATCCAGGCCCCAGAGTCTGGGCA	CGCAAGGTGACATATATAAGCAACAGGCCTGCGATTGGAATCCAGGCCCC	II			Nan	Nan	cg00194146	0	1	1	1	cg00194146_II_F_C_29751	ENSG00000145990	GFOD1	GFOD1_Promoter	chr6	13488172	13488173	2	-	Promoter (<=1kb)	6	13469268	13487662	18395	2	54438	ENST00000603223.1	-511	glucose-fructose oxidoreductase domain containing 1	FALSE	TRUE
cg00194417	cg00194417_T_C_II_39Y10_Y	70767880	TACTATACTCCTATACAATTAAAAAATAATTAATATCCAYACTTATTAAC	39Y10	NA			chr19	32084696	R	37	R	T	C	TCTTGAAACTTGTTTTTTAAGGCATTTGTTGACAACAACAGAAAGGAAGATCACAGACAC[CG]CCAATAAGCATGGACATCAATTATTTTTTAATTGTATAGGAGTACAGTACACTAATTAAA	TTTAATTAGTGTACTGTACTCCTATACAATTAAAAAATAATTGATGTCCATGCTTATTGG[CG]GTGTCTGTGATCTTCCTTTCTGTTGTTGTCAACAAATGCCTTAAAAAACAAGTTTCAAGA	TCTTGAAACTTGTTTTTTAAGGCATTTGTTGACAACAACAGAAAGGAAGATCACAGACAC[CG]CCAATAAGCATGGACATCAATTATTTTTTAATTGTATAGGAGTACAGTACACTAATTAAA	CGCCAATAAGCATGGACATCAATTATTTTTTAATTGTATAGGAGTACAGT	II			Nan	Nan	cg00194417	1	0	1	1	cg00194417_II_R_C_13998	ENSG00000267465	THEG5	THEG5_Intron	chr19	31593790	31593791	2	-	Intron (ENST00000562167.1/ENST00000562167.1, intron 1 of 1)	19	31592281	31593039	759	1	100507527	ENST00000592644.1	1510	testis highly expressed protein 5	TRUE	FALSE
cg00194857	cg00194857_T_C_II_50_Y	75776192	AAAACAACCTTAAATTTATTCCAAACAATTAAAACACATTAAAAAAAAAC	50	NA			chr20	21496756	F	37	F	T	C	AAGCCTTTGTCCCGGCTCGGTTTTTGCATTTATTTCAGTGGCGAAATAATACATGATTGA[CG]CTCTCTTTCAATGTGTCCTAACTGTTTGGAATAAATCTAAGGTTGTTCCTAGTTGTCATG	AAGCCTTTGTCCCGGCTCGGTTTTTGCATTTATTTCAGTGGCGAAATAATACATGATTGA[CG]CTCTCTTTCAATGTGTCCTAACTGTTTGGAATAAATCTAAGGTTGTTCCTAGTTGTCATG	AAGCCTTTGTCCCGGCTCGGTTTTTGCATTTATTTCAGTGGCGAAATAATACATGATTGA[CG]CTCTCTTTCAATGTGTCCTAACTGTTTGGAATAAATCTAAGGTTGTTCCTAGTTGTCATG	CGCTCTCTTTCAATGTGTCCTAACTGTTTGGAATAAATCTAAGGTTGTTC	II			Nan	Nan	cg00194857	0	0	1	1	cg00194857_II_F_C_18847	ENSG00000125820	NKX2-2	NKX2-2_Promoter	chr20	21516118	21516119	2	-	Promoter (2-3kb)	20	21511017	21514064	3048	2	4821	ENST00000377142.5	-2055	NK2 homeobox 2	FALSE	TRUE
cg00195533	cg00195533_B_C_II_2Y6S40_Y	68602951	TAYCCTCAASCTTATCCTTCTAAAAAACTCAAAAACATCTACTATATCAC	2Y6S40	NA			chr7	128472320	F	37	F	B	C	TGCCCCAATACTGCCCCCCCACCCCACCCGCCTGCCCTGTCCTGGAAATAGCCCTGCCTC[CG]TGACACAGCAGATGTCTCTGAGCTTTCCAGAAGGACAAGGCTGAGGGCAGGGGGTGGGGG	TGCCCCAATACTGCCCCCCCACCCCACCCGCCTGCCCTGTCCTGGAAATAGCCCTGCCTC[CG]TGACACAGCAGATGTCTCTGAGCTTTCCAGAAGGACAAGGCTGAGGGCAGGGGGTGGGGG	CCCCCACCCCCTGCCCTCAGCCTTGTCCTTCTGGAAAGCTCAGAGACATCTGCTGTGTCA[CG]GAGGCAGGGCTATTTCCAGGACAGGGCAGGCGGGTGGGGTGGGGGGGCAGTATTGGGGCA	GCCCTCAGCCTTGTCCTTCTGGAAAGCTCAGAGACATCTGCTGTGTCACG	II			Nan	Nan	cg00195533	2	0	1	1	cg00195533_II_F_C_31392	ENSG00000128591	FLNC	FLNC_Intron	chr7	128832266	128832267	2	+	Intron (ENST00000325888.12/2318, intron 1 of 47)	7	128830377	128859272	28896	1	2318	ENST00000325888.12	1889	filamin C	TRUE	FALSE
cg00195577	cg00195577_T_C_I_23Y26|23Y26_T	02717444	CAATTACTCACCAAATATCTACCYTACAAATACATAACAAAAAAAAATCA	23Y26	7624118	CAATTACTCACCGAATATCTACCYTACGAATACATAACAAAAAAAAATCG	23Y26	chr15	70389151	R	37	R	T	C	TCCCCCCTCCCCCGCACCTCCCCGGCCCGGGCTCTCGGCGCTTCCACGCTCTCGGAATCA[CG]ACCCCTCCCTGCCATGTATCCGCAGGGCAGACATCCGGTGAGTAATTGCAACTCGGTTTA	TAAACCGAGTTGCAATTACTCACCGGATGTCTGCCCTGCGGATACATGGCAGGGAGGGGT[CG]TGATTCCGAGAGCGTGGAAGCGCCGAGAGCCCGGGCCGGGGAGGTGCGGGGGAGGGGGGA	TCCCCCCTCCCCCGCACCTCCCCGGCCCGGGCTCTCGGCGCTTCCACGCTCTCGGAATCA[CG]ACCCCTCCCTGCCATGTATCCGCAGGGCAGACATCCGGTGAGTAATTGCAACTCGGTTTA	CGACCCCTCCCTGCCATGTATCCGCAGGGCAGACATCCGGTGAGTAATTG	I	T	Red	CG	Grn	cg00195577	1	0	1	1	cg00195577_I_R_C_8634	ENSG00000140332	TLE3	TLE3_fiveUTR	chr15	70096812	70096813	2	-	5' UTR	15	70047790	70098176	50387	2	7090	ENST00000558939.5	1363	TLE family member 3, transcriptional corepressor	TRUE	FALSE
cg00196544	cg00196544_T_C_II_16R33_Y	88789278	TTTTCTTAATTAAATTRTCCACCAAATAACTAATTTAAAACAAAACCAAC	16R33	NA			chr16	58633221	R	37	R	T	C	TTTGCGCCGGGCTCGGCCGCCTGCTTCCGCCCCAACCAGCAATGAATCTTGACTCGCTCT[CG]CTGGCCTTGTCTCAAATCAGCTACCTGGTGGACAATTTAACCAAGAAAAATTACCGAGCC	GGCTCGGTAATTTTTCTTGGTTAAATTGTCCACCAGGTAGCTGATTTGAGACAAGGCCAG[CG]AGAGCGAGTCAAGATTCATTGCTGGTTGGGGCGGAAGCAGGCGGCCGAGCCCGGCGCAAA	TTTGCGCCGGGCTCGGCCGCCTGCTTCCGCCCCAACCAGCAATGAATCTTGACTCGCTCT[CG]CTGGCCTTGTCTCAAATCAGCTACCTGGTGGACAATTTAACCAAGAAAAATTACCGAGCC	CGCTGGCCTTGTCTCAAATCAGCTACCTGGTGGACAATTTAACCAAGAAA	II			Nan	Nan	cg00196544	1	1	1	1	cg00196544_II_R_C_9961	ENSG00000125107	CNOT1	CNOT1_Exon	chr16	58599317	58599318	2	-	Exon (ENST00000317147.10/23019, exon 2 of 49)	16	58519951	58629826	109876	2	23019	ENST00000317147.10	30508	CCR4-NOT transcription complex subunit 1	TRUE	FALSE
cg00197024	cg00197024_B_C_II_7R27Y14_Y	63718988	ACAATTCRCTCAACATCTTATCRCCCTCTAACAACYTAATTTACTTATCC	7R27Y14	NA			chr2	213400809	R	37	R	B	C	CGGTTAGCAGTCAGTAGCAGTTTGGAGGAGTTTGTTTTGGTCCAAATGAGAAATTAAGTG[CG]GATAAGTAAACTAAGCTGCCAGAGGGCGACAAGATGTTGAGTGAATTGCTTTTAGATGAA	TTCATCTAAAAGCAATTCACTCAACATCTTGTCGCCCTCTGGCAGCTTAGTTTACTTATC[CG]CACTTAATTTCTCATTTGGACCAAAACAAACTCCTCCAAACTGCTACTGACTGCTAACCG	TTCATCTAAAAGCAATTCACTCAACATCTTGTCGCCCTCTGGCAGCTTAGTTTACTTATC[CG]CACTTAATTTCTCATTTGGACCAAAACAAACTCCTCCAAACTGCTACTGACTGCTAACCG	CAATTCACTCAACATCTTGTCGCCCTCTGGCAGCTTAGTTTACTTATCCG	II			Nan	Nan	cg00197024	2	2	1	1	cg00197024_II_R_C_20359	ENSG00000178568	ERBB4	ERBB4_Intron	chr2	212536085	212536086	2	-	Intron (ENST00000342788.9/2066, intron 1 of 27)	2	211375717	212538802	1163086	2	2066	ENST00000342788.9	2716	erb-b2 receptor tyrosine kinase 4	TRUE	FALSE
cg00197058	cg00197058_T_C_II_40W2Y6_Y	27764988	ATATCAACRATAAAAAATACATTTTAATAACACATAATACWACYACTACC	40W2Y6	NA			chr17	59554672	R	37	R	T	C	CCCCCGGGGGCCGCTCACAGTAGTTGCTGCTCCAAACCTGCTTCATTTGGCTGCGCCCCA[CG]GTAGCAGCTGCATCATGTGCCATTAAAATGTATTTTTTATCGTTGACATTTGCCAGACGC	GCGTCTGGCAAATGTCAACGATAAAAAATACATTTTAATGGCACATGATGCAGCTGCTAC[CG]TGGGGCGCAGCCAAATGAAGCAGGTTTGGAGCAGCAACTACTGTGAGCGGCCCCCGGGGG	CCCCCGGGGGCCGCTCACAGTAGTTGCTGCTCCAAACCTGCTTCATTTGGCTGCGCCCCA[CG]GTAGCAGCTGCATCATGTGCCATTAAAATGTATTTTTTATCGTTGACATTTGCCAGACGC	CGGTAGCAGCTGCATCATGTGCCATTAAAATGTATTTTTTATCGTTGACA	II			Nan	Nan	cg00197058	2	1	1	1	cg00197058_II_R_C_11262	ENSG00000121075	TBX4	TBX4_Intron	chr17	61477311	61477312	2	+	Intron (ENST00000589003.5/9496, intron 5 of 5)	17	61452404	61478740	26337	1	9496	ENST00000589003.5	24907	T-box transcription factor 4	TRUE	FALSE
cg00197325	cg00197325_B_C_II_33R16_Y	89762944	TTATAAATTACCATTTCTACATAATAACAAATTRAATTTATTCACCTTAC	33R16	NA			chr13	79082302	R	37	R	B	C	CAAATGAATAATTAATGATAATTATCATGCTGCAGTTATTATCTGTGATAATAATATATC[CG]TAAGGTGAATAAATTTAATCTGCTACTATGCAGAAATGGCAACTCATAATATTCTTAAGA	TCTTAAGAATATTATGAGTTGCCATTTCTGCATAGTAGCAGATTAAATTTATTCACCTTA[CG]GATATATTATTATCACAGATAATAACTGCAGCATGATAATTATCATTAATTATTCATTTG	TCTTAAGAATATTATGAGTTGCCATTTCTGCATAGTAGCAGATTAAATTTATTCACCTTA[CG]GATATATTATTATCACAGATAATAACTGCAGCATGATAATTATCATTAATTATTCATTTG	TATGAGTTGCCATTTCTGCATAGTAGCAGATTAAATTTATTCACCTTACG	II			Nan	Nan	cg00197325	1	1	1	1	cg00197325_II_R_C_6337	ENSG00000234377	OBI1-AS1	OBI1-AS1_Intron	chr13	78508167	78508168	2	+	Intron (ENST00000607862.5/100874222, intron 2 of 2)	13	77919689	78584162	664474	1	100874222	ENST00000607862.5	588478	OBI1 antisense RNA 1	TRUE	FALSE
cg00197456	cg00197456_T_C_II_50_Y	73731904	CCTTAAAATTTTTATCACAAAATTATAATACACTCAAAAAAAAACTCACC	50	NA			chr6	42749838	F	37	F	T	C	GCCGCCGCCCCTGTTGCGATGGCGCAGAAACCCCGTTGACAAGGCACTGCTTTTTCATGA[CG]GTGAGTTTCCCTTTGAGTGTATTATAATTTTGTGATAAAAATTTCAAGGAGAAAAAAAAA	GCCGCCGCCCCTGTTGCGATGGCGCAGAAACCCCGTTGACAAGGCACTGCTTTTTCATGA[CG]GTGAGTTTCCCTTTGAGTGTATTATAATTTTGTGATAAAAATTTCAAGGAGAAAAAAAAA	GCCGCCGCCCCTGTTGCGATGGCGCAGAAACCCCGTTGACAAGGCACTGCTTTTTCATGA[CG]GTGAGTTTCCCTTTGAGTGTATTATAATTTTGTGATAAAAATTTCAAGGAGAAAAAAAAA	CGGTGAGTTTCCCTTTGAGTGTATTATAATTTTGTGATAAAAATTTCAAG	II			Nan	Nan	cg00197456	0	0	1	1	cg00197456_II_F_C_29752	ENSG00000112624	BICRAL	BICRAL_fiveUTR	chr6	42782100	42782101	2	+	5' UTR	6	42746958	42868390	121433	1	23506	ENST00000614467.4	35142	BRD4 interacting chromatin remodeling complex associated protein like	TRUE	FALSE
cg00199273	cg00199273_T_C_II_15W34_Y	90624830	AACCTCAAATCAAAAWACAACACTAATTAATATATAACAATAATTTAAAC	15W34	NA			chr4	134356474	F	37	F	T	C	AAACATACAGCAAAGAGACTACAGAATGCGCCTGGAAAATTAACAAGGCCTGGTGCTCTC[CG]CCTAAATCATTGTTACACACTAATTAGTGCTGTACTCTGATTTGAGGCTTTAAATTTGTT	AAACATACAGCAAAGAGACTACAGAATGCGCCTGGAAAATTAACAAGGCCTGGTGCTCTC[CG]CCTAAATCATTGTTACACACTAATTAGTGCTGTACTCTGATTTGAGGCTTTAAATTTGTT	AAACATACAGCAAAGAGACTACAGAATGCGCCTGGAAAATTAACAAGGCCTGGTGCTCTC[CG]CCTAAATCATTGTTACACACTAATTAGTGCTGTACTCTGATTTGAGGCTTTAAATTTGTT	CGCCTAAATCATTGTTACACACTAATTAGTGCTGTACTCTGATTTGAGGC	II			Nan	Nan	cg00199273	1	0	1	1	cg00199273_II_F_C_26259	ENSG00000138650	PCDH10	PCDH10_Intergenic_downstream	chr4	133435319	133435320	2	-	Distal Intergenic	4	133154893	133208606	53714	1	57575	ENST00000511112.2	280427	protocadherin 10	FALSE	TRUE
cg00199899	cg00199899_B_C_II_YA6R41_Y	97753510	YAATAAAARCRACTATATTAAAACTACCAAACAAATCATCAAAACTACTC	YA6R41	NA			chr10	72633330	R	37	R	B	C	CAAAAAAGCAATAGACAAGGCAGAACCCCAGTCTTCCACACATACTCTGACTTGAGGAAG[CG]AGCAGTTTTGATGATCTGTTTGGTAGCTTCAACATAGCCGTTCTCACCGAAGTGCATCAA	TTGATGCACTTCGGTGAGAACGGCTATGTTGAAGCTACCAAACAGATCATCAAAACTGCT[CG]CTTCCTCAAGTCAGAGTATGTGTGGAAGACTGGGGTTCTGCCTTGTCTATTGCTTTTTTG	TTGATGCACTTCGGTGAGAACGGCTATGTTGAAGCTACCAAACAGATCATCAAAACTGCT[CG]CTTCCTCAAGTCAGAGTATGTGTGGAAGACTGGGGTTCTGCCTTGTCTATTGCTTTTTTG	GGTGAGAACGGCTATGTTGAAGCTACCAAACAGATCATCAAAACTGCTCG	II			Nan	Nan	cg00199899	3	2	1	1	cg00199899_II_R_C_20	ENSG00000166224	SGPL1	SGPL1_Exon	chr10	70873573	70873574	2	+	Exon (ENST00000373202.8/8879, exon 12 of 15)	10	70815948	70881184	65237	1	8879	ENST00000373202.8	57625	sphingosine-1-phosphate lyase 1	TRUE	FALSE
cg00200794	cg00200794_T_C_II_50_Y	97713397	CTCRAAACTAATACTAAAAATTCRACCAAACTAAATCTCATACAAATAAC	50	NA			chr6	43593176	R	37	R	T	C	GGAGTCCTGACCCAGGGAGAGCTGGACAATGGGCGGGGCCGGGCTCGGCTCAACCTTTTC[CG]CCACCTGCATGAGATTCAGTCTGGCCGAACCTCCAGCATCAGCTTCGAGATCCTGGGCTT	AAGCCCAGGATCTCGAAGCTGATGCTGGAGGTTCGGCCAGACTGAATCTCATGCAGGTGG[CG]GAAAAGGTTGAGCCGAGCCCGGCCCCGCCCATTGTCCAGCTCTCCCTGGGTCAGGACTCC	GGAGTCCTGACCCAGGGAGAGCTGGACAATGGGCGGGGCCGGGCTCGGCTCAACCTTTTC[CG]CCACCTGCATGAGATTCAGTCTGGCCGAACCTCCAGCATCAGCTTCGAGATCCTGGGCTT	CGCCACCTGCATGAGATTCAGTCTGGCCGAACCTCCAGCATCAGCTTCGA	II			Nan	Nan	cg00200794	0	2	1	1	cg00200794_II_R_C_29753	ENSG00000172432	GTPBP2	GTPBP2_Exon	chr6	43625439	43625440	2	-	Exon (ENST00000307114.11/54676, exon 5 of 12)	6	43620482	43627353	6872	2	54676	ENST00000307114.11	1913	GTP binding protein 2	TRUE	FALSE
cg00200899	cg00200899_T_C_II_10R39_Y	26689114	CCAACTAAAARCCCTTCRATTTAACCCAAAATTTAAATTTAACRTTATCC	10R39	NA			chr18	31803074	R	37	R	T	C	TGACCCGTAAAAAATACGAACGGATCGTCCAGCTCCTCAATGGCTCCGAGTCGAGCTCCA[CG]GACAACGCCAAATTTAAATTCTGGGTCAAATCGAAGGGCTTCCAGCTGGGCCAGCCGGAC	GTCCGGCTGGCCCAGCTGGAAGCCCTTCGATTTGACCCAGAATTTAAATTTGGCGTTGTC[CG]TGGAGCTCGACTCGGAGCCATTGAGGAGCTGGACGATCCGTTCGTATTTTTTACGGGTCA	TGACCCGTAAAAAATACGAACGGATCGTCCAGCTCCTCAATGGCTCCGAGTCGAGCTCCA[CG]GACAACGCCAAATTTAAATTCTGGGTCAAATCGAAGGGCTTCCAGCTGGGCCAGCCGGAC	CGGACAACGCCAAATTTAAATTCTGGGTCAAATCGAAGGGCTTCCAGCTG	II			Nan	Nan	cg00200899	1	3	1	1	cg00200899_II_R_C_13053	ENSG00000101746	NOL4	NOL4_Exon	chr18	34223110	34223111	2	-	Promoter (<=1kb)	18	33851100	34223551	372452	2	8715	ENST00000261592.9	440	nucleolar protein 4	TRUE	FALSE
cg00201390	cg00201390_T_C_II_45Y2Y1_Y	22802936	TACTAATTTTAACAATTTCAAACATCTATAACAAAATTTCTAAACYACYC	45Y2Y1	NA			chr4	136111930	R	37	R	T	C	TAAGAATTAAAAGGTGACTAACCATTTATTACTTTTTCACATTTGTCAGCTTAATCCAGT[CG]GGTAGTTTAGAAATTCTGTCACAGATGTCTGAAATTGTTAAAATTAGCATGTTTTATCTG	CAGATAAAACATGCTAATTTTAACAATTTCAGACATCTGTGACAGAATTTCTAAACTACC[CG]ACTGGATTAAGCTGACAAATGTGAAAAAGTAATAAATGGTTAGTCACCTTTTAATTCTTA	TAAGAATTAAAAGGTGACTAACCATTTATTACTTTTTCACATTTGTCAGCTTAATCCAGT[CG]GGTAGTTTAGAAATTCTGTCACAGATGTCTGAAATTGTTAAAATTAGCATGTTTTATCTG	CGGGTAGTTTAGAAATTCTGTCACAGATGTCTGAAATTGTTAAAATTAGC	II			Nan	Nan	cg00201390	2	0	1	1	cg00201390_II_R_C_26260	NA	LINC02485	LINC02485_Intergenic_upstream	chr4	135190775	135190776	2	-	Distal Intergenic	4	135121268	135123779	2512	2	105377439	ENST00000506412.1	-66997	long intergenic non-protein coding RNA 2485	FALSE	TRUE
cg00202143	cg00202143_B_C_II_6K20R22_Y	41790150	CTAAACKACACTACTTTAATCTTTCCTRTATTCTATAATTTAATTAAATC	6K20R22	NA			chr8	60842905	F	37	F	B	C	TCTTGTTAAAGTCATTCTCTCAGAAACTGATTTGTTTTGTGCTGCTTTCCATTCACATCA[CG]ATCCAATCAAACCACAGAATATAGGAAAGATCAAAGTAGTGCAGTCTAGCCATCTACAGT	TCTTGTTAAAGTCATTCTCTCAGAAACTGATTTGTTTTGTGCTGCTTTCCATTCACATCA[CG]ATCCAATCAAACCACAGAATATAGGAAAGATCAAAGTAGTGCAGTCTAGCCATCTACAGT	ACTGTAGATGGCTAGACTGCACTACTTTGATCTTTCCTATATTCTGTGGTTTGATTGGAT[CG]TGATGTGAATGGAAAGCAGCACAAAACAAATCAGTTTCTGAGAGAATGACTTTAACAAGA	TAGACTGCACTACTTTGATCTTTCCTATATTCTGTGGTTTGATTGGATCG	II			Nan	Nan	cg00202143	2	1	1	1	cg00202143_II_F_C_33076	ENSG00000178538	CA8	CA8_Intergenic_downstream	chr8	59930346	59930347	2	-	Distal Intergenic	8	60222649	60232673	10025	2	767	ENST00000528666.1	302327	carbonic anhydrase 8	FALSE	TRUE
cg00202194	cg00202194_T_C_II_32R17_Y	85764429	ACCCAAAACTTCTAATATTCAACTTTAATAAARAAAATCATTTATAAATC	32R17	NA			chr6	69348689	R	37	R	T	C	ATTTTCCAGCGTCCAAGTGCAGTTTGTAAAGTTTTTAGGAAACATTTCACTTACAGAATA[CG]ATCCATAAATGACTCCCTTCACCAAAGTTGAACACCAGAAGTCTTGGGCAGCATTAAATC	GATTTAATGCTGCCCAAGACTTCTGGTGTTCAACTTTGGTGAAGGGAGTCATTTATGGAT[CG]TATTCTGTAAGTGAAATGTTTCCTAAAAACTTTACAAACTGCACTTGGACGCTGGAAAAT	ATTTTCCAGCGTCCAAGTGCAGTTTGTAAAGTTTTTAGGAAACATTTCACTTACAGAATA[CG]ATCCATAAATGACTCCCTTCACCAAAGTTGAACACCAGAAGTCTTGGGCAGCATTAAATC	CGATCCATAAATGACTCCCTTCACCAAAGTTGAACACCAGAAGTCTTGGG	II			Nan	Nan	cg00202194	1	1	1	1	cg00202194_II_R_C_29754	ENSG00000135298	ADGRB3	ADGRB3_Exon	chr6	68638797	68638798	2	+	Exon (ENST00000370598.6/577, exon 3 of 32)	6	68635282	69389506	754225	1	577	ENST00000370598.6	3515	adhesion G protein-coupled receptor B3	TRUE	FALSE
cg00203745	cg00203745_T_C_II_4M12Y4Y27_Y	03603267	AACAMACCAATCAACAAYTCCTYCTTAATTAAATTTTCTTTATTAAAACC	4M12Y4Y27	NA			chr5	158397368	R	37	R	T	C	GGCATAAACACTCCTTTTCACATGATTTCCCCAGGTGACTTTTGTCTCCTTGGCAATTTC[CG]GCTTTAATAAAGAAAACCTAATTAAGAAGGAGCTGTTGATTGGTTTGCTAGTGTAATTAA	TTAATTACACTAGCAAACCAATCAACAGCTCCTTCTTAATTAGGTTTTCTTTATTAAAGC[CG]GAAATTGCCAAGGAGACAAAAGTCACCTGGGGAAATCATGTGAAAAGGAGTGTTTATGCC	GGCATAAACACTCCTTTTCACATGATTTCCCCAGGTGACTTTTGTCTCCTTGGCAATTTC[CG]GCTTTAATAAAGAAAACCTAATTAAGAAGGAGCTGTTGATTGGTTTGCTAGTGTAATTAA	CGGCTTTAATAAAGAAAACCTAATTAAGAAGGAGCTGTTGATTGGTTTGC	II			Nan	Nan	cg00203745	3	0	1	1	cg00203745_II_R_C_27512	ENSG00000164330	EBF1	EBF1_Intron	chr5	158970360	158970361	2	-	Intron (ENST00000519890.5/1879, intron 2 of 11)	5	158695920	159073794	377875	2	1879	ENST00000519890.5	103433	EBF transcription factor 1	TRUE	FALSE
cg00204390	cg00204390_T_C_II_50_Y	21770177	TCCRCTCCCCCRCCRAACTAAAATAACTAATCACTAAACTAAAACTAAAC	50	NA			chr9	37034213	R	37	R	T	C	AAGCTCTTTAGTTCCTTAATCATTTCACGGTGCCTTCGGACGCTTTTTTTCCACCTAAAA[CG]TTTAGTTTCAGCTCAGTGATCAGCTACCCCAGCTCGGCGGGGGAGCGGAAGGCTTGAATT	AATTCAAGCCTTCCGCTCCCCCGCCGAGCTGGGGTAGCTGATCACTGAGCTGAAACTAAA[CG]TTTTAGGTGGAAAAAAAGCGTCCGAAGGCACCGTGAAATGATTAAGGAACTAAAGAGCTT	AAGCTCTTTAGTTCCTTAATCATTTCACGGTGCCTTCGGACGCTTTTTTTCCACCTAAAA[CG]TTTAGTTTCAGCTCAGTGATCAGCTACCCCAGCTCGGCGGGGGAGCGGAAGGCTTGAATT	CGTTTAGTTTCAGCTCAGTGATCAGCTACCCCAGCTCGGCGGGGGAGCGG	II			Nan	Nan	cg00204390	0	3	1	1	cg00204390_II_R_C_34399	ENSG00000196092	PAX5	PAX5_fiveUTR	chr9	37034216	37034217	2	-	Promoter (<=1kb)	9	36833269	37034268	201000	2	5079	ENST00000358127.9	51	paired box 5	TRUE	FALSE
cg00204462	cg00204462_T_C_II_50_Y	93657993	ATCCAAAAAAAAAACRTTTCTTTAAAAAATAACCCTTCCCAACCTCAAAC	50	NA			chr22	41556726	R	37	R	T	C	CTGTGCATAATCACTGGACAACAAACTAATTAGCACTTTTCAAAATAATGCAGTTACTTA[CG]TTTGAGGCTGGGAAGGGTCATCCCCCAAAGAAACGCTCTCCCCTTGGATCTCATTGAAAC	GTTTCAATGAGATCCAAGGGGAGAGCGTTTCTTTGGGGGATGACCCTTCCCAGCCTCAAA[CG]TAAGTAACTGCATTATTTTGAAAAGTGCTAATTAGTTTGTTGTCCAGTGATTATGCACAG	CTGTGCATAATCACTGGACAACAAACTAATTAGCACTTTTCAAAATAATGCAGTTACTTA[CG]TTTGAGGCTGGGAAGGGTCATCCCCCAAAGAAACGCTCTCCCCTTGGATCTCATTGAAAC	CGTTTGAGGCTGGGAAGGGTCATCCCCCAAAGAAACGCTCTCCCCTTGGA	II			Nan	Nan	cg00204462	0	1	1	1	cg00204462_II_R_C_19918	ENSG00000100393	EP300	EP300_Exon	chr22	41160722	41160723	2	+	Exon (ENST00000263253.9/2033, exon 20 of 31)	22	41092592	41180077	87486	1	2033	ENST00000263253.9	68130	E1A binding protein p300	TRUE	FALSE
cg00205229	cg00205229_T_C_II_S49_Y	99602904	SACCAAAAAATAACAAATAAAATTTTCACTCCTATTAATAAACACATCAC	S49	NA			chr2	204994673	F	37	F	T	C	GATTTCCAATACATTTTTTTCCTTGTCTCAGGGCGAAAAATTACACCATTATGTCATTTT[CG]TGATGTGCTCATCAACAGGAGTGAAAACCTCATTTGTCATCTTTTGGTCTCATAGAAAAT	GATTTCCAATACATTTTTTTCCTTGTCTCAGGGCGAAAAATTACACCATTATGTCATTTT[CG]TGATGTGCTCATCAACAGGAGTGAAAACCTCATTTGTCATCTTTTGGTCTCATAGAAAAT	GATTTCCAATACATTTTTTTCCTTGTCTCAGGGCGAAAAATTACACCATTATGTCATTTT[CG]TGATGTGCTCATCAACAGGAGTGAAAACCTCATTTGTCATCTTTTGGTCTCATAGAAAAT	CGTGATGTGCTCATCAACAGGAGTGAAAACCTCATTTGTCATCTTTTGGT	II			Nan	Nan	cg00205229	1	0	1	1	cg00205229_II_F_C_20360	ENSG00000163600	ICOS	ICOS_Intergenic_downstream	chr2	204129950	204129951	2	+	Distal Intergenic	2	203936780	203961577	24798	1	29851	ENST00000435193.1	193170	inducible T cell costimulator	FALSE	TRUE
cg00205619	cg00205619_T_C_II_42KY6_Y	55764935	ATAATTTAAACACATCTATTCAAATATACATTTCAAATCAACKYAATACC	42KY6	NA			chr6	21040431	R	37	R	T	C	CATCTGTTGTGTACTTTAGGGATATAATACTCGTCAAAAACTCCATCGTATTATGAGAAT[CG]GCACCAAGTTGATCTGAAATGCATATTTGAACAGATGTGTTTAAATTACATCTCCGTCTA	TAGACGGAGATGTAATTTAAACACATCTGTTCAAATATGCATTTCAGATCAACTTGGTGC[CG]ATTCTCATAATACGATGGAGTTTTTGACGAGTATTATATCCCTAAAGTACACAACAGATG	CATCTGTTGTGTACTTTAGGGATATAATACTCGTCAAAAACTCCATCGTATTATGAGAAT[CG]GCACCAAGTTGATCTGAAATGCATATTTGAACAGATGTGTTTAAATTACATCTCCGTCTA	CGGCACCAAGTTGATCTGAAATGCATATTTGAACAGATGTGTTTAAATTA	II			Nan	Nan	cg00205619	2	0	1	1	cg00205619_II_R_C_29755	ENSG00000145996	CDKAL1	CDKAL1_Intron	chr6	21040200	21040201	2	+	Intron (ENST00000274695.8/54901, intron 11 of 15)	6	20534457	21232404	697948	1	54901	ENST00000274695.8	505743	CDK5 regulatory subunit associated protein 1 like 1	TRUE	FALSE
cg00206304	cg00206304_B_C_I_23R17S8|23R17S8_C	60789205	ATAAACATAATACAACACCAAAARAAAATCATATACATCAASAACATCCA	23R17S8	68606224	ATAAACATAATACGACACCAAAARAAAATCATATACGTCGASAACGTCCG	23R17S8	chr2	25464450	F	37	F	B	C	AGGGAGGGGAAGACGGGCTGCGCCCCACAGCATGGACATACATGCTTCTGTGTGACGCTG[CG]GACGTCCCCGACGTACATGATCTTCCCCTGGTGCCGCACCATGCCCACCGTGATGGAGTC	AGGGAGGGGAAGACGGGCTGCGCCCCACAGCATGGACATACATGCTTCTGTGTGACGCTG[CG]GACGTCCCCGACGTACATGATCTTCCCCTGGTGCCGCACCATGCCCACCGTGATGGAGTC	GACTCCATCACGGTGGGCATGGTGCGGCACCAGGGGAAGATCATGTACGTCGGGGACGTC[CG]CAGCGTCACACAGAAGCATGTATGTCCATGCTGTGGGGCGCAGCCCGTCTTCCCCTCCCT	GTGGGCATGGTGCGGCACCAGGGGAAGATCATGTACGTCGGGGACGTCCG	I	C	Grn	TA	Red	cg00206304	2	1	1	1	cg00206304_I_F_C_20361	ENSG00000119772	DNMT3A	DNMT3A_Exon	chr2	25241581	25241582	2	-	Exon (ENST00000264709.7/1788, exon 17 of 23)	2	25227855	25342590	114736	2	1788	ENST00000264709.7	101008	DNA methyltransferase 3 alpha	TRUE	FALSE
cg00207040	cg00207040_T_C_II_50_Y	81805990	TACTACTCTAACRCTAAACTCCTTACTTATAAATACAAAAAAACRAAAAC	50	NA			chrX	53265002	F	37	F	T	C	GTGGGGCAGGAGCTGGCACTTACTTCGATGGTGCTGTCCAGCGATCCCACGCTGTTACGC[CG]CCCCCGCTTCCCTGCACCCACAAGCAAGGAGCCCAGCGTCAGAGCAGCAACCCCCCCCCT	GTGGGGCAGGAGCTGGCACTTACTTCGATGGTGCTGTCCAGCGATCCCACGCTGTTACGC[CG]CCCCCGCTTCCCTGCACCCACAAGCAAGGAGCCCAGCGTCAGAGCAGCAACCCCCCCCCT	GTGGGGCAGGAGCTGGCACTTACTTCGATGGTGCTGTCCAGCGATCCCACGCTGTTACGC[CG]CCCCCGCTTCCCTGCACCCACAAGCAAGGAGCCCAGCGTCAGAGCAGCAACCCCCCCCCT	CGCCCCCGCTTCCCTGCACCCACAAGCAAGGAGCCCAGCGTCAGAGCAGC	II			Nan	Nan	cg00207040	0	2	1	1	cg00207040_II_F_C_36206	ENSG00000124313	IQSEC2	IQSEC2_Exon	chrX	53235820	53235821	2	-	Exon (ENST00000638869.1/23096, exon 8 of 9)	23	53225828	53248156	22329	2	23096	ENST00000638869.1	12335	IQ motif and Sec7 domain ArfGEF 2	TRUE	FALSE
cg00207813	cg00207813_T_C_II_3R33RS11_Y	68770593	ACTRAAAACAATATACTTTTTCTTACTAAACCTAACARSTCTAACAAACC	3R33RS11	NA			chr10	77873769	F	37	F	T	C	CAAATGAAAAGTTCCTCGTTTTAAGTTGGTGCTTATACAAAGCTGCTTTGTGGTTTTTTT[CG]GCCTGTCAGACTTGTCAGGCCTAGTAAGAAAAAGTATATTGTTTCCAGCACTTGGATTCC	CAAATGAAAAGTTCCTCGTTTTAAGTTGGTGCTTATACAAAGCTGCTTTGTGGTTTTTTT[CG]GCCTGTCAGACTTGTCAGGCCTAGTAAGAAAAAGTATATTGTTTCCAGCACTTGGATTCC	CAAATGAAAAGTTCCTCGTTTTAAGTTGGTGCTTATACAAAGCTGCTTTGTGGTTTTTTT[CG]GCCTGTCAGACTTGTCAGGCCTAGTAAGAAAAAGTATATTGTTTCCAGCACTTGGATTCC	CGGCCTGTCAGACTTGTCAGGCCTAGTAAGAAAAAGTATATTGTTTCCAG	II			Nan	Nan	cg00207813	3	2	1	1	cg00207813_II_F_C_21	ENSG00000148655	LRMDA	LRMDA_Intron	chr10	76114011	76114012	2	+	Intron (ENST00000611255.5/83938, intron 5 of 6)	10	75431624	76560168	1128545	1	83938	ENST00000611255.5	682387	leucine rich melanocyte differentiation associated	TRUE	FALSE
cg00207962	cg00207962_B_C_II_44SA4_Y	28695820	ATTAACRAAAATCAAAAAATTACCCATTCTATACCTATAAAAACSAATTC	44SA4	NA			chr6	108440344	R	37	R	B	C	AATACATTTACCCCCGAACGGTCTTTATTCTCCGCCTCCACTTGATGAGTTTCTCTGGCA[CG]AATCGGTTCTTACAGGCACAGAATGGGCAATCCCTTGATCCCCGTCAATTGTCATCCCGA	TCGGGATGACAATTGACGGGGATCAAGGGATTGCCCATTCTGTGCCTGTAAGAACCGATT[CG]TGCCAGAGAAACTCATCAAGTGGAGGCGGAGAATAAAGACCGTTCGGGGGTAAATGTATT	TCGGGATGACAATTGACGGGGATCAAGGGATTGCCCATTCTGTGCCTGTAAGAACCGATT[CG]TGCCAGAGAAACTCATCAAGTGGAGGCGGAGAATAAAGACCGTTCGGGGGTAAATGTATT	TTGACGGGGATCAAGGGATTGCCCATTCTGTGCCTGTAAGAACCGATTCG	II			Nan	Nan	cg00207962	2	1	1	1	cg00207962_II_R_C_29756	ENSG00000081087	OSTM1	OSTM1_Intron	chr6	108119140	108119141	2	-	Intron (ENST00000440575.6/28962, intron 2 of 6)	6	108044831	108165840	121010	2	28962	ENST00000440575.6	46699	osteoclastogenesis associated transmembrane protein 1	TRUE	FALSE
cg00208586	cg00208586_B_C_II_S49_Y	48741946	STTAAATCTCCTAAAAACCTTTTTTTATTTACATTTTAAATACAATTCAC	S49	NA			chr10	80507642	F	37	F	B	C	GCCTAGCTCCTGGAGTCACCCCAGAAACTCCCCCCAGCACACATACTGTCATCTCTTCAC[CG]TGAACTGTATTTAAAATGTAAATAAAAAAAGGCTTTTAGGAGATTTAACTGTTTCCCTTG	GCCTAGCTCCTGGAGTCACCCCAGAAACTCCCCCCAGCACACATACTGTCATCTCTTCAC[CG]TGAACTGTATTTAAAATGTAAATAAAAAAAGGCTTTTAGGAGATTTAACTGTTTCCCTTG	CAAGGGAAACAGTTAAATCTCCTAAAAGCCTTTTTTTATTTACATTTTAAATACAGTTCA[CG]GTGAAGAGATGACAGTATGTGTGCTGGGGGGAGTTTCTGGGGTGACTCCAGGAGCTAGGC	TTAAATCTCCTAAAAGCCTTTTTTTATTTACATTTTAAATACAGTTCACG	II			Nan	Nan	cg00208586	1	0	1	1	cg00208586_II_F_C_22	ENSG00000224596	ZMIZ1-AS1	ZMIZ1-AS1_Intergenic_downstream	chr10	78747885	78747886	2	-	Distal Intergenic	10	78943328	78962394	19067	2	283050	ENST00000428862.5	214509	ZMIZ1 antisense RNA 1	FALSE	TRUE
cg00209445	cg00209445_B_C_II_27R22_Y	66733889	TTTATTAATTACTTCAATCTTAACAAARTAATAACRACAATCTATCCAAC	27R22	NA			chr8	133807009	F	37	F	B	C	GGAATTGATCTTAAAAGTTGTTTAAAATAGGATTTTAAAGCTGGAGAAGAAGTTCTGGCT[CG]TTGGACAGACTGTCGCTATTACCCTGCCAAGATTGAAGCAATTAACAAAGAAGGTATGTG	GGAATTGATCTTAAAAGTTGTTTAAAATAGGATTTTAAAGCTGGAGAAGAAGTTCTGGCT[CG]TTGGACAGACTGTCGCTATTACCCTGCCAAGATTGAAGCAATTAACAAAGAAGGTATGTG	CACATACCTTCTTTGTTAATTGCTTCAATCTTGGCAGGGTAATAGCGACAGTCTGTCCAA[CG]AGCCAGAACTTCTTCTCCAGCTTTAAAATCCTATTTTAAACAACTTTTAAGATCAATTCC	TTGTTAATTGCTTCAATCTTGGCAGGGTAATAGCGACAGTCTGTCCAACG	II			Nan	Nan	cg00209445	1	2	1	1	cg00209445_II_F_C_33077	ENSG00000129292	PHF20L1	PHF20L1_Exon	chr8	132794763	132794764	2	+	Exon (ENST00000220847.8/51105, exon 4 of 20)	8	132775358	132845923	70566	1	51105	ENST00000220847.8	19405	PHD finger protein 20 like 1	TRUE	FALSE
cg00211337	cg00211337_T_C_II_50_Y	02795441	AACAACCCATCAAATCRATAAAAATAAAATAAACTTATCCACTCTAAAAC	50	NA			chr2	230670550	F	37	F	T	C	CGTGCTGTTCCCGTGTCCTCATTGATTTGCTGCATAGAATTAAAATCAATAGTATAAACT[CG]TCCCAGAGTGGACAAGCTTATCTCATCCTCACCGACCTGATGGGCTGCCTGAGAGCAAAG	CGTGCTGTTCCCGTGTCCTCATTGATTTGCTGCATAGAATTAAAATCAATAGTATAAACT[CG]TCCCAGAGTGGACAAGCTTATCTCATCCTCACCGACCTGATGGGCTGCCTGAGAGCAAAG	CGTGCTGTTCCCGTGTCCTCATTGATTTGCTGCATAGAATTAAAATCAATAGTATAAACT[CG]TCCCAGAGTGGACAAGCTTATCTCATCCTCACCGACCTGATGGGCTGCCTGAGAGCAAAG	CGTCCCAGAGTGGACAAGCTTATCTCATCCTCACCGACCTGATGGGCTGC	II			Nan	Nan	cg00211337	0	1	1	1	cg00211337_II_F_C_20362	ENSG00000153827	TRIP12	TRIP12_Exon	chr2	229805834	229805835	2	-	Exon (ENST00000389045.7/9320, exon 15 of 39)	2	229763838	229922009	158172	2	9320	ENST00000283943.9	116174	thyroid hormone receptor interactor 12	TRUE	FALSE
cg00211372	cg00211372_T_C_II_R4W22R21_Y	46607943	RTTTAWAATATTACCATATTACCTAACCRTTAACCCTACAAATAACTCAC	R4W22R21	NA			chrX	135956602	F	37	F	T	C	TCATCATAGCGACTGCTTCCACCATAAGATGGCGGGGGCCCTCGTGTAGGTGGAGCACTA[CG]TGAGTTACCTGCAGGGTCAATGGTCAGGTAATATGGCAACACTATAAATTGTATATATAC	TCATCATAGCGACTGCTTCCACCATAAGATGGCGGGGGCCCTCGTGTAGGTGGAGCACTA[CG]TGAGTTACCTGCAGGGTCAATGGTCAGGTAATATGGCAACACTATAAATTGTATATATAC	TCATCATAGCGACTGCTTCCACCATAAGATGGCGGGGGCCCTCGTGTAGGTGGAGCACTA[CG]TGAGTTACCTGCAGGGTCAATGGTCAGGTAATATGGCAACACTATAAATTGTATATATAC	CGTGAGTTACCTGCAGGGTCAATGGTCAGGTAATATGGCAACACTATAAA	II			Nan	Nan	cg00211372	3	2	1	1	cg00211372_II_F_C_36207	ENSG00000147274	RBMX	RBMX_threeUTR	chrX	136874443	136874444	2	-	3' UTR	23	136869187	136880725	11539	2	27316	ENST00000431446.7	6281	RNA binding motif protein X-linked	TRUE	FALSE
cg00211423	cg00211423_T_C_II_7KY41_Y	04723958	AAAATCCKYAAAAACATCAAACTTAATCTAATATTTATACAACCRCCAAC	7KY41	NA			chr15	68025574	R	37	R	T	C	ACAGCTTAAAAAGCCGTTTGGAATAACATCAAGCTTGCCATCAATCAAACGAAAAAATTC[CG]CTGGCGGTTGTATAAACATCAGATCAAGTCTGATGTCTTCAAGGATTTCAGAGTGAACCA	TGGTTCACTCTGAAATCCTTGAAGACATCAGACTTGATCTGATGTTTATACAACCGCCAG[CG]GAATTTTTTCGTTTGATTGATGGCAAGCTTGATGTTATTCCAAACGGCTTTTTAAGCTGT	ACAGCTTAAAAAGCCGTTTGGAATAACATCAAGCTTGCCATCAATCAAACGAAAAAATTC[CG]CTGGCGGTTGTATAAACATCAGATCAAGTCTGATGTCTTCAAGGATTTCAGAGTGAACCA	CGCTGGCGGTTGTATAAACATCAGATCAAGTCTGATGTCTTCAAGGATTT	II			Nan	Nan	cg00211423	2	1	1	1	cg00211423_II_R_C_8635	ENSG00000137764	MAP2K5	MAP2K5_Intron	chr15	67733236	67733237	2	+	Intron (ENST00000178640.10/5607, intron 17 of 21)	15	67542703	67807114	264412	1	5607	ENST00000178640.10	190533	mitogen-activated protein kinase kinase 5	TRUE	FALSE
cg00211803	cg00211803_B_C_II_21Y28_Y	15771880	AAAAAACATTAATCAATACCAYAATCRAACTAACAAATACRATACCCAAC	21Y28	NA			chr9	127092447	R	37	R	B	C	TTCTGTTCCGCGCTCTAATTACGGCTCCTATTTCTGACACCGAGGCAGCCACTCTGCCAC[CG]CTGGGTACCGCACCTGTCAGCCCGACCATGGCACTGACTAATGCCCTTTCATGCCAGCCT	AGGCTGGCATGAAAGGGCATTAGTCAGTGCCATGGTCGGGCTGACAGGTGCGGTACCCAG[CG]GTGGCAGAGTGGCTGCCTCGGTGTCAGAAATAGGAGCCGTAATTAGAGCGCGGAACAGAA	AGGCTGGCATGAAAGGGCATTAGTCAGTGCCATGGTCGGGCTGACAGGTGCGGTACCCAG[CG]GTGGCAGAGTGGCTGCCTCGGTGTCAGAAATAGGAGCCGTAATTAGAGCGCGGAACAGAA	AAGGGCATTAGTCAGTGCCATGGTCGGGCTGACAGGTGCGGTACCCAGCG	II			Nan	Nan	cg00211803	1	2	1	1	cg00211803_II_R_C_34400	ENSG00000119408	NEK6	NEK6_Intron	chr9	124330168	124330169	2	+	Intron (ENST00000540326.5/10783, intron 7 of 9)	9	124257606	124352438	94833	1	10783	ENST00000540326.5	72562	NIMA related kinase 6	TRUE	FALSE
cg00213533	cg00213533_T_C_II_4Y12H32_Y	96754315	TCTTYCCTAAATACAATHTCTAAATAAAAAATTCTCAATATAATACTAAC	4Y12H32	NA			chrX	20821874	R	37	R	T	C	TTCAAGGCAATTTAATTTAAGTTGCTTCCCATGACTTTAAACACTGAATGTTCACACCTA[CG]TCAGTACTACATTGAGAACCTCCCACTCAGAGACTGTATTTAGGAAAGAAAGGATGCTGT	ACAGCATCCTTTCTTTCCTAAATACAGTCTCTGAGTGGGAGGTTCTCAATGTAGTACTGA[CG]TAGGTGTGAACATTCAGTGTTTAAAGTCATGGGAAGCAACTTAAATTAAATTGCCTTGAA	TTCAAGGCAATTTAATTTAAGTTGCTTCCCATGACTTTAAACACTGAATGTTCACACCTA[CG]TCAGTACTACATTGAGAACCTCCCACTCAGAGACTGTATTTAGGAAAGAAAGGATGCTGT	CGTCAGTACTACATTGAGAACCTCCCACTCAGAGACTGTATTTAGGAAAG	II			Nan	Nan	cg00213533	2	0	1	1	cg00213533_II_R_C_36208	ENSG00000177189	RPS6KA3	RPS6KA3_Intron	chrX	20803756	20803757	2	-	Intron (ENST00000636678.1/ENST00000636678.1, intron 7 of 7)	23	20154590	20267519	112930	2	6197	ENST00000643402.1	-536238	ribosomal protein S6 kinase A3	TRUE	FALSE
cg00214262	cg00214262_B_C_I_24Y25|24Y25_A	41784282	ATTATCCACCAACCAACTTAAAACYACACCCAAAATAAAAAACCAAAACA	24Y25	2753117	ATTATCCACCAACCGACTTAAAACYACGCCCGAAATAAAAAACCAAAACG	24Y25	chr11	66410988	R	37	R	B	C	CTGAACGATCTATCGGACACTCTTTGGACCAGTGCCCCTCTTTCCCGCACCGATAGCAGC[CG]CTCTGGTCTCCCATCCCGGGCGCAGTCCTAAGCCGGCTGGTGGACAACTGCACGTGCATT	AATGCACGTGCAGTTGTCCACCAGCCGGCTTAGGACTGCGCCCGGGATGGGAGACCAGAG[CG]GCTGCTATCGGTGCGGGAAAGAGGGGCACTGGTCCAAAGAGTGTCCGATAGATCGTTCAG	AATGCACGTGCAGTTGTCCACCAGCCGGCTTAGGACTGCGCCCGGGATGGGAGACCAGAG[CG]GCTGCTATCGGTGCGGGAAAGAGGGGCACTGGTCCAAAGAGTGTCCGATAGATCGTTCAG	GTTGTCCACCAGCCGGCTTAGGACTGCGCCCGGGATGGGAGACCAGAGCG	I	A	Red	CG	Grn	cg00214262	1	0	1	1	cg00214262_I_R_C_2306	ENSG00000248643	RBM14-RBM4	RBM14-RBM4_threeUTR	chr11	66643517	66643518	2	+	3' UTR	11	66616626	66646469	29844	1	100526737	ENST00000412278.2	26891	RBM14-RBM4 readthrough	TRUE	FALSE
cg00215378	cg00215378_T_C_II_40R9_Y	93640925	ACAACATAACAACTATTAATTTTTTCTCCTTATTTATCATRTAAATCACC	40R9	NA			chr19	32037291	R	37	R	T	C	TCACAGAAGAGAGGCCGCTGATTACAGCCCACTAATTTGTTATGCACTCCGGCAAATCAG[CG]GTGATTCATATGACAAATAAGGAGAAAAAATTAACAGCTGTCATGTTGTGATGTGTTAAT	ATTAACACATCACAACATGACAGCTGTTAATTTTTTCTCCTTATTTGTCATATGAATCAC[CG]CTGATTTGCCGGAGTGCATAACAAATTAGTGGGCTGTAATCAGCGGCCTCTCTTCTGTGA	TCACAGAAGAGAGGCCGCTGATTACAGCCCACTAATTTGTTATGCACTCCGGCAAATCAG[CG]GTGATTCATATGACAAATAAGGAGAAAAAATTAACAGCTGTCATGTTGTGATGTGTTAAT	CGGTGATTCATATGACAAATAAGGAGAAAAAATTAACAGCTGTCATGTTG	II			Nan	Nan	cg00215378	1	1	1	1	cg00215378_II_R_C_13999	ENSG00000267465	THEG5	THEG5_Intron	chr19	31546385	31546386	2	+	Intron (ENST00000664841.1/ENST00000664841.1, intron 1 of 2)	19	31588159	31593781	5623	1	100507527	ENST00000663546.1	-41773	testis highly expressed protein 5	TRUE	FALSE
cg00216013	cg00216013_T_C_I_5Y44|5Y44_A	09695542	AAAAAYTCCTAAAAAAACTACAACAACCACCTACTACTATTACCATAACA	5Y44	68810189	AAAAAYTCCTAAAAAAACTACGACAACCGCCTACTACTATTACCATAACG	5Y44	chr11	64533584	R	37	R	T	C	GCTTCTTTACCACCCCAGATACGACGACTACCACCACGAGCGCTGGCACAGGGTCCATCC[CG]CCATGGCAACAGCAGCAGGCGGCTGCCGCAGCTTCTCCAGGAGCCCCTCAGATGCAAGGC	GCCTTGCATCTGAGGGGCTCCTGGAGAAGCTGCGGCAGCCGCCTGCTGCTGTTGCCATGG[CG]GGATGGACCCTGTGCCAGCGCTCGTGGTGGTAGTCGTCGTATCTGGGGTGGTAAAGAAGC	GCTTCTTTACCACCCCAGATACGACGACTACCACCACGAGCGCTGGCACAGGGTCCATCC[CG]CCATGGCAACAGCAGCAGGCGGCTGCCGCAGCTTCTCCAGGAGCCCCTCAGATGCAAGGC	CGCCATGGCAACAGCAGCAGGCGGCTGCCGCAGCTTCTCCAGGAGCCCCT	I	A	Red	CG	Grn	cg00216013	1	0	1	1	cg00216013_I_R_C_2307	ENSG00000168066	SF1	SF1_Exon	chr11	64766112	64766113	2	-	Exon (ENST00000377390.7/7536, exon 13 of 13)	11	64764606	64778469	13864	2	7536	ENST00000377387.5	12356	splicing factor 1	TRUE	FALSE
cg00216659	cg00216659_T_C_II_50_Y	48745267	AAAAAATATAAACAAATCRAAATTTTATAATTACCTCACACTCRAATACC	50	NA			chr2	196521989	F	37	F	T	C	TTGGTGAATACACGATTTGGTGCAGCCGGGGTTTGGTACCGAGCGGAGAGGAGATGCACA[CG]GCACTCGAGTGTGAGGTAACTATAAAACCCCGATTTGTTTACATTCCCTCCCCCAGAACC	TTGGTGAATACACGATTTGGTGCAGCCGGGGTTTGGTACCGAGCGGAGAGGAGATGCACA[CG]GCACTCGAGTGTGAGGTAACTATAAAACCCCGATTTGTTTACATTCCCTCCCCCAGAACC	TTGGTGAATACACGATTTGGTGCAGCCGGGGTTTGGTACCGAGCGGAGAGGAGATGCACA[CG]GCACTCGAGTGTGAGGTAACTATAAAACCCCGATTTGTTTACATTCCCTCCCCCAGAACC	CGGCACTCGAGTGTGAGGTAACTATAAAACCCCGATTTGTTTACATTCCC	II			Nan	Nan	cg00216659	0	2	1	1	cg00216659_II_F_C_20363	ENSG00000196950	SLC39A10	SLC39A10_fiveUTR	chr2	195657265	195657266	2	+	5' UTR	2	195575977	195680420	104444	1	57181	ENST00000458054.1	81288	solute carrier family 39 member 10	TRUE	FALSE
cg00217702	cg00217702_B_C_II_9W23B16_Y	81805552	CATTACATAWAATCCTACCTATTAATTTACAACBAAAAAATCTAACAAAC	9W23B16	NA			chr15	50897127	R	37	R	B	C	AATCATGTTTTTGTGGCTGGAAGATTAATTTACTGTCTTAACATAATATTTTGGTATGTG[CG]TTTGCTAGATTTTCTAGCTGTAAATCAACAGGCAGGACCTTATGTAATGATGATTGGAAA	TTTCCAATCATCATTACATAAGGTCCTGCCTGTTGATTTACAGCTAGAAAATCTAGCAAA[CG]CACATACCAAAATATTATGTTAAGACAGTAAATTAATCTTCCAGCCACAAAAACATGATT	TTTCCAATCATCATTACATAAGGTCCTGCCTGTTGATTTACAGCTAGAAAATCTAGCAAA[CG]CACATACCAAAATATTATGTTAAGACAGTAAATTAATCTTCCAGCCACAAAAACATGATT	ATTACATAAGGTCCTGCCTGTTGATTTACAGCTAGAAAATCTAGCAAACG	II			Nan	Nan	cg00217702	2	0	1	1	cg00217702_II_R_C_8636	ENSG00000092439	TRPM7	TRPM7_Exon	chr15	50604930	50604931	2	-	Exon (ENST00000646667.1/54822, exon 21 of 39)	15	50557158	50686797	129640	2	54822	ENST00000646667.1	81866	transient receptor potential cation channel subfamily M member 7	TRUE	FALSE
cg00218407	cg00218407_B_C_II_50_Y	16741249	CCTAAAAAAAATTTCATAACCTAATAAACAACAACRACCRCTAATCRAAC	50	NA			chr2	233439024	R	37	R	B	C	CACAGGGTTACAGAGAAGATAGACAAGGCCCTACCCTGAGTGTGAGAGACAGAGGGGGAG[CG]TCCGATCAGCGGCCGCTGCTGTTCACCAGGCCATGAAACTCCTCCCAGGCCCTGGCAAAC	GTTTGCCAGGGCCTGGGAGGAGTTTCATGGCCTGGTGAACAGCAGCGGCCGCTGATCGGA[CG]CTCCCCCTCTGTCTCTCACACTCAGGGTAGGGCCTTGTCTATCTTCTCTGTAACCCTGTG	GTTTGCCAGGGCCTGGGAGGAGTTTCATGGCCTGGTGAACAGCAGCGGCCGCTGATCGGA[CG]CTCCCCCTCTGTCTCTCACACTCAGGGTAGGGCCTTGTCTATCTTCTCTGTAACCCTGTG	CTGGGAGGAGTTTCATGGCCTGGTGAACAGCAGCGGCCGCTGATCGGACG	II			Nan	Nan	cg00218407	0	3	1	1	cg00218407_II_R_C_20364	ENSG00000135930	EIF4E2	EIF4E2_threeUTR	chr2	232574314	232574315	2	+	3' UTR	2	232550683	232583642	32960	1	9470	ENST00000409514.5	23631	eukaryotic translation initiation factor 4E family member 2	TRUE	FALSE
cg00218447	cg00218447_T_C_II_29R8Y11_Y	93642905	TTCTAAAACCAAATCTTAATCTATCTCTCRTTAAAACAYAAATTATTAAC	29R8Y11	NA			chr12	54428171	F	37	F	T	C	GGAACTCGAGAAAGAATTCCACTTTAACCGCTACCTCACTCGCCGCAGGCGCATAGAGAT[CG]CCAACAACTTGTGTCTCAATGAGAGACAGATCAAGATCTGGTTCCAGAACCGCAGGATGA	GGAACTCGAGAAAGAATTCCACTTTAACCGCTACCTCACTCGCCGCAGGCGCATAGAGAT[CG]CCAACAACTTGTGTCTCAATGAGAGACAGATCAAGATCTGGTTCCAGAACCGCAGGATGA	GGAACTCGAGAAAGAATTCCACTTTAACCGCTACCTCACTCGCCGCAGGCGCATAGAGAT[CG]CCAACAACTTGTGTCTCAATGAGAGACAGATCAAGATCTGGTTCCAGAACCGCAGGATGA	CGCCAACAACTTGTGTCTCAATGAGAGACAGATCAAGATCTGGTTCCAGA	II			Nan	Nan	cg00218447	2	1	1	1	cg00218447_II_F_C_4425	ENSG00000198353	HOXC4	HOXC4_Exon	chr12	54034387	54034388	2	+	Exon (ENST00000513209.1/3222, exon 2 of 2)	12	54016931	54055327	38397	1	3221	ENST00000303406.4	17456	homeobox C4	TRUE	FALSE
cg00219921	cg00219921_B_C_II_50_Y	79725174	ATAAAATCTACAATACACCACAAAAATCACAATACTATTATACRCACATC	50	NA			chr2	87012810	F	37	F	B	C	TCAGCATGATTCTGAGAACTCTGCGGGTAGCTCTGGCCTGCCCCTTTCCACGCCCTACCG[CG]ATGTGCGCACAACAGTATTGTGACCCTTGTGGTGTACTGTAGATTTTACCTAGTTTTGTT	TCAGCATGATTCTGAGAACTCTGCGGGTAGCTCTGGCCTGCCCCTTTCCACGCCCTACCG[CG]ATGTGCGCACAACAGTATTGTGACCCTTGTGGTGTACTGTAGATTTTACCTAGTTTTGTT	AACAAAACTAGGTAAAATCTACAGTACACCACAAGGGTCACAATACTGTTGTGCGCACAT[CG]CGGTAGGGCGTGGAAAGGGGCAGGCCAGAGCTACCCGCAGAGTTCTCAGAATCATGCTGA	TAAAATCTACAGTACACCACAAGGGTCACAATACTGTTGTGCGCACATCG	II			Nan	Nan	cg00219921	0	1	1	1	cg00219921_II_F_C_20365	ENSG00000153563	CD8A	CD8A_threeUTR	chr2	86785687	86785688	2	-	3' UTR	2	86784610	86790895	6286	2	925	ENST00000352580.7	5207	CD8a molecule	TRUE	FALSE
cg00220188	cg00220188_B_C_II_50_Y	67722522	ATAATAAAATACATTCACTACAAACCTCTAAACRTATATACAAAAATAAC	50	NA			chr18	35621839	R	37	R	B	C	ACAGTCAGAAGGAGGTTTGGGGGTTAATGAGTTTTGTTAGCGTGTTACTTTAATTGCTGT[CG]TTATTTCTGTACATACGCCTAGAGGCTTGCAGTGAATGCATTTTATTATTAATATTAAGC	GCTTAATATTAATAATAAAATGCATTCACTGCAAGCCTCTAGGCGTATGTACAGAAATAA[CG]ACAGCAATTAAAGTAACACGCTAACAAAACTCATTAACCCCCAAACCTCCTTCTGACTGT	GCTTAATATTAATAATAAAATGCATTCACTGCAAGCCTCTAGGCGTATGTACAGAAATAA[CG]ACAGCAATTAAAGTAACACGCTAACAAAACTCATTAACCCCCAAACCTCCTTCTGACTGT	TAATAAAATGCATTCACTGCAAGCCTCTAGGCGTATGTACAGAAATAACG	II			Nan	Nan	cg00220188	0	1	1	1	cg00220188_II_R_C_13054	ENSG00000266530	MIR4318	MIR4318_Intergenic_downstream	chr18	38041875	38041876	2	+	Distal Intergenic	18	37657135	37657215	81	1	100422857	ENST00000580543.1	384740	microRNA 4318	FALSE	TRUE
cg00220465	cg00220465_B_C_II_26R20YR1_Y	06749834	CATATCACCCAATAACACATCTAATARATATAAATAACATTCATTAAYRC	26R20YR1	NA			chr4	81103889	F	37	F	B	C	ATGAATGATTGGCAGCGGGCATCTCTGTCAGAGCTTTGGCATGCTGCAGAGTAGAAGCCC[CG]TGCTAATGAATGCCATCTACACCTACCAGATGTGCCACTGGGTGACATGCCAGATCTTTT	ATGAATGATTGGCAGCGGGCATCTCTGTCAGAGCTTTGGCATGCTGCAGAGTAGAAGCCC[CG]TGCTAATGAATGCCATCTACACCTACCAGATGTGCCACTGGGTGACATGCCAGATCTTTT	AAAAGATCTGGCATGTCACCCAGTGGCACATCTGGTAGGTGTAGATGGCATTCATTAGCA[CG]GGGCTTCTACTCTGCAGCATGCCAAAGCTCTGACAGAGATGCCCGCTGCCAATCATTCAT	ATGTCACCCAGTGGCACATCTGGTAGGTGTAGATGGCATTCATTAGCACG	II			Nan	Nan	cg00220465	3	2	1	1	cg00220465_II_F_C_26261	ENSG00000152784	PRDM8	PRDM8_Exon	chr4	80182735	80182736	2	-	Promoter (1-2kb)	4	80183879	80196598	12720	1	56978	ENST00000508965.5	-1144	PR/SET domain 8	TRUE	FALSE
cg00220722	cg00220722_T_C_II_6R18R20K3_Y	93712232	ACCAATRAACATTTATTAAATATCCRCATATACACAACTTTAAACTKAAC	6R18R20K3	NA			chr1	36032322	F	37	F	T	C	ACACACACACACACACACACTCTTGATCCCTTGCTTCCCTCCCCCAGTGCGTTCTGTGAT[CG]CCAAGTTCAAAGCTGTGCACATGTGGACACTCAATAAATGTTCATTGGTGACGAGAAGCC	ACACACACACACACACACACTCTTGATCCCTTGCTTCCCTCCCCCAGTGCGTTCTGTGAT[CG]CCAAGTTCAAAGCTGTGCACATGTGGACACTCAATAAATGTTCATTGGTGACGAGAAGCC	ACACACACACACACACACACTCTTGATCCCTTGCTTCCCTCCCCCAGTGCGTTCTGTGAT[CG]CCAAGTTCAAAGCTGTGCACATGTGGACACTCAATAAATGTTCATTGGTGACGAGAAGCC	CGCCAAGTTCAAAGCTGTGCACATGTGGACACTCAATAAATGTTCATTGG	II			Nan	Nan	cg00220722	3	2	1	1	cg00220722_II_F_C_14933	ENSG00000020129	NCDN	NCDN_threeUTR	chr1	35566721	35566722	2	+	3' UTR	1	35557473	35566772	9300	1	23154	ENST00000373253.7	9248	neurochondrin	TRUE	FALSE
cg00220825	cg00220825_T_C_II_1Y27Y4R15_Y	76668435	AYTTAAACCTAAACTAAAAATTAATATCAYTATARCCAACCAAACTTAAC	1Y27Y4R15	NA			chr7	114052702	R	37	R	T	C	CAACAGTTTCACACAGCTATCAAGCCATAGGTGCCTCCCGCACAAAGCTGCATCGGGGTA[CG]TCAAGTTTGGCTGGTTACAATGACATTAACCTTCAGTTCAGGCCTAAATAATTTATAGCA	TGCTATAAATTATTTAGGCCTGAACTGAAGGTTAATGTCATTGTAACCAGCCAAACTTGA[CG]TACCCCGATGCAGCTTTGTGCGGGAGGCACCTATGGCTTGATAGCTGTGTGAAACTGTTG	CAACAGTTTCACACAGCTATCAAGCCATAGGTGCCTCCCGCACAAAGCTGCATCGGGGTA[CG]TCAAGTTTGGCTGGTTACAATGACATTAACCTTCAGTTCAGGCCTAAATAATTTATAGCA	CGTCAAGTTTGGCTGGTTACAATGACATTAACCTTCAGTTCAGGCCTAAA	II			Nan	Nan	cg00220825	3	1	1	1	cg00220825_II_R_C_31393	ENSG00000128573	FOXP2	FOXP2_Intron	chr7	114412647	114412648	2	+	Intron (ENST00000412402.5/93986, intron 2 of 19)	7	114086327	114690905	604579	1	93986	ENST00000412402.5	326320	forkhead box P2	TRUE	FALSE
cg00222071	cg00222071_T_C_I_42R1K5|42R1K5_A	94643355	ATTTAACCTCAAAAATAAAATTAACAATCTAATTAATAAAACRCKCCACA	42R1K5	87642205	ATTTAACCTCGAAAATAAAATTAACAATCTAATTAATAAAACRCKCCGCG	42R1K5	chr2	176948982	R	37	R	T	C	AAGGGGCAACCTAGCAAACTGAGAGCGTAATGATGCCCCTAAATGAAGGGGGAAATGTGC[CG]CGGCGCGCTCTATTAATCAGACTGTCAATTTCACCCCCGAGGCCAAACCCCCGGGCGAGC	GCTCGCCCGGGGGTTTGGCCTCGGGGGTGAAATTGACAGTCTGATTAATAGAGCGCGCCG[CG]GCACATTTCCCCCTTCATTTAGGGGCATCATTACGCTCTCAGTTTGCTAGGTTGCCCCTT	AAGGGGCAACCTAGCAAACTGAGAGCGTAATGATGCCCCTAAATGAAGGGGGAAATGTGC[CG]CGGCGCGCTCTATTAATCAGACTGTCAATTTCACCCCCGAGGCCAAACCCCCGGGCGAGC	CGCGGCGCGCTCTATTAATCAGACTGTCAATTTCACCCCCGAGGCCAAAC	I	A	Red	CG	Grn	cg00222071	2	1	1	1	cg00222071_I_R_C_20366	ENSG00000174279	EVX2	EVX2_Promoter	chr2	176084254	176084255	2	-	Promoter (<=1kb)	2	176077472	176083913	6442	2	344191	ENST00000308618.4	-342	even-skipped homeobox 2	FALSE	TRUE
cg00222474	cg00222474_T_C_I_4Y17Y17Y9|4Y17Y17Y9_T	13779247	AAAAYAAAACACCACTAAAATCYTTATCAAAATAAAAACAYAAAACCCCA	4Y17Y17Y9	90717535	AAAAYGAAACGCCACTAAAATCYTTATCAAAATAAAAACAYGAAACCCCG	4Y17Y17Y9	chr7	27187146	R	37	R	T	C	ACCTTGTTTCTACCAACAGTCCAACTCGGTCCTGGCCTGCAACCGGGCGTCCTACGAGTA[CG]GGGCCTCGTGTTTCTATTCTGATAAGGACCTCAGTGGCGCCTCGCCCTCGGGCAGTGGCA	TGCCACTGCCCGAGGGCGAGGCGCCACTGAGGTCCTTATCAGAATAGAAACACGAGGCCC[CG]TACTCGTAGGACGCCCGGTTGCAGGCCAGGACCGAGTTGGACTGTTGGTAGAAACAAGGT	ACCTTGTTTCTACCAACAGTCCAACTCGGTCCTGGCCTGCAACCGGGCGTCCTACGAGTA[CG]GGGCCTCGTGTTTCTATTCTGATAAGGACCTCAGTGGCGCCTCGCCCTCGGGCAGTGGCA	CGGGGCCTCGTGTTTCTATTCTGATAAGGACCTCAGTGGCGCCTCGCCCT	I	T	Red	CG	Grn	cg00222474	3	0	1	1	cg00222474_I_R_C_31394	ENSG00000254369	HOXA-AS3	HOXA-AS3_Exon	chr7	27147527	27147528	2	+	Exon (ENST00000521231.1/100133311, exon 1 of 3)	7	27129977	27152576	22600	1	100133311	ENST00000518848.5	17550	HOXA cluster antisense RNA 3	TRUE	FALSE
cg00223609	cg00223609_B_C_II_16R13R17M1_Y	76749963	CATATTTAACAAATCARCTAAATAACCCCARAAAATCTAAAACACACAMC	16R13R17M1	NA			chr9	98221085	F	37	F	B	C	AATGCTAAGTCTTCAGCAACAGGGGAAGAAATCCTTACACAACAAGCATTTAGTTACTGC[CG]TTGTGTGTTCCAGACCCTCTGGGGTCATTCAGTTGACTTGCTAAACATGATTTGCCCTAT	AATGCTAAGTCTTCAGCAACAGGGGAAGAAATCCTTACACAACAAGCATTTAGTTACTGC[CG]TTGTGTGTTCCAGACCCTCTGGGGTCATTCAGTTGACTTGCTAAACATGATTTGCCCTAT	ATAGGGCAAATCATGTTTAGCAAGTCAACTGAATGACCCCAGAGGGTCTGGAACACACAA[CG]GCAGTAACTAAATGCTTGTTGTGTAAGGATTTCTTCCCCTGTTGCTGAAGACTTAGCATT	ATGTTTAGCAAGTCAACTGAATGACCCCAGAGGGTCTGGAACACACAACG	II			Nan	Nan	cg00223609	3	2	1	1	cg00223609_II_F_C_34401	ENSG00000185920	PTCH1	PTCH1_Intron	chr9	95458803	95458804	2	-	Intron (ENST00000331920.10/5727, intron 17 of 23)	9	95442980	95508661	65682	2	5727	ENST00000331920.10	49857	patched 1	TRUE	FALSE
cg00225449	cg00225449_T_C_II_4R32W12_Y	20698877	ATAARCTTTCCCCTCCTATCCTAAACTCAACTCCRAAWAAATTAAATTAC	4R32W12	NA			chr2	145281369	F	37	F	T	C	GAGGAGGTGGGGGGCGGCAGGGGTCCAAGCCAAGCCAAACGGTTTTCTCACGTGCAGACT[CG]CAATCCAATCCATTCGGAGTTGAGCCTAGGATAGGAGGGGAAAGTCTATTAAAAAAAAAA	GAGGAGGTGGGGGGCGGCAGGGGTCCAAGCCAAGCCAAACGGTTTTCTCACGTGCAGACT[CG]CAATCCAATCCATTCGGAGTTGAGCCTAGGATAGGAGGGGAAAGTCTATTAAAAAAAAAA	GAGGAGGTGGGGGGCGGCAGGGGTCCAAGCCAAGCCAAACGGTTTTCTCACGTGCAGACT[CG]CAATCCAATCCATTCGGAGTTGAGCCTAGGATAGGAGGGGAAAGTCTATTAAAAAAAAAA	CGCAATCCAATCCATTCGGAGTTGAGCCTAGGATAGGAGGGGAAAGTCTA	II			Nan	Nan	cg00225449	2	2	1	1	cg00225449_II_F_C_20367	NA	LOC105373656	LOC105373656_Exon	chr2	144523802	144523803	2	-	Promoter (<=1kb)	2	144523552	144524651	1100	2	105373656	ENST00000475115.3	848	uncharacterized LOC105373656	TRUE	FALSE
cg00227334	cg00227334_T_C_II_43W3K2_Y	49760537	CCTATATCTAATCACCAATAACAAAAACCATTACRCAAATAAAWACAKAC	43W3K2	NA			chr10	102311017	F	37	F	T	C	CCCTACAAATCAGAGCTCTAAATTACAAGGTTTTTACCAACGTGAACAGTTGGGGGAAGT[CG]TCTGCTCTCATTTGCGTAATGGTTTCTGTCACTGGTGATTAGACACAGGATGAAGGAAAA	CCCTACAAATCAGAGCTCTAAATTACAAGGTTTTTACCAACGTGAACAGTTGGGGGAAGT[CG]TCTGCTCTCATTTGCGTAATGGTTTCTGTCACTGGTGATTAGACACAGGATGAAGGAAAA	CCCTACAAATCAGAGCTCTAAATTACAAGGTTTTTACCAACGTGAACAGTTGGGGGAAGT[CG]TCTGCTCTCATTTGCGTAATGGTTTCTGTCACTGGTGATTAGACACAGGATGAAGGAAAA	CGTCTGCTCTCATTTGCGTAATGGTTTCTGTCACTGGTGATTAGACACAG	II			Nan	Nan	cg00227334	2	1	1	1	cg00227334_II_F_C_23	ENSG00000166135	HIF1AN	HIF1AN_threeUTR	chr10	100551260	100551261	2	+	3' UTR	10	100535943	100559998	24056	1	55662	ENST00000299163.7	15317	hypoxia inducible factor 1 subunit alpha inhibitor	TRUE	FALSE
cg00228489	cg00228489_B_C_II_10M39_Y	44665267	RCACTATTAAMCACATACTCRAAAAAATCTTTCAACTTTATATAATTAAC	10M39	NA			chr4	146806944	R	37	R	B	C	GGAACCCAAGGAAGATAACGGCCTGCCCACCTCCTTTACTTTGAATGCTGCCGACAGGCC[CG]CCAACCACACAAAGCTGAAAGACCCCTCCGAGTATGTGGCCAACAGTGCGTCAGCATTGT	ACAATGCTGACGCACTGTTGGCCACATACTCGGAGGGGTCTTTCAGCTTTGTGTGGTTGG[CG]GGCCTGTCGGCAGCATTCAAAGTAAAGGAGGTGGGCAGGCCGTTATCTTCCTTGGGTTCC	ACAATGCTGACGCACTGTTGGCCACATACTCGGAGGGGTCTTTCAGCTTTGTGTGGTTGG[CG]GGCCTGTCGGCAGCATTCAAAGTAAAGGAGGTGGGCAGGCCGTTATCTTCCTTGGGTTCC	CACTGTTGGCCACATACTCGGAGGGGTCTTTCAGCTTTGTGTGGTTGGCG	II			Nan	Nan	cg00228489	1	2	1	1	cg00228489_II_R_C_26262	ENSG00000151612	ZNF827	ZNF827_Exon	chr4	145885792	145885793	2	-	Exon (ENST00000655597.2/152485, exon 3 of 14)	4	145757627	145902737	145111	2	152485	ENST00000655597.2	16944	zinc finger protein 827	TRUE	FALSE
cg00230271	cg00230271_T_C_II_50_Y	91784111	TAACCTCTTTTATAAAAACACCTAAAATACAACRTCTAATACACTAAACC	50	NA			chr4	107237183	F	37	F	T	C	AGGGGGATGGAGCTTCTACACAGGGCCCCAGCGCTGTCGCTGTGGCTGCTGCTGCCGCTA[CG]GCTTAGTGCACCAGACGCTGCATTTCAGGTGCTCCTACAAAAGAGGCCACTCCTGGAACG	AGGGGGATGGAGCTTCTACACAGGGCCCCAGCGCTGTCGCTGTGGCTGCTGCTGCCGCTA[CG]GCTTAGTGCACCAGACGCTGCATTTCAGGTGCTCCTACAAAAGAGGCCACTCCTGGAACG	AGGGGGATGGAGCTTCTACACAGGGCCCCAGCGCTGTCGCTGTGGCTGCTGCTGCCGCTA[CG]GCTTAGTGCACCAGACGCTGCATTTCAGGTGCTCCTACAAAAGAGGCCACTCCTGGAACG	CGGCTTAGTGCACCAGACGCTGCATTTCAGGTGCTCCTACAAAAGAGGCC	II			Nan	Nan	cg00230271	0	1	1	1	cg00230271_II_F_C_26263	ENSG00000164022	AIMP1	AIMP1_fiveUTR	chr4	106316026	106316027	2	-	Promoter (<=1kb)	4	106315544	106331730	16187	1	9255	ENST00000510207.5	482	aminoacyl tRNA synthetase complex interacting multifunctional protein 1	TRUE	FALSE
cg00232174	cg00232174_B_C_II_26K23_Y	97750448	AAATATTTATTTAATATCCTAACAATKACRTCAAAAAAAATCCCTCRCTC	26K23	NA			chr19	45970911	F	37	F	B	C	CAGCCCCCGGGGCGGCGTTGCACTGCGCAGGCGCGGGCGGGGCGCGGGCGCGCGCGCGAG[CG]AGCGAGGGATTCCCTCTGACGTCATTGCTAGGATACCAAACAAACACTCCGCCGCGCCGG	CAGCCCCCGGGGCGGCGTTGCACTGCGCAGGCGCGGGCGGGGCGCGGGCGCGCGCGCGAG[CG]AGCGAGGGATTCCCTCTGACGTCATTGCTAGGATACCAAACAAACACTCCGCCGCGCCGG	CCGGCGCGGCGGAGTGTTTGTTTGGTATCCTAGCAATGACGTCAGAGGGAATCCCTCGCT[CG]CTCGCGCGCGCGCCCGCGCCCCGCCCGCGCCTGCGCAGTGCAACGCCGCCCCGGGGGCTG	AGTGTTTGTTTGGTATCCTAGCAATGACGTCAGAGGGAATCCCTCGCTCG	II			Nan	Nan	cg00232174	1	2	1	1	cg00232174_II_F_C_14000	ENSG00000012061	ERCC1	ERCC1_Intron	chr19	45467653	45467654	2	-	Intron (ENST00000423698.6/2067, intron 1 of 8)	19	45407334	45478828	71495	2	2067	ENST00000423698.6	11174	ERCC excision repair 1, endonuclease non-catalytic subunit	TRUE	FALSE
cg00234132	cg00234132_T_C_II_41MA7_Y	68809988	CTCTTTCATATCTCTTCAAACTAAATAAAAACTATCACRTCMAAAAAACC	41MA7	NA			chr11	8305294	F	37	F	T	C	AGGGGCTAGGGGGTGGGAAGAGGCGGGAGGGAGGGCGGGGGAGGAGGCGAGGGGCGGAGG[CG]GCCCTCCGGACGTGACAGCTCCCACTTAGCCTGAAGAGACATGAAAGAGGCAACAGATGC	AGGGGCTAGGGGGTGGGAAGAGGCGGGAGGGAGGGCGGGGGAGGAGGCGAGGGGCGGAGG[CG]GCCCTCCGGACGTGACAGCTCCCACTTAGCCTGAAGAGACATGAAAGAGGCAACAGATGC	AGGGGCTAGGGGGTGGGAAGAGGCGGGAGGGAGGGCGGGGGAGGAGGCGAGGGGCGGAGG[CG]GCCCTCCGGACGTGACAGCTCCCACTTAGCCTGAAGAGACATGAAAGAGGCAACAGATGC	CGGCCCTCCGGACGTGACAGCTCCCACTTAGCCTGAAGAGACATGAAAGA	II			Nan	Nan	cg00234132	2	1	1	1	cg00234132_II_F_C_2308	ENSG00000166407	LMO1	LMO1_Intergenic_upstream	chr11	8283747	8283748	2	-	Distal Intergenic	11	8224314	8268716	44403	2	4004	ENST00000428101.6	-15032	LIM domain only 1	FALSE	TRUE
cg00234378	cg00234378_B_C_II_46M3_Y	75713190	AAACATAAAATACTTTCACTAATAAAATATAACAAACCRCCRAATTMTAC	46M3	NA			chr11	46144151	F	37	F	B	C	GGGGATGATGGCATTTACTTTTCTGCTTTGTGTAGCAGGGCAATCACTGGGAATCGGCCA[CG]TATAATCCGGCGGTTTGTCATATTTTATTAGTGAAAGTATTTTATGCCTATTCTACCTCC	GGGGATGATGGCATTTACTTTTCTGCTTTGTGTAGCAGGGCAATCACTGGGAATCGGCCA[CG]TATAATCCGGCGGTTTGTCATATTTTATTAGTGAAAGTATTTTATGCCTATTCTACCTCC	GGAGGTAGAATAGGCATAAAATACTTTCACTAATAAAATATGACAAACCGCCGGATTATA[CG]TGGCCGATTCCCAGTGATTGCCCTGCTACACAAAGCAGAAAAGTAAATGCCATCATCCCC	GGCATAAAATACTTTCACTAATAAAATATGACAAACCGCCGGATTATACG	II			Nan	Nan	cg00234378	1	2	1	1	cg00234378_II_F_C_2309	ENSG00000255314	LOC101928894	LOC101928894_Promoter	chr11	46122600	46122601	2	+	Promoter (<=1kb)	11	46123031	46177104	54074	1	101928894	ENST00000649677.1	-430	uncharacterized LOC101928894	FALSE	TRUE
cg00235789	cg00235789_T_C_II_6Y2Y2R37_Y	02732879	AAATAAYTCYTCRCCAAAACTATCCATTTCATCCTCCACAAACTTAAAAC	6Y2Y2R37	NA			chr1	61824829	F	37	F	T	C	AGAAAGGTGGTTGCGATTGCTTTTAAACATGCACCCATTTGTTATTTCAGCTCCACAAAG[CG]CCTCAAGTCTGTGGAGGATGAAATGGACAGTCCTGGTGAGGAGCCATTTTATACAGGCCA	AGAAAGGTGGTTGCGATTGCTTTTAAACATGCACCCATTTGTTATTTCAGCTCCACAAAG[CG]CCTCAAGTCTGTGGAGGATGAAATGGACAGTCCTGGTGAGGAGCCATTTTATACAGGCCA	AGAAAGGTGGTTGCGATTGCTTTTAAACATGCACCCATTTGTTATTTCAGCTCCACAAAG[CG]CCTCAAGTCTGTGGAGGATGAAATGGACAGTCCTGGTGAGGAGCCATTTTATACAGGCCA	CGCCTCAAGTCTGTGGAGGATGAAATGGACAGTCCTGGTGAGGAGCCATT	II			Nan	Nan	cg00235789	3	1	1	1	cg00235789_II_F_C_14934	ENSG00000162599	NFIA	NFIA_threeUTR	chr1	61359157	61359158	2	+	3' UTR	1	60865259	61455525	590267	1	4774	ENST00000371191.5	493898	nuclear factor I A	TRUE	FALSE
cg00236075	cg00236075_B_C_II_6YA42_Y	68794559	CACAAAYATAAACATTTCTCCCCATTAAAACACCACATCCTTAATTATCC	6YA42	NA			chr3	170784415	R	37	R	B	C	GATGGAATGGAAATGCTTGTTTGCTATGAGGATGAGGGGGTGTATGTAAACACCTATGGC[CG]GATAACTAAGGATGTGGTGCTCCAATGGGGAGAAATGCCCACGTCTGTGGGTAGGTTAAC	GTTAACCTACCCACAGACGTGGGCATTTCTCCCCATTGGAGCACCACATCCTTAGTTATC[CG]GCCATAGGTGTTTACATACACCCCCTCATCCTCATAGCAAACAAGCATTTCCATTCCATC	GTTAACCTACCCACAGACGTGGGCATTTCTCCCCATTGGAGCACCACATCCTTAGTTATC[CG]GCCATAGGTGTTTACATACACCCCCTCATCCTCATAGCAAACAAGCATTTCCATTCCATC	ACAGACGTGGGCATTTCTCCCCATTGGAGCACCACATCCTTAGTTATCCG	II			Nan	Nan	cg00236075	2	0	1	1	cg00236075_II_R_C_24025	ENSG00000154310	TNIK	TNIK_Exon	chr3	171066626	171066627	2	-	Exon (ENST00000436636.7/23043, exon 31 of 33)	3	171058414	171460405	401992	2	23043	ENST00000436636.7	393778	TRAF2 and NCK interacting kinase	TRUE	FALSE
cg00236139	cg00236139_T_C_II_50_Y	75666117	CRAAAATTTCACTTACTATACAAATCCCRCTATCCRACTATCAAACACCC	50	NA			chr1	45082825	F	37	F	T	C	ACGCCCATGCCCCCTCCGTCTGTGCGCGCCCTGCGCCCCCGGCACGCGCCCCCCTCCAAC[CG]GGTGTCTGACAGCCGGACAGCGGGATCTGCACAGCAAGTGAAATTCCCGTCGGATCGATA	ACGCCCATGCCCCCTCCGTCTGTGCGCGCCCTGCGCCCCCGGCACGCGCCCCCCTCCAAC[CG]GGTGTCTGACAGCCGGACAGCGGGATCTGCACAGCAAGTGAAATTCCCGTCGGATCGATA	ACGCCCATGCCCCCTCCGTCTGTGCGCGCCCTGCGCCCCCGGCACGCGCCCCCCTCCAAC[CG]GGTGTCTGACAGCCGGACAGCGGGATCTGCACAGCAAGTGAAATTCCCGTCGGATCGATA	CGGGTGTCTGACAGCCGGACAGCGGGATCTGCACAGCAAGTGAAATTCCC	II			Nan	Nan	cg00236139	0	3	1	1	cg00236139_II_F_C_14935	ENSG00000187147	RNF220	RNF220_Intron	chr1	44617153	44617154	2	+	Intron (ENST00000355387.6/55182, intron 3 of 14)	1	44405194	44651723	246530	1	55182	ENST00000355387.6	211959	ring finger protein 220	TRUE	FALSE
cg00236396	cg00236396_B_C_II_7R42_Y	51611166	ATATTACRAAACATATTTATTTATACAAACRCTCTTTTTATCCTTTTCTC	7R42	NA			chr5	167340448	R	37	R	B	C	GAGAAATGGGAACATGTTGCTTTTTTTCTCCCTGTTTCAAATGTAGTGCCAATATCCTGT[CG]AGAAAAGGATAAAAAGAGCGTCTGCATAAATAAATATGCTTTGTAACACCACTTAAACTT	AAGTTTAAGTGGTGTTACAAAGCATATTTATTTATGCAGACGCTCTTTTTATCCTTTTCT[CG]ACAGGATATTGGCACTACATTTGAAACAGGGAGAAAAAAAGCAACATGTTCCCATTTCTC	AAGTTTAAGTGGTGTTACAAAGCATATTTATTTATGCAGACGCTCTTTTTATCCTTTTCT[CG]ACAGGATATTGGCACTACATTTGAAACAGGGAGAAAAAAAGCAACATGTTCCCATTTCTC	TGTTACAAAGCATATTTATTTATGCAGACGCTCTTTTTATCCTTTTCTCG	II			Nan	Nan	cg00236396	1	2	1	1	cg00236396_II_R_C_27513	ENSG00000145934	TENM2	TENM2_Intron	chr5	167913443	167913444	2	+	Intron (ENST00000518659.5/57451, intron 3 of 28)	5	167284799	168262996	978198	1	57451	ENST00000518659.5	628644	teneurin transmembrane protein 2	TRUE	FALSE
cg00238638	cg00238638_B_C_II_8R41_Y	33765896	CACAATCCRTTCCCCATCTACTCCCACTTTTTAATAAACTACCACTTATC	8R41	NA			chr11	116484298	R	37	R	B	C	GCCTTCTCCCGTCTGTCCATCGTTGCTGAAATTCTCGCAAAGTGCTGATTTTATTGAGTG[CG]ACAAGTGGCAGTTCATTAAAAAGTGGGAGCAGATGGGGAATGGATTGTGGAAGAAGATTA	TAATCTTCTTCCACAATCCATTCCCCATCTGCTCCCACTTTTTAATGAACTGCCACTTGT[CG]CACTCAATAAAATCAGCACTTTGCGAGAATTTCAGCAACGATGGACAGACGGGAGAAGGC	TAATCTTCTTCCACAATCCATTCCCCATCTGCTCCCACTTTTTAATGAACTGCCACTTGT[CG]CACTCAATAAAATCAGCACTTTGCGAGAATTTCAGCAACGATGGACAGACGGGAGAAGGC	ACAATCCATTCCCCATCTGCTCCCACTTTTTAATGAACTGCCACTTGTCG	II			Nan	Nan	cg00238638	1	1	1	1	cg00238638_II_R_C_2310	ENSG00000237937	LINC02702	LINC02702_Intergenic_upstream	chr11	116613581	116613582	2	-	Distal Intergenic	11	116639422	116658252	18831	1	101929011	ENST00000444123.5	-25841	long intergenic non-protein coding RNA 2702	FALSE	TRUE
cg00238826	cg00238826_T_C_II_41Y8_Y	86684377	AAATCTCTTTAAATCATAAAAAACTCTATAATATTCATTTTYCAAAAATC	41Y8	NA			chr3	139623651	R	37	R	T	C	CAATGCCTAATTTTGTCCAAGGTGCTGTAAATCTTGATGTGTTACCTGAAGGGAAATTTT[CG]ATTTCTGGAAAATGAATATTATAGAGTTTTCTATGACCCAAAGAGACTTGTGCAGCAGGC	GCCTGCTGCACAAGTCTCTTTGGGTCATAGAAAACTCTATAATATTCATTTTCCAGAAAT[CG]AAAATTTCCCTTCAGGTAACACATCAAGATTTACAGCACCTTGGACAAAATTAGGCATTG	CAATGCCTAATTTTGTCCAAGGTGCTGTAAATCTTGATGTGTTACCTGAAGGGAAATTTT[CG]ATTTCTGGAAAATGAATATTATAGAGTTTTCTATGACCCAAAGAGACTTGTGCAGCAGGC	CGATTTCTGGAAAATGAATATTATAGAGTTTTCTATGACCCAAAGAGACT	II			Nan	Nan	cg00238826	1	0	1	1	cg00238826_II_R_C_24026	ENSG00000158258	CLSTN2	CLSTN2_Intergenic_upstream	chr3	139904809	139904810	2	+	Distal Intergenic	3	139935185	140577397	642213	1	64084	ENST00000458420.7	-30375	calsyntenin 2	FALSE	TRUE
cg00239815	cg00239815_B_C_II_8R24R16_Y	89615125	ATTTAATARTAACTTATAACCTATACTAACAATRTACAAACCCRCACAAC	8R24R16	NA			chr14	95538812	F	37	F	B	C	CCATATATTTATTTGCCATCTCTTTGTTTTTACAGCAAGCAGAATAAATGAGTTAAATGA[CG]TTGTGCGGGCCTGCATATTGTCAGCACAGGTTATAAGTCATTATTAAACTCCATCAAATC	CCATATATTTATTTGCCATCTCTTTGTTTTTACAGCAAGCAGAATAAATGAGTTAAATGA[CG]TTGTGCGGGCCTGCATATTGTCAGCACAGGTTATAAGTCATTATTAAACTCCATCAAATC	GATTTGATGGAGTTTAATAATGACTTATAACCTGTGCTGACAATATGCAGGCCCGCACAA[CG]TCATTTAACTCATTTATTCTGCTTGCTGTAAAAACAAAGAGATGGCAAATAAATATATGG	TTTAATAATGACTTATAACCTGTGCTGACAATATGCAGGCCCGCACAACG	II			Nan	Nan	cg00239815	2	3	1	1	cg00239815_II_F_C_7079	ENSG00000100697	DICER1	DICER1_Intergenic_downstream	chr14	95072475	95072476	2	-	Distal Intergenic	14	95088665	95091322	2658	2	23405	ENST00000527416.2	18847	dicer 1, ribonuclease III	FALSE	TRUE
cg00240737	cg00240737_T_C_II_24Y17R7_Y	09632299	CAAAAATTCCTTCTATATCAATCTYTACCCAAACTTCTCTTCRCTCAACC	24Y17R7	NA			chr6	102074443	R	37	R	T	C	TCATCATACACAACCGTGACGGTTTTCCACTTGAAAAACTGCACCAGGTCTAAAATGGCA[CG]GCTGAGTGAAGAGAAGTCTGGGTAGAGACTGACATAGAAGGAATCTTTGTTGTCTGACAC	GTGTCAGACAACAAAGATTCCTTCTATGTCAGTCTCTACCCAGACTTCTCTTCACTCAGC[CG]TGCCATTTTAGACCTGGTGCAGTTTTTCAAGTGGAAAACCGTCACGGTTGTGTATGATGA	TCATCATACACAACCGTGACGGTTTTCCACTTGAAAAACTGCACCAGGTCTAAAATGGCA[CG]GCTGAGTGAAGAGAAGTCTGGGTAGAGACTGACATAGAAGGAATCTTTGTTGTCTGACAC	CGGCTGAGTGAAGAGAAGTCTGGGTAGAGACTGACATAGAAGGAATCTTT	II			Nan	Nan	cg00240737	2	1	1	1	cg00240737_II_R_C_29757	ENSG00000164418	GRIK2	GRIK2_Exon	chr6	101626568	101626569	2	+	Exon (ENST00000421544.6/2898, exon 6 of 19)	6	101181257	102070083	888827	1	2898	ENST00000421544.6	445311	glutamate ionotropic receptor kainate type subunit 2	TRUE	FALSE
cg00240849	cg00240849_B_C_II_11R23V14_Y	98653564	TTCTTTTTCTTRTCCTTTTCTAAAATAACATCATCVAAAAAACTAAAATC	11R23V14	NA			chr4	72425863	F	37	F	B	C	CTTTCAGATCTTGGCACTTGTAGCTGTCAGAAAAGGCATGGACTACCTCTTCTCCCAGCA[CG]ACCTCAGCTTCCTGGATGATGTCATTCCAGAAAAGGACAAGAAAAAGAAGGAGGATGAGA	CTTTCAGATCTTGGCACTTGTAGCTGTCAGAAAAGGCATGGACTACCTCTTCTCCCAGCA[CG]ACCTCAGCTTCCTGGATGATGTCATTCCAGAAAAGGACAAGAAAAAGAAGGAGGATGAGA	TCTCATCCTCCTTCTTTTTCTTGTCCTTTTCTGGAATGACATCATCCAGGAAGCTGAGGT[CG]TGCTGGGAGAAGAGGTAGTCCATGCCTTTTCTGACAGCTACAAGTGCCAAGATCTGAAAG	TCTTTTTCTTGTCCTTTTCTGGAATGACATCATCCAGGAAGCTGAGGTCG	II			Nan	Nan	cg00240849	2	1	1	1	cg00240849_II_F_C_26264	ENSG00000080493	SLC4A4	SLC4A4_Exon	chr4	71560146	71560147	2	+	Exon (ENST00000649996.1/8671, exon 24 of 27)	4	71062667	71568595	505929	1	8671	ENST00000649996.1	497479	solute carrier family 4 member 4	TRUE	FALSE
cg00242883	cg00242883_B_C_II_28Y21_Y	26752166	ATTAAAAAAAACACTAAAACCAATTCTTYCTTTTATCTCCAAAAAAATTC	28Y21	NA			chr14	29959384	F	37	F	B	C	CAGTGTCTTTGGGAGAGGTGTGAAAAAGATTTCTCTCTGAGTCCAGGAGAGTGGGCTGTT[CG]AATCCTCCTGGAGACAAAAGAAAGAATTGGTTCCAGTGCCTTTTTCAATCCTAACAGCTT	CAGTGTCTTTGGGAGAGGTGTGAAAAAGATTTCTCTCTGAGTCCAGGAGAGTGGGCTGTT[CG]AATCCTCCTGGAGACAAAAGAAAGAATTGGTTCCAGTGCCTTTTTCAATCCTAACAGCTT	AAGCTGTTAGGATTGAAAAAGGCACTGGAACCAATTCTTTCTTTTGTCTCCAGGAGGATT[CG]AACAGCCCACTCTCCTGGACTCAGAGAGAAATCTTTTTCACACCTCTCCCAAAGACACTG	TTGAAAAAGGCACTGGAACCAATTCTTTCTTTTGTCTCCAGGAGGATTCG	II			Nan	Nan	cg00242883	1	0	1	1	cg00242883_II_F_C_7080	ENSG00000184304	PRKD1	PRKD1_Intron	chr14	29490178	29490179	2	-	Intron (ENST00000652296.1/ENST00000652296.1, intron 1 of 4)	14	29591115	29597668	6554	2	5587	ENST00000490795.1	107490	protein kinase D1	TRUE	FALSE
cg00243488	cg00243488_T_C_II_43R4Y1_Y	55681543	ACRATAACATTTCTTTCAATTAAATAAATAAAACTATTATACARACTCYC	43R4Y1	NA			chr1	38580200	R	37	R	T	C	GAAAGTCTGGCTGGTACAGATTGCCTGAGTCATGAATATTCATCTGGCGAATGAGGAGAG[CG]GGAGTTTGCATAACAGCTCCACCCACCCAACTGAAAGAAATGTCACCGCCTTTGCCAATA	TATTGGCAAAGGCGGTGACATTTCTTTCAGTTGGGTGGGTGGAGCTGTTATGCAAACTCC[CG]CTCTCCTCATTCGCCAGATGAATATTCATGACTCAGGCAATCTGTACCAGCCAGACTTTC	GAAAGTCTGGCTGGTACAGATTGCCTGAGTCATGAATATTCATCTGGCGAATGAGGAGAG[CG]GGAGTTTGCATAACAGCTCCACCCACCCAACTGAAAGAAATGTCACCGCCTTTGCCAATA	CGGGAGTTTGCATAACAGCTCCACCCACCCAACTGAAAGAAATGTCACCG	II			Nan	Nan	cg00243488	2	2	1	1	cg00243488_II_R_C_14936	ENSG00000265596	MIR3659	MIR3659_Intron	chr1	38114528	38114529	2	+	Intron (ENST00000428151.1/ENST00000428151.1, intron 4 of 4)	1	38089231	38089329	99	1	100500801	ENST00000582606.1	25297	microRNA 3659	TRUE	FALSE
cg00244134	cg00244134_B_C_II_23Y4Y21_Y	14784104	ATAATATTAACCATAACTCATTAYTCCRYCAAAAATTTAACATTTCAATC	23Y4Y21	NA			chr1	88756181	R	37	R	B	C	TTCGTCGATTGATGGGAAATGATGTATAATAAATTAGAATGATCACACATCATTTCCCAT[CG]ATTGAAATGCCAAATCCTTGACGGAGTAATGAGTTATGGCCAATACCACTCACTGTCTTA	TAAGACAGTGAGTGGTATTGGCCATAACTCATTACTCCGTCAAGGATTTGGCATTTCAAT[CG]ATGGGAAATGATGTGTGATCATTCTAATTTATTATACATCATTTCCCATCAATCGACGAA	TAAGACAGTGAGTGGTATTGGCCATAACTCATTACTCCGTCAAGGATTTGGCATTTCAAT[CG]ATGGGAAATGATGTGTGATCATTCTAATTTATTATACATCATTTCCCATCAATCGACGAA	TGGTATTGGCCATAACTCATTACTCCGTCAAGGATTTGGCATTTCAATCG	II			Nan	Nan	cg00244134	2	1	1	1	cg00244134_II_R_C_14937	ENSG00000237505	PKN2-AS1	PKN2-AS1_Intron	chr1	88290498	88290499	2	-	Intron (ENST00000645056.1/ENST00000645056.1, intron 3 of 5)	1	88540303	88570860	30558	2	101927891	ENST00000425750.2	280362	PKN2 antisense RNA 1	TRUE	FALSE
cg00244213	cg00244213_B_C_I_30W19|30W19_C	41706171	CTCATACCCTATCCACATTAAACAAACCTAWAAAAATCATAAAATCAACA	30W19	81622301	CTCGTACCCTATCCGCATTAAACGAACCTAWAAAAATCGTAAAATCAACG	30W19	chr4	83276125	R	37	R	B	C	CTCTGACATTATACCTTGTTTGTACCCGCCAGCGGGAACTTCATTGCAGGCCCTGTGTCG[CG]CTGACTTCACGATTCTCACAGGCCCGCTCAATGCGGACAGGGTACGAGATGCTCACGCTC	GAGCGTGAGCATCTCGTACCCTGTCCGCATTGAGCGGGCCTGTGAGAATCGTGAAGTCAG[CG]CGACACAGGGCCTGCAATGAAGTTCCCGCTGGCGGGTACAAACAAGGTATAATGTCAGAG	GAGCGTGAGCATCTCGTACCCTGTCCGCATTGAGCGGGCCTGTGAGAATCGTGAAGTCAG[CG]CGACACAGGGCCTGCAATGAAGTTCCCGCTGGCGGGTACAAACAAGGTATAATGTCAGAG	CTCGTACCCTGTCCGCATTGAGCGGGCCTGTGAGAATCGTGAAGTCAGCG	I	C	Grn	TA	Red	cg00244213	1	0	1	1	cg00244213_I_R_C_26265	ENSG00000138668	HNRNPD	HNRNPD_threeUTR	chr4	82354972	82354973	2	-	3' UTR	4	82352498	82373991	21494	2	3184	ENST00000313899.12	19018	heterogeneous nuclear ribonucleoprotein D	TRUE	FALSE
cg00246701	cg00246701_B_C_II_50_Y	74767868	AAAAACATCTATTTCCRTCTATAATTATCACCAAACTTCATTTAAAATTC	50	NA			chrX	136508392	R	37	R	B	C	ACAGTCTCCCGTTGGAAGGTTGGACCTCAGCTCCTGTTAATACCATTAGTGACACAGGAT[CG]AATTTCAAATGAAGCCTGGTGACAATTACAGACGGAAACAGATGCCCTTGGAAATTTAGG	CCTAAATTTCCAAGGGCATCTGTTTCCGTCTGTAATTGTCACCAGGCTTCATTTGAAATT[CG]ATCCTGTGTCACTAATGGTATTAACAGGAGCTGAGGTCCAACCTTCCAACGGGAGACTGT	CCTAAATTTCCAAGGGCATCTGTTTCCGTCTGTAATTGTCACCAGGCTTCATTTGAAATT[CG]ATCCTGTGTCACTAATGGTATTAACAGGAGCTGAGGTCCAACCTTCCAACGGGAGACTGT	AGGGCATCTGTTTCCGTCTGTAATTGTCACCAGGCTTCATTTGAAATTCG	II			Nan	Nan	cg00246701	0	1	1	1	cg00246701_II_R_C_36210	ENSG00000156925	ZIC3	ZIC3_Intergenic_upstream	chrX	137426233	137426234	2	-	Distal Intergenic	23	137566127	137572102	5976	1	7547	ENST00000287538.10	-139894	Zic family member 3	FALSE	TRUE
cg00246767	cg00246767_B_C_II_15Y17Y16_Y	71740599	RTTAACCCCAACAAAYTAAAAATTCTTTTTAATYCCATTACCTCCTACAC	15Y17Y16	NA			chr1	62737204	R	37	R	B	C	CTAGAGATCTCCCCATCGACCAGCCTTAAATCCATAATGAAAAAGAAAGACTATGGCTTC[CG]TGCAGGAGGTAATGGGACCAAAAAGAACCTTCAGTTTGTTGGGGTTAACGGTGGGTAAGC	GCTTACCCACCGTTAACCCCAACAAACTGAAGGTTCTTTTTGGTCCCATTACCTCCTGCA[CG]GAAGCCATAGTCTTTCTTTTTCATTATGGATTTAAGGCTGGTCGATGGGGAGATCTCTAG	GCTTACCCACCGTTAACCCCAACAAACTGAAGGTTCTTTTTGGTCCCATTACCTCCTGCA[CG]GAAGCCATAGTCTTTCTTTTTCATTATGGATTTAAGGCTGGTCGATGGGGAGATCTCTAG	TTAACCCCAACAAACTGAAGGTTCTTTTTGGTCCCATTACCTCCTGCACG	II			Nan	Nan	cg00246767	2	1	1	1	cg00246767_II_R_C_14938	ENSG00000132854	KANK4	KANK4_Exon	chr1	62271532	62271533	2	-	Exon (ENST00000371153.9/163782, exon 4 of 10)	1	62236165	62319434	83270	2	163782	ENST00000371153.9	47901	KN motif and ankyrin repeat domains 4	TRUE	FALSE
cg00247020	cg00247020_B_C_II_31K18_Y	87771988	CACCTATTATTACAAATATAAAACAAACCTCKATACACCRCRCATAAACC	31K18	NA			chr3	47844655	F	37	F	B	C	TCGGAAGGGGCCGCGCCGCCGCTGCTGGGAGTTGTAGTCCGGCCGTGGTTGGGGGAGCCG[CG]GCTCATGCGCGGTGCACAGAGGCTTGTTTCACATCTGTAACAACAGGTGAATTGGGCTTT	TCGGAAGGGGCCGCGCCGCCGCTGCTGGGAGTTGTAGTCCGGCCGTGGTTGGGGGAGCCG[CG]GCTCATGCGCGGTGCACAGAGGCTTGTTTCACATCTGTAACAACAGGTGAATTGGGCTTT	AAAGCCCAATTCACCTGTTGTTACAGATGTGAAACAAGCCTCTGTGCACCGCGCATGAGC[CG]CGGCTCCCCCAACCACGGCCGGACTACAACTCCCAGCAGCGGCGGCGCGGCCCCTTCCGA	ACCTGTTGTTACAGATGTGAAACAAGCCTCTGTGCACCGCGCATGAGCCG	II			Nan	Nan	cg00247020	1	2	1	1	cg00247020_II_F_C_24027	ENSG00000132153	DHX30	DHX30_fiveUTR	chr3	47803165	47803166	2	+	Promoter (<=1kb)	3	47803165	47850193	47029	1	22907	ENST00000348968.8	0	DExH-box helicase 30	TRUE	FALSE
cg00247437	cg00247437_T_C_II_15Y29Y4_Y	95749820	AAACCCCCAACTAAAYTACATTTAAAAATACCACTAAACATAATAYACRC	15Y29Y4	NA			chr11	31052126	R	37	R	T	C	TTGGCGGCACATATGCACTCTATTCCTGACAGTGTCTTGCTTCGGCAAAGGGAAGTGAAG[CG]CGTGTACCATGCTCAGTGGCATTTCCAAATGCAACTCAGCTGGGGGCCCAGGCTTATTGC	GCAATAAGCCTGGGCCCCCAGCTGAGTTGCATTTGGAAATGCCACTGAGCATGGTACACG[CG]CTTCACTTCCCTTTGCCGAAGCAAGACACTGTCAGGAATAGAGTGCATATGTGCCGCCAA	TTGGCGGCACATATGCACTCTATTCCTGACAGTGTCTTGCTTCGGCAAAGGGAAGTGAAG[CG]CGTGTACCATGCTCAGTGGCATTTCCAAATGCAACTCAGCTGGGGGCCCAGGCTTATTGC	CGCGTGTACCATGCTCAGTGGCATTTCCAAATGCAACTCAGCTGGGGGCC	II			Nan	Nan	cg00247437	2	1	1	1	cg00247437_II_R_C_2311	ENSG00000170959	DCDC1	DCDC1_Intron	chr11	31030579	31030580	2	-	Intron (ENST00000597505.5/341019, intron 18 of 35)	11	30878584	31328280	449697	2	341019	ENST00000597505.5	297700	doublecortin domain containing 1	TRUE	FALSE
cg00247864	cg00247864_B_C_II_1Y12R19R15_Y	61740550	AYATCATTACATCTRTATCTCCCAAAAAAAATCARAACTTTTCCTTACAC	1Y12R19R15	NA			chr1	180268848	F	37	F	B	C	TGGAAGACTGAGGGCTCATGAGGATACAAAGCCTGCCCACTCTGAAATCACATGACTGCA[CG]TGCAAGGAAAAGCCTTGATTTCCCCTGGGAGACACAGATGCAATGATATTAGTATTCCCA	TGGAAGACTGAGGGCTCATGAGGATACAAAGCCTGCCCACTCTGAAATCACATGACTGCA[CG]TGCAAGGAAAAGCCTTGATTTCCCCTGGGAGACACAGATGCAATGATATTAGTATTCCCA	TGGGAATACTAATATCATTGCATCTGTGTCTCCCAGGGGAAATCAAGGCTTTTCCTTGCA[CG]TGCAGTCATGTGATTTCAGAGTGGGCAGGCTTTGTATCCTCATGAGCCCTCAGTCTTCCA	TATCATTGCATCTGTGTCTCCCAGGGGAAATCAAGGCTTTTCCTTGCACG	II			Nan	Nan	cg00247864	3	2	1	1	cg00247864_II_F_C_14939	ENSG00000230124	LHX4-AS1	LHX4-AS1_Intron	chr1	180299713	180299714	2	-	Intron (ENST00000642319.1/100527964, intron 7 of 13)	1	180269653	180502954	233302	2	100527964	ENST00000642319.1	203240	LHX4 antisense RNA 1	TRUE	FALSE
cg00247972	cg00247972_T_C_II_30Y10R8_Y	06697577	AAAACAAAACCATATACTTTATAACAAAAAYCTCATTCACARCCCCTACC	30Y10R8	NA			chr1	54561734	F	37	F	T	C	AAAGTACAGGGCCCAGTACCCGTTGCTTAGTTCAGGCCAGTTTCCTGTTATATTACCACC[CG]GCAGGGGTTGTGAATGAGGTCCCTGTCACAAAGCACATGGCCTTGTTCCTTAATTGCCAG	AAAGTACAGGGCCCAGTACCCGTTGCTTAGTTCAGGCCAGTTTCCTGTTATATTACCACC[CG]GCAGGGGTTGTGAATGAGGTCCCTGTCACAAAGCACATGGCCTTGTTCCTTAATTGCCAG	AAAGTACAGGGCCCAGTACCCGTTGCTTAGTTCAGGCCAGTTTCCTGTTATATTACCACC[CG]GCAGGGGTTGTGAATGAGGTCCCTGTCACAAAGCACATGGCCTTGTTCCTTAATTGCCAG	CGGCAGGGGTTGTGAATGAGGTCCCTGTCACAAAGCACATGGCCTTGTTC	II			Nan	Nan	cg00247972	2	1	1	1	cg00247972_II_F_C_14940	ENSG00000116205	TCEANC2	TCEANC2_Intron	chr1	54096061	54096062	2	+	Intron (ENST00000648983.1/127428, intron 4 of 5)	1	54053584	54112504	58921	1	127428	ENST00000648983.1	42477	transcription elongation factor A N-terminal and central domain containing 2	TRUE	FALSE
cg00249321	cg00249321_B_C_II_27RS4R16_Y	42753228	TAATAATATAAATTACAATTTAACCATRSCTCTRATAATATCCTTCTACC	27RS4R16	NA			chr1	215889142	F	37	F	B	C	GGCATTTACTTGTTTTTTATATTTTTAAAACAATGTCCTTCATGTAACAGTAGTTAAGCG[CG]GCAGAAGGACATCATTAGAGCCATGGTTAAACTGTAATTTACACCATTAGGAAGGCAGGA	GGCATTTACTTGTTTTTTATATTTTTAAAACAATGTCCTTCATGTAACAGTAGTTAAGCG[CG]GCAGAAGGACATCATTAGAGCCATGGTTAAACTGTAATTTACACCATTAGGAAGGCAGGA	TCCTGCCTTCCTAATGGTGTAAATTACAGTTTAACCATGGCTCTAATGATGTCCTTCTGC[CG]CGCTTAACTACTGTTACATGAAGGACATTGTTTTAAAAATATAAAAAACAAGTAAATGCC	AATGGTGTAAATTACAGTTTAACCATGGCTCTAATGATGTCCTTCTGCCG	II			Nan	Nan	cg00249321	3	2	1	1	cg00249321_II_F_C_14941	ENSG00000042781	USH2A	USH2A_Intron	chr1	215715800	215715801	2	-	Intron (ENST00000307340.8/7399, intron 61 of 71)	1	215622891	216423448	800558	2	7399	ENST00000307340.8	707647	usherin	TRUE	FALSE
cg00249744	cg00249744_B_C_II_33V16_Y	13625566	ACACTAACCCTTCTTAAATTTATTCAAACAACCVAAACTACAAAAAAAAC	33V16	NA			chr22	31218654	F	37	F	B	C	TTGGAGGCTGCCCCGCCGCGGGAAATGAAGGGACGCGGCTGCTGGGACACGGCCTCCGTG[CG]CTCCTTCTGCAGCTCCGGCTGCCTGAATAAATTTAAGAAGGGTTAGTGCTTGCCGGGCTT	TTGGAGGCTGCCCCGCCGCGGGAAATGAAGGGACGCGGCTGCTGGGACACGGCCTCCGTG[CG]CTCCTTCTGCAGCTCCGGCTGCCTGAATAAATTTAAGAAGGGTTAGTGCTTGCCGGGCTT	AAGCCCGGCAAGCACTAACCCTTCTTAAATTTATTCAGGCAGCCGGAGCTGCAGAAGGAG[CG]CACGGAGGCCGTGTCCCAGCAGCCGCGTCCCTTCATTTCCCGCGGCGGGGCAGCCTCCAA	CACTAACCCTTCTTAAATTTATTCAGGCAGCCGGAGCTGCAGAAGGAGCG	II			Nan	Nan	cg00249744	1	0	1	1	cg00249744_II_F_C_19919	ENSG00000184792	OSBP2	OSBP2_Exon	chr22	30822667	30822668	2	+	Exon (ENST00000437268.6/23762, exon 1 of 13)	22	30693782	30906554	212773	1	23762	ENST00000438716.3	128885	oxysterol binding protein 2	TRUE	FALSE
cg00249943	cg00249943_B_C_II_6R8R6M27_Y	26805933	CTATCARCAACAATTRCTTACCMTATAATATAAAAATCTCTCAAACTTAC	6R8R6M27	NA			chr5	135610458	F	37	F	B	C	AAAGGGAGGCCTATGGAGACTCCAAAGACAGCCAGGAATTTCACAGCGATAGACTGTTGA[CG]TAAGCCTGAGAGATTTTCATACCACATGGTAAGCAATTGCTGCTGACAGTTAGGATGAGC	AAAGGGAGGCCTATGGAGACTCCAAAGACAGCCAGGAATTTCACAGCGATAGACTGTTGA[CG]TAAGCCTGAGAGATTTTCATACCACATGGTAAGCAATTGCTGCTGACAGTTAGGATGAGC	GCTCATCCTAACTGTCAGCAGCAATTGCTTACCATGTGGTATGAAAATCTCTCAGGCTTA[CG]TCAACAGTCTATCGCTGTGAAATTCCTGGCTGTCTTTGGAGTCTCCATAGGCCTCCCTTT	TGTCAGCAGCAATTGCTTACCATGTGGTATGAAAATCTCTCAGGCTTACG	II			Nan	Nan	cg00249943	3	2	1	1	cg00249943_II_F_C_27514	ENSG00000069018	TRPC7	TRPC7_Exon	chr5	136274770	136274771	2	-	Exon (ENST00000513104.5/57113, exon 4 of 12)	5	136213320	136365537	152218	2	57113	ENST00000513104.5	90766	transient receptor potential cation channel subfamily C member 7	TRUE	FALSE
cg00250171	cg00250171_B_C_II_26R4Y7Y10_Y	55689841	ACTTTACTTAACTATAATATTTATCTRTCACYAATAACAYACCATCTCTC	26R4Y7Y10	NA			chr5	2848768	R	37	R	B	C	AATGCCAGTATCCATCACCGCTGACTGGATCAATAGCTGTGTTTTGGCCCCAGTCTCCTG[CG]AGAGATGGCATGCCATCAGTGATAGACAAATATCACAGTTAAGCAAAGTATCCAGCCAGA	TCTGGCTGGATACTTTGCTTAACTGTGATATTTGTCTATCACTGATGGCATGCCATCTCT[CG]CAGGAGACTGGGGCCAAAACACAGCTATTGATCCAGTCAGCGGTGATGGATACTGGCATT	TCTGGCTGGATACTTTGCTTAACTGTGATATTTGTCTATCACTGATGGCATGCCATCTCT[CG]CAGGAGACTGGGGCCAAAACACAGCTATTGATCCAGTCAGCGGTGATGGATACTGGCATT	CTTTGCTTAACTGTGATATTTGTCTATCACTGATGGCATGCCATCTCTCG	II			Nan	Nan	cg00250171	3	1	1	1	cg00250171_II_R_C_27515	ENSG00000186493	C5orf38	C5orf38_Intergenic_downstream	chr5	2848654	2848655	2	-	Distal Intergenic	5	2752265	2753359	1095	1	153571	ENST00000505778.6	96390	chromosome 5 open reading frame 38	FALSE	TRUE
cg00250365	cg00250365_B_C_II_38Y11_Y	94806559	TTAAAAAATCAAACAAAAATTTATTATAACTAAAAACCYTTACAACTATC	38Y11	NA			chr10	9182435	F	37	F	B	C	CACAAATCATACTATTAATTTCAGCTGATATTTTCAACTCTCTTAACCCAGCACTACATC[CG]ACAGCTGTAAGGGCTTTCAGCCATAATAAATCTCTGCCTGACTTCCCAAAGCAAACAGTG	CACAAATCATACTATTAATTTCAGCTGATATTTTCAACTCTCTTAACCCAGCACTACATC[CG]ACAGCTGTAAGGGCTTTCAGCCATAATAAATCTCTGCCTGACTTCCCAAAGCAAACAGTG	CACTGTTTGCTTTGGGAAGTCAGGCAGAGATTTATTATGGCTGAAAGCCCTTACAGCTGT[CG]GATGTAGTGCTGGGTTAAGAGAGTTGAAAATATCAGCTGAAATTAATAGTATGATTTGTG	TGGGAAGTCAGGCAGAGATTTATTATGGCTGAAAGCCCTTACAGCTGTCG	II			Nan	Nan	cg00250365	1	0	1	1	cg00250365_II_F_C_24	NA	LINC00709	LINC00709_Intergenic_upstream	chr10	9140472	9140473	2	+	Distal Intergenic	10	9275833	9287057	11225	1	100507163	ENST00000458168.1	-135360	long intergenic non-protein coding RNA 709	FALSE	TRUE
cg00250826	cg00250826_T_C_II_14R8Y26_Y	93641175	AAATAAATACCATARATCACRTTYCTATACTCATCCCAAAAAATTAAACC	14R8Y26	NA			chr7	128394724	F	37	F	T	C	GAAGAAATACATATATGACAATGTTGAAAACCAATGGCAGGAGTTTGATATGAATCAAGA[CG]GCTTAATCTCCTGGGATGAGTACAGAAACGTGACTTATGGCACTTACCTGGGTAAGGGGC	GAAGAAATACATATATGACAATGTTGAAAACCAATGGCAGGAGTTTGATATGAATCAAGA[CG]GCTTAATCTCCTGGGATGAGTACAGAAACGTGACTTATGGCACTTACCTGGGTAAGGGGC	GAAGAAATACATATATGACAATGTTGAAAACCAATGGCAGGAGTTTGATATGAATCAAGA[CG]GCTTAATCTCCTGGGATGAGTACAGAAACGTGACTTATGGCACTTACCTGGGTAAGGGGC	CGGCTTAATCTCCTGGGATGAGTACAGAAACGTGACTTATGGCACTTACC	II			Nan	Nan	cg00250826	2	2	1	1	cg00250826_II_F_C_31395	ENSG00000128595	CALU	CALU_Exon	chr7	128754670	128754671	2	+	Exon (ENST00000542996.6/813, exon 4 of 8)	7	128739292	128771477	32186	1	813	ENST00000535011.6	15378	calumenin	TRUE	FALSE
cg00251344	cg00251344_T_C_II_37Y1R10_Y	43707870	TATCACTTTACATAAACAAATAAAACAATTTAACACRYARATCCAAACTC	37Y1R10	NA			chr3	147132079	F	37	F	T	C	GTCTAAGTACTTTAGTGCAGTAAAATGTTGTTTCATGTCCTGTCAAGAATTCGTATAGTA[CG]AGCCTGGATCTGCGTGTCAAACTGTTCCATTTGTTTATGTAAAGTGATATTAAAAAAGAT	GTCTAAGTACTTTAGTGCAGTAAAATGTTGTTTCATGTCCTGTCAAGAATTCGTATAGTA[CG]AGCCTGGATCTGCGTGTCAAACTGTTCCATTTGTTTATGTAAAGTGATATTAAAAAAGAT	GTCTAAGTACTTTAGTGCAGTAAAATGTTGTTTCATGTCCTGTCAAGAATTCGTATAGTA[CG]AGCCTGGATCTGCGTGTCAAACTGTTCCATTTGTTTATGTAAAGTGATATTAAAAAAGAT	CGAGCCTGGATCTGCGTGTCAAACTGTTCCATTTGTTTATGTAAAGTGAT	II			Nan	Nan	cg00251344	2	2	1	1	cg00251344_II_F_C_24028	NA	LOC440982	LOC440982_threeUTR	chr3	147414292	147414293	2	+	3' UTR	3	147393422	147507986	114565	1	440982	ENST00000472523.1	20870	uncharacterized LOC440982	TRUE	FALSE
cg00251385	cg00251385_B_C_II_50_Y	41629947	CRAAATAATTATAAATAACRCTTACCTTAAAAATCTCATTATTAAAACAC	50	NA			chr17	35590237	F	37	F	B	C	TTGAGAAATGAACAGCCCTGGCTCAAAGCTACTCCAGAATTCTCAGAGGAAATATGGCTC[CG]TGTTCCAATAATGAGATTCTTAAGGCAAGCGTTACTTACAATCACTCCGCAAAAGGAGCG	TTGAGAAATGAACAGCCCTGGCTCAAAGCTACTCCAGAATTCTCAGAGGAAATATGGCTC[CG]TGTTCCAATAATGAGATTCTTAAGGCAAGCGTTACTTACAATCACTCCGCAAAAGGAGCG	CGCTCCTTTTGCGGAGTGATTGTAAGTAACGCTTGCCTTAAGAATCTCATTATTGGAACA[CG]GAGCCATATTTCCTCTGAGAATTCTGGAGTAGCTTTGAGCCAGGGCTGTTCATTTCTCAA	GGAGTGATTGTAAGTAACGCTTGCCTTAAGAATCTCATTATTGGAACACG	II			Nan	Nan	cg00251385	0	2	1	1	cg00251385_II_F_C_11263	ENSG00000278540	ACACA	ACACA_Intron	chr17	37233322	37233371	50	-	Intron (ENST00000616317.5/31, intron 25 of 55)	17	37084992	37406836	321845	2	31	ENST00000616317.5	173465	acetyl-CoA carboxylase alpha	TRUE	FALSE
cg00251628	cg00251628_T_C_II_25S12Y11_Y	60769129	AAAAACTTACACTACCTAAAACTATSCTCTCTACCTCCYAAAAAAAAACC	25S12Y11	NA			chr17	30808078	R	37	R	T	C	AGAGGTGATGCCCAGCAGGTGGATTAGGACCCCCAGTGGTTGGCGGGGTGCCTGGCTTTG[CG]GCCCTCTCCCAGGAGGCAGAGAGCACAGCTTTAGGTAGTGTAAGCCTTTTTCCTTTTATT	AATAAAAGGAAAAAGGCTTACACTACCTAAAGCTGTGCTCTCTGCCTCCTGGGAGAGGGC[CG]CAAAGCCAGGCACCCCGCCAACCACTGGGGGTCCTAATCCACCTGCTGGGCATCACCTCT	AGAGGTGATGCCCAGCAGGTGGATTAGGACCCCCAGTGGTTGGCGGGGTGCCTGGCTTTG[CG]GCCCTCTCCCAGGAGGCAGAGAGCACAGCTTTAGGTAGTGTAAGCCTTTTTCCTTTTATT	CGGCCCTCTCCCAGGAGGCAGAGAGCACAGCTTTAGGTAGTGTAAGCCTT	II			Nan	Nan	cg00251628	2	0	1	1	cg00251628_II_R_C_11264	ENSG00000108671	PSMD11	PSMD11_threeUTR	chr17	32481060	32481061	2	+	3' UTR	17	32444461	32483295	38835	1	5717	ENST00000649012.1	36599	proteasome 26S subunit, non-ATPase 11	TRUE	FALSE
cg00251636	cg00251636_T_C_II_6Y17M25_Y	96653142	CAACTCYCTAAACCTCACAAAAACMCAAATCAAAATCTAATTCCAAAACC	6Y17M25	NA			chr5	174156359	R	37	R	T	C	TTTGCAGCCATTTTCAGCTTTTCCAGTTCTGCCTCCTGCAGTCTTTTCGCCTTGGCCCTT[CG]GTTCTGGAACCAGATTTTGACCTGGGTCTCTGTGAGGTTCAGAGAGCTGGAGAACTCTGC	GCAGAGTTCTCCAGCTCTCTGAACCTCACAGAGACCCAGGTCAAAATCTGGTTCCAGAAC[CG]AAGGGCCAAGGCGAAAAGACTGCAGGAGGCAGAACTGGAAAAGCTGAAAATGGCTGCAAA	TTTGCAGCCATTTTCAGCTTTTCCAGTTCTGCCTCCTGCAGTCTTTTCGCCTTGGCCCTT[CG]GTTCTGGAACCAGATTTTGACCTGGGTCTCTGTGAGGTTCAGAGAGCTGGAGAACTCTGC	CGGTTCTGGAACCAGATTTTGACCTGGGTCTCTGTGAGGTTCAGAGAGCT	II			Nan	Nan	cg00251636	2	0	1	1	cg00251636_II_R_C_27516	ENSG00000120149	MSX2	MSX2_threeUTR	chr5	174729356	174729357	2	+	3' UTR	5	174724582	174730896	6315	1	4488	ENST00000239243.7	4774	msh homeobox 2	TRUE	FALSE
cg00252404	cg00252404_T_C_II_6R1Y41_Y	76776239	AATTAARAYCTAACAAATTAATTTTTCCATTAAACCAAAAAACAAATATC	6R1Y41	NA			chr3	71614655	F	37	F	T	C	TGATGGGGGGGGAGCTAAACAGACTCTTAATAAGAAATTCAAATCAAGAATTACTCAAGA[CG]ACACCTGCCTTCTGGCCTAATGGAAAAATCAATCTGTCAGGTCTTAATTAAGTGCTCAGG	TGATGGGGGGGGAGCTAAACAGACTCTTAATAAGAAATTCAAATCAAGAATTACTCAAGA[CG]ACACCTGCCTTCTGGCCTAATGGAAAAATCAATCTGTCAGGTCTTAATTAAGTGCTCAGG	TGATGGGGGGGGAGCTAAACAGACTCTTAATAAGAAATTCAAATCAAGAATTACTCAAGA[CG]ACACCTGCCTTCTGGCCTAATGGAAAAATCAATCTGTCAGGTCTTAATTAAGTGCTCAGG	CGACACCTGCCTTCTGGCCTAATGGAAAAATCAATCTGTCAGGTCTTAAT	II			Nan	Nan	cg00252404	2	1	1	1	cg00252404_II_F_C_24029	ENSG00000114861	FOXP1	FOXP1_Intron	chr3	71565504	71565505	2	-	Intron (ENST00000318789.9/27086, intron 2 of 20)	3	70952817	71583993	631177	2	27086	ENST00000318789.9	18488	forkhead box P1	TRUE	FALSE
cg00252955	cg00252955_T_C_II_17K6W25_Y	90664497	ACCAATAAAACTATAAAKTTTTTCWTTACACCAAATACAACTCTACRAAC	17K6W25	NA			chr2	162101837	R	37	R	T	C	CGCTAGCTTTATTAGATTTCTCACTCTCACAGATTATCCGAAGACTACCCATTGATTGAT[CG]CCCGTAGAGCTGCATTTGGTGTAATGAAAAAACTCACAGCTTTATTGGCTCTCAGGAGAC	GTCTCCTGAGAGCCAATAAAGCTGTGAGTTTTTTCATTACACCAAATGCAGCTCTACGGG[CG]ATCAATCAATGGGTAGTCTTCGGATAATCTGTGAGAGTGAGAAATCTAATAAAGCTAGCG	CGCTAGCTTTATTAGATTTCTCACTCTCACAGATTATCCGAAGACTACCCATTGATTGAT[CG]CCCGTAGAGCTGCATTTGGTGTAATGAAAAAACTCACAGCTTTATTGGCTCTCAGGAGAC	CGCCCGTAGAGCTGCATTTGGTGTAATGAAAAAACTCACAGCTTTATTGG	II			Nan	Nan	cg00252955	2	1	1	1	cg00252955_II_R_C_20368	ENSG00000227403	LINC01806	LINC01806_Promoter	chr2	161245326	161245327	2	+	Promoter (<=1kb)	2	161244730	161249049	4320	1	100996579	ENST00000655684.1	596	long intergenic non-protein coding RNA 1806	TRUE	FALSE
cg00253748	cg00253748_B_C_II_17W15Y7Y8_Y	58699585	ATTCCTAAAACAATACAWATACCTTTCAACTCTYAAAAAACYTCACTACC	17W15Y7Y8	NA			chr2	33813509	R	37	R	B	C	ACTAGAAGCTGCCAGAATGCTCTGTGTGAATGCTCCTCCAAAAAAAGCTCAAGAAGGAGG[CG]GTAGTGAGGTCTTTCAAGAGTTGAAAGGCATATGTATTGCTCTAGGAATGTCCAAACCTC	GAGGTTTGGACATTCCTAGAGCAATACATATGCCTTTCAACTCTTGAAAGACCTCACTAC[CG]CCTCCTTCTTGAGCTTTTTTTGGAGGAGCATTCACACAGAGCATTCTGGCAGCTTCTAGT	GAGGTTTGGACATTCCTAGAGCAATACATATGCCTTTCAACTCTTGAAAGACCTCACTAC[CG]CCTCCTTCTTGAGCTTTTTTTGGAGGAGCATTCACACAGAGCATTCTGGCAGCTTCTAGT	TTCCTAGAGCAATACATATGCCTTTCAACTCTTGAAAGACCTCACTACCG	II			Nan	Nan	cg00253748	3	0	1	1	cg00253748_II_R_C_20369	ENSG00000119812	FAM98A	FAM98A_Exon	chr2	33588442	33588443	2	-	Exon (ENST00000238823.13/25940, exon 4 of 8)	2	33583660	33599299	15640	2	25940	ENST00000238823.13	10856	family with sequence similarity 98 member A	TRUE	FALSE
cg00253867	cg00253867_T_C_II_W5R20Y22_Y	13783597	WACCACRTATCCCAACTATAATATAAAYTATTCATCTTTACAATTTTCCC	W5R20Y22	NA			chrX	79978114	R	37	R	T	C	TTTTTGGTGGATGTTGATGGAAATCCTCATCCCACAAAATTCCAACGGTTGGTACCAGGA[CG]GGAAAATTGTAAAGATGAACAGCTTATACCACAGCTGGGATATGTGGCTAATGGTATGTT	AACATACCATTAGCCACATATCCCAGCTGTGGTATAAGCTGTTCATCTTTACAATTTTCC[CG]TCCTGGTACCAACCGTTGGAATTTTGTGGGATGAGGATTTCCATCAACATCCACCAAAAA	TTTTTGGTGGATGTTGATGGAAATCCTCATCCCACAAAATTCCAACGGTTGGTACCAGGA[CG]GGAAAATTGTAAAGATGAACAGCTTATACCACAGCTGGGATATGTGGCTAATGGTATGTT	CGGGAAAATTGTAAAGATGAACAGCTTATACCACAGCTGGGATATGTGGC	II			Nan	Nan	cg00253867	3	1	1	1	cg00253867_II_R_C_36211	ENSG00000165288	BRWD3	BRWD3_Exon	chrX	80722615	80722616	2	-	Exon (ENST00000373275.5/254065, exon 17 of 41)	23	80669503	80809877	140375	2	254065	ENST00000373275.5	87261	bromodomain and WD repeat domain containing 3	TRUE	FALSE
cg00256784	cg00256784_T_C_II_50_Y	50780254	CCTAAAACCCTAATAATAACAACCRCCTATATACCACTAAAAATCRTACC	50	NA			chr7	139047966	R	37	R	T	C	TGTGACCAATGTTTCAACTCACGCGGTACCCTGCTTCCATTTATGCAGTATGCCAGGCAT[CG]GCACGATTTTCAGTGGCACACAGGCGGTTGCCACCACCAGGGCCCTAGGCAAAATTGCAA	TTGCAATTTTGCCTAGGGCCCTGGTGGTGGCAACCGCCTGTGTGCCACTGAAAATCGTGC[CG]ATGCCTGGCATACTGCATAAATGGAAGCAGGGTACCGCGTGAGTTGAAACATTGGTCACA	TGTGACCAATGTTTCAACTCACGCGGTACCCTGCTTCCATTTATGCAGTATGCCAGGCAT[CG]GCACGATTTTCAGTGGCACACAGGCGGTTGCCACCACCAGGGCCCTAGGCAAAATTGCAA	CGGCACGATTTTCAGTGGCACACAGGCGGTTGCCACCACCAGGGCCCTAG	II			Nan	Nan	cg00256784	0	2	1	1	cg00256784_II_R_C_31396	ENSG00000269955	FMC1-LUC7L2	FMC1-LUC7L2_Intron	chr7	139363220	139363221	2	+	Intron (ENST00000541170.7/51631, intron 1 of 10)	7	139341360	139422599	81240	1	100996928	ENST00000541515.3	21860	FMC1-LUC7L2 readthrough	TRUE	FALSE
cg00256932	cg00256932_B_C_II_25Y24_Y	76637820	CRCACCCCATCTACTCCTTCCAAAAYAACTTCCAAAAATTTAAAATAATC	25Y24	NA			chr22	51041732	R	37	R	B	C	CTCCCTCCTCCTCCTCCTCCTCCTCTTCCTCGTCCTCATCGTCCTCCTCTTCATTGTCAT[CG]ATCATCTCAAACTCCTGGAAGTCATCCTGGAAGGAGCAGATGGGGTGCGGCTGCTCCGAG	CTCGGAGCAGCCGCACCCCATCTGCTCCTTCCAGGATGACTTCCAGGAGTTTGAGATGAT[CG]ATGACAATGAAGAGGAGGACGATGAGGACGAGGAAGAGGAGGAGGAGGAGGAGGAGGGAG	CTCGGAGCAGCCGCACCCCATCTGCTCCTTCCAGGATGACTTCCAGGAGTTTGAGATGAT[CG]ATGACAATGAAGAGGAGGACGATGAGGACGAGGAAGAGGAGGAGGAGGAGGAGGAGGGAG	GCACCCCATCTGCTCCTTCCAGGATGACTTCCAGGAGTTTGAGATGATCG	II			Nan	Nan	cg00256932	1	1	1	1	cg00256932_II_R_C_19920	ENSG00000008735	MAPK8IP2	MAPK8IP2_Exon	chr22	50603303	50603304	2	+	Exon (ENST00000329492.6/23542, exon 3 of 12)	22	50600793	50613978	13186	1	23542	ENST00000329492.6	2510	mitogen-activated protein kinase 8 interacting protein 2	TRUE	FALSE
cg00257455	cg00257455_B_C_II_50_Y	78717265	TCTAAAACAAATTCTACAAAAAAACCCCTCTTTAATTCATATTCTAAAAC	50	NA			chr1	65530538	R	37	R	B	C	TGGTTCAAGATTCATTTATTGAATTATTCATAAGTTTTTGTACGTCAACAATAACAAGCA[CG]TTTCAGAATATGAATTAAAGAGGGGCCTCTCTGCAGAATCTGCTCTAGATAGAGAAGGTT	AACCTTCTCTATCTAGAGCAGATTCTGCAGAGAGGCCCCTCTTTAATTCATATTCTGAAA[CG]TGCTTGTTATTGTTGACGTACAAAAACTTATGAATAATTCAATAAATGAATCTTGAACCA	AACCTTCTCTATCTAGAGCAGATTCTGCAGAGAGGCCCCTCTTTAATTCATATTCTGAAA[CG]TGCTTGTTATTGTTGACGTACAAAAACTTATGAATAATTCAATAAATGAATCTTGAACCA	CTAGAGCAGATTCTGCAGAGAGGCCCCTCTTTAATTCATATTCTGAAACG	II			Nan	Nan	cg00257455	0	0	1	1	cg00257455_II_R_C_14942	ENSG00000162434	JAK1	JAK1_Intron	chr1	65064855	65064856	2	-	Intron (ENST00000672434.1/3716, intron 2 of 26)	1	64833245	65067732	234488	2	3716	ENST00000672434.1	2876	Janus kinase 1	TRUE	FALSE
cg00257941	cg00257941_T_C_II_41Y8_Y	02784567	ATACAAATTACATAATAACCCATCAATAACTTTATTATTTCYAAATTACC	41Y8	NA			chr14	26378009	R	37	R	T	C	GTTTGCAAGCTGTCAGGCTGATGCATAGGCTTTGTTCTTATCTGGCAGTAGGCAAGGAAT[CG]GTAATTCAGAAACAACAAAGCCACTGATGGGTCATCATGTAATCTGCACTGAAAATTGCA	TGCAATTTTCAGTGCAGATTACATGATGACCCATCAGTGGCTTTGTTGTTTCTGAATTAC[CG]ATTCCTTGCCTACTGCCAGATAAGAACAAAGCCTATGCATCAGCCTGACAGCTTGCAAAC	GTTTGCAAGCTGTCAGGCTGATGCATAGGCTTTGTTCTTATCTGGCAGTAGGCAAGGAAT[CG]GTAATTCAGAAACAACAAAGCCACTGATGGGTCATCATGTAATCTGCACTGAAAATTGCA	CGGTAATTCAGAAACAACAAAGCCACTGATGGGTCATCATGTAATCTGCA	II			Nan	Nan	cg00257941	1	0	1	1	cg00257941_II_R_C_7081	ENSG00000139910	NOVA1	NOVA1_Intron	chr14	25908803	25908804	2	-	Intron (ENST00000546412.2/ENST00000546412.2, intron 2 of 9)	14	26519199	26595461	76263	2	4857	ENST00000551754.1	686658	NOVA alternative splicing regulator 1	TRUE	FALSE
cg00257950	cg00257950_T_C_II_13Y19Y16_Y	87775990	TATTATTCTTCAAYTATAATTTATAACTTAATTYAAATATCCCTTTTCCC	13Y19Y16	NA			chr1	8534797	R	37	R	T	C	AAGTATGCTTTGGCATAGTAGAAACTGCCAGATGCAATGCCATTTGATCTAAAAAGGTCA[CG]GGAAAAGGGACATTTAAATTAAGTTATAAATTACAATTGAAGAACAATATTTTGATGTGT	ACACATCAAAATATTGTTCTTCAATTGTAATTTATAACTTAATTTAAATGTCCCTTTTCC[CG]TGACCTTTTTAGATCAAATGGCATTGCATCTGGCAGTTTCTACTATGCCAAAGCATACTT	AAGTATGCTTTGGCATAGTAGAAACTGCCAGATGCAATGCCATTTGATCTAAAAAGGTCA[CG]GGAAAAGGGACATTTAAATTAAGTTATAAATTACAATTGAAGAACAATATTTTGATGTGT	CGGGAAAAGGGACATTTAAATTAAGTTATAAATTACAATTGAAGAACAAT	II			Nan	Nan	cg00257950	2	0	1	1	cg00257950_II_R_C_14943	ENSG00000142599	RERE	RERE_Intron	chr1	8474737	8474738	2	-	Intron (ENST00000337907.7/473, intron 11 of 23)	1	8352397	8817465	465069	2	473	ENST00000337907.7	342727	arginine-glutamic acid dipeptide repeats	TRUE	FALSE
cg00258173	cg00258173_T_C_II_28R16R4_Y	63736946	ACAAACTAAAAACCAAATCAACAAACAARCCAAAATAAACRACATRACCC	28R16R4	NA			chr12	49435269	F	37	F	T	C	CTGCCCAGTGCCCCTGGCTGCGGGGGAATGCGGAGATGTAGGGCCGGTCGGTCAGTCTTA[CG]GGCTATGTCGCCCACCTTGGTCTGCTTGTTGATCTGGCTCTCAGCCTGCTACAGGGGGAG	CTGCCCAGTGCCCCTGGCTGCGGGGGAATGCGGAGATGTAGGGCCGGTCGGTCAGTCTTA[CG]GGCTATGTCGCCCACCTTGGTCTGCTTGTTGATCTGGCTCTCAGCCTGCTACAGGGGGAG	CTGCCCAGTGCCCCTGGCTGCGGGGGAATGCGGAGATGTAGGGCCGGTCGGTCAGTCTTA[CG]GGCTATGTCGCCCACCTTGGTCTGCTTGTTGATCTGGCTCTCAGCCTGCTACAGGGGGAG	CGGGCTATGTCGCCCACCTTGGTCTGCTTGTTGATCTGGCTCTCAGCCTG	II			Nan	Nan	cg00258173	2	3	1	1	cg00258173_II_F_C_4426	ENSG00000167548	KMT2D	KMT2D_Exon	chr12	49041486	49041487	2	-	Exon (ENST00000301067.11/8085, exon 31 of 54)	12	49018975	49055324	36350	2	8085	ENST00000301067.11	13837	lysine methyltransferase 2D	TRUE	FALSE
cg00258262	cg00258262_T_C_II_18R25YR4_Y	34632821	AATTAACACTAATTCTCTRAATTAAAACATTTTAAAACACCTACYRTCCC	18R25YR4	NA			chr1	91294324	F	37	F	T	C	CAAATGCTAGTATTTTCTGACTCCTCTAAACCTATTCTTAATGCAAAATATCAAAGTCAG[CG]GGATAGTAGGTGTCCCAAAATGTCTTAATTCAGAGAATTAGTGTTAACTGAGCCTGATTA	CAAATGCTAGTATTTTCTGACTCCTCTAAACCTATTCTTAATGCAAAATATCAAAGTCAG[CG]GGATAGTAGGTGTCCCAAAATGTCTTAATTCAGAGAATTAGTGTTAACTGAGCCTGATTA	CAAATGCTAGTATTTTCTGACTCCTCTAAACCTATTCTTAATGCAAAATATCAAAGTCAG[CG]GGATAGTAGGTGTCCCAAAATGTCTTAATTCAGAGAATTAGTGTTAACTGAGCCTGATTA	CGGGATAGTAGGTGTCCCAAAATGTCTTAATTCAGAGAATTAGTGTTAAC	II			Nan	Nan	cg00258262	3	2	1	1	cg00258262_II_F_C_14944	ENSG00000233593	LINC02609	LINC02609_Exon	chr1	90828767	90828768	2	-	Exon (ENST00000658618.1/105378853, exon 2 of 2)	1	90769086	90851528	82443	2	105378853	ENST00000671059.1	22760	long intergenic non-protein coding RNA 2609	TRUE	FALSE
cg00259292	cg00259292_B_C_II_50_Y	65784252	TAAAATAAAACTTCATTTTTCTAAACCATTATTTAACAAAAATTCRAAAC	50	NA			chr1	10580818	R	37	R	B	C	TACAGAAAAGTACCTCTGATATAATAAAGGCTCATAAACATGCAGAAATTGGGTTAGACC[CG]TTTCGAATTCCTGCCAAACAATGGTTCAGAAAAATGAAGCTCTATTTTAATTAGCTGGAT	ATCCAGCTAATTAAAATAGAGCTTCATTTTTCTGAACCATTGTTTGGCAGGAATTCGAAA[CG]GGTCTAACCCAATTTCTGCATGTTTATGAGCCTTTATTATATCAGAGGTACTTTTCTGTA	ATCCAGCTAATTAAAATAGAGCTTCATTTTTCTGAACCATTGTTTGGCAGGAATTCGAAA[CG]GGTCTAACCCAATTTCTGCATGTTTATGAGCCTTTATTATATCAGAGGTACTTTTCTGTA	AAAATAGAGCTTCATTTTTCTGAACCATTGTTTGGCAGGAATTCGAAACG	II			Nan	Nan	cg00259292	0	1	1	1	cg00259292_II_R_C_14945	ENSG00000142655	PEX14	PEX14_Intron	chr1	10520761	10520762	2	+	Intron (ENST00000472851.1/5195, intron 3 of 3)	1	10472288	10536572	64285	1	5195	ENST00000472851.1	48473	peroxisomal biogenesis factor 14	TRUE	FALSE
cg00259935	cg00259935_B_C_II_27B12R9_Y	93654126	AAAAAAATTATCAAAAACTCAACACTTBAACTTATTACCCRTATCCAAAC	27B12R9	NA			chr3	157776664	F	37	F	B	C	AATTAGAGCAAGTGTTGGAGCTGTCACAAGTATTTCGCTGCTTCAGGGAGACAAATTGCT[CG]TCTGGACATGGGTAACAAGCCAAAGTGTTGAGTCCCTGATAATCTTTCCACTAATTCTCC	AATTAGAGCAAGTGTTGGAGCTGTCACAAGTATTTCGCTGCTTCAGGGAGACAAATTGCT[CG]TCTGGACATGGGTAACAAGCCAAAGTGTTGAGTCCCTGATAATCTTTCCACTAATTCTCC	GGAGAATTAGTGGAAAGATTATCAGGGACTCAACACTTTGGCTTGTTACCCATGTCCAGA[CG]AGCAATTTGTCTCCCTGAAGCAGCGAAATACTTGTGACAGCTCCAACACTTGCTCTAATT	GAAAGATTATCAGGGACTCAACACTTTGGCTTGTTACCCATGTCCAGACG	II			Nan	Nan	cg00259935	2	1	1	1	cg00259935_II_F_C_24030	ENSG00000168779	SHOX2	SHOX2_Intron	chr3	158058875	158058876	2	-	Intron (ENST00000651134.1/ENST00000651134.1, intron 3 of 12)	3	158097080	158102887	5808	2	6474	ENST00000425436.7	44012	short stature homeobox 2	TRUE	FALSE
cg00259969	cg00259969_B_C_II_24S17M1Y5_Y	13603847	TCCACCATCAAAAATCATAATAAASAAATAATACACATCCTAMAYAATTC	24S17M1Y5	NA			chr5	19483619	R	37	R	B	C	TTGCTTATGTCTATCATAGATAACACAGCCAGCATTCTGACAAGGCGGAGGAGATTTAGT[CG]AACTGTTCAGGATGTGTATTATCTGCCCATTATGATCTCTGATGGTGGAATCCCCTCTCT	AGAGAGGGGATTCCACCATCAGAGATCATAATGGGCAGATAATACACATCCTGAACAGTT[CG]ACTAAATCTCCTCCGCCTTGTCAGAATGCTGGCTGTGTTATCTATGATAGACATAAGCAA	AGAGAGGGGATTCCACCATCAGAGATCATAATGGGCAGATAATACACATCCTGAACAGTT[CG]ACTAAATCTCCTCCGCCTTGTCAGAATGCTGGCTGTGTTATCTATGATAGACATAAGCAA	CCACCATCAGAGATCATAATGGGCAGATAATACACATCCTGAACAGTTCG	II			Nan	Nan	cg00259969	3	0	1	1	cg00259969_II_R_C_27517	ENSG00000145526	CDH18	CDH18_Exon	chr5	19483510	19483511	2	-	Exon (ENST00000382275.6/1016, exon 12 of 13)	5	19471296	19988200	516905	2	1016	ENST00000382275.6	504689	cadherin 18	TRUE	FALSE
cg00261096	cg00261096_T_C_II_3K11R14Y19_Y	72716126	ACTKAATCTCACTAARACTTTCAACCTCCAYTACTAAAAAATAAATCTCC	3K11R14Y19	NA			chr9	103109222	R	37	R	T	C	TCCAAAGGACTGATAAATAGAGACAGATCCCAGTCCTGGATACTTTCTGTAAATCCTAAT[CG]GAGACTCACTTCTCAGCAATGGAGGCTGAAAGTCTTAGTGAGACTCAGTAAATTCCTTCA	TGAAGGAATTTACTGAGTCTCACTAAGACTTTCAGCCTCCATTGCTGAGAAGTGAGTCTC[CG]ATTAGGATTTACAGAAAGTATCCAGGACTGGGATCTGTCTCTATTTATCAGTCCTTTGGA	TCCAAAGGACTGATAAATAGAGACAGATCCCAGTCCTGGATACTTTCTGTAAATCCTAAT[CG]GAGACTCACTTCTCAGCAATGGAGGCTGAAAGTCTTAGTGAGACTCAGTAAATTCCTTCA	CGGAGACTCACTTCTCAGCAATGGAGGCTGAAAGTCTTAGTGAGACTCAG	II			Nan	Nan	cg00261096	3	1	1	1	cg00261096_II_R_C_34402	ENSG00000136891	TEX10	TEX10_Exon	chr9	100346940	100346941	2	-	Exon (ENST00000535814.5/54881, exon 3 of 15)	9	100302077	100352571	50495	2	54881	ENST00000535814.5	5630	testis expressed 10	TRUE	FALSE
cg00261570	cg00261570_T_C_II_4K11R7R25_Y	78603349	ATCCKAAAAAATCCTCRACTAATARAACCCAATACTTCCAATTAAAAACC	4K11R7R25	NA			chr1	91195810	F	37	F	T	C	AATAAGTGTCTGCAGCATTTCTGCAGGGACCCAGAAATCATTATTGGCTGCAGATCTGCA[CG]GTTCCTAATTGGAAGCATTGGGCCTTATCAGCTGAGGATTTCCTAGGACCTTTGACAGAT	AATAAGTGTCTGCAGCATTTCTGCAGGGACCCAGAAATCATTATTGGCTGCAGATCTGCA[CG]GTTCCTAATTGGAAGCATTGGGCCTTATCAGCTGAGGATTTCCTAGGACCTTTGACAGAT	AATAAGTGTCTGCAGCATTTCTGCAGGGACCCAGAAATCATTATTGGCTGCAGATCTGCA[CG]GTTCCTAATTGGAAGCATTGGGCCTTATCAGCTGAGGATTTCCTAGGACCTTTGACAGAT	CGGTTCCTAATTGGAAGCATTGGGCCTTATCAGCTGAGGATTTCCTAGGA	II			Nan	Nan	cg00261570	3	2	1	1	cg00261570_II_F_C_14946	ENSG00000143032	BARHL2	BARHL2_Intergenic_upstream	chr1	90730253	90730254	2	+	Distal Intergenic	1	90711539	90717302	5764	2	343472	ENST00000370445.5	-12951	BarH like homeobox 2	FALSE	TRUE
cg00261781	cg00261781_B_C_I_50|50_C	63799552	ACCACTAAAATACACAAACAAAACTCCTTATTAACCTTAAACAAAATTCA	50	50671267	ACCGCTAAAATACGCGAACAAAACTCCTTATTAACCTTAAACGAAATTCG	50	chr2	20212517	F	37	F	B	C	AAGGTCCCGCGGCCTCGGGCCCCGCCCCGCCCCGGGGCCTCGAGCGCCAGGCCGGCCCGG[CG]AACCCCGCCCAAGGCCAACAAGGAGCCTTGTCCGCGCATTCCAGCGGCAGAAACGGAATG	AAGGTCCCGCGGCCTCGGGCCCCGCCCCGCCCCGGGGCCTCGAGCGCCAGGCCGGCCCGG[CG]AACCCCGCCCAAGGCCAACAAGGAGCCTTGTCCGCGCATTCCAGCGGCAGAAACGGAATG	CATTCCGTTTCTGCCGCTGGAATGCGCGGACAAGGCTCCTTGTTGGCCTTGGGCGGGGTT[CG]CCGGGCCGGCCTGGCGCTCGAGGCCCCGGGGCGGGGCGGGGCCCGAGGCCGCGGGACCTT	GCCGCTGGAATGCGCGGACAAGGCTCCTTGTTGGCCTTGGGCGGGGTTCG	I	C	Grn	TA	Red	cg00261781	0	0	1	1	cg00261781_I_F_C_20370	ENSG00000132031	MATN3	MATN3_Promoter	chr2	20012756	20012757	2	-	Promoter (<=1kb)	2	19992052	20012668	20617	2	4148	ENST00000407540.8	-89	matrilin 3	FALSE	TRUE
cg00262856	cg00262856_B_C_II_R6Y5Y36_Y	13627540	RAAACCAYCCCCTYCTTTAACTCTTTACTATTTCTTTCTCTTTATTTTCC	R6Y5Y36	NA			chr12	54635572	R	37	R	B	C	CACAAATTGTGATAGCATTTTATGAAGAGAGACTGACATGGCATGCATATCCTGAGGATG[CG]GAAAACAAAGAGAAAGAAACAGCAAAGAGCTAAAGGAGGGGATGGTCTCTGTCATTTCTC	GAGAAATGACAGAGACCATCCCCTCCTTTAGCTCTTTGCTGTTTCTTTCTCTTTGTTTTC[CG]CATCCTCAGGATATGCATGCCATGTCAGTCTCTCTTCATAAAATGCTATCACAATTTGTG	GAGAAATGACAGAGACCATCCCCTCCTTTAGCTCTTTGCTGTTTCTTTCTCTTTGTTTTC[CG]CATCCTCAGGATATGCATGCCATGTCAGTCTCTCTTCATAAAATGCTATCACAATTTGTG	AGACCATCCCCTCCTTTAGCTCTTTGCTGTTTCTTTCTCTTTGTTTTCCG	II			Nan	Nan	cg00262856	3	1	1	1	cg00262856_II_R_C_4427	ENSG00000094916	CBX5	CBX5_Exon	chr12	54241788	54241789	2	-	Exon (ENST00000209875.9/23468, exon 5 of 5)	12	54230942	54280122	49181	2	23468	ENST00000209875.9	38333	chromobox 5	TRUE	FALSE
cg00263654	cg00263654_B_C_I_8Y41|8Y41_T	51754877	AACTCTAAYAAATAATTTTATACCAAATTTAATAAAAATTACACAAAACA	8Y41	9630154	AACTCTAAYGAATAATTTTATACCAAATTTAATAAAAATTACACAAAACG	8Y41	chr1	147097929	F	37	F	B	C	GTTTCTGTTTGTTTTAAATTTTGTGGTTCCTTCCCTTTCCTCCCCCTCCCATGCGTAAGA[CG]TTCTGTGTAACCTCCATTAAATTTGGTACAAAACCACTCGCCAGAGCTGTGGTGTCAGAA	GTTTCTGTTTGTTTTAAATTTTGTGGTTCCTTCCCTTTCCTCCCCCTCCCATGCGTAAGA[CG]TTCTGTGTAACCTCCATTAAATTTGGTACAAAACCACTCGCCAGAGCTGTGGTGTCAGAA	TTCTGACACCACAGCTCTGGCGAGTGGTTTTGTACCAAATTTAATGGAGGTTACACAGAA[CG]TCTTACGCATGGGAGGGGGAGGAAAGGGAAGGAACCACAAAATTTAAAACAAACAGAAAC	AGCTCTGGCGAGTGGTTTTGTACCAAATTTAATGGAGGTTACACAGAACG	I	T	Red	CG	Grn	cg00263654	1	0	1	1	cg00263654_I_F_C_14947	ENSG00000116128	BCL9	BCL9_threeUTR	chr1	147626128	147626129	2	+	3' UTR	1	147541501	147626216	84716	1	607	ENST00000234739.8	84627	BCL9 transcription coactivator	TRUE	FALSE
cg00264131	cg00264131_T_C_II_44Y5_Y	88712931	CATTCTATAAATACTTAAATTATTATAAACCTTTACACTTAATAYAACTC	44Y5	NA			chr11	115376349	F	37	F	T	C	TCCCCTCTAGAAGATCGTGTGCGCTCTGACCCTCTGTTGCTCAAGCATCAAATTGAAGGA[CG]AGCCATATTAAGTGTAAAGGTTTATAATAATTTAAGTATTCATAGAATGCAGAACAATAA	TCCCCTCTAGAAGATCGTGTGCGCTCTGACCCTCTGTTGCTCAAGCATCAAATTGAAGGA[CG]AGCCATATTAAGTGTAAAGGTTTATAATAATTTAAGTATTCATAGAATGCAGAACAATAA	TCCCCTCTAGAAGATCGTGTGCGCTCTGACCCTCTGTTGCTCAAGCATCAAATTGAAGGA[CG]AGCCATATTAAGTGTAAAGGTTTATAATAATTTAAGTATTCATAGAATGCAGAACAATAA	CGAGCCATATTAAGTGTAAAGGTTTATAATAATTTAAGTATTCATAGAAT	II			Nan	Nan	cg00264131	1	0	1	1	cg00264131_II_F_C_2312	ENSG00000182985	CADM1	CADM1_Promoter	chr11	115505631	115505632	2	-	Promoter (<=1kb)	11	115229220	115504957	275738	2	23705	ENST00000543249.1	-675	cell adhesion molecule 1	FALSE	TRUE
cg00264579	cg00264579_B_C_I_14M35|14M35_A	05759118	ATTAAAAATCACTAMACACACACCAAAAAACAAAATTACCATCTACTCCA	14M35	96723851	ATTAAAAATCGCTAMGCGCACACCAAAAAACAAAATTACCATCTACTCCG	14M35	chrX	39868133	R	37	R	B	C	CCCGGGGCAGCGGGAGCCGCGGGAGGAAGGCCCCTCCCAGCGCCCAGTTGCCTTGGTCCC[CG]GAGCAGATGGCAACTTTGTCTCCTGGTGTGCGCGCAGCGACTTTCAACACATTGAAAAAG	CTTTTTCAATGTGTTGAAAGTCGCTGCGCGCACACCAGGAGACAAAGTTGCCATCTGCTC[CG]GGGACCAAGGCAACTGGGCGCTGGGAGGGGCCTTCCTCCCGCGGCTCCCGCTGCCCCGGG	CTTTTTCAATGTGTTGAAAGTCGCTGCGCGCACACCAGGAGACAAAGTTGCCATCTGCTC[CG]GGGACCAAGGCAACTGGGCGCTGGGAGGGGCCTTCCTCCCGCGGCTCCCGCTGCCCCGGG	GTTGAAAGTCGCTGCGCGCACACCAGGAGACAAAGTTGCCATCTGCTCCG	I	A	Red	CG	Grn	cg00264579	1	0	1	1	cg00264579_I_R_C_36212	ENSG00000183337	BCOR	BCOR_Intergenic_downstream	chrX	40008880	40008881	2	+	Distal Intergenic	23	40051318	40056233	4916	2	54880	ENST00000672265.1	47352	BCL6 corepressor	FALSE	TRUE
cg00264615	cg00264615_T_C_II_18YA30_Y	97802878	ACAAAAATCTTAAAAAAAYACTAAAAAATAAACAACCTCAAAACAACTAC	18YA30	NA			chr3	62351619	F	37	F	T	C	GTTTCTAGGAGCAAACTGGTTGCTCAGACGTTTGAGAGGGAAGTGCAGGGAAAAGGGCAA[CG]CAGCTGCCTTGAGGTTGTTTATTTCCCAGCGTTTTCTCAAGACTCCTGTCCTCTCTTTGG	GTTTCTAGGAGCAAACTGGTTGCTCAGACGTTTGAGAGGGAAGTGCAGGGAAAAGGGCAA[CG]CAGCTGCCTTGAGGTTGTTTATTTCCCAGCGTTTTCTCAAGACTCCTGTCCTCTCTTTGG	GTTTCTAGGAGCAAACTGGTTGCTCAGACGTTTGAGAGGGAAGTGCAGGGAAAAGGGCAA[CG]CAGCTGCCTTGAGGTTGTTTATTTCCCAGCGTTTTCTCAAGACTCCTGTCCTCTCTTTGG	CGCAGCTGCCTTGAGGTTGTTTATTTCCCAGCGTTTTCTCAAGACTCCTG	II			Nan	Nan	cg00264615	2	0	1	1	cg00264615_II_F_C_24031	ENSG00000241472	PTPRG-AS1	PTPRG-AS1_Intron	chr3	62365944	62365945	2	-	Intron (ENST00000661510.1/ENST00000661510.1, intron 1 of 1)	3	62221249	62369356	148108	2	100506994	ENST00000665590.1	3411	PTPRG antisense RNA 1	TRUE	FALSE
cg00265484	cg00265484_T_C_II_3Y4K41_Y	73617898	CTAYCTATKTTCAAATACCTATTTTCAATTTACAATTATACTAAAAAAAC	3Y4K41	NA			chr5	124910393	R	37	R	T	C	CTCTGCCTGAAACTCTCTTGGAACCTTCTGGGAGTGCACATTCTAAATCAAGAATCAAAA[CG]TTTTCCCAGCACAACTGCAAATTGAAAATAGGCACTTGAACACAGGCAGAGATGTAAAGG	CCTTTACATCTCTGCCTGTGTTCAAGTGCCTATTTTCAATTTGCAGTTGTGCTGGGAAAA[CG]TTTTGATTCTTGATTTAGAATGTGCACTCCCAGAAGGTTCCAAGAGAGTTTCAGGCAGAG	CTCTGCCTGAAACTCTCTTGGAACCTTCTGGGAGTGCACATTCTAAATCAAGAATCAAAA[CG]TTTTCCCAGCACAACTGCAAATTGAAAATAGGCACTTGAACACAGGCAGAGATGTAAAGG	CGTTTTCCCAGCACAACTGCAAATTGAAAATAGGCACTTGAACACAGGCA	II			Nan	Nan	cg00265484	2	0	1	1	cg00265484_II_R_C_27518	NA	LOC101927421	LOC101927421_Intron	chr5	125574700	125574701	2	+	Intron (ENST00000647105.1/101927421, intron 5 of 6)	5	124893360	125586284	692925	1	101927421	ENST00000647105.1	681340	uncharacterized LOC101927421	TRUE	FALSE
cg00266822	cg00266822_B_C_II_25R2K21_Y	03632553	AAATAAAATTCACAATAAAAAACAARCCKATCAACAACTTCCRCATAATC	25R2K21	NA			chr17	26874818	F	37	F	B	C	TGCAGAAGCCAAAGTGGAAGTCGAAGCTTTTGAGTAGCTGGTTGCGGAAGTAGTGCCTCT[CG]ATCATGCGGAAGTTGTTGACAGGCTTGTCTCCCACTGTGAACTCCACCCTGAGCAAGAAA	TGCAGAAGCCAAAGTGGAAGTCGAAGCTTTTGAGTAGCTGGTTGCGGAAGTAGTGCCTCT[CG]ATCATGCGGAAGTTGTTGACAGGCTTGTCTCCCACTGTGAACTCCACCCTGAGCAAGAAA	TTTCTTGCTCAGGGTGGAGTTCACAGTGGGAGACAAGCCTGTCAACAACTTCCGCATGAT[CG]AGAGGCACTACTTCCGCAACCAGCTACTCAAAAGCTTCGACTTCCACTTTGGCTTCTGCA	GGTGGAGTTCACAGTGGGAGACAAGCCTGTCAACAACTTCCGCATGATCG	II			Nan	Nan	cg00266822	2	2	1	1	cg00266822_II_F_C_11265	ENSG00000167524	RSKR	RSKR_threeUTR	chr17	28547800	28547801	2	-	3' UTR	17	28455752	28614183	158432	2	124923	ENST00000481916.6	66382	ribosomal protein S6 kinase related	TRUE	FALSE
cg00267231	cg00267231_B_C_II_29R17R2_Y	52675195	TCCTTTAAATTCAAACTACCTCTAAAAAARTAACAATAAAACTCTAARTC	29R17R2	NA			chr2	101565836	F	37	F	B	C	TCTGTGCAATGCTCACGACCCCTTTCTCTCCTCTTCTTCCTTTAACGGCCCAGCTGACAG[CG]ATTTAGAGTTTTATTGCCATCTTCTCAGAGGCAGCTTGAACCCAAAGGAATTTCCAACTT	TCTGTGCAATGCTCACGACCCCTTTCTCTCCTCTTCTTCCTTTAACGGCCCAGCTGACAG[CG]ATTTAGAGTTTTATTGCCATCTTCTCAGAGGCAGCTTGAACCCAAAGGAATTTCCAACTT	AAGTTGGAAATTCCTTTGGGTTCAAGCTGCCTCTGAGAAGATGGCAATAAAACTCTAAAT[CG]CTGTCAGCTGGGCCGTTAAAGGAAGAAGAGGAGAGAAAGGGGTCGTGAGCATTGCACAGA	CCTTTGGGTTCAAGCTGCCTCTGAGAAGATGGCAATAAAACTCTAAATCG	II			Nan	Nan	cg00267231	2	2	1	1	cg00267231_II_F_C_20371	ENSG00000170485	NPAS2	NPAS2_Exon	chr2	100949374	100949375	2	+	Exon (ENST00000335681.10/4862, exon 7 of 21)	2	100820139	100996829	176691	1	4862	ENST00000335681.10	129235	neuronal PAS domain protein 2	TRUE	FALSE
cg00267482	cg00267482_T_C_II_15W8Y25_Y	97784299	ACAAACATACTACATWACACTATAYACTCRCCAAACAACAAAAAATTACC	15W8Y25	NA			chr15	93447504	R	37	R	T	C	AGGCGCGCGCACAGCCAATCAGCACCCCGCGCCGGCGCCGGCCGGCCTTTGAACTCGGCA[CG]GCAACTTCCTGCTGTTTGGCGAGTACACAGTGCAATGCAGTATGTCTGTCAGCGCTGCGG	CCGCAGCGCTGACAGACATACTGCATTGCACTGTGTACTCGCCAAACAGCAGGAAGTTGC[CG]TGCCGAGTTCAAAGGCCGGCCGGCGCCGGCGCGGGGTGCTGATTGGCTGTGCGCGCGCCT	AGGCGCGCGCACAGCCAATCAGCACCCCGCGCCGGCGCCGGCCGGCCTTTGAACTCGGCA[CG]GCAACTTCCTGCTGTTTGGCGAGTACACAGTGCAATGCAGTATGTCTGTCAGCGCTGCGG	CGGCAACTTCCTGCTGTTTGGCGAGTACACAGTGCAATGCAGTATGTCTG	II			Nan	Nan	cg00267482	2	1	1	1	cg00267482_II_R_C_8637	ENSG00000173575	CHD2	CHD2_Intron	chr15	92904274	92904275	2	+	Intron (ENST00000629685.2/1106, intron 5 of 6)	15	92883413	92927330	43918	1	1106	ENST00000629685.2	20861	chromodomain helicase DNA binding protein 2	TRUE	FALSE
cg00267853	cg00267853_B_C_II_18Y29R1_Y	59695974	AAACATCTAATCCTATTCYTAAAACATTTAAACTATTTAAATACACTARC	18Y29R1	NA			chr15	36563390	R	37	R	B	C	ATTTCAGCCACACAAGCAACAGTGTCTGGGGCGTAATGATCGCTTTGAAGTTTGTTTGCT[CG]TCAGTGCATTTAAACAGTTTAAATGTTCCAAGAATAGGATTAGATGCCCCAGTGAATTCA	TGAATTCACTGGGGCATCTAATCCTATTCTTGGAACATTTAAACTGTTTAAATGCACTGA[CG]AGCAAACAAACTTCAAAGCGATCATTACGCCCCAGACACTGTTGCTTGTGTGGCTGAAAT	TGAATTCACTGGGGCATCTAATCCTATTCTTGGAACATTTAAACTGTTTAAATGCACTGA[CG]AGCAAACAAACTTCAAAGCGATCATTACGCCCCAGACACTGTTGCTTGTGTGGCTGAAAT	GGCATCTAATCCTATTCTTGGAACATTTAAACTGTTTAAATGCACTGACG	II			Nan	Nan	cg00267853	2	1	1	1	cg00267853_II_R_C_8638	ENSG00000186073	C15orf41	C15orf41_Intergenic_upstream	chr15	36271189	36271190	2	-	Distal Intergenic	15	36579626	36810244	230619	1	84529	ENST00000566621.6	-308437	chromosome 15 open reading frame 41	FALSE	TRUE
cg00269503	cg00269503_B_C_II_50_Y	81707870	TAATTTAAAAATTCTCACCRAAAAACRAACRAAACACAAACCTAAAAACC	50	NA			chrX	40005729	R	37	R	B	C	GATAAATGGCCTCTGACAGCCCCTCCTCGCCAAGAGAGCTCCTCGGATTTCACCGCGCGG[CG]GCTCTCAGGTCTGTGCCTCGCTCGCTTCCCGGTGAGAACCTTTAAATCAGCCTCTCGGCC	GGCCGAGAGGCTGATTTAAAGGTTCTCACCGGGAAGCGAGCGAGGCACAGACCTGAGAGC[CG]CCGCGCGGTGAAATCCGAGGAGCTCTCTTGGCGAGGAGGGGCTGTCAGAGGCCATTTATC	GGCCGAGAGGCTGATTTAAAGGTTCTCACCGGGAAGCGAGCGAGGCACAGACCTGAGAGC[CG]CCGCGCGGTGAAATCCGAGGAGCTCTCTTGGCGAGGAGGGGCTGTCAGAGGCCATTTATC	GATTTAAAGGTTCTCACCGGGAAGCGAGCGAGGCACAGACCTGAGAGCCG	II			Nan	Nan	cg00269503	0	3	1	1	cg00269503_II_R_C_36213	ENSG00000183337	BCOR	BCOR_fiveUTR	chrX	40146476	40146477	2	-	5' UTR	23	40051246	40177329	126084	2	54880	ENST00000378455.8	30852	BCL6 corepressor	TRUE	FALSE
cg00270194	cg00270194_B_C_II_50_Y	24710573	CTAAATTACTATACCTAAACRACACCCRTCACAATTAAAACTACCCCCTC	50	NA			chr17	27211278	R	37	R	B	C	TGGCAGGATTTCCCTAGAGATTATGACGTTGCAGCCCCGCTGCGAGGACGTAGAGACGGC[CG]AGGGGGTAGCTTTAACTGTGACGGGTGTCGCCCAGGTATAGTAACTCAGCAGCCCTGCGC	GCGCAGGGCTGCTGAGTTACTATACCTGGGCGACACCCGTCACAGTTAAAGCTACCCCCT[CG]GCCGTCTCTACGTCCTCGCAGCGGGGCTGCAACGTCATAATCTCTAGGGAAATCCTGCCA	GCGCAGGGCTGCTGAGTTACTATACCTGGGCGACACCCGTCACAGTTAAAGCTACCCCCT[CG]GCCGTCTCTACGTCCTCGCAGCGGGGCTGCAACGTCATAATCTCTAGGGAAATCCTGCCA	TGAGTTACTATACCTGGGCGACACCCGTCACAGTTAAAGCTACCCCCTCG	II			Nan	Nan	cg00270194	0	2	1	1	cg00270194_II_R_C_11266	ENSG00000132589	FLOT2	FLOT2_Exon	chr17	28884260	28884261	2	-	Exon (ENST00000394906.6/2319, exon 5 of 13)	17	28879335	28897652	18318	2	2319	ENST00000394906.6	13391	flotillin 2	TRUE	FALSE
cg00271154	cg00271154_B_C_II_3Y46_Y	60661820	CCAYCTCTCTAACRTAATTATTAATAAACTAAAAAATCTATATCTATATC	3Y46	NA			chr2	113033418	R	37	R	B	C	CCTGCTCCCGGCCGCCGCCGACAGGTGACGAAGTGGTAAAAACTCACGGTTACTAGTGAG[CG]ACACAGACACAGACTTTCCAGTCTATTAACAACCACGCCAGAGAGATGGGGCTCTAACTG	CAGTTAGAGCCCCATCTCTCTGGCGTGGTTGTTAATAGACTGGAAAGTCTGTGTCTGTGT[CG]CTCACTAGTAACCGTGAGTTTTTACCACTTCGTCACCTGTCGGCGGCGGCCGGGAGCAGG	CAGTTAGAGCCCCATCTCTCTGGCGTGGTTGTTAATAGACTGGAAAGTCTGTGTCTGTGT[CG]CTCACTAGTAACCGTGAGTTTTTACCACTTCGTCACCTGTCGGCGGCGGCCGGGAGCAGG	CATCTCTCTGGCGTGGTTGTTAATAGACTGGAAAGTCTGTGTCTGTGTCG	II			Nan	Nan	cg00271154	1	1	1	1	cg00271154_II_R_C_20372	ENSG00000188177	ZC3H6	ZC3H6_fiveUTR	chr2	112275841	112275842	2	+	Promoter (<=1kb)	2	112275597	112340059	64463	1	376940	ENST00000409871.6	244	zinc finger CCCH-type containing 6	TRUE	FALSE
cg00271378	cg00271378_T_C_II_15R9YA23_Y	43604855	AAACTATACTCCCAARATAAAAAATYACATACCAAATTTCAACCTAAAAC	15R9YA23	NA			chr14	33962980	R	37	R	T	C	TATCTTTAGTGAGTGACAAAACATCCTTTATGAAAGGTTTATAACTCAGCCATTTAAATT[CG]CTTCAGGCTGAAATTTGGCATGCGACTTCTCATCCTGGGAGCACAGTTTTTATTTTACTA	TAGTAAAATAAAAACTGTGCTCCCAGGATGAGAAGTCGCATGCCAAATTTCAGCCTGAAG[CG]AATTTAAATGGCTGAGTTATAAACCTTTCATAAAGGATGTTTTGTCACTCACTAAAGATA	TATCTTTAGTGAGTGACAAAACATCCTTTATGAAAGGTTTATAACTCAGCCATTTAAATT[CG]CTTCAGGCTGAAATTTGGCATGCGACTTCTCATCCTGGGAGCACAGTTTTTATTTTACTA	CGCTTCAGGCTGAAATTTGGCATGCGACTTCTCATCCTGGGAGCACAGTT	II			Nan	Nan	cg00271378	3	1	1	1	cg00271378_II_R_C_7082	ENSG00000151322	NPAS3	NPAS3_Intron	chr14	33493774	33493775	2	+	Intron (ENST00000551634.5/64067, intron 3 of 10)	14	32934933	33801103	866171	1	64067	ENST00000551634.5	558841	neuronal PAS domain protein 3	TRUE	FALSE
cg00271426	cg00271426_T_C_II_44Y5_Y	55748277	ATAAACATTAACACTTTTTCRAACTACTATATCAACAAAAAAACYACRAC	44Y5	NA			chr5	172665692	R	37	R	T	C	CGGACGAAGAGCAGAGTCGCGCTCTCGGCCCTCTGTTTGCTTTCTCGCCAATTATTGCAG[CG]CCGCAGCCCCTTTGTTGATACAGTAGTCCGAAAAAGTGCTAATGTTCATTTATCAGGGGG	CCCCCTGATAAATGAACATTAGCACTTTTTCGGACTACTGTATCAACAAAGGGGCTGCGG[CG]CTGCAATAATTGGCGAGAAAGCAAACAGAGGGCCGAGAGCGCGACTCTGCTCTTCGTCCG	CGGACGAAGAGCAGAGTCGCGCTCTCGGCCCTCTGTTTGCTTTCTCGCCAATTATTGCAG[CG]CCGCAGCCCCTTTGTTGATACAGTAGTCCGAAAAAGTGCTAATGTTCATTTATCAGGGGG	CGCCGCAGCCCCTTTGTTGATACAGTAGTCCGAAAAAGTGCTAATGTTCA	II			Nan	Nan	cg00271426	1	2	1	1	cg00271426_II_R_C_27519	ENSG00000183072	NKX2-5	NKX2-5_Promoter	chr5	173238689	173238690	2	-	Promoter (3-4kb)	5	173234048	173235311	1264	2	1482	ENST00000517440.1	-3379	NK2 homeobox 5	FALSE	TRUE
cg00271703	cg00271703_T_C_II_50_Y	95780196	ACTACTTTACCACAATAAATTAAAATAATCTAAAAAAACTTTATAAACTC	50	NA			chr14	34112923	R	37	R	T	C	CTTGGAAGGACAAAAAGGGTAGAATTTCTCCCAGCATACACTCTCCTGCCTGATTTTTAT[CG]AGCTCACAAAGCCCCTTTAGATCATCTTAATCCACTGTGGCAAAGTAGCTGAATATGTGA	TCACATATTCAGCTACTTTGCCACAGTGGATTAAGATGATCTAAAGGGGCTTTGTGAGCT[CG]ATAAAAATCAGGCAGGAGAGTGTATGCTGGGAGAAATTCTACCCTTTTTGTCCTTCCAAG	CTTGGAAGGACAAAAAGGGTAGAATTTCTCCCAGCATACACTCTCCTGCCTGATTTTTAT[CG]AGCTCACAAAGCCCCTTTAGATCATCTTAATCCACTGTGGCAAAGTAGCTGAATATGTGA	CGAGCTCACAAAGCCCCTTTAGATCATCTTAATCCACTGTGGCAAAGTAG	II			Nan	Nan	cg00271703	0	0	1	1	cg00271703_II_R_C_7083	ENSG00000151322	NPAS3	NPAS3_Intron	chr14	33643717	33643718	2	+	Intron (ENST00000551634.5/64067, intron 4 of 10)	14	32934933	33801103	866171	1	64067	ENST00000551634.5	708784	neuronal PAS domain protein 3	TRUE	FALSE
cg00272971	cg00272971_B_C_II_28W21_Y	10781267	AATACAAATTCCTAACATCTTTACTAATWACAACCAATTTCRACRATTTC	28W21	NA			chr10	102419564	R	37	R	B	C	CTGGGGCCGACAGGCGGGAGCGCACGGGCACGCGGCTCCTCTGAGAATCCCCGTCACCGC[CG]AAATCGCCGAAATTGGCTGCAACTAGTAAAGATGCCAGGAATTTGCACCTTGCTCTGTGA	TCACAGAGCAAGGTGCAAATTCCTGGCATCTTTACTAGTTGCAGCCAATTTCGGCGATTT[CG]GCGGTGACGGGGATTCTCAGAGGAGCCGCGTGCCCGTGCGCTCCCGCCTGTCGGCCCCAG	TCACAGAGCAAGGTGCAAATTCCTGGCATCTTTACTAGTTGCAGCCAATTTCGGCGATTT[CG]GCGGTGACGGGGATTCTCAGAGGAGCCGCGTGCCCGTGCGCTCCCGCCTGTCGGCCCCAG	GTGCAAATTCCTGGCATCTTTACTAGTTGCAGCCAATTTCGGCGATTTCG	II			Nan	Nan	cg00272971	1	2	1	1	cg00272971_II_R_C_25	ENSG00000075891	PAX2	PAX2_Intergenic_upstream	chr10	100659807	100659808	2	-	Distal Intergenic	10	100735603	100806599	70997	1	5076	ENST00000553492.5	-75796	paired box 2	FALSE	TRUE
cg00273046	cg00273046_T_C_II_2M32R5R8_Y	79750579	ACMAACCATAACAATTTAATACATAACAAACTTAARAAATCRCATTTCAC	2M32R5R8	NA			chr14	33522130	F	37	F	T	C	GGTTTAATATCTTACTTATCACTGAAAACCAGGGTCCAGTTAGTTAAGGTTTCAGTTGAA[CG]TGAAATGTGACTTCCTAAGCTTGTCATGCATCAAACTGTTATGGCTGGCAATTGTTTAAA	GGTTTAATATCTTACTTATCACTGAAAACCAGGGTCCAGTTAGTTAAGGTTTCAGTTGAA[CG]TGAAATGTGACTTCCTAAGCTTGTCATGCATCAAACTGTTATGGCTGGCAATTGTTTAAA	GGTTTAATATCTTACTTATCACTGAAAACCAGGGTCCAGTTAGTTAAGGTTTCAGTTGAA[CG]TGAAATGTGACTTCCTAAGCTTGTCATGCATCAAACTGTTATGGCTGGCAATTGTTTAAA	CGTGAAATGTGACTTCCTAAGCTTGTCATGCATCAAACTGTTATGGCTGG	II			Nan	Nan	cg00273046	3	2	1	1	cg00273046_II_F_C_7084	ENSG00000151322	NPAS3	NPAS3_Intron	chr14	33052924	33052925	2	+	Intron (ENST00000551634.5/64067, intron 1 of 10)	14	32934933	33801103	866171	1	64067	ENST00000551634.5	117991	neuronal PAS domain protein 3	TRUE	FALSE
cg00273076	cg00273076_B_C_II_21M28_Y	94799593	TTCTTTACCCAAAAACACTCTMCAATCCTATAATTTCCATTTCCCCAAAC	21M28	NA			chr9	96592457	R	37	R	B	C	TATGAATAGCACACAGCCCTTTTCCTTTCCAAATATAAAATGTTTGCTTTCAATCAGGGG[CG]TCTGGGGAAATGGAAATTATAGGATTGGAGAGTGTCCTTGGGTAAAGAAATACCTCGAAT	ATTCGAGGTATTTCTTTACCCAAGGACACTCTCCAATCCTATAATTTCCATTTCCCCAGA[CG]CCCCTGATTGAAAGCAAACATTTTATATTTGGAAAGGAAAAGGGCTGTGTGCTATTCATA	ATTCGAGGTATTTCTTTACCCAAGGACACTCTCCAATCCTATAATTTCCATTTCCCCAGA[CG]CCCCTGATTGAAAGCAAACATTTTATATTTGGAAAGGAAAAGGGCTGTGTGCTATTCATA	TCTTTACCCAAGGACACTCTCCAATCCTATAATTTCCATTTCCCCAGACG	II			Nan	Nan	cg00273076	1	0	1	1	cg00273076_II_R_C_34403	ENSG00000265347	MIR4291	MIR4291_Intron	chr9	93830175	93830176	2	+	Intron (ENST00000443771.2/ENST00000443771.2, intron 1 of 2)	9	93819357	93819421	65	1	100422927	ENST00000584984.1	10818	microRNA 4291	TRUE	FALSE
cg00274492	cg00274492_T_C_II_42Y2YA3_Y	58711972	TAAAAATTTATAACCATTAAAACTAATAATTACCTCTTCTACYTCYAACC	42Y2YA3	NA			chr19	8032635	R	37	R	T	C	TTTTTGTTGATTTGTTGAAAAGGTTTGTCCAGAGGGGTTGCGTTTATCCGGTTTGACAAA[CG]GTCGGAGGCAGAAGAGGCAATTACCAGTTTCAATGGTCATAAACCCCCAGGTTCCTCTGA	TCAGAGGAACCTGGGGGTTTATGACCATTGAAACTGGTAATTGCCTCTTCTGCCTCCGAC[CG]TTTGTCAAACCGGATAAACGCAACCCCTCTGGACAAACCTTTTCAACAAATCAACAAAAA	TTTTTGTTGATTTGTTGAAAAGGTTTGTCCAGAGGGGTTGCGTTTATCCGGTTTGACAAA[CG]GTCGGAGGCAGAAGAGGCAATTACCAGTTTCAATGGTCATAAACCCCCAGGTTCCTCTGA	CGGTCGGAGGCAGAAGAGGCAATTACCAGTTTCAATGGTCATAAACCCCC	II			Nan	Nan	cg00274492	3	0	1	1	cg00274492_II_R_C_14001	ENSG00000066044	ELAVL1	ELAVL1_Exon	chr19	7967751	7967752	2	-	Exon (ENST00000407627.7/1994, exon 5 of 6)	19	7958573	8005641	47069	2	1994	ENST00000407627.7	37889	ELAV like RNA binding protein 1	TRUE	FALSE
cg00279054	cg00279054_T_C_II_27SA21_Y	82712233	CAAAATCTCCAAATCAAAATAATAAATSACTCCAAACTTTTTTTAACRAC	27SA21	NA			chr3	169381500	F	37	F	T	C	CAGCATTGTCAGTTTGGACACCTTCGCACATGCGCGCTAGACGCCCCTCCAACATCTCAG[CG]CCGCCAAAAAAAGTTTGGAGCGATTTATCACTTTGATTTGGAGATCTTGTCAGATGGCAA	CAGCATTGTCAGTTTGGACACCTTCGCACATGCGCGCTAGACGCCCCTCCAACATCTCAG[CG]CCGCCAAAAAAAGTTTGGAGCGATTTATCACTTTGATTTGGAGATCTTGTCAGATGGCAA	CAGCATTGTCAGTTTGGACACCTTCGCACATGCGCGCTAGACGCCCCTCCAACATCTCAG[CG]CCGCCAAAAAAAGTTTGGAGCGATTTATCACTTTGATTTGGAGATCTTGTCAGATGGCAA	CGCCGCCAAAAAAAGTTTGGAGCGATTTATCACTTTGATTTGGAGATCTT	II			Nan	Nan	cg00279054	2	1	1	1	cg00279054_II_F_C_24032	ENSG00000085276	MECOM	MECOM_fiveUTR	chr3	169663712	169663713	2	-	Promoter (<=1kb)	3	169083507	169663712	580206	2	2122	ENST00000651503.2	0	MDS1 and EVI1 complex locus	TRUE	FALSE
cg00279752	cg00279752_B_C_II_20R12Y16_Y	66801180	TTATAAACCCTTAACCTTATRATATAAAAACCAYCCTATTTCATATTTTC	20R12Y16	NA			chr14	33412030	F	37	F	B	C	GCATTGTCTAACACTTGCTTATATATATAAATAGCTCCACAAGATTGCTTAAATGATAAT[CG]AAAATATGAAATAGGATGGCCTTCATATCACAAGGCCAAGGGTCTACAAATGGAAAAACT	GCATTGTCTAACACTTGCTTATATATATAAATAGCTCCACAAGATTGCTTAAATGATAAT[CG]AAAATATGAAATAGGATGGCCTTCATATCACAAGGCCAAGGGTCTACAAATGGAAAAACT	AGTTTTTCCATTTGTAGACCCTTGGCCTTGTGATATGAAGGCCATCCTATTTCATATTTT[CG]ATTATCATTTAAGCAATCTTGTGGAGCTATTTATATATATAAGCAAGTGTTAGACAATGC	TGTAGACCCTTGGCCTTGTGATATGAAGGCCATCCTATTTCATATTTTCG	II			Nan	Nan	cg00279752	2	1	1	1	cg00279752_II_F_C_7085	ENSG00000151322	NPAS3	NPAS3_Intron	chr14	32942824	32942825	2	+	Intron (ENST00000551634.5/64067, intron 1 of 10)	14	32934933	33801103	866171	1	64067	ENST00000551634.5	7891	neuronal PAS domain protein 3	TRUE	FALSE
cg00280963	cg00280963_B_C_II_5R22R16Y4_Y	03776205	AAAACRAAAAACCCCTACAATACTTAAARATTTACATAAAACCAAYATTC	5R22R16Y4	NA			chr3	194154518	F	37	F	B	C	TGTCACACTCCATTTGCTTCTGTGTTCTTTTATAAAGTCTAACCTGTGACCATGACGGTG[CG]AATGTTGGCTTTATGCAAATCTTCAAGTACTGCAGGGGTTTCTTGCTTTAATTTGTTCTG	TGTCACACTCCATTTGCTTCTGTGTTCTTTTATAAAGTCTAACCTGTGACCATGACGGTG[CG]AATGTTGGCTTTATGCAAATCTTCAAGTACTGCAGGGGTTTCTTGCTTTAATTTGTTCTG	CAGAACAAATTAAAGCAAGAAACCCCTGCAGTACTTGAAGATTTGCATAAAGCCAACATT[CG]CACCGTCATGGTCACAGGTTAGACTTTATAAAAGAACACAGAAGCAAATGGAGTGTGACA	AAGCAAGAAACCCCTGCAGTACTTGAAGATTTGCATAAAGCCAACATTCG	II			Nan	Nan	cg00280963	3	2	1	1	cg00280963_II_F_C_24033	ENSG00000133657	ATP13A3	ATP13A3_Exon	chr3	194433789	194433790	2	-	Exon (ENST00000439040.5/79572, exon 21 of 33)	3	194402672	194498364	95693	2	79572	ENST00000439040.5	64574	ATPase 13A3	TRUE	FALSE
cg00281024	cg00281024_B_C_II_12Y37_Y	53692959	AATACTTTATATYAATCCCAACTTTTATCRAACCAAAAAAATTCATTTAC	12Y37	NA			chrX	44879925	R	37	R	B	C	CAACAACCTACCTTTAAACTAGACTCATAGTCTGTGTTCACTTTGAACATAAGCCCAAGT[CG]TAAATGAATTTCCTTGGCTCGACAAAAGCTGGGATCAACATAAAGCACCTCCTGAAATGC	GCATTTCAGGAGGTGCTTTATGTTGATCCCAGCTTTTGTCGAGCCAAGGAAATTCATTTA[CG]ACTTGGGCTTATGTTCAAAGTGAACACAGACTATGAGTCTAGTTTAAAGGTAGGTTGTTG	GCATTTCAGGAGGTGCTTTATGTTGATCCCAGCTTTTGTCGAGCCAAGGAAATTCATTTA[CG]ACTTGGGCTTATGTTCAAAGTGAACACAGACTATGAGTCTAGTTTAAAGGTAGGTTGTTG	GTGCTTTATGTTGATCCCAGCTTTTGTCGAGCCAAGGAAATTCATTTACG	II			Nan	Nan	cg00281024	1	1	1	1	cg00281024_II_R_C_36214	ENSG00000147050	KDM6A	KDM6A_Exon	chrX	45020680	45020681	2	+	Exon (ENST00000382899.8/7403, exon 6 of 29)	23	44873177	45112598	239422	1	7403	ENST00000382899.8	147503	lysine demethylase 6A	TRUE	FALSE
cg00281640	cg00281640_T_C_II_42R7_Y	96788879	AAACTAAACACTAAAACTATATAACCCRAACCCTTTACTCRTRTAAACAC	42R7	NA			chr9	8485833	R	37	R	T	C	GCTGACACCACTATGACACTCACTGGCTTAAAACCAGATACCACATACGATGTAAAAGTA[CG]TGCTCATACGAGCAAAGGGCCCGGGCCATATAGTCCCAGTGTCCAGTTCAGGACACTGCC	GGCAGTGTCCTGAACTGGACACTGGGACTATATGGCCCGGGCCCTTTGCTCGTATGAGCA[CG]TACTTTTACATCGTATGTGGTATCTGGTTTTAAGCCAGTGAGTGTCATAGTGGTGTCAGC	GCTGACACCACTATGACACTCACTGGCTTAAAACCAGATACCACATACGATGTAAAAGTA[CG]TGCTCATACGAGCAAAGGGCCCGGGCCATATAGTCCCAGTGTCCAGTTCAGGACACTGCC	CGTGCTCATACGAGCAAAGGGCCCGGGCCATATAGTCCCAGTGTCCAGTT	II			Nan	Nan	cg00281640	1	3	1	1	cg00281640_II_R_C_34404	ENSG00000153707	PTPRD	PTPRD_Exon	chr9	8485833	8485834	2	-	Exon (ENST00000381196.8/5789, exon 25 of 43)	9	8314246	10033790	1719545	2	5789	ENST00000381196.8	1547956	protein tyrosine phosphatase receptor type D	TRUE	FALSE
cg00281833	cg00281833_T_C_II_6B43_Y	45633954	TAAAAABTAATAATAACCCCATATACCAACTAACTCATTTTTAAAAATAC	6B43	NA			chr15	25652335	R	37	R	T	C	ATTTTTTGTTTTGCAAGCCAGCTCTGCCTCCTTACAGTATGACATCTGATGCTGGAGGGT[CG]CACTTTCAAAAATGAGTCAGCTGGTACATGGGGTTATCATCAATTTTTAGCTCTTCTGTC	GACAGAAGAGCTAAAAATTGATGATAACCCCATGTACCAGCTGACTCATTTTTGAAAGTG[CG]ACCCTCCAGCATCAGATGTCATACTGTAAGGAGGCAGAGCTGGCTTGCAAAACAAAAAAT	ATTTTTTGTTTTGCAAGCCAGCTCTGCCTCCTTACAGTATGACATCTGATGCTGGAGGGT[CG]CACTTTCAAAAATGAGTCAGCTGGTACATGGGGTTATCATCAATTTTTAGCTCTTCTGTC	CGCACTTTCAAAAATGAGTCAGCTGGTACATGGGGTTATCATCAATTTTT	II			Nan	Nan	cg00281833	1	0	1	1	cg00281833_II_R_C_8639	NA	SNHG14	SNHG14_fiveUTR	chr15	25407188	25407189	2	-	5' UTR	15	25193313	25420336	227024	1	104472715	ENST00000656420.1	213875	small nucleolar RNA host gene 14	TRUE	FALSE
cg00282490	cg00282490_B_C_II_23S3R22_Y	75623211	ACAAATTAATCACATATTATCAASACARAATTACATCAAATTAACACATC	23S3R22	NA			chr9	128396248	F	37	F	B	C	GTGGCAATGGTTTGCAGTAATAATCAGGTGAAAGCATTCTGACATTAATATGCTGGAATC[CG]ATGTGTTAATTTGATGCAACTTTGCCTTGACAATATGTGATTAATTTGTTCTCAGGCTAG	GTGGCAATGGTTTGCAGTAATAATCAGGTGAAAGCATTCTGACATTAATATGCTGGAATC[CG]ATGTGTTAATTTGATGCAACTTTGCCTTGACAATATGTGATTAATTTGTTCTCAGGCTAG	CTAGCCTGAGAACAAATTAATCACATATTGTCAAGGCAAAGTTGCATCAAATTAACACAT[CG]GATTCCAGCATATTAATGTCAGAATGCTTTCACCTGATTATTACTGCAAACCATTGCCAC	CAAATTAATCACATATTGTCAAGGCAAAGTTGCATCAAATTAACACATCG	II			Nan	Nan	cg00282490	2	1	1	1	cg00282490_II_F_C_34405	ENSG00000119487	MAPKAP1	MAPKAP1_Intron	chr9	125633969	125633970	2	-	Intron (ENST00000373511.6/79109, intron 4 of 10)	9	125437393	125707231	269839	2	79109	ENST00000373511.6	73261	MAPK associated protein 1	TRUE	FALSE
cg00282704	cg00282704_T_C_II_46W3_Y	76624890	AAATTAAAATAATACRAAACAAAAATTCAACCTACAAAAACRTCCCWAAC	46W3	NA			chr10	21786410	F	37	F	T	C	TCCCAGGCTCGGGAAAGCCCGCAGTTCGGGCTTGGGACTCGCTTACAAAGCCCCCCAAGG[CG]CCAGGGACGCCTCTGCAGGTTGAATTCCTGCTCCGTATCACTTCAATTTTAATTAATCTT	TCCCAGGCTCGGGAAAGCCCGCAGTTCGGGCTTGGGACTCGCTTACAAAGCCCCCCAAGG[CG]CCAGGGACGCCTCTGCAGGTTGAATTCCTGCTCCGTATCACTTCAATTTTAATTAATCTT	TCCCAGGCTCGGGAAAGCCCGCAGTTCGGGCTTGGGACTCGCTTACAAAGCCCCCCAAGG[CG]CCAGGGACGCCTCTGCAGGTTGAATTCCTGCTCCGTATCACTTCAATTTTAATTAATCTT	CGCCAGGGACGCCTCTGCAGGTTGAATTCCTGCTCCGTATCACTTCAATT	II			Nan	Nan	cg00282704	1	2	1	1	cg00282704_II_F_C_26	ENSG00000204682	MIR1915HG	MIR1915HG_Promoter	chr10	21497481	21497482	2	-	Promoter (<=1kb)	10	21492658	21497260	4603	2	399726	ENST00000658000.1	-222	MIR1915 host gene	FALSE	TRUE
cg00282792	cg00282792_B_C_II_32Y12YA3_Y	98764834	CCATTTAATTAAAACAATCCATATTAAATTCAYATCCAAATACCTYAACC	32Y12YA3	NA			chr16	73363370	R	37	R	B	C	TATGCAAGGGGCCGTGTTCCTCTTGGAGCAGCTGGCATGCCAATGAGGATCTGGCTCCGC[CG]GTCGAGGCATCTGGACATGAATTCAATATGGATTGCTTTAATTAAATGGCTAAGCGCACA	TGTGCGCTTAGCCATTTAATTAAAGCAATCCATATTGAATTCATGTCCAGATGCCTCGAC[CG]GCGGAGCCAGATCCTCATTGGCATGCCAGCTGCTCCAAGAGGAACACGGCCCCTTGCATA	TGTGCGCTTAGCCATTTAATTAAAGCAATCCATATTGAATTCATGTCCAGATGCCTCGAC[CG]GCGGAGCCAGATCCTCATTGGCATGCCAGCTGCTCCAAGAGGAACACGGCCCCTTGCATA	CATTTAATTAAAGCAATCCATATTGAATTCATGTCCAGATGCCTCGACCG	II			Nan	Nan	cg00282792	3	0	1	1	cg00282792_II_R_C_9962	ENSG00000140836	ZFHX3	ZFHX3_Intron	chr16	73329471	73329472	2	-	Intron (ENST00000641206.2/463, intron 3 of 17)	16	72782885	73891871	1108987	2	463	ENST00000641206.2	562399	zinc finger homeobox 3	TRUE	FALSE
cg00284078	cg00284078_T_C_II_50_Y	60769881	TTTCCATTTCTTATAAATAACCACAAAAAAAATATTAATTATCCTTATAC	50	NA			chr2	146412611	R	37	R	T	C	TGCCTTGTTATGCTGGCGTTTAAGAAAACCTGAAAGGTTAAGGCAGTTGGTGCATTAAAT[CG]TACAAGGATAATTAATACTTTTCTTGTGGCTATTTATAAGAAATGGAAAATATTGTCAGA	TCTGACAATATTTTCCATTTCTTATAAATAGCCACAAGAAAAGTATTAATTATCCTTGTA[CG]ATTTAATGCACCAACTGCCTTAACCTTTCAGGTTTTCTTAAACGCCAGCATAACAAGGCA	TGCCTTGTTATGCTGGCGTTTAAGAAAACCTGAAAGGTTAAGGCAGTTGGTGCATTAAAT[CG]TACAAGGATAATTAATACTTTTCTTGTGGCTATTTATAAGAAATGGAAAATATTGTCAGA	CGTACAAGGATAATTAATACTTTTCTTGTGGCTATTTATAAGAAATGGAA	II			Nan	Nan	cg00284078	0	0	1	1	cg00284078_II_R_C_20373	ENSG00000226674	TEX41	TEX41_Intron	chr2	145655043	145655044	2	+	Intron (ENST00000651680.1/ENST00000651680.1, intron 1 of 1)	2	145070819	145117634	46816	1	401014	ENST00000626394.2	584224	testis expressed 41	TRUE	FALSE
cg00286137	cg00286137_B_C_II_1K4Y43_Y	93647135	AKAAAAYAACCATCCRTTTCCTTTCAAAAATTTACAAAATTCTTAATCAC	1K4Y43	NA			chr2	145247267	R	37	R	B	C	TAAACGAACGTGCCCTGTTTGTGTTTCGCCATCCTCGCTGCTGCGCACCCAAATGAGCAG[CG]TGATTAAGAATCCTGTAAATTTTTGAAAGGAAACGGATGGCTACCCTACTAGAACATAAT	ATTATGTTCTAGTAGGGTAGCCATCCGTTTCCTTTCAAAAATTTACAGGATTCTTAATCA[CG]CTGCTCATTTGGGTGCGCAGCAGCGAGGATGGCGAAACACAAACAGGGCACGTTCGTTTA	ATTATGTTCTAGTAGGGTAGCCATCCGTTTCCTTTCAAAAATTTACAGGATTCTTAATCA[CG]CTGCTCATTTGGGTGCGCAGCAGCGAGGATGGCGAAACACAAACAGGGCACGTTCGTTTA	TAGGGTAGCCATCCGTTTCCTTTCAAAAATTTACAGGATTCTTAATCACG	II			Nan	Nan	cg00286137	2	1	1	1	cg00286137_II_R_C_20374	ENSG00000169554	ZEB2	ZEB2_Intron	chr2	144489700	144489701	2	-	Intron (ENST00000636179.1/9839, intron 1 of 8)	2	144384081	144507420	123340	2	9839	ENST00000636179.1	17719	zinc finger E-box binding homeobox 2	TRUE	FALSE
cg00286320	cg00286320_B_C_II_4M16Y28_Y	30702185	AAAAMTAACAACAATTTTTAAYTAAAAAATTCTTCACCAAAATACCAAAC	4M16Y28	NA			chr1	45075895	F	37	F	B	C	GGCTGCGGGCGTTCCCCCCACGCACTCACACACTCAATCAGGCGCTGTCAGACCTCTGGC[CG]CCTGGCATTTTGGTGAAGAATCTCTCAGCTAAAAATTGTTGTCAGTCCCATTTCCTCGTT	GGCTGCGGGCGTTCCCCCCACGCACTCACACACTCAATCAGGCGCTGTCAGACCTCTGGC[CG]CCTGGCATTTTGGTGAAGAATCTCTCAGCTAAAAATTGTTGTCAGTCCCATTTCCTCGTT	AACGAGGAAATGGGACTGACAACAATTTTTAGCTGAGAGATTCTTCACCAAAATGCCAGG[CG]GCCAGAGGTCTGACAGCGCCTGATTGAGTGTGTGAGTGCGTGGGGGGAACGCCCGCAGCC	GGACTGACAACAATTTTTAGCTGAGAGATTCTTCACCAAAATGCCAGGCG	II			Nan	Nan	cg00286320	2	0	1	1	cg00286320_II_F_C_14948	ENSG00000187147	RNF220	RNF220_Intron	chr1	44610223	44610224	2	+	Intron (ENST00000355387.6/55182, intron 2 of 14)	1	44405194	44651723	246530	1	55182	ENST00000355387.6	205029	ring finger protein 220	TRUE	FALSE
cg00286916	cg00286916_B_C_II_50_Y	58786531	CCTAAATATAATTCTAACTAAATACAATCTAAATTAAAAACCRAACAAAC	50	NA			chr11	8285023	F	37	F	B	C	ACTCGGGGCGCGCTTTGGAGGGGCGGCCGGTCTTCGGGCAGCTAGCGGGCTCTAATTACC[CG]CTTGTCCGGCTCTTAACCTAGATTGCACTCAGCTAGAATTACATTCAGGAGTGAAGCACT	ACTCGGGGCGCGCTTTGGAGGGGCGGCCGGTCTTCGGGCAGCTAGCGGGCTCTAATTACC[CG]CTTGTCCGGCTCTTAACCTAGATTGCACTCAGCTAGAATTACATTCAGGAGTGAAGCACT	AGTGCTTCACTCCTGAATGTAATTCTAGCTGAGTGCAATCTAGGTTAAGAGCCGGACAAG[CG]GGTAATTAGAGCCCGCTAGCTGCCCGAAGACCGGCCGCCCCTCCAAAGCGCGCCCCGAGT	CTGAATGTAATTCTAGCTGAGTGCAATCTAGGTTAAGAGCCGGACAAGCG	II			Nan	Nan	cg00286916	0	1	1	1	cg00286916_II_F_C_2313	ENSG00000166407	LMO1	LMO1_fiveUTR	chr11	8263476	8263477	2	-	Promoter (<=1kb)	11	8224309	8263878	39570	2	4004	ENST00000335790.8	401	LIM domain only 1	TRUE	FALSE
cg00287915	cg00287915_T_C_II_50_Y	06753579	AAAACTACACAACRCTAAAACTAACTTTCAATATTAAAAAAACCRTAACC	50	NA			chr5	1503595	F	37	F	T	C	TGCATCTGTGGGGAGAGCCACGTGCTGCACCCCACTTGAAGCCACTAACATGATGCCTTA[CG]GCCACGGTCTCTCTAATACTGAAAGCTAGCTTCAGCGCTGTGCAGCTCCCTGTTAGGATT	TGCATCTGTGGGGAGAGCCACGTGCTGCACCCCACTTGAAGCCACTAACATGATGCCTTA[CG]GCCACGGTCTCTCTAATACTGAAAGCTAGCTTCAGCGCTGTGCAGCTCCCTGTTAGGATT	TGCATCTGTGGGGAGAGCCACGTGCTGCACCCCACTTGAAGCCACTAACATGATGCCTTA[CG]GCCACGGTCTCTCTAATACTGAAAGCTAGCTTCAGCGCTGTGCAGCTCCCTGTTAGGATT	CGGCCACGGTCTCTCTAATACTGAAAGCTAGCTTCAGCGCTGTGCAGCTC	II			Nan	Nan	cg00287915	0	2	1	1	cg00287915_II_F_C_27520	ENSG00000153395	LPCAT1	LPCAT1_Intron	chr5	1503480	1503529	50	+	Intron (ENST00000475622.5/79888, intron 1 of 16)	5	1456480	1523962	67483	2	79888	ENST00000475622.5	20433	lysophosphatidylcholine acyltransferase 1	TRUE	FALSE
cg00289591	cg00289591_B_C_II_10R33Y5_Y	13725161	ACCTTATACTRACAAATACAAATACTCCAAAAAAATATCRAACAYTATTC	10R33Y5	NA			chr10	114920412	R	37	R	B	C	AAGGCCTCGCAGTGGTAATATACCTGCACGGTTTGCACCATAAAGTCTGTCGGTCAAGCC[CG]AACAGTGCCCGACACTTCTTTGGAGTATTTGCATCTGTTAGCATAAGGTAAACACAAAAA	TTTTTGTGTTTACCTTATGCTAACAGATGCAAATACTCCAAAGAAGTGTCGGGCACTGTT[CG]GGCTTGACCGACAGACTTTATGGTGCAAACCGTGCAGGTATATTACCACTGCGAGGCCTT	TTTTTGTGTTTACCTTATGCTAACAGATGCAAATACTCCAAAGAAGTGTCGGGCACTGTT[CG]GGCTTGACCGACAGACTTTATGGTGCAAACCGTGCAGGTATATTACCACTGCGAGGCCTT	CCTTATGCTAACAGATGCAAATACTCCAAAGAAGTGTCGGGCACTGTTCG	II			Nan	Nan	cg00289591	2	2	1	1	cg00289591_II_R_C_27	ENSG00000148737	TCF7L2	TCF7L2_Exon	chr10	113160653	113160654	2	+	Exon (ENST00000627217.3/6934, exon 13 of 14)	10	112950247	113167678	217432	1	6934	ENST00000627217.3	210406	transcription factor 7 like 2	TRUE	FALSE
cg00290109	cg00290109_T_C_II_6W9Y33_Y	31702211	ACTAACWAAAAACAATYAACTAACACTATCTAATTATCTCCRATATCAAC	6W9Y33	NA			chr10	118854462	F	37	F	T	C	CAAAATCAAGGGAGGATACAACCTTGGCCTTCTCCGTTTTACATGGGAAAACATTAATGA[CG]CTGACATCGGAGACAATTAGACAGTGTCAGCCAATTGTTTTTAGCCAGCTTTCTCTCACA	CAAAATCAAGGGAGGATACAACCTTGGCCTTCTCCGTTTTACATGGGAAAACATTAATGA[CG]CTGACATCGGAGACAATTAGACAGTGTCAGCCAATTGTTTTTAGCCAGCTTTCTCTCACA	CAAAATCAAGGGAGGATACAACCTTGGCCTTCTCCGTTTTACATGGGAAAACATTAATGA[CG]CTGACATCGGAGACAATTAGACAGTGTCAGCCAATTGTTTTTAGCCAGCTTTCTCTCACA	CGCTGACATCGGAGACAATTAGACAGTGTCAGCCAATTGTTTTTAGCCAG	II			Nan	Nan	cg00290109	2	1	1	1	cg00290109_II_F_C_28	ENSG00000187164	SHTN1	SHTN1_Intron	chr10	117094951	117094952	2	-	Intron (ENST00000392901.10/57698, intron 1 of 17)	10	116900312	117126586	226275	2	57698	ENST00000392901.10	31634	shootin 1	TRUE	FALSE
cg00290302	cg00290302_T_C_II_44RK2Y1_Y	43653191	TTACTATACCTTAAACCTTTTTCCTATCTATCCAAATAACTACARKAAYC	44RK2Y1	NA			chr2	136373722	F	37	F	T	C	TAAGAAGCAAATTTTCTGTTTCAGTATGAAATTTAATACAAATCTTTCTTGTATATTCAG[CG]GCCATTGCAGTCATTTGGACAGACAGGAAAAAGGTCTAAGGTATAGTAAATATTTTGGTG	TAAGAAGCAAATTTTCTGTTTCAGTATGAAATTTAATACAAATCTTTCTTGTATATTCAG[CG]GCCATTGCAGTCATTTGGACAGACAGGAAAAAGGTCTAAGGTATAGTAAATATTTTGGTG	TAAGAAGCAAATTTTCTGTTTCAGTATGAAATTTAATACAAATCTTTCTTGTATATTCAG[CG]GCCATTGCAGTCATTTGGACAGACAGGAAAAAGGTCTAAGGTATAGTAAATATTTTGGTG	CGGCCATTGCAGTCATTTGGACAGACAGGAAAAAGGTCTAAGGTATAGTA	II			Nan	Nan	cg00290302	3	1	1	1	cg00290302_II_F_C_20375	ENSG00000048991	R3HDM1	R3HDM1_Exon	chr2	135616152	135616153	2	+	Exon (ENST00000264160.8/23518, exon 4 of 26)	2	135531501	135725266	193766	1	23518	ENST00000409478.5	84651	R3H domain containing 1	TRUE	FALSE
cg00290812	cg00290812_B_C_II_5M44_Y	75703992	AACCCMTTAAAACCTACACAACCTATCCTAAATTACTTAAACRAAACCAC	5M44	NA			chr3	38010894	F	37	F	B	C	CTCCCGAGGGAATGAAGCCACAGGAGCCAAGAGCAGGAGGACCAAGGCCCTGGCGAAGGC[CG]TGGCCTCGTTCAAGTAATCCAGGATAGGCTGTGCAGGTCCCAATGGGCCTATTCTTGGTT	CTCCCGAGGGAATGAAGCCACAGGAGCCAAGAGCAGGAGGACCAAGGCCCTGGCGAAGGC[CG]TGGCCTCGTTCAAGTAATCCAGGATAGGCTGTGCAGGTCCCAATGGGCCTATTCTTGGTT	AACCAAGAATAGGCCCATTGGGACCTGCACAGCCTATCCTGGATTACTTGAACGAGGCCA[CG]GCCTTCGCCAGGGCCTTGGTCCTCCTGCTCTTGGCTCCTGTGGCTTCATTCCCTCGGGAG	GCCCATTGGGACCTGCACAGCCTATCCTGGATTACTTGAACGAGGCCACG	II			Nan	Nan	cg00290812	1	1	1	1	cg00290812_II_F_C_24034	ENSG00000199075	MIR26A1	MIR26A1_Exon	chr3	37969403	37969404	2	+	Promoter (<=1kb)	3	37969404	37969480	77	1	407015	ENST00000362205.1	0	microRNA 26a-1	TRUE	FALSE
cg00292639	cg00292639_B_C_II_R17R31_Y	04635593	RACACACAACAAAAAAACRAACATCAACTTATACTTCTCAAAAAAACTAC	R17R31	NA			chr3	52427418	F	37	F	B	C	AAGAAGCGCATCTCCAACATCAACCGCTACCTGACCTACAGCCTCTACAGCAACGTCTGC[CG]CAGCCTCTTTGAGAAGCACAAGCTGATGTTTGCCTTCCTGCTGTGTGTTCGCATCATGAT	AAGAAGCGCATCTCCAACATCAACCGCTACCTGACCTACAGCCTCTACAGCAACGTCTGC[CG]CAGCCTCTTTGAGAAGCACAAGCTGATGTTTGCCTTCCTGCTGTGTGTTCGCATCATGAT	ATCATGATGCGAACACACAGCAGGAAGGCAAACATCAGCTTGTGCTTCTCAAAGAGGCTG[CG]GCAGACGTTGCTGTAGAGGCTGTAGGTCAGGTAGCGGTTGATGTTGGAGATGCGCTTCTT	ACACACAGCAGGAAGGCAAACATCAGCTTGTGCTTCTCAAAGAGGCTGCG	II			Nan	Nan	cg00292639	2	2	1	1	cg00292639_II_F_C_24035	ENSG00000114841	DNAH1	DNAH1_Exon	chr3	52393402	52393403	2	+	Exon (ENST00000420323.6/25981, exon 66 of 78)	3	52316319	52400491	84173	1	25981	ENST00000420323.6	77083	dynein axonemal heavy chain 1	TRUE	FALSE
cg00293511	cg00293511_B_C_II_16S33_Y	26711879	AATTAATAAACTAACASCATAATTAAAACTAACCATTTATAATATATCTC	16S33	NA			chr10	124905881	R	37	R	B	C	CGAGGGGCAGGTGCCGGCCTCCGTCACCGCATTAACCTCTTCAGGGCTCAGCGGCAGGGT[CG]AGACACATTACAAATGGTCAGCTTTAATCATGGTGTCAGCTCATTAACCCGGAAGGACCT	AGGTCCTTCCGGGTTAATGAGCTGACACCATGATTAAAGCTGACCATTTGTAATGTGTCT[CG]ACCCTGCCGCTGAGCCCTGAAGAGGTTAATGCGGTGACGGAGGCCGGCACCTGCCCCTCG	AGGTCCTTCCGGGTTAATGAGCTGACACCATGATTAAAGCTGACCATTTGTAATGTGTCT[CG]ACCCTGCCGCTGAGCCCTGAAGAGGTTAATGCGGTGACGGAGGCCGGCACCTGCCCCTCG	GTTAATGAGCTGACACCATGATTAAAGCTGACCATTTGTAATGTGTCTCG	II			Nan	Nan	cg00293511	1	0	1	1	cg00293511_II_R_C_29	ENSG00000188816	HMX2	HMX2_Promoter	chr10	123146365	123146366	2	+	Promoter (1-2kb)	10	123148122	123150672	2551	1	3167	ENST00000339992.3	-1756	H6 family homeobox 2	FALSE	TRUE
cg00294442	cg00294442_B_C_II_50_Y	05616881	ACAAACTCACCCRCTACAAATAATCTCTCRATACAAACTAAAATATTTTC	50	NA			chr3	71632761	R	37	R	B	C	GAGTGAGTGTGTGCGCGGGGTGCGCGCGCGGGCGGGAGTGGGCGCGCGCGGGGAAAGGCC[CG]AAAACACCTTAGTTTGCACCGAGAGACCATTTGCAGCGGGTGAGTTTGTATTTTTCCATT	AATGGAAAAATACAAACTCACCCGCTGCAAATGGTCTCTCGGTGCAAACTAAGGTGTTTT[CG]GGCCTTTCCCCGCGCGCGCCCACTCCCGCCCGCGCGCGCACCCCGCGCACACACTCACTC	AATGGAAAAATACAAACTCACCCGCTGCAAATGGTCTCTCGGTGCAAACTAAGGTGTTTT[CG]GGCCTTTCCCCGCGCGCGCCCACTCCCGCCCGCGCGCGCACCCCGCGCACACACTCACTC	CAAACTCACCCGCTGCAAATGGTCTCTCGGTGCAAACTAAGGTGTTTTCG	II			Nan	Nan	cg00294442	0	2	1	1	cg00294442_II_R_C_24036	ENSG00000114861	FOXP1	FOXP1_fiveUTR	chr3	71583610	71583611	2	-	Promoter (<=1kb)	3	70952817	71583993	631177	2	27086	ENST00000318789.9	382	forkhead box P1	TRUE	FALSE
cg00295657	cg00295657_B_C_II_17R32_Y	26614214	CACTAACCAATAACAAARACAAAAATTATCAAATAACACCCAAAAAAAAC	17R32	NA			chr17	46675732	R	37	R	B	C	GGAGAAGGAGGAAAAAAAAAAAGGTTGATAGGTTTGTGCGCGGGTCCCTCGTGCGGGCTG[CG]CTCCTCCTGGGTGCTATTTGACAATTCCTGCCTCTGCCATTGGTCAGTGTTGGATCAGAT	ATCTGATCCAACACTGACCAATGGCAGAGGCAGGAATTGTCAAATAGCACCCAGGAGGAG[CG]CAGCCCGCACGAGGGACCCGCGCACAAACCTATCAACCTTTTTTTTTTTCCTCCTTCTCC	ATCTGATCCAACACTGACCAATGGCAGAGGCAGGAATTGTCAAATAGCACCCAGGAGGAG[CG]CAGCCCGCACGAGGGACCCGCGCACAAACCTATCAACCTTTTTTTTTTTCCTCCTTCTCC	ACTGACCAATGGCAGAGGCAGGAATTGTCAAATAGCACCCAGGAGGAGCG	II			Nan	Nan	cg00295657	1	1	1	1	cg00295657_II_R_C_11267	ENSG00000108511	HOXB6	HOXB6_Intron	chr17	48598370	48598371	2	-	Intron (ENST00000465846.6/404266, intron 2 of 3)	17	48573982	48604912	30931	2	3216	ENST00000552000.2	6541	homeobox B6	TRUE	FALSE
cg00295725	cg00295725_B_C_II_50_Y	42719233	TACTTACATTATCTACCTAAAAATATAAAAAACCAACTAATACTACAATC	50	NA			chr11	116183462	R	37	R	B	C	GGCTGTTAGCTGCTGCTCAGGGCGGGCTTGGGCAGAGGCACAGCATTAAGCAGGAAGCAT[CG]ATTGCAGCATTAGCTGGCTTTTTACATTCCCAGGCAGACAATGCAAGTACCTCCAATTAT	ATAATTGGAGGTACTTGCATTGTCTGCCTGGGAATGTAAAAAGCCAGCTAATGCTGCAAT[CG]ATGCTTCCTGCTTAATGCTGTGCCTCTGCCCAAGCCCGCCCTGAGCAGCAGCTAACAGCC	ATAATTGGAGGTACTTGCATTGTCTGCCTGGGAATGTAAAAAGCCAGCTAATGCTGCAAT[CG]ATGCTTCCTGCTTAATGCTGTGCCTCTGCCCAAGCCCGCCCTGAGCAGCAGCTAACAGCC	ACTTGCATTGTCTGCCTGGGAATGTAAAAAGCCAGCTAATGCTGCAATCG	II			Nan	Nan	cg00295725	0	0	1	1	cg00295725_II_R_C_2314	ENSG00000237937	LINC02702	LINC02702_Intergenic_upstream	chr11	116312745	116312746	2	-	Distal Intergenic	11	116639422	116658252	18831	1	101929011	ENST00000444123.5	-326677	long intergenic non-protein coding RNA 2702	FALSE	TRUE
cg00296110	cg00296110_B_C_II_43R6_Y	90734494	TAATTTATCTTATAATAAAATTAATATTCCCCCAAAAAACCCRRCRTAAC	43R6	NA			chr5	139139233	F	37	F	B	C	GCAGTGGCTGGAGGTGACCTTCTGGAGACGGCGATTAATCACGGGCCGTGGCGGGCGCCG[CG]CCACGCCGGGCCCTTTGGGGGAATACTAATTCCACTACAAGATAAATCATAATTTGACAA	GCAGTGGCTGGAGGTGACCTTCTGGAGACGGCGATTAATCACGGGCCGTGGCGGGCGCCG[CG]CCACGCCGGGCCCTTTGGGGGAATACTAATTCCACTACAAGATAAATCATAATTTGACAA	TTGTCAAATTATGATTTATCTTGTAGTGGAATTAGTATTCCCCCAAAGGGCCCGGCGTGG[CG]CGGCGCCCGCCACGGCCCGTGATTAATCGCCGTCTCCAGAAGGTCACCTCCAGCCACTGC	GATTTATCTTGTAGTGGAATTAGTATTCCCCCAAAGGGCCCGGCGTGGCG	II			Nan	Nan	cg00296110	1	3	1	1	cg00296110_II_F_C_27521	NA	PSD2-AS1	PSD2-AS1_Intergenic_upstream	chr5	139759648	139759649	2	-	Distal Intergenic	5	139740951	139747406	6456	2	101929696	ENST00000657032.1	-12243	PSD2 antisense RNA 1	FALSE	TRUE
cg00296428	cg00296428_B_C_II_15Y34_Y	93801836	TCRAATACTCAACCTYACTAACCRACAAATCAAAATCTAATTCCAAAATC	15Y34	NA			chr2	176973802	R	37	R	B	C	AAGGGGTTTCCAGTGAAATACTGCAGACGGTCTCTGTTCAGTTTCTTTTCTTTCATCCTG[CG]ATTCTGGAACCAGATTTTGACTTGCCGGTCAGTGAGGTTGAGCATCCGAGAGAGTTGAAG	CTTCAACTCTCTCGGATGCTCAACCTCACTGACCGGCAAGTCAAAATCTGGTTCCAGAAT[CG]CAGGATGAAAGAAAAGAAACTGAACAGAGACCGTCTGCAGTATTTCACTGGAAACCCCTT	CTTCAACTCTCTCGGATGCTCAACCTCACTGACCGGCAAGTCAAAATCTGGTTCCAGAAT[CG]CAGGATGAAAGAAAAGAAACTGAACAGAGACCGTCTGCAGTATTTCACTGGAAACCCCTT	CGGATGCTCAACCTCACTGACCGGCAAGTCAAAATCTGGTTCCAGAATCG	II			Nan	Nan	cg00296428	1	2	1	1	cg00296428_II_R_C_20376	ENSG00000128710	HOXD10	HOXD10_Exon	chr2	176109074	176109075	2	+	Promoter (<=1kb)	2	176108790	176119394	10605	1	3236	ENST00000490088.2	284	homeobox D10	TRUE	FALSE
cg00297075	cg00297075_B_C_II_2Y19RY26_Y	88762494	ACYCTCATTTTCCATCAAAACARYCCTAATTAATTTAAATAATCTATTTC	2Y19RY26	NA			chr9	79627672	R	37	R	B	C	TCCTTGGCAATTAAAATAGTCCTAAAGACCACTTACGATGTGATCATGCGTGCACCAAGG[CG]AAACAGACCATTTAAATCAATTAGGACTGCTCTGATGGAAAATGAGGGCCTGGCAATGAC	GTCATTGCCAGGCCCTCATTTTCCATCAGAGCAGTCCTAATTGATTTAAATGGTCTGTTT[CG]CCTTGGTGCACGCATGATCACATCGTAAGTGGTCTTTAGGACTATTTTAATTGCCAAGGA	GTCATTGCCAGGCCCTCATTTTCCATCAGAGCAGTCCTAATTGATTTAAATGGTCTGTTT[CG]CCTTGGTGCACGCATGATCACATCGTAAGTGGTCTTTAGGACTATTTTAATTGCCAAGGA	CCCTCATTTTCCATCAGAGCAGTCCTAATTGATTTAAATGGTCTGTTTCG	II			Nan	Nan	cg00297075	3	1	1	1	cg00297075_II_R_C_34406	ENSG00000204612	FOXB2	FOXB2_Promoter	chr9	77012756	77012757	2	+	Promoter (6-7kb)	9	77019655	77020953	1299	1	442425	ENST00000376708.1	-6898	forkhead box B2	FALSE	TRUE
cg00297600	cg00297600_T_C_II_50_Y	25603223	CAATAACACCCACCTTAAAAAATTTCTATATCTCTTAAATAACCRAATCC	50	NA			chr8	35401670	R	37	R	T	C	GTCAAAATAAGAGCTGCCGTTTACCAAGTAGCTACAGATTGTGGTAATAAGCCTTCTACA[CG]GATTCGGTCATTTAAGAGACACAGAAACTCTCCAAGGTGGGTGTCACTGTGCATCTGAGG	CCTCAGATGCACAGTGACACCCACCTTGGAGAGTTTCTGTGTCTCTTAAATGACCGAATC[CG]TGTAGAAGGCTTATTACCACAATCTGTAGCTACTTGGTAAACGGCAGCTCTTATTTTGAC	GTCAAAATAAGAGCTGCCGTTTACCAAGTAGCTACAGATTGTGGTAATAAGCCTTCTACA[CG]GATTCGGTCATTTAAGAGACACAGAAACTCTCCAAGGTGGGTGTCACTGTGCATCTGAGG	CGGATTCGGTCATTTAAGAGACACAGAAACTCTCCAAGGTGGGTGTCACT	II			Nan	Nan	cg00297600	0	1	1	1	cg00297600_II_R_C_33078	ENSG00000156687	UNC5D	UNC5D_Intron	chr8	35544152	35544153	2	+	Intron (ENST00000404895.7/137970, intron 1 of 16)	8	35235475	35796540	561066	1	137970	ENST00000404895.7	308677	unc-5 netrin receptor D	TRUE	FALSE
cg00297805	cg00297805_T_C_II_50_Y	15690569	CTCTAAAAAAATTTTCTTAATATATAAATAATACRAACCATCAAAAAAAC	50	NA			chr9	128870088	R	37	R	T	C	TAATGAGCCTTCCCAGTCATCAGCTCACTTGTCATTTTCTGTAATTAATGTTAAGGAAGA[CG]CCTTCCTGATGGTTCGTATTACTCATATACCAAGAAAATTTCTTCAGAGAAATAATTTAC	GTAAATTATTTCTCTGAAGAAATTTTCTTGGTATATGAGTAATACGAACCATCAGGAAGG[CG]TCTTCCTTAACATTAATTACAGAAAATGACAAGTGAGCTGATGACTGGGAAGGCTCATTA	TAATGAGCCTTCCCAGTCATCAGCTCACTTGTCATTTTCTGTAATTAATGTTAAGGAAGA[CG]CCTTCCTGATGGTTCGTATTACTCATATACCAAGAAAATTTCTTCAGAGAAATAATTTAC	CGCCTTCCTGATGGTTCGTATTACTCATATACCAAGAAAATTTCTTCAGA	II			Nan	Nan	cg00297805	0	1	1	1	cg00297805_II_R_C_34407	ENSG00000228392	LOC101929116	LOC101929116_Intron	chr9	126107809	126107810	2	+	Intron (ENST00000441473.1/ENST00000441473.1, intron 1 of 1)	9	126270121	126275918	5798	2	101929116	ENST00000419853.1	168108	uncharacterized LOC101929116	TRUE	FALSE
cg00297951	cg00297951_T_C_II_28Y5M3R11_Y	48707100	CACAATAAAATAATAACTCAAAATCCTTYACTATMACTRTATCAACTACC	28Y5M3R11	NA			chr14	29613999	R	37	R	T	C	GTTTCATGCTCATCATGGCCTTTTCTCCATCAACCCCATCCTCATCAGATTTCAGATGCT[CG]GCAGTTGACACAGCTACAGCAAAGGACTCTGAGTCATCATCTCATTGTGGGATGGGTTCC	GGAACCCATCCCACAATGAGATGATGACTCAGAGTCCTTTGCTGTAGCTGTGTCAACTGC[CG]AGCATCTGAAATCTGATGAGGATGGGGTTGATGGAGAAAAGGCCATGATGAGCATGAAAC	GTTTCATGCTCATCATGGCCTTTTCTCCATCAACCCCATCCTCATCAGATTTCAGATGCT[CG]GCAGTTGACACAGCTACAGCAAAGGACTCTGAGTCATCATCTCATTGTGGGATGGGTTCC	CGGCAGTTGACACAGCTACAGCAAAGGACTCTGAGTCATCATCTCATTGT	II			Nan	Nan	cg00297951	3	1	1	1	cg00297951_II_R_C_7086	ENSG00000257056	LINC02282	LINC02282_Intron	chr14	29144793	29144794	2	+	Intron (ENST00000652058.1/ENST00000652058.1, intron 2 of 4)	14	28783114	28785798	2685	2	105370424	ENST00000656598.1	-358995	long intergenic non-protein coding RNA 2282	TRUE	FALSE
cg00298032	cg00298032_B_C_II_50_Y	09762575	RAAACCTCCCRCAAAAACCRCATACTATCTAATAAAAAAAACTAAACCTC	50	NA			chr1	204197191	F	37	F	B	C	GTAGCAGTGCCACGCTTCCTCCCTTAAACCTGGTCAGCTGGTTTCCCTGGCAGGGTGGAG[CG]AGGCCCAGCCCCTCTCACCAGACAGCATGCGGCCCCTGCGGGAGGCCTCGGTCGCCAGGG	GTAGCAGTGCCACGCTTCCTCCCTTAAACCTGGTCAGCTGGTTTCCCTGGCAGGGTGGAG[CG]AGGCCCAGCCCCTCTCACCAGACAGCATGCGGCCCCTGCGGGAGGCCTCGGTCGCCAGGG	CCCTGGCGACCGAGGCCTCCCGCAGGGGCCGCATGCTGTCTGGTGAGAGGGGCTGGGCCT[CG]CTCCACCCTGCCAGGGAAACCAGCTGACCAGGTTTAAGGGAGGAAGCGTGGCACTGCTAC	AGGCCTCCCGCAGGGGCCGCATGCTGTCTGGTGAGAGGGGCTGGGCCTCG	II			Nan	Nan	cg00298032	0	3	1	1	cg00298032_II_F_C_14949	ENSG00000143850	PLEKHA6	PLEKHA6_Intron	chr1	204228063	204228064	2	-	Intron (ENST00000272203.8/22874, intron 21 of 22)	1	204218853	204359929	141077	2	22874	ENST00000272203.8	131865	pleckstrin homology domain containing A6	TRUE	FALSE
cg00298301	cg00298301_T_C_II_42R7_Y	34737945	ATACCAACTCACCTATCATCTCCATTCATTTTCTACAAAACARTCTCATC	42R7	NA			chrX	122753275	F	37	F	T	C	GGTTTACTTAGGCATGATGATTTTAAAAGACTCAAACCTTTGCTGAAGATTCCTTGAGTT[CG]ATGAGACTGTCCTGTAGAAAATGAATGGAGATGACAGGTGAGCTGGCATAGTTCTCAGAA	GGTTTACTTAGGCATGATGATTTTAAAAGACTCAAACCTTTGCTGAAGATTCCTTGAGTT[CG]ATGAGACTGTCCTGTAGAAAATGAATGGAGATGACAGGTGAGCTGGCATAGTTCTCAGAA	GGTTTACTTAGGCATGATGATTTTAAAAGACTCAAACCTTTGCTGAAGATTCCTTGAGTT[CG]ATGAGACTGTCCTGTAGAAAATGAATGGAGATGACAGGTGAGCTGGCATAGTTCTCAGAA	CGATGAGACTGTCCTGTAGAAAATGAATGGAGATGACAGGTGAGCTGGCA	II			Nan	Nan	cg00298301	1	1	1	1	cg00298301_II_F_C_36215	ENSG00000125676	THOC2	THOC2_threeUTR	chrX	123619424	123619425	2	-	3' UTR	23	123600561	123621159	20599	2	57187	ENST00000448128.5	1734	THO complex 2	TRUE	FALSE
cg00298697	cg00298697_B_C_I_46Y3|46Y3_C	73626244	CCCCAATAACATCACATAAAATTCCTAAACTTCTAAATCATTACAAYCCA	46Y3	76805291	CCCCGATAACGTCACGTAAAATTCCTAAACTTCTAAATCATTACGAYCCG	46Y3	chr7	28448891	F	37	F	B	C	CCGGGGCGGGGCCTGCCCCCTCGACGCGCCGGCCCCGCCCCTCGCTCCGTCCCTCCCCAG[CG]GACCGCAATGATTTAGAAGTTCAGGAATCCCACGTGACGTCACCGGGGGGGTGATGTAAT	CCGGGGCGGGGCCTGCCCCCTCGACGCGCCGGCCCCGCCCCTCGCTCCGTCCCTCCCCAG[CG]GACCGCAATGATTTAGAAGTTCAGGAATCCCACGTGACGTCACCGGGGGGGTGATGTAAT	ATTACATCACCCCCCCGGTGACGTCACGTGGGATTCCTGAACTTCTAAATCATTGCGGTC[CG]CTGGGGAGGGACGGAGCGAGGGGCGGGGCCGGCGCGTCGAGGGGGCAGGCCCCGCCCCGG	CCCCGGTGACGTCACGTGGGATTCCTGAACTTCTAAATCATTGCGGTCCG	I	C	Grn	TA	Red	cg00298697	1	0	1	1	cg00298697_I_F_C_31397	ENSG00000146592	CREB5	CREB5_Intron	chr7	28409272	28409273	2	+	Intron (ENST00000396299.6/9586, intron 1 of 9)	7	28299321	28820000	520680	1	9586	ENST00000396299.6	109951	cAMP responsive element binding protein 5	TRUE	FALSE
cg00299517	cg00299517_T_C_II_50_Y	96798585	TCAAACTCCCCRTACAACTAACCCATCRTAATAAACTTAAAATTAAACAC	50	NA			chr3	52400835	F	37	F	T	C	GACGTCACTGAAAGGGCAGCCATCCATCAGTGGTGGCATGTACGAGGCTGTCAACTACTA[CG]TGCTCAACCCCAAGTCCATCACGATGGGCCAGCTGTACGGGGAGTTTGACCTCCTCACCC	GACGTCACTGAAAGGGCAGCCATCCATCAGTGGTGGCATGTACGAGGCTGTCAACTACTA[CG]TGCTCAACCCCAAGTCCATCACGATGGGCCAGCTGTACGGGGAGTTTGACCTCCTCACCC	GACGTCACTGAAAGGGCAGCCATCCATCAGTGGTGGCATGTACGAGGCTGTCAACTACTA[CG]TGCTCAACCCCAAGTCCATCACGATGGGCCAGCTGTACGGGGAGTTTGACCTCCTCACCC	CGTGCTCAACCCCAAGTCCATCACGATGGGCCAGCTGTACGGGGAGTTTG	II			Nan	Nan	cg00299517	0	2	1	1	cg00299517_II_F_C_24037	ENSG00000114841	DNAH1	DNAH1_Exon	chr3	52366819	52366820	2	+	Exon (ENST00000420323.6/25981, exon 36 of 78)	3	52316319	52400491	84173	1	25981	ENST00000420323.6	50500	dynein axonemal heavy chain 1	TRUE	FALSE
cg00300211	cg00300211_T_C_II_44RRR3_Y	51760239	CATTAACAAAATTATAACATCACTAAAACAAATTTCCAACTACARRRACC	44RRR3	NA			chr3	55894142	F	37	F	T	C	GAGAGTTTAACTCTCCCACCCGAAGGTTTTAATTATACCCTCAGCCCCATACTTAGGCCT[CG]GTTCCTGCAGCTGGAAATCTGCCCCAGTGATGTTATAACCTTGTTAATGTAACAAAAGAG	GAGAGTTTAACTCTCCCACCCGAAGGTTTTAATTATACCCTCAGCCCCATACTTAGGCCT[CG]GTTCCTGCAGCTGGAAATCTGCCCCAGTGATGTTATAACCTTGTTAATGTAACAAAAGAG	GAGAGTTTAACTCTCCCACCCGAAGGTTTTAATTATACCCTCAGCCCCATACTTAGGCCT[CG]GTTCCTGCAGCTGGAAATCTGCCCCAGTGATGTTATAACCTTGTTAATGTAACAAAAGAG	CGGTTCCTGCAGCTGGAAATCTGCCCCAGTGATGTTATAACCTTGTTAAT	II			Nan	Nan	cg00300211	3	3	1	1	cg00300211_II_F_C_24038	ENSG00000187672	ERC2	ERC2_Intron	chr3	55860114	55860115	2	-	Intron (ENST00000288221.11/26059, intron 14 of 17)	3	55508311	56468467	960157	2	26059	ENST00000288221.11	608352	ELKS/RAB6-interacting/CAST family member 2	TRUE	FALSE
cg00300224	cg00300224_T_C_II_9Y2Y37_Y	61760289	AAAATTCATYAAYCTACCTAAATTTAAAATTAATAAAACCAATAAATACC	9Y2Y37	NA			chrX	21613155	R	37	R	T	C	AAATTAAAAAAAAAAACTATCGTTCCCTCTTCCCAAATAAAATCAACTTACTATTTTTTG[CG]GCATTCACTGGCTCTATCAATTTTAAATTCAGGCAGGCTAATGAATCCTTCTGCTTTTTC	GAAAAAGCAGAAGGATTCATTAGCCTGCCTGAATTTAAAATTGATAGAGCCAGTGAATGC[CG]CAAAAAATAGTAAGTTGATTTTATTTGGGAAGAGGGAACGATAGTTTTTTTTTTTAATTT	AAATTAAAAAAAAAAACTATCGTTCCCTCTTCCCAAATAAAATCAACTTACTATTTTTTG[CG]GCATTCACTGGCTCTATCAATTTTAAATTCAGGCAGGCTAATGAATCCTTCTGCTTTTTC	CGGCATTCACTGGCTCTATCAATTTTAAATTCAGGCAGGCTAATGAATCC	II			Nan	Nan	cg00300224	2	0	1	1	cg00300224_II_R_C_36216	ENSG00000149970	CNKSR2	CNKSR2_threeUTR	chrX	21595037	21595038	2	+	3' UTR	23	21372801	21645440	272640	1	22866	ENST00000642501.1	222236	connector enhancer of kinase suppressor of Ras 2	TRUE	FALSE
cg00300233	cg00300233_T_C_II_4Y45_Y	96701440	CATTYTATTCRACCTTAAAACTTTACTAATATACTAAAAAACAAACAACC	4Y45	NA			chr1	153610800	R	37	R	T	C	GTTTCTGGCACTGGCTAGCTGCTGTTGTTGCTGCATCGAAGCCCGAATATTCACTGGCGT[CG]GCTGTTTGTTCTTCAGCATATTAGTAAAGCTTCAAGGTCGAACAAAATGGATGTTTAAAT	ATTTAAACATCCATTTTGTTCGACCTTGAAGCTTTACTAATATGCTGAAGAACAAACAGC[CG]ACGCCAGTGAATATTCGGGCTTCGATGCAGCAACAACAGCAGCTAGCCAGTGCCAGAAAC	GTTTCTGGCACTGGCTAGCTGCTGTTGTTGCTGCATCGAAGCCCGAATATTCACTGGCGT[CG]GCTGTTTGTTCTTCAGCATATTAGTAAAGCTTCAAGGTCGAACAAAATGGATGTTTAAAT	CGGCTGTTTGTTCTTCAGCATATTAGTAAAGCTTCAAGGTCGAACAAAAT	II			Nan	Nan	cg00300233	1	1	1	1	cg00300233_II_R_C_14950	ENSG00000160679	CHTOP	CHTOP_Exon	chr1	153638324	153638325	2	+	Exon (ENST00000368690.7/26097, exon 3 of 6)	1	153633982	153646305	12324	1	26097	ENST00000368690.7	4342	chromatin target of PRMT1	TRUE	FALSE
cg00301020	cg00301020_B_C_II_1R35Y10R1_Y	93776162	ARAACACATCTACCAACATAAAATATTAAAACAATCAYAACTCAATAARC	1R35Y10R1	NA			chr9	85510080	R	37	R	B	C	CCTTTCAGGTCTGTAACTGAACATGACTGATGGCACCAGAGTAACAGTTGCTTATTACAG[CG]TTCACTGAGCTGTGATTGCTCCAATACTTTATGTTGGCAGATGTGTTTCCCTAGGAACAG	CTGTTCCTAGGGAAACACATCTGCCAACATAAAGTATTGGAGCAATCACAGCTCAGTGAA[CG]CTGTAATAAGCAACTGTTACTCTGGTGCCATCAGTCATGTTCAGTTACAGACCTGAAAGG	CTGTTCCTAGGGAAACACATCTGCCAACATAAAGTATTGGAGCAATCACAGCTCAGTGAA[CG]CTGTAATAAGCAACTGTTACTCTGGTGCCATCAGTCATGTTCAGTTACAGACCTGAAAGG	AAACACATCTGCCAACATAAAGTATTGGAGCAATCACAGCTCAGTGAACG	II			Nan	Nan	cg00301020	3	2	1	1	cg00301020_II_R_C_34408	ENSG00000165105	RASEF	RASEF_Intergenic_downstream	chr9	82895165	82895166	2	-	Distal Intergenic	9	82979590	83063142	83553	2	158158	ENST00000376447.4	167977	RAS and EF-hand domain containing	FALSE	TRUE
cg00301226	cg00301226_B_C_II_16YA32_Y	94694260	TTTAACATCCCTAACTYAAATATAAAATTATTACACAAAAATTAACTCTC	16YA32	NA			chrX	39854170	R	37	R	B	C	AAACGCTCAGCTGTCTCCATAAGTTATAGAAGCAATCATCCCAGGGAGCATCGGAGACAC[CG]AGAGTCAATTCTTGTGTAATAATTTCATATTCGAGCCAGGGATGCCAAATCACAGCCCCT	AGGGGCTGTGATTTGGCATCCCTGGCTCGAATATGAAATTATTACACAAGAATTGACTCT[CG]GTGTCTCCGATGCTCCCTGGGATGATTGCTTCTATAACTTATGGAGACAGCTGAGCGTTT	AGGGGCTGTGATTTGGCATCCCTGGCTCGAATATGAAATTATTACACAAGAATTGACTCT[CG]GTGTCTCCGATGCTCCCTGGGATGATTGCTTCTATAACTTATGGAGACAGCTGAGCGTTT	TTGGCATCCCTGGCTCGAATATGAAATTATTACACAAGAATTGACTCTCG	II			Nan	Nan	cg00301226	2	0	1	1	cg00301226_II_R_C_36217	ENSG00000183337	BCOR	BCOR_Intergenic_downstream	chrX	39994916	39994917	2	+	Distal Intergenic	23	40051318	40056233	4916	2	54880	ENST00000672265.1	61316	BCL6 corepressor	FALSE	TRUE
cg00301801	cg00301801_T_C_II_50_Y	01632935	TACTTTATAAAAATAAACCAAATATTTTTAATTAAACTCATTAATTCAAC	50	NA			chr5	158202935	F	37	F	T	C	AGAAATCCTAGCTTTAAAAGAAACAGCTAATCTGCTAGTTTGATTATTCTTCAAAACTTA[CG]CTGAACCAATGAGCCTAATTAAAAACACTTGGCCTACTTCTATAAAGCATCATAGCTTTC	AGAAATCCTAGCTTTAAAAGAAACAGCTAATCTGCTAGTTTGATTATTCTTCAAAACTTA[CG]CTGAACCAATGAGCCTAATTAAAAACACTTGGCCTACTTCTATAAAGCATCATAGCTTTC	AGAAATCCTAGCTTTAAAAGAAACAGCTAATCTGCTAGTTTGATTATTCTTCAAAACTTA[CG]CTGAACCAATGAGCCTAATTAAAAACACTTGGCCTACTTCTATAAAGCATCATAGCTTTC	CGCTGAACCAATGAGCCTAATTAAAAACACTTGGCCTACTTCTATAAAGC	II			Nan	Nan	cg00301801	0	0	1	1	cg00301801_II_F_C_27522	ENSG00000164330	EBF1	EBF1_Intron	chr5	158775927	158775928	2	-	Intron (ENST00000622875.4/1879, intron 4 of 9)	5	158695916	158840123	144208	2	1879	ENST00000622875.4	64195	EBF transcription factor 1	TRUE	FALSE
cg00304629	cg00304629_B_C_I_47Y2|47Y2_C	09718499	AAAAAACTTTTTACACTCCACCACCTCTAACCACTAAAAAAACATCAYCA	47Y2	76640392	AAAAAACTTTTTACACTCCACCACCTCTAACCGCTAAAAAAACGTCAYCG	47Y2	chr2	65659696	F	37	F	B	C	CCGATTTACTCCATATTGGATTCTCACCGCCGCCAACAGGAGGAGGAAGTAGGGCGGAAG[CG]ATGACGTCTTCCCAGCGGCCAGAGGTGGTGGAGTGCAAAAAGCTTCCTACTTGCGACCGA	CCGATTTACTCCATATTGGATTCTCACCGCCGCCAACAGGAGGAGGAAGTAGGGCGGAAG[CG]ATGACGTCTTCCCAGCGGCCAGAGGTGGTGGAGTGCAAAAAGCTTCCTACTTGCGACCGA	TCGGTCGCAAGTAGGAAGCTTTTTGCACTCCACCACCTCTGGCCGCTGGGAAGACGTCAT[CG]CTTCCGCCCTACTTCCTCCTCCTGTTGGCGGCGGTGAGAATCCAATATGGAGTAAATCGG	AGGAAGCTTTTTGCACTCCACCACCTCTGGCCGCTGGGAAGACGTCATCG	I	C	Grn	TA	Red	cg00304629	1	0	1	1	cg00304629_I_F_C_20377	ENSG00000198369	SPRED2	SPRED2_fiveUTR	chr2	65432562	65432563	2	-	Promoter (<=1kb)	2	65310851	65432599	121749	2	200734	ENST00000356388.9	36	sprouty related EVH1 domain containing 2	TRUE	FALSE
cg00304877	cg00304877_T_C_II_24Y23Y1_Y	37774980	AAACTTAATTTATATTTAATCTCCYCTTTTATTTCTACATTATTACCTYC	24Y23Y1	NA			chr10	77633146	R	37	R	T	C	TATTTCATCAAGCTTTTTTCCTCTCTCTGGTTTAAATCTCAATCACTAAAAGGAATGATT[CG]AAGGCAATAATGTAGAAACAAAAGAGGAGATTAAATACAAATTAAGCTTTCATTTGTACT	AGTACAAATGAAAGCTTAATTTGTATTTAATCTCCTCTTTTGTTTCTACATTATTGCCTT[CG]AATCATTCCTTTTAGTGATTGAGATTTAAACCAGAGAGAGGAAAAAAGCTTGATGAAATA	TATTTCATCAAGCTTTTTTCCTCTCTCTGGTTTAAATCTCAATCACTAAAAGGAATGATT[CG]AAGGCAATAATGTAGAAACAAAAGAGGAGATTAAATACAAATTAAGCTTTCATTTGTACT	CGAAGGCAATAATGTAGAAACAAAAGAGGAGATTAAATACAAATTAAGCT	II			Nan	Nan	cg00304877	2	0	1	1	cg00304877_II_R_C_30	ENSG00000148655	LRMDA	LRMDA_Intron	chr10	75873388	75873389	2	+	Intron (ENST00000611255.5/83938, intron 2 of 6)	10	75431624	76560168	1128545	1	83938	ENST00000611255.5	441764	leucine rich melanocyte differentiation associated	TRUE	FALSE
cg00306239	cg00306239_T_C_II_32Y3YK12_Y	58787949	CTACTATTTAATATACACTCATACTCCATCTAYTTCYKTTTCCATTACTC	32Y3YK12	NA			chr3	146956305	R	37	R	T	C	AATAAATAGAAAACACAGCATGGAGCTGAAACGTGTGCATGAGAAACTGGTTAGGAGATT[CG]AGTAATGGAAAAAGAAGCAGATGGAGCATGAGTGTACATTAAACAGTAGTGTTCATAGCT	AGCTATGAACACTACTGTTTAATGTACACTCATGCTCCATCTGCTTCTTTTTCCATTACT[CG]AATCTCCTAACCAGTTTCTCATGCACACGTTTCAGCTCCATGCTGTGTTTTCTATTTATT	AATAAATAGAAAACACAGCATGGAGCTGAAACGTGTGCATGAGAAACTGGTTAGGAGATT[CG]AGTAATGGAAAAAGAAGCAGATGGAGCATGAGTGTACATTAAACAGTAGTGTTCATAGCT	CGAGTAATGGAAAAAGAAGCAGATGGAGCATGAGTGTACATTAAACAGTA	II			Nan	Nan	cg00306239	3	0	1	1	cg00306239_II_R_C_24039	ENSG00000174963	ZIC4	ZIC4_Intron	chr3	147238518	147238519	2	-	Intron (ENST00000473299.1/ENST00000473299.1, intron 2 of 5)	3	147388707	147389372	666	2	84107	ENST00000480015.1	150854	Zic family member 4	TRUE	FALSE
cg00307913	cg00307913_B_C_II_13R36_Y	35745195	ACACCCAAACTTTRAAAAAACRCTCATTACTTCTTTTAACTATAATTAAC	13R36	NA			chr17	46065277	R	37	R	B	C	CAGGGCTCTGCGTTCAAGTCCTCTGCCAGGAGAGAGTTAAGGGCTTGGGTTTAATTTGCC[CG]TTAATCACAGTTAAAAGAAGTAATGAGCGTCTCCCCAAAGCCTGGGTGTTTCTCTGCAGA	TCTGCAGAGAAACACCCAGGCTTTGGGGAGACGCTCATTACTTCTTTTAACTGTGATTAA[CG]GGCAAATTAAACCCAAGCCCTTAACTCTCTCCTGGCAGAGGACTTGAACGCAGAGCCCTG	TCTGCAGAGAAACACCCAGGCTTTGGGGAGACGCTCATTACTTCTTTTAACTGTGATTAA[CG]GGCAAATTAAACCCAAGCCCTTAACTCTCTCCTGGCAGAGGACTTGAACGCAGAGCCCTG	CACCCAGGCTTTGGGGAGACGCTCATTACTTCTTTTAACTGTGATTAACG	II			Nan	Nan	cg00307913	1	2	1	1	cg00307913_II_R_C_11268	ENSG00000108465	CDK5RAP3	CDK5RAP3_Intron	chr17	47987911	47987912	2	-	Intron (ENST00000578239.1/ENST00000578239.1, intron 1 of 1)	17	47981107	47981774	668	1	80279	ENST00000578996.1	6805	CDK5 regulatory subunit associated protein 3	TRUE	FALSE
cg00308441	cg00308441_B_C_II_50_Y	03804267	ACAAACTCCTCCCCRCRTTAAATCATTCRCCTCTAAAAAATTTAAAAAAC	50	NA			chr12	54813024	F	37	F	B	C	CTGGCGTCCGGCTCCCCATAGCGCCCGCTCTTCCCTGTCCTGGGGCCACCGACCCGGAGC[CG]CTTCCTAAACCTCCCAGAGGCGAATGACTCAACGCGGGGAGGAGTTTGCCAAACTCCCGG	CTGGCGTCCGGCTCCCCATAGCGCCCGCTCTTCCCTGTCCTGGGGCCACCGACCCGGAGC[CG]CTTCCTAAACCTCCCAGAGGCGAATGACTCAACGCGGGGAGGAGTTTGCCAAACTCCCGG	CCGGGAGTTTGGCAAACTCCTCCCCGCGTTGAGTCATTCGCCTCTGGGAGGTTTAGGAAG[CG]GCTCCGGGTCGGTGGCCCCAGGACAGGGAAGAGCGGGCGCTATGGGGAGCCGGACGCCAG	CAAACTCCTCCCCGCGTTGAGTCATTCGCCTCTGGGAGGTTTAGGAAGCG	II			Nan	Nan	cg00308441	0	3	1	1	cg00308441_II_F_C_4428	ENSG00000258137	LOC102724050	LOC102724050_fiveUTR	chr12	54419240	54419241	2	-	5' UTR	12	54353661	54497688	144028	1	102724050	ENST00000550474.5	65579	uncharacterized LOC102724050	TRUE	FALSE
cg00308763	cg00308763_T_C_II_50_Y	48621267	CCTCCCACAAATAAAATTATAACAAACRTCCCCAACCCATTCTTTCAACC	50	NA			chr20	36306971	F	37	F	T	C	CATGACAAACAGCTTGGCTGATGGCTTATAATGTCAAAGATGATGGAAACAGGGAGGCGA[CG]GCTGAAAGAATGGGTTGGGGACGCTTGTCATAACTTTATTTGTGGGAGGTGAGTTTCTGT	CATGACAAACAGCTTGGCTGATGGCTTATAATGTCAAAGATGATGGAAACAGGGAGGCGA[CG]GCTGAAAGAATGGGTTGGGGACGCTTGTCATAACTTTATTTGTGGGAGGTGAGTTTCTGT	CATGACAAACAGCTTGGCTGATGGCTTATAATGTCAAAGATGATGGAAACAGGGAGGCGA[CG]GCTGAAAGAATGGGTTGGGGACGCTTGTCATAACTTTATTTGTGGGAGGTGAGTTTCTGT	CGGCTGAAAGAATGGGTTGGGGACGCTTGTCATAACTTTATTTGTGGGAG	II			Nan	Nan	cg00308763	0	1	1	1	cg00308763_II_F_C_18848	ENSG00000204117	LOC100287792	LOC100287792_Exon	chr20	37678569	37678570	2	+	Exon (ENST00000655861.1/100287792, exon 2 of 4)	20	37676889	37682207	5319	1	100287792	ENST00000655861.1	1680	uncharacterized LOC100287792	TRUE	FALSE
cg00309259	cg00309259_T_C_II_42M7_Y	04683428	TATTACTCACAAAAATAATTTACAAAATAAACTCCTTTAAAAMATTTACC	42M7	NA			chr8	103315127	F	37	F	T	C	TCATCTGTTCAACCGGCAGCCCTGAGTTTGAACTGGTTAAGAGCACTGCAGTGAAATCTT[CG]GCAAATTCCTCAAAGGAGCTTACTCTGCAAATTATTTCTGTGAGCAACACATCACCCACT	TCATCTGTTCAACCGGCAGCCCTGAGTTTGAACTGGTTAAGAGCACTGCAGTGAAATCTT[CG]GCAAATTCCTCAAAGGAGCTTACTCTGCAAATTATTTCTGTGAGCAACACATCACCCACT	TCATCTGTTCAACCGGCAGCCCTGAGTTTGAACTGGTTAAGAGCACTGCAGTGAAATCTT[CG]GCAAATTCCTCAAAGGAGCTTACTCTGCAAATTATTTCTGTGAGCAACACATCACCCACT	CGGCAAATTCCTCAAAGGAGCTTACTCTGCAAATTATTTCTGTGAGCAAC	II			Nan	Nan	cg00309259	1	0	1	1	cg00309259_II_F_C_33079	ENSG00000104517	UBR5	UBR5_Intron	chr8	102302899	102302900	2	-	Intron (ENST00000520539.6/51366, intron 22 of 58)	8	102252273	102412700	160428	2	51366	ENST00000520539.6	109800	ubiquitin protein ligase E3 component n-recognin 5	TRUE	FALSE
cg00309562	cg00309562_B_C_II_R49_Y	43781526	RTTTCCTCCAAAACCATCACTATAACCTCCCRTCTAATTAATAACATAAC	R49	NA			chr9	128725303	F	37	F	B	C	CGTTTTAATAGATTTGGGATGATGAATTTTGTTTTGTCTCACTTCTAGGTGGATACCCTC[CG]TCATGTTATCAATCAGACGGGAGGCTACAGTGATGGCCTTGGAGGAAATTCACTGTACAG	CGTTTTAATAGATTTGGGATGATGAATTTTGTTTTGTCTCACTTCTAGGTGGATACCCTC[CG]TCATGTTATCAATCAGACGGGAGGCTACAGTGATGGCCTTGGAGGAAATTCACTGTACAG	CTGTACAGTGAATTTCCTCCAAGGCCATCACTGTAGCCTCCCGTCTGATTGATAACATGA[CG]GAGGGTATCCACCTAGAAGTGAGACAAAACAAAATTCATCATCCCAAATCTATTAAAACG	TTTCCTCCAAGGCCATCACTGTAGCCTCCCGTCTGATTGATAACATGACG	II			Nan	Nan	cg00309562	1	2	1	1	cg00309562_II_F_C_34409	ENSG00000167081	PBX3	PBX3_threeUTR	chr9	125963024	125963025	2	+	3' UTR	9	125747345	125967377	220033	1	5090	ENST00000342287.9	215679	PBX homeobox 3	TRUE	FALSE
cg00309578	cg00309578_B_C_II_11Y16Y2R18_Y	58741850	CAATAACCTTCYCCAAAAACTCTAAATAYCARTACTATTACCTTAAATAC	11Y16Y2R18	NA			chr7	87436798	R	37	R	B	C	TTGGAAAAAAAAGTATTACACTTACTCATACCACTGTTTATTGTGTTTTCGGTAAAGCAA[CG]TATCCAAGGCAACAGCATTGACATCCAGAGCTCCTGGAGAAGGCCACTGGTTGGTGAGAT	ATCTCACCAACCAGTGGCCTTCTCCAGGAGCTCTGGATGTCAATGCTGTTGCCTTGGATA[CG]TTGCTTTACCGAAAACACAATAAACAGTGGTATGAGTAAGTGTAATACTTTTTTTTCCAA	ATCTCACCAACCAGTGGCCTTCTCCAGGAGCTCTGGATGTCAATGCTGTTGCCTTGGATA[CG]TTGCTTTACCGAAAACACAATAAACAGTGGTATGAGTAAGTGTAATACTTTTTTTTCCAA	AGTGGCCTTCTCCAGGAGCTCTGGATGTCAATGCTGTTGCCTTGGATACG	II			Nan	Nan	cg00309578	3	1	1	1	cg00309578_II_R_C_31398	ENSG00000105784	RUNDC3B	RUNDC3B_Exon	chr7	87807483	87807484	2	+	Exon (ENST00000338056.7/154661, exon 10 of 12)	7	87628413	87832296	203884	1	154661	ENST00000338056.7	179070	RUN domain containing 3B	TRUE	FALSE
cg00310182	cg00310182_B_C_II_28Y21_Y	41603271	ATCACTAAAAAAAATTCCCTACTAAATAYAATCAAAATCCATAAACTCRC	28Y21	NA			chr1	38600114	R	37	R	B	C	CTGCATTTAGCGCCAGCGAGGGAGTCTGGGCTGGAGCGCTGCTTTCACACCGACTCGAGC[CG]CGAGTTTATGGATCTTGATTGCACCCAGCAGGGAATCCTTTTTAGTGATGAGAGAAAAAA	TTTTTTCTCTCATCACTAAAAAGGATTCCCTGCTGGGTGCAATCAAGATCCATAAACTCG[CG]GCTCGAGTCGGTGTGAAAGCAGCGCTCCAGCCCAGACTCCCTCGCTGGCGCTAAATGCAG	TTTTTTCTCTCATCACTAAAAAGGATTCCCTGCTGGGTGCAATCAAGATCCATAAACTCG[CG]GCTCGAGTCGGTGTGAAAGCAGCGCTCCAGCCCAGACTCCCTCGCTGGCGCTAAATGCAG	TCACTAAAAAGGATTCCCTGCTGGGTGCAATCAAGATCCATAAACTCGCG	II			Nan	Nan	cg00310182	1	1	1	1	cg00310182_II_R_C_14951	ENSG00000265596	MIR3659	MIR3659_Intron	chr1	38134442	38134443	2	-	Intron (ENST00000641212.1/ENST00000641212.1, intron 2 of 4)	1	38089231	38089329	99	1	100500801	ENST00000582606.1	45212	microRNA 3659	TRUE	FALSE
cg00310215	cg00310215_B_C_II_50_Y	90730955	ACRCTAACCCRATACCAATCRCCTTTCAAAAAACCCCTCTATAATTAATC	50	NA			chr16	51185346	F	37	F	B	C	CCGGCCCCGGGCGCAGCGCGCATGTGTCCTGCTATAATTATGATTATCAATAATGCATTG[CG]ATTAATCATAGAGGGGCTCTTTGAAAGGCGATTGGCACCGGGCCAGCGCTATTCAAACCC	CCGGCCCCGGGCGCAGCGCGCATGTGTCCTGCTATAATTATGATTATCAATAATGCATTG[CG]ATTAATCATAGAGGGGCTCTTTGAAAGGCGATTGGCACCGGGCCAGCGCTATTCAAACCC	GGGTTTGAATAGCGCTGGCCCGGTGCCAATCGCCTTTCAAAGAGCCCCTCTATGATTAAT[CG]CAATGCATTATTGATAATCATAATTATAGCAGGACACATGCGCGCTGCGCCCGGGGCCGG	CGCTGGCCCGGTGCCAATCGCCTTTCAAAGAGCCCCTCTATGATTAATCG	II			Nan	Nan	cg00310215	0	3	1	1	cg00310215_II_F_C_9963	ENSG00000103449	SALL1	SALL1_Promoter	chr16	51151435	51151436	2	+	Promoter (<=1kb)	16	51143204	51151367	8164	2	6299	ENST00000562674.1	-68	spalt like transcription factor 1	TRUE	FALSE
cg00311846	cg00311846_B_C_II_50_Y	16700861	CRAATAAATACTACRAAAAAAAACTACCATTTACTACCCCTACCAACRAC	50	NA			chr7	137531561	F	37	F	B	C	GGGGCCGGGCGGGCTGGCGGCGGCGGCGGCGGCGGCTGCAGGAGCGCGGGCAGGTCCGCG[CG]CCGCTGGCAGGGGCAGCAAATGGCAGCCCCTTCCCGCAGCATCCATCCGCGGCTGCACCG	GGGGCCGGGCGGGCTGGCGGCGGCGGCGGCGGCGGCTGCAGGAGCGCGGGCAGGTCCGCG[CG]CCGCTGGCAGGGGCAGCAAATGGCAGCCCCTTCCCGCAGCATCCATCCGCGGCTGCACCG	CGGTGCAGCCGCGGATGGATGCTGCGGGAAGGGGCTGCCATTTGCTGCCCCTGCCAGCGG[CG]CGCGGACCTGCCCGCGCTCCTGCAGCCGCCGCCGCCGCCGCCGCCAGCCCGCCCGGCCCC	GGATGGATGCTGCGGGAAGGGGCTGCCATTTGCTGCCCCTGCCAGCGGCG	II			Nan	Nan	cg00311846	0	3	1	1	cg00311846_II_F_C_31399	ENSG00000157680	DGKI	DGKI_Exon	chr7	137846815	137846816	2	-	Promoter (<=1kb)	7	137390524	137846863	456340	2	9162	ENST00000288490.9	47	diacylglycerol kinase iota	TRUE	FALSE
cg00311934	cg00311934_T_C_II_2R1M3R41_Y	80784343	TARAMCTARTAAATTACCTCCTCCCTCTTAACAATCACCTATAAAAACTC	2R1M3R41	NA			chr9	131260722	F	37	F	T	C	CCCAGGATCTGATTGAGTGCTTTCACCTAGGAAACTGGAGGCGACCAGTGCCCAGAATAT[CG]AGTTCCTACAGGTGATTGCCAAGAGGGAGGAGGCAATCCACCAGTCCCAGCTGCGGCTGG	CCCAGGATCTGATTGAGTGCTTTCACCTAGGAAACTGGAGGCGACCAGTGCCCAGAATAT[CG]AGTTCCTACAGGTGATTGCCAAGAGGGAGGAGGCAATCCACCAGTCCCAGCTGCGGCTGG	CCCAGGATCTGATTGAGTGCTTTCACCTAGGAAACTGGAGGCGACCAGTGCCCAGAATAT[CG]AGTTCCTACAGGTGATTGCCAAGAGGGAGGAGGCAATCCACCAGTCCCAGCTGCGGCTGG	CGAGTTCCTACAGGTGATTGCCAAGAGGGAGGAGGCAATCCACCAGTCCC	II			Nan	Nan	cg00311934	3	2	1	1	cg00311934_II_F_C_34410	ENSG00000136811	ODF2	ODF2_Exon	chr9	128498443	128498444	2	+	Exon (ENST00000351030.7/4957, exon 19 of 21)	9	128456006	128501292	45287	1	4957	ENST00000351030.7	42437	outer dense fiber of sperm tails 2	TRUE	FALSE
cg00312241	cg00312241_B_C_II_3M5Y23K16_Y	04740154	TTCMACCAAYAAAAAAATTACAACCTTCTTCCCKAACTTCAATAAACAAC	3M5Y23K16	NA			chr3	48336233	F	37	F	B	C	CCCTCTGGGCTATAGCACACAGGGCCACAGCGCAACTGGGGCTCTTCCTCCTCATACCAG[CG]CTGTTCACTGAAGTCAGGGAAGAAGGCTGCAATCTCTCTGCTGGCTGAAACCACAGAGTC	CCCTCTGGGCTATAGCACACAGGGCCACAGCGCAACTGGGGCTCTTCCTCCTCATACCAG[CG]CTGTTCACTGAAGTCAGGGAAGAAGGCTGCAATCTCTCTGCTGGCTGAAACCACAGAGTC	GACTCTGTGGTTTCAGCCAGCAGAGAGATTGCAGCCTTCTTCCCTGACTTCAGTGAACAG[CG]CTGGTATGAGGAGGAAGAGCCCCAGTTGCGCTGTGGCCCTGTGTGCTATAGCCCAGAGGG	TCAGCCAGCAGAGAGATTGCAGCCTTCTTCCCTGACTTCAGTGAACAGCG	II			Nan	Nan	cg00312241	3	0	1	1	cg00312241_II_F_C_24040	ENSG00000172113	NME6	NME6_threeUTR	chr3	48294743	48294744	2	-	3' UTR	3	48290722	48301685	10964	2	10201	ENST00000451657.6	6941	NME/NM23 nucleoside diphosphate kinase 6	TRUE	FALSE
cg00314427	cg00314427_B_C_II_50_Y	87712848	CCCCCAACCTAACRACTTCTCTCTTTACACACAATAAAATTCAAATCCTC	50	NA			chr19	45976120	R	37	R	B	C	CCGGGCAGGTGAGGACAAACGAAGAAGTGTACGAAGGGTTAACAACGGGGAAGGGGTCGC[CG]AGGACTTGAACTTCACTGTGTGTAAAGAGAGAAGCCGTCAGGTTGGGGGGTGCGTCTTGG	CCAAGACGCACCCCCCAACCTGACGGCTTCTCTCTTTACACACAGTGAAGTTCAAGTCCT[CG]GCGACCCCTTCCCCGTTGTTAACCCTTCGTACACTTCTTCGTTTGTCCTCACCTGCCCGG	CCAAGACGCACCCCCCAACCTGACGGCTTCTCTCTTTACACACAGTGAAGTTCAAGTCCT[CG]GCGACCCCTTCCCCGTTGTTAACCCTTCGTACACTTCTTCGTTTGTCCTCACCTGCCCGG	CCCCAACCTGACGGCTTCTCTCTTTACACACAGTGAAGTTCAAGTCCTCG	II			Nan	Nan	cg00314427	0	1	1	1	cg00314427_II_R_C_14002	ENSG00000012061	ERCC1	ERCC1_threeUTR	chr19	45472862	45472863	2	+	3' UTR	19	45407334	45478828	71495	2	2067	ENST00000423698.6	5965	ERCC excision repair 1, endonuclease non-catalytic subunit	TRUE	FALSE
cg00315292	cg00315292_B_C_II_31R18_Y	78795176	CATTAAACRAATCTAACAACAACATATTCAARCTCRACAAAAAAACAAAC	31R18	NA			chr5	1875043	F	37	F	B	C	GTTAATGGAGCTTAAGGAATTATCTTAGGCCGGGCGGCCGGGAGAGCCGTATATCTCCCG[CG]CCTGTTCCCTTGTCGAGCCTGAATATGCTGCTGTCAGACTCGCTTAATGAAAAGTAACGC	GTTAATGGAGCTTAAGGAATTATCTTAGGCCGGGCGGCCGGGAGAGCCGTATATCTCCCG[CG]CCTGTTCCCTTGTCGAGCCTGAATATGCTGCTGTCAGACTCGCTTAATGAAAAGTAACGC	GCGTTACTTTTCATTAAGCGAGTCTGACAGCAGCATATTCAGGCTCGACAAGGGAACAGG[CG]CGGGAGATATACGGCTCTCCCGGCCGCCCGGCCTAAGATAATTCCTTAAGCTCCATTAAC	ATTAAGCGAGTCTGACAGCAGCATATTCAGGCTCGACAAGGGAACAGGCG	II			Nan	Nan	cg00315292	1	3	1	1	cg00315292_II_F_C_27523	ENSG00000113430	IRX4	IRX4_Intergenic_downstream	chr5	1874929	1874930	2	-	Distal Intergenic	5	1878785	1881093	2309	2	50805	ENST00000505938.1	6164	iroquois homeobox 4	FALSE	TRUE
cg00316483	cg00316483_B_C_I_20YR28|20YR28_A	05763822	ACAATAACCACTCCCTAAACYRTAAAAAATAAACAATAACAATAACATCA	20YR28	61730534	ACAATAACCGCTCCCTAAACYRTAAAAAATAAACGATAACGATAACATCG	20YR28	chr14	65569036	F	37	F	B	C	CCCCGCCTGACAACCCGCACGGGAAGGAAGAAGCCCCAGGACTCACGTCGCTCTCCACCT[CG]ATGTCATCGTTATCGCTCATTTCCTACGGCCCAGGGAGCGGCCACTGCAGCGGCGGCGGG	CCCCGCCTGACAACCCGCACGGGAAGGAAGAAGCCCCAGGACTCACGTCGCTCTCCACCT[CG]ATGTCATCGTTATCGCTCATTTCCTACGGCCCAGGGAGCGGCCACTGCAGCGGCGGCGGG	CCCGCCGCCGCTGCAGTGGCCGCTCCCTGGGCCGTAGGAAATGAGCGATAACGATGACAT[CG]AGGTGGAGAGCGACGTGAGTCCTGGGGCTTCTTCCTTCCCGTGCGGGTTGTCAGGCGGGG	GCAGTGGCCGCTCCCTGGGCCGTAGGAAATGAGCGATAACGATGACATCG	I	A	Red	CG	Grn	cg00316483	2	1	1	1	cg00316483_I_F_C_7087	ENSG00000125952	MAX	MAX_Exon	chr14	65102318	65102319	2	-	Promoter (<=1kb)	14	65006174	65102387	96214	2	4149	ENST00000341653.6	68	MYC associated factor X	TRUE	FALSE
cg00317287	cg00317287_T_C_II_45Y4_Y	75621905	TATAATCAATAATTAAATTTAATACTAACATACATCTAATTTATAYAACC	45Y4	NA			chr2	165090754	F	37	F	T	C	TCATGTCCTCTATTAAATAAATTGGAAAGGATTAATTTTGCAAGATGGGATTGTCAGAGA[CG]GCTGCATAAACTAGATGCATGTCAGCACTAAATTTAATTATTGATCACAATACAATAGTG	TCATGTCCTCTATTAAATAAATTGGAAAGGATTAATTTTGCAAGATGGGATTGTCAGAGA[CG]GCTGCATAAACTAGATGCATGTCAGCACTAAATTTAATTATTGATCACAATACAATAGTG	TCATGTCCTCTATTAAATAAATTGGAAAGGATTAATTTTGCAAGATGGGATTGTCAGAGA[CG]GCTGCATAAACTAGATGCATGTCAGCACTAAATTTAATTATTGATCACAATACAATAGTG	CGGCTGCATAAACTAGATGCATGTCAGCACTAAATTTAATTATTGATCAC	II			Nan	Nan	cg00317287	1	0	1	1	cg00317287_II_F_C_20378	ENSG00000115290	GRB14	GRB14_Intron	chr2	164234244	164234245	2	-	Intron (ENST00000429636.1/ENST00000429636.1, intron 2 of 4)	2	164492822	164497052	4231	2	2888	ENST00000497306.1	262808	growth factor receptor bound protein 14	TRUE	FALSE
cg00318947	cg00318947_T_C_II_50_Y	49628598	CATAAAAAACAAATATTTACTATTTTATACTCTATTTACAACTTTAAAAC	50	NA			chr7	27154914	F	37	F	T	C	GTGGCCTCATGCATACCAATGGTTTTTGTCATTTATGGCTGGGCAAGATTTATGACTCGG[CG]CCCCAAAGCTGTAAACAGAGCACAAAACAGCAAACACTTGCTCCTTATGGCATATTGCAG	GTGGCCTCATGCATACCAATGGTTTTTGTCATTTATGGCTGGGCAAGATTTATGACTCGG[CG]CCCCAAAGCTGTAAACAGAGCACAAAACAGCAAACACTTGCTCCTTATGGCATATTGCAG	GTGGCCTCATGCATACCAATGGTTTTTGTCATTTATGGCTGGGCAAGATTTATGACTCGG[CG]CCCCAAAGCTGTAAACAGAGCACAAAACAGCAAACACTTGCTCCTTATGGCATATTGCAG	CGCCCCAAAGCTGTAAACAGAGCACAAAACAGCAAACACTTGCTCCTTAT	II			Nan	Nan	cg00318947	0	0	1	1	cg00318947_II_F_C_31400	ENSG00000105997	HOXA3	HOXA3_Intron	chr7	27115295	27115296	2	+	Intron (ENST00000518088.5/ENST00000518088.5, intron 2 of 2)	7	27106184	27119595	13412	2	3200	ENST00000396352.8	4299	homeobox A3	TRUE	FALSE
cg00319727	cg00319727_T_C_II_50_Y	51636553	ATCRAAATATTTACATACCACTCTCTACACACRACAAAATATAAAACCTC	50	NA			chr7	105279835	F	37	F	T	C	CTCTGCTACCATGGACGAGAAGAAAGCATTTCCCTTACAAAGAACAGCTGGGGGTCATGT[CG]AGGTTCCACACCCTGCCGTGTGCAGAGAGTGGCATGCAAACATTTCGACAAAGGCCCCAG	CTCTGCTACCATGGACGAGAAGAAAGCATTTCCCTTACAAAGAACAGCTGGGGGTCATGT[CG]AGGTTCCACACCCTGCCGTGTGCAGAGAGTGGCATGCAAACATTTCGACAAAGGCCCCAG	CTCTGCTACCATGGACGAGAAGAAAGCATTTCCCTTACAAAGAACAGCTGGGGGTCATGT[CG]AGGTTCCACACCCTGCCGTGTGCAGAGAGTGGCATGCAAACATTTCGACAAAGGCCCCAG	CGAGGTTCCACACCCTGCCGTGTGCAGAGAGTGGCATGCAAACATTTCGA	II			Nan	Nan	cg00319727	0	2	1	1	cg00319727_II_F_C_31401	ENSG00000146776	ATXN7L1	ATXN7L1_Intron	chr7	105639388	105639389	2	-	Intron (ENST00000419735.7/222255, intron 6 of 11)	7	105605067	105876604	271538	2	222255	ENST00000419735.7	237215	ataxin 7 like 1	TRUE	FALSE
cg00320782	cg00320782_T_C_II_50_Y	09671188	AACCTCATTAAAATATAATTACAACTATAAATACAAACRAAAAACTTACC	50	NA			chr9	81871606	F	37	F	T	C	ATAGATTCAAAGAAGGAAGAAGAAGGGGAATAAAAAAGCGTGTCTGTATTTTATTGCACT[CG]GTAAGCTTTTCGCTTGTATTTATAGCTGCAATTATATCTCAATGAGGTTTGTCTACAGTG	ATAGATTCAAAGAAGGAAGAAGAAGGGGAATAAAAAAGCGTGTCTGTATTTTATTGCACT[CG]GTAAGCTTTTCGCTTGTATTTATAGCTGCAATTATATCTCAATGAGGTTTGTCTACAGTG	ATAGATTCAAAGAAGGAAGAAGAAGGGGAATAAAAAAGCGTGTCTGTATTTTATTGCACT[CG]GTAAGCTTTTCGCTTGTATTTATAGCTGCAATTATATCTCAATGAGGTTTGTCTACAGTG	CGGTAAGCTTTTCGCTTGTATTTATAGCTGCAATTATATCTCAATGAGGT	II			Nan	Nan	cg00320782	0	1	1	1	cg00320782_II_F_C_34411	ENSG00000260995	LOC101927450	LOC101927450_Intergenic_upstream	chr9	79256691	79256692	2	-	Distal Intergenic	9	79135437	79198314	62878	2	101927450	ENST00000650036.1	-58378	uncharacterized LOC101927450	FALSE	TRUE
cg00321644	cg00321644_B_C_II_13Y34R1_Y	89690171	AACCCCAACATACYCAAAATCACAAATATTTTTCCCAACTATTCATAARC	13Y34R1	NA			chr12	977110	R	37	R	B	C	CGCCGCTGGGAAATGGCTACTTTCGGTGGGCAGGTGGGAGGTGGTGAAAAAGAAACTGGA[CG]TTCATGAATAGTTGGGAAAAATATCTGTGATTCTGGGTATGTTGGGGTCCCCCCACACGG	CCGTGTGGGGGGACCCCAACATACCCAGAATCACAGATATTTTTCCCAACTATTCATGAA[CG]TCCAGTTTCTTTTTCACCACCTCCCACCTGCCCACCGAAAGTAGCCATTTCCCAGCGGCG	CCGTGTGGGGGGACCCCAACATACCCAGAATCACAGATATTTTTCCCAACTATTCATGAA[CG]TCCAGTTTCTTTTTCACCACCTCCCACCTGCCCACCGAAAGTAGCCATTTCCCAGCGGCG	ACCCCAACATACCCAGAATCACAGATATTTTTCCCAACTATTCATGAACG	II			Nan	Nan	cg00321644	2	1	1	1	cg00321644_II_R_C_4429	ENSG00000060237	WNK1	WNK1_Exon	chr12	867944	867945	2	+	Exon (ENST00000530271.6/65125, exon 9 of 31)	12	752579	911452	158874	1	65125	ENST00000315939.11	115365	WNK lysine deficient protein kinase 1	TRUE	FALSE
cg00323008	cg00323008_B_C_I_47D2|47D2_A	51741828	ACCTCACAACAAAACACATAACACTTAAACATCTAAATCAACTTATCDCA	47D2	60802254	ACCTCACAACGAAACACGTAACACTTAAACATCTAAATCAACTTATCDCG	47D2	chr11	6422898	R	37	R	B	C	GGATGGTACTGGGAGACACTGAGGTGCCCCTTCCCCAACAGGGACTTTGCCTACGTAGCT[CG]TGATAAGCTGACCCAGATGCTCAAGTGCCACGTGTTTCGCTGTGAGGCACCTGCCAAGAA	TTCTTGGCAGGTGCCTCACAGCGAAACACGTGGCACTTGAGCATCTGGGTCAGCTTATCA[CG]AGCTACGTAGGCAAAGTCCCTGTTGGGGAAGGGGCACCTCAGTGTCTCCCAGTACCATCC	TTCTTGGCAGGTGCCTCACAGCGAAACACGTGGCACTTGAGCATCTGGGTCAGCTTATCA[CG]AGCTACGTAGGCAAAGTCCCTGTTGGGGAAGGGGCACCTCAGTGTCTCCCAGTACCATCC	GCCTCACAGCGAAACACGTGGCACTTGAGCATCTGGGTCAGCTTATCACG	I	A	Red	CG	Grn	cg00323008	1	0	1	1	cg00323008_I_R_C_2315	ENSG00000166313	APBB1	APBB1_fiveUTR	chr11	6401620	6401669	50	+	5' UTR	11	6395124	6404691	9568	2	322	ENST00000621678.4	3022	amyloid beta precursor protein binding family B member 1	TRUE	FALSE
cg00323590	cg00323590_B_C_I_9Y40|9Y40_A	69719526	AAATTTTCAYCAAAACAATATTTACAAAAACAACCTCATTAAATATAACA	9Y40	51776824	AAATTTTCAYCGAAACAATATTTACGAAAACGACCTCGTTAAATATAACG	9Y40	chr3	71021228	R	37	R	B	C	AGAGTAGAGGATGAGTTTGGGTCCTTTTGGACAGTTGATGATGAAGAGTTTAAACGTGGC[CG]CCATATTCAACGAGGCCGTCCTCGCAAATACTGCCCCGATGAAAACTTTGACGAGCTTGT	ACAAGCTCGTCAAAGTTTTCATCGGGGCAGTATTTGCGAGGACGGCCTCGTTGAATATGG[CG]GCCACGTTTAAACTCTTCATCATCAACTGTCCAAAAGGACCCAAACTCATCCTCTACTCT	ACAAGCTCGTCAAAGTTTTCATCGGGGCAGTATTTGCGAGGACGGCCTCGTTGAATATGG[CG]GCCACGTTTAAACTCTTCATCATCAACTGTCCAAAAGGACCCAAACTCATCCTCTACTCT	AAGTTTTCATCGGGGCAGTATTTGCGAGGACGGCCTCGTTGAATATGGCG	I	A	Red	CG	Grn	cg00323590	1	0	1	1	cg00323590_I_R_C_24041	ENSG00000114861	FOXP1	FOXP1_threeUTR	chr3	70972077	70972078	2	-	3' UTR	3	70952817	71583993	631177	2	27086	ENST00000318789.9	611915	forkhead box P1	TRUE	FALSE
cg00323965	cg00323965_T_C_II_50_Y	72698821	CTCACRCTCAAAACRCTTCAATTATCCCTCCCCACAAAAATAAATAACRC	50	NA			chr2	145277807	F	37	F	T	C	TTCTAATGACATTTTTTTCTTTTTCTTTTCTGTAGGAGAGAGACGAGAGACCCTGAAACA[CG]CGCCACCTATCTTTGTGGGGAGGGATAATTGAAGCGCCCTGAGCGTGAGCATCATGTGAA	TTCTAATGACATTTTTTTCTTTTTCTTTTCTGTAGGAGAGAGACGAGAGACCCTGAAACA[CG]CGCCACCTATCTTTGTGGGGAGGGATAATTGAAGCGCCCTGAGCGTGAGCATCATGTGAA	TTCTAATGACATTTTTTTCTTTTTCTTTTCTGTAGGAGAGAGACGAGAGACCCTGAAACA[CG]CGCCACCTATCTTTGTGGGGAGGGATAATTGAAGCGCCCTGAGCGTGAGCATCATGTGAA	CGCGCCACCTATCTTTGTGGGGAGGGATAATTGAAGCGCCCTGAGCGTGA	II			Nan	Nan	cg00323965	0	3	1	1	cg00323965_II_F_C_20379	ENSG00000238057	ZEB2-AS1	ZEB2-AS1_fiveUTR	chr2	144520240	144520241	2	+	5' UTR	2	144517978	144521111	3134	1	100303491	ENST00000427278.8	2262	ZEB2 antisense RNA 1	TRUE	FALSE
cg00324097	cg00324097_T_C_II_50_Y	11686868	CAAAAACRTAACCACTCCCACACTAAAAAAAAACRCCTAAAAATAAACTC	50	NA			chr17	75446549	F	37	F	T	C	TCACCAAAGGCTTCTTTCCATTTGAGTGAATCCCTCCCAGCCCCCAGCAAGCCCTCGGAA[CG]AGCCCACTCCCAGGCGCTCTCTCCTAGTGTGGGAGTGGCCACGCCCCTGCTGGGAGTGAC	TCACCAAAGGCTTCTTTCCATTTGAGTGAATCCCTCCCAGCCCCCAGCAAGCCCTCGGAA[CG]AGCCCACTCCCAGGCGCTCTCTCCTAGTGTGGGAGTGGCCACGCCCCTGCTGGGAGTGAC	TCACCAAAGGCTTCTTTCCATTTGAGTGAATCCCTCCCAGCCCCCAGCAAGCCCTCGGAA[CG]AGCCCACTCCCAGGCGCTCTCTCCTAGTGTGGGAGTGGCCACGCCCCTGCTGGGAGTGAC	CGAGCCCACTCCCAGGCGCTCTCTCCTAGTGTGGGAGTGGCCACGCCCCT	II			Nan	Nan	cg00324097	0	2	1	1	cg00324097_II_F_C_11269	ENSG00000184640	SEPTIN9	SEPTIN9_Intron	chr17	77450467	77450468	2	+	Intron (ENST00000591198.5/10801, intron 2 of 10)	17	77281451	77499029	217579	1	10801	ENST00000591198.5	169016	septin 9	TRUE	FALSE
cg00324161	cg00324161_T_C_II_R33Y8R6_Y	50615189	RATTATACTCTATACAAACTATAAAAACTTACATYACTTCCCCRAACAAC	R33Y8R6	NA			chr3	156009680	F	37	F	T	C	CCCCGCAACTGCTCAACCTCTCGTGACTGCCTGTGTTCTGGGGTTCTGAGAGGGACCGTG[CG]CTGCCTGGGGAAGCAATGCAAGTCTCCATAGCCTGCACAGAGCACAATTTGAAGAGTCGG	CCCCGCAACTGCTCAACCTCTCGTGACTGCCTGTGTTCTGGGGTTCTGAGAGGGACCGTG[CG]CTGCCTGGGGAAGCAATGCAAGTCTCCATAGCCTGCACAGAGCACAATTTGAAGAGTCGG	CCCCGCAACTGCTCAACCTCTCGTGACTGCCTGTGTTCTGGGGTTCTGAGAGGGACCGTG[CG]CTGCCTGGGGAAGCAATGCAAGTCTCCATAGCCTGCACAGAGCACAATTTGAAGAGTCGG	CGCTGCCTGGGGAAGCAATGCAAGTCTCCATAGCCTGCACAGAGCACAAT	II			Nan	Nan	cg00324161	3	2	1	1	cg00324161_II_F_C_24042	ENSG00000169282	KCNAB1	KCNAB1_fiveUTR	chr3	156291891	156291892	2	+	5' UTR	3	156037701	156453260	415560	1	7881	ENST00000478609.5	254190	potassium voltage-gated channel subfamily A member regulatory beta subunit 1	TRUE	FALSE
cg00324422	cg00324422_T_C_II_45W4_Y	97705526	CAAAACAATTCTTCATTTTTAATAAACTTCTAAAAACTCCCRCAAWAACC	45W4	NA			chr2	164458194	F	37	F	T	C	CGCAGTCAGCAGCTATTCAGCAGCAAATCATTAATTAATTACATTTTAATGAACCTTAAG[CG]GCTACTGCGGGAGCCTTCAGAAGTTTATCAAAAATGAAGAATTGCCTTGTGTAAATCTTG	CGCAGTCAGCAGCTATTCAGCAGCAAATCATTAATTAATTACATTTTAATGAACCTTAAG[CG]GCTACTGCGGGAGCCTTCAGAAGTTTATCAAAAATGAAGAATTGCCTTGTGTAAATCTTG	CGCAGTCAGCAGCTATTCAGCAGCAAATCATTAATTAATTACATTTTAATGAACCTTAAG[CG]GCTACTGCGGGAGCCTTCAGAAGTTTATCAAAAATGAAGAATTGCCTTGTGTAAATCTTG	CGGCTACTGCGGGAGCCTTCAGAAGTTTATCAAAAATGAAGAATTGCCTT	II			Nan	Nan	cg00324422	1	1	1	1	cg00324422_II_F_C_20380	ENSG00000182263	FIGN	FIGN_Intron	chr2	163601684	163601685	2	-	Intron (ENST00000409634.5/55137, intron 2 of 2)	2	163593396	163736012	142617	2	55137	ENST00000409634.5	134327	fidgetin, microtubule severing factor	TRUE	FALSE
cg00324754	cg00324754_B_C_II_5Y44_Y	16706593	TTTCAYAACATTCCAATTTAATTTAACATAATATATTTAATAACCATATC	5Y44	NA			chr8	77491652	F	37	F	B	C	GGAATGCCGTGGAGGGTCAAATGCCAATGGAACCCTGCTTTATAGGGTAATTAAGACAGT[CG]ACATGGTTATTAAATACATCATGCTAAACTAAACTGGAATGCTGTGAAATAAAATCCAAA	GGAATGCCGTGGAGGGTCAAATGCCAATGGAACCCTGCTTTATAGGGTAATTAAGACAGT[CG]ACATGGTTATTAAATACATCATGCTAAACTAAACTGGAATGCTGTGAAATAAAATCCAAA	TTTGGATTTTATTTCACAGCATTCCAGTTTAGTTTAGCATGATGTATTTAATAACCATGT[CG]ACTGTCTTAATTACCCTATAAAGCAGGGTTCCATTGGCATTTGACCCTCCACGGCATTCC	TTCACAGCATTCCAGTTTAGTTTAGCATGATGTATTTAATAACCATGTCG	II			Nan	Nan	cg00324754	1	0	1	1	cg00324754_II_F_C_33080	ENSG00000253661	ZFHX4-AS1	ZFHX4-AS1_Intron	chr8	76579417	76579418	2	-	Intron (ENST00000522961.1/100192378, intron 1 of 2)	8	76491200	76683156	191957	2	100192378	ENST00000522961.1	103738	ZFHX4 antisense RNA 1	TRUE	FALSE
cg00324991	cg00324991_T_C_II_7Y19R22_Y	97755184	AACTCCRYTAACAATTAACATATTTCTRAAAACAAACTAATTACTCAAAC	7Y19R22	NA			chr3	62351587	R	37	R	T	C	TGGGAAATAAACAACCTCAAGGCAGCTGCGTTGCCCTTTTCCCTGCACTTCCCTCTCAAA[CG]TCTGAGCAACCAGTTTGCTCCTAGAAACATGTTAATTGCCAACGGAGCTCATTAAGGCAT	ATGCCTTAATGAGCTCCGTTGGCAATTAACATGTTTCTAGGAGCAAACTGGTTGCTCAGA[CG]TTTGAGAGGGAAGTGCAGGGAAAAGGGCAACGCAGCTGCCTTGAGGTTGTTTATTTCCCA	TGGGAAATAAACAACCTCAAGGCAGCTGCGTTGCCCTTTTCCCTGCACTTCCCTCTCAAA[CG]TCTGAGCAACCAGTTTGCTCCTAGAAACATGTTAATTGCCAACGGAGCTCATTAAGGCAT	CGTCTGAGCAACCAGTTTGCTCCTAGAAACATGTTAATTGCCAACGGAGC	II			Nan	Nan	cg00324991	2	2	1	1	cg00324991_II_R_C_24043	ENSG00000241472	PTPRG-AS1	PTPRG-AS1_Intron	chr3	62365912	62365913	2	-	Intron (ENST00000661510.1/ENST00000661510.1, intron 1 of 1)	3	62221249	62369356	148108	2	100506994	ENST00000665590.1	3443	PTPRG antisense RNA 1	TRUE	FALSE
cg00325115	cg00325115_T_C_II_22Y27_Y	26776923	TTCTAAATCTAAAAAAAATTCAYTATTTCCAAATCCATAAAATAAATATC	22Y27	NA			chr11	92539627	F	37	F	T	C	AATAAAATCATCCTGAAAGTCAGTGCAAAGGATGCTGATATTGGATCCAATGGATATATA[CG]ATACTCACTCTATGGATCTGGAAACAGTGAATTTTTTCTAGATCCAGAAAGTGGTAAGCT	AATAAAATCATCCTGAAAGTCAGTGCAAAGGATGCTGATATTGGATCCAATGGATATATA[CG]ATACTCACTCTATGGATCTGGAAACAGTGAATTTTTTCTAGATCCAGAAAGTGGTAAGCT	AATAAAATCATCCTGAAAGTCAGTGCAAAGGATGCTGATATTGGATCCAATGGATATATA[CG]ATACTCACTCTATGGATCTGGAAACAGTGAATTTTTTCTAGATCCAGAAAGTGGTAAGCT	CGATACTCACTCTATGGATCTGGAAACAGTGAATTTTTTCTAGATCCAGA	II			Nan	Nan	cg00325115	1	0	1	1	cg00325115_II_F_C_2316	ENSG00000165323	FAT3	FAT3_Exon	chr11	92806461	92806462	2	+	Exon (ENST00000409404.6/120114, exon 11 of 25)	11	92352096	92896452	544357	1	120114	ENST00000409404.6	454365	FAT atypical cadherin 3	TRUE	FALSE
cg00325217	cg00325217_T_C_II_43Y6_Y	02774342	CCTTCCCACAACAAACACATTTAATACTCATACATAATCCCTTYCTTACC	43Y6	NA			chr2	158038964	R	37	R	T	C	AGAAAAGCTAGCAGTCCATATGTTGAGTAGGCACCATGCCATTTTGACAGGCGTGAGTGT[CG]GCAAGAAAGGGACCATGTATGAGCATCAAATGTGTTTGTTGTGGGAAGGATTCTAGGCCA	TGGCCTAGAATCCTTCCCACAACAAACACATTTGATGCTCATACATGGTCCCTTTCTTGC[CG]ACACTCACGCCTGTCAAAATGGCATGGTGCCTACTCAACATATGGACTGCTAGCTTTTCT	AGAAAAGCTAGCAGTCCATATGTTGAGTAGGCACCATGCCATTTTGACAGGCGTGAGTGT[CG]GCAAGAAAGGGACCATGTATGAGCATCAAATGTGTTTGTTGTGGGAAGGATTCTAGGCCA	CGGCAAGAAAGGGACCATGTATGAGCATCAAATGTGTTTGTTGTGGGAAG	II			Nan	Nan	cg00325217	1	0	1	1	cg00325217_II_R_C_20381	ENSG00000136542	GALNT5	GALNT5_Intergenic_upstream	chr2	157182452	157182453	2	-	Distal Intergenic	2	157257705	157318491	60787	1	11227	ENST00000259056.5	-75253	polypeptide N-acetylgalactosaminyltransferase 5	FALSE	TRUE
cg00325478	cg00325478_B_C_II_7Y42_Y	15699279	AACTACRYAAACTAAAAAACCRTAACATAAACAACCAAAAAAATATCAAC	7Y42	NA			chr20	44941265	R	37	R	B	C	GGCTAGGGTGTGCCCCGGCTGCTCCCTACGCCCCCCGGCGGGCTGGCGGCCCCGTCCCCG[CG]CTGACATTTCTTTGGTTGTTCATGTCACGGCCCTTCAGTCTGCGCAGTTTTACAAATGTG	CACATTTGTAAAACTGCGCAGACTGAAGGGCCGTGACATGAACAACCAAAGAAATGTCAG[CG]CGGGGACGGGGCCGCCAGCCCGCCGGGGGGCGTAGGGAGCAGCCGGGGCACACCCTAGCC	CACATTTGTAAAACTGCGCAGACTGAAGGGCCGTGACATGAACAACCAAAGAAATGTCAG[CG]CGGGGACGGGGCCGCCAGCCCGCCGGGGGGCGTAGGGAGCAGCCGGGGCACACCCTAGCC	ACTGCGCAGACTGAAGGGCCGTGACATGAACAACCAAAGAAATGTCAGCG	II			Nan	Nan	cg00325478	1	2	1	1	cg00325478_II_R_C_18849	ENSG00000149654	CDH22	CDH22_Promoter	chr20	46312626	46312627	2	-	Promoter (4-5kb)	20	46173739	46308498	134760	2	64405	ENST00000537909.4	-4129	cadherin 22	FALSE	TRUE
cg00325725	cg00325725_T_C_II_7W15Y26_Y	65746834	TATATCCWCRTACACAATTACTAYAAAAAAACTAATCACCATTATTACCC	7W15Y26	NA			chr11	15587685	F	37	F	T	C	AATTGAATTGCTGCAGCTGCCTGGGAAACTTCGCTGCCGTTCCCATTCAGGAAGAATAGG[CG]GGTAACAATGGTGACCAGCCTCCCTACAGTAATTGTGTACGAGGACACATTTCCAATGGG	AATTGAATTGCTGCAGCTGCCTGGGAAACTTCGCTGCCGTTCCCATTCAGGAAGAATAGG[CG]GGTAACAATGGTGACCAGCCTCCCTACAGTAATTGTGTACGAGGACACATTTCCAATGGG	AATTGAATTGCTGCAGCTGCCTGGGAAACTTCGCTGCCGTTCCCATTCAGGAAGAATAGG[CG]GGTAACAATGGTGACCAGCCTCCCTACAGTAATTGTGTACGAGGACACATTTCCAATGGG	CGGGTAACAATGGTGACCAGCCTCCCTACAGTAATTGTGTACGAGGACAC	II			Nan	Nan	cg00325725	2	1	1	1	cg00325725_II_F_C_2317	ENSG00000254695	LOC102724957	LOC102724957_Intron	chr11	15566139	15566140	2	+	Intron (ENST00000527770.1/ENST00000527770.1, intron 3 of 4)	11	15605484	15705376	99893	1	102724957	ENST00000532242.2	-39344	uncharacterized LOC102724957	TRUE	FALSE
cg00328865	cg00328865_T_C_II_19R20Y1R7_Y	58720230	CACCAAAAAACTCTCTAAARACCAAACCTAAACTTCCCTAYARACTAAAC	19R20Y1R7	NA			chr2	27601877	F	37	F	T	C	TGGCTGGCTCCTCAACTTCACTCTCCGCACTTAGTGCCCGGCCGCCCCCAGACTCATCGT[CG]CTCAGCCCATAGGGAAGCCCAGGCCTGGCCCCCAGAGAGTCTCCTGGTGAAATAGACATA	TGGCTGGCTCCTCAACTTCACTCTCCGCACTTAGTGCCCGGCCGCCCCCAGACTCATCGT[CG]CTCAGCCCATAGGGAAGCCCAGGCCTGGCCCCCAGAGAGTCTCCTGGTGAAATAGACATA	TGGCTGGCTCCTCAACTTCACTCTCCGCACTTAGTGCCCGGCCGCCCCCAGACTCATCGT[CG]CTCAGCCCATAGGGAAGCCCAGGCCTGGCCCCCAGAGAGTCTCCTGGTGAAATAGACATA	CGCTCAGCCCATAGGGAAGCCCAGGCCTGGCCCCCAGAGAGTCTCCTGGT	II			Nan	Nan	cg00328865	3	2	1	1	cg00328865_II_F_C_20382	ENSG00000163795	ZNF513	ZNF513_Exon	chr2	27379010	27379011	2	-	Exon (ENST00000407879.1/130557, exon 2 of 3)	2	27377235	27380444	3210	2	130557	ENST00000407879.1	1433	zinc finger protein 513	TRUE	FALSE
cg00330845	cg00330845_B_C_II_14Y4Y28Y1_Y	41791963	TAACTAATAATTTTYATACYAACAATATCATTTACAACTATCAACCTTYC	14Y4Y28Y1	NA			chr20	22384775	R	37	R	B	C	AAGAAAGCGCTGGAAGGGAGGTCCACTTGGTTCATATTTGAATAAAGCAAACAAGGCAGA[CG]AAAGGCTGACAGCTGTAAATGACATTGTCAGTACAAAAATTATCAGCCAGTTTACAATCT	AGATTGTAAACTGGCTGATAATTTTTGTACTGACAATGTCATTTACAGCTGTCAGCCTTT[CG]TCTGCCTTGTTTGCTTTATTCAAATATGAACCAAGTGGACCTCCCTTCCAGCGCTTTCTT	AGATTGTAAACTGGCTGATAATTTTTGTACTGACAATGTCATTTACAGCTGTCAGCCTTT[CG]TCTGCCTTGTTTGCTTTATTCAAATATGAACCAAGTGGACCTCCCTTCCAGCGCTTTCTT	GGCTGATAATTTTTGTACTGACAATGTCATTTACAGCTGTCAGCCTTTCG	II			Nan	Nan	cg00330845	3	0	1	1	cg00330845_II_R_C_18850	ENSG00000204684	LOC284788	LOC284788_Intron	chr20	22404137	22404138	2	-	Intron (ENST00000635130.1/284788, intron 1 of 3)	20	22371216	22420647	49432	2	284788	ENST00000635130.1	16509	uncharacterized LOC284788	TRUE	FALSE
cg00331096	cg00331096_B_C_II_22R27_Y	09660162	TACTAAAAACCRAATACATAACRATTTAAAATTTAACAACCACAACAAAC	22R27	NA			chr20	22564947	R	37	R	B	C	GGACGGTGCTTTGGCTGACTTTTTTTTAAAAGAGGGTGGGGGTGGGGGGTGATTGCTGGT[CG]TTTGTTGTGGCTGTTAAATTTTAAACTGCCATGCACTCGGCTTCCAGTATGCTGGGAGCG	CGCTCCCAGCATACTGGAAGCCGAGTGCATGGCAGTTTAAAATTTAACAGCCACAACAAA[CG]ACCAGCAATCACCCCCCACCCCCACCCTCTTTTAAAAAAAAGTCAGCCAAAGCACCGTCC	CGCTCCCAGCATACTGGAAGCCGAGTGCATGGCAGTTTAAAATTTAACAGCCACAACAAA[CG]ACCAGCAATCACCCCCCACCCCCACCCTCTTTTAAAAAAAAGTCAGCCAAAGCACCGTCC	ACTGGAAGCCGAGTGCATGGCAGTTTAAAATTTAACAGCCACAACAAACG	II			Nan	Nan	cg00331096	1	2	1	1	cg00331096_II_R_C_18851	ENSG00000125798	FOXA2	FOXA2_fiveUTR	chr20	22584309	22584310	2	-	Promoter (<=1kb)	20	22581005	22584463	3459	2	3170	ENST00000419308.6	153	forkhead box A2	TRUE	FALSE
cg00331190	cg00331190_B_C_II_50_Y	02674541	TAAATACRACTAAAACAATTTATCATAAAATCTAAAAAACTCATTTTTCC	50	NA			chr14	101292349	R	37	R	B	C	GTGGTCTCTGACGTCAGCGCATTCTGCTGCAATGCGCTCATTTCTCTAAAAGTGATTGGC[CG]GAAAAATGAGCCCCCCAGATTCTATGACAAATTGCTCTAGCCGCACCCAGATTGCAGCAA	TTGCTGCAATCTGGGTGCGGCTAGAGCAATTTGTCATAGAATCTGGGGGGCTCATTTTTC[CG]GCCAATCACTTTTAGAGAAATGAGCGCATTGCAGCAGAATGCGCTGACGTCAGAGACCAC	TTGCTGCAATCTGGGTGCGGCTAGAGCAATTTGTCATAGAATCTGGGGGGCTCATTTTTC[CG]GCCAATCACTTTTAGAGAAATGAGCGCATTGCAGCAGAATGCGCTGACGTCAGAGACCAC	GGGTGCGGCTAGAGCAATTTGTCATAGAATCTGGGGGGCTCATTTTTCCG	II			Nan	Nan	cg00331190	0	1	1	1	cg00331190_II_R_C_7088	ENSG00000214548	MEG3	MEG3_Intron	chr14	100826012	100826013	2	+	Intron (ENST00000556407.5/55384, intron 1 of 2)	14	100779410	100829185	49776	1	55384	ENST00000556407.5	46602	maternally expressed 3	TRUE	FALSE
cg00331900	cg00331900_B_C_I_45M4|45M4_C	83639471	CTTATCATCATAACAACACAAAACCATATACAAAACCCTAACAACMAACA	45M4	9711875	CTTATCATCATAACGACGCGAAACCATATACAAAACCCTAACGACMAACG	45M4	chr12	112546537	F	37	F	B	C	TCGGCGCGTCGGGCTGGCGAGCGGGCTGGTCCAAGACACTCACCGTAAATGGGCCGGAGG[CG]CCTGTCGTTAGGGTCCTGCACATGGCCCCGCGTCGCCATGATGACAAGCGCAGAACCACA	TCGGCGCGTCGGGCTGGCGAGCGGGCTGGTCCAAGACACTCACCGTAAATGGGCCGGAGG[CG]CCTGTCGTTAGGGTCCTGCACATGGCCCCGCGTCGCCATGATGACAAGCGCAGAACCACA	TGTGGTTCTGCGCTTGTCATCATGGCGACGCGGGGCCATGTGCAGGACCCTAACGACAGG[CG]CCTCCGGCCCATTTACGGTGAGTGTCTTGGACCAGCCCGCTCGCCAGCCCGACGCGCCGA	CTTGTCATCATGGCGACGCGGGGCCATGTGCAGGACCCTAACGACAGGCG	I	C	Grn	TA	Red	cg00331900	1	0	1	1	cg00331900_I_F_C_4430	ENSG00000111300	NAA25	NAA25_Exon	chr12	112108733	112108734	2	-	Promoter (<=1kb)	12	112026689	112108783	82095	2	80018	ENST00000261745.9	49	N(alpha)-acetyltransferase 25, NatB auxiliary subunit	TRUE	FALSE
cg00332221	cg00332221_B_C_II_50_Y	69740292	AACCTCCAACCRTAAACACTAAACCAAAATATCCCACAAATTCACCATCC	50	NA			chr11	72288540	F	37	F	B	C	AGATCAGGCACCTCGTACTCCTCATCCAGGAAGTCCAGCGAGTTGTTACTTGGGAGGCCG[CG]GATGGTGAACTTGTGGGACACCTTGGTCCAGTGCTCACGGTTGGAGGCCACGCGCTCGTA	AGATCAGGCACCTCGTACTCCTCATCCAGGAAGTCCAGCGAGTTGTTACTTGGGAGGCCG[CG]GATGGTGAACTTGTGGGACACCTTGGTCCAGTGCTCACGGTTGGAGGCCACGCGCTCGTA	TACGAGCGCGTGGCCTCCAACCGTGAGCACTGGACCAAGGTGTCCCACAAGTTCACCATC[CG]CGGCCTCCCAAGTAACAACTCGCTGGACTTCCTGGATGAGGAGTACGAGGTGCCTGATCT	GCCTCCAACCGTGAGCACTGGACCAAGGTGTCCCACAAGTTCACCATCCG	II			Nan	Nan	cg00332221	0	1	1	1	cg00332221_II_F_C_2318	ENSG00000186642	PDE2A	PDE2A_Exon	chr11	72577496	72577497	2	-	Exon (ENST00000334456.10/5138, exon 31 of 31)	11	72576141	72674422	98282	2	5138	ENST00000334456.10	96925	phosphodiesterase 2A	TRUE	FALSE
cg00332561	cg00332561_T_C_II_34W3Y6Y4_Y	02735826	TATACCTATACACCTATTTTATTTTATCACAACTWAAAYTTTCTTYTAAC	34W3Y6Y4	NA			chr2	145339081	R	37	R	T	C	CAAAGTCTTTCTTTACAAAACCAGAAAAGTAGCAGATTAAAGCACCTGGCAGTCTTGGCA[CG]CCAAAAGAAAGTCTTAGCTGTGACAAAACAAAACAGGTGTACAGGTATAAAACTTTTGCT	AGCAAAAGTTTTATACCTGTACACCTGTTTTGTTTTGTCACAGCTAAGACTTTCTTTTGG[CG]TGCCAAGACTGCCAGGTGCTTTAATCTGCTACTTTTCTGGTTTTGTAAAGAAAGACTTTG	CAAAGTCTTTCTTTACAAAACCAGAAAAGTAGCAGATTAAAGCACCTGGCAGTCTTGGCA[CG]CCAAAAGAAAGTCTTAGCTGTGACAAAACAAAACAGGTGTACAGGTATAAAACTTTTGCT	CGCCAAAAGAAAGTCTTAGCTGTGACAAAACAAAACAGGTGTACAGGTAT	II			Nan	Nan	cg00332561	3	0	1	1	cg00332561_II_R_C_20383	NA	LOC105373656	LOC105373656_Intergenic_upstream	chr2	144581514	144581515	2	+	Distal Intergenic	2	144523552	144524651	1100	2	105373656	ENST00000475115.3	-56863	uncharacterized LOC105373656	FALSE	TRUE
cg00334236	cg00334236_T_C_II_40Y9_Y	10664553	CRTCCTCAAAAATTACATTCCRAATATAAAAAACCTCAATYTCTTTATCC	40Y9	NA			chr10	123276957	R	37	R	T	C	TGTGTCGTCTAGCCTTTTCTTTTGCTTCCCTTGTTTTCTAGGCCGCCGGTGTTAACACCA[CG]GACAAAGAGATTGAGGTTCTCTATATTCGGAATGTAACTTTTGAGGACGCTGGGGAATAT	ATATTCCCCAGCGTCCTCAAAAGTTACATTCCGAATATAGAGAACCTCAATCTCTTTGTC[CG]TGGTGTTAACACCGGCGGCCTAGAAAACAAGGGAAGCAAAAGAAAAGGCTAGACGACACA	TGTGTCGTCTAGCCTTTTCTTTTGCTTCCCTTGTTTTCTAGGCCGCCGGTGTTAACACCA[CG]GACAAAGAGATTGAGGTTCTCTATATTCGGAATGTAACTTTTGAGGACGCTGGGGAATAT	CGGACAAAGAGATTGAGGTTCTCTATATTCGGAATGTAACTTTTGAGGAC	II			Nan	Nan	cg00334236	1	2	1	1	cg00334236_II_R_C_31	ENSG00000066468	FGFR2	FGFR2_threeUTR	chr10	121517443	121517444	2	-	3' UTR	10	121478334	121593967	115634	2	2263	ENST00000369061.8	76523	fibroblast growth factor receptor 2	TRUE	FALSE
cg00335286	cg00335286_B_C_II_50_Y	41770557	AACTATTTCTAAAATATAAACTTCCRCCCCAAACTAAAAAATATTCACAC	50	NA			chr18	13916355	R	37	R	B	C	GTTTACCCGCCTGGCAAATTCAACTCAGGTCTCTCTCTTTGGTCTTTTCCAGACCACCCA[CG]TGTGAACACTTTTTAGCTTGGGGCGGAAGCTCACATTTCAGAAACAGCCACTGGTTTGGC	GCCAAACCAGTGGCTGTTTCTGAAATGTGAGCTTCCGCCCCAAGCTAAAAAGTGTTCACA[CG]TGGGTGGTCTGGAAAAGACCAAAGAGAGAGACCTGAGTTGAATTTGCCAGGCGGGTAAAC	GCCAAACCAGTGGCTGTTTCTGAAATGTGAGCTTCCGCCCCAAGCTAAAAAGTGTTCACA[CG]TGGGTGGTCTGGAAAAGACCAAAGAGAGAGACCTGAGTTGAATTTGCCAGGCGGGTAAAC	GCTGTTTCTGAAATGTGAGCTTCCGCCCCAAGCTAAAAAGTGTTCACACG	II			Nan	Nan	cg00335286	0	1	1	1	cg00335286_II_R_C_13055	ENSG00000185231	MC2R	MC2R_Promoter	chr18	13916356	13916357	2	-	Promoter (<=1kb)	18	13885149	13915707	30559	2	4158	ENST00000399821.2	-650	melanocortin 2 receptor	FALSE	TRUE
cg00338702	cg00338702_T_C_II_50_Y	58775582	ATAAATACCAATTCTTACATAACATTTCACTCCACRAAAAAATCTAAAAC	50	NA			chr12	133463694	R	37	R	T	C	GCCGGGGCCGGGCAGAGCCACCGGGTTGCGGGCAGGCCACACGGGCGGCGGTGCAGTGTG[CG]CTCCAGATTTTTCCGTGGAGTGAAATGTCATGTAAGAACTGGTATTTATTCGGTGTTCTG	CAGAACACCGAATAAATACCAGTTCTTACATGACATTTCACTCCACGGAAAAATCTGGAG[CG]CACACTGCACCGCCGCCCGTGTGGCCTGCCCGCAACCCGGTGGCTCTGCCCGGCCCCGGC	GCCGGGGCCGGGCAGAGCCACCGGGTTGCGGGCAGGCCACACGGGCGGCGGTGCAGTGTG[CG]CTCCAGATTTTTCCGTGGAGTGAAATGTCATGTAAGAACTGGTATTTATTCGGTGTTCTG	CGCTCCAGATTTTTCCGTGGAGTGAAATGTCATGTAAGAACTGGTATTTA	II			Nan	Nan	cg00338702	0	1	1	1	cg00338702_II_R_C_4431	ENSG00000072609	CHFR	CHFR_Promoter	chr12	132887108	132887109	2	-	Promoter (<=1kb)	12	132832357	132887598	55242	2	55743	ENST00000266880.11	489	checkpoint with forkhead and ring finger domains	TRUE	FALSE
[truncated: 38,128 more rows]
[truncated: 15 more columns]
